# Supplementary material for: Dense genotyping-by-sequencing linkage maps of two Synthetic W7984×Opata reference populations provide insights into wheat structural diversity
Source: Sci Rep. 2019 Feb 11;9:1793. doi: 10.1038/s41598-018-38111-3 (PMC6370774; doi:10.1038/s41598-018-38111-3)
Supplement: Supplementary file 2 — Dataset S1 [file 41598_2018_38111_MOESM2_ESM.xlsx]

## Sheet: SynOpRIL
Problematic lines for SynOpRIL population
Similarity	Missing & Het	Double crossovers
SynOpRIL0003 = SynOpRIL0001	SynOpRIL0013	SynOpRIL0370
SynOpRIL0009 = SynOpRIL0007	SynOpRIL0014	SynOpRIL0478
SynOpRIL0026 = SynOpRIL0016	SynOpRIL0019	SynOpRIL0795
SynOpRIL1496 = SynOpRIL0018	SynOpRIL0029	SynOpRIL0816
SynOpRIL0106 = SynOpRIL0105	SynOpRIL0062	SynOpRIL1033
SynOpRIL0121 = SynOpRIL0120	SynOpRIL0063	SynOpRIL1587
SynOpRIL0207 = SynOpRIL0128	SynOpRIL0071
SynOpRIL0248 = SynOpRIL0246	SynOpRIL0081
SynOpRIL0268 = SynOpRIL0257	SynOpRIL0095
SynOpRIL0276 = SynOpRIL0275	SynOpRIL0129
SynOpRIL0357 = SynOpRIL0355	SynOpRIL0152
SynOpRIL0371 = SynOpRIL0369	SynOpRIL0153
SynOpRIL0531 = SynOpRIL0530	SynOpRIL0158
SynOpRIL0792 = SynOpRIL0791	SynOpRIL0196
SynOpRIL0993 = SynOpRIL0992	SynOpRIL0216
SynOpRIL1204 = SynOpRIL1139	SynOpRIL0217
SynOpRIL1187 = SynOpRIL1185	SynOpRIL0218
SynOpRIL1224 = SynOpRIL1223	SynOpRIL0232
SynOpRIL1257 = SynOpRIL1256	SynOpRIL0242
SynOpRIL1682 = SynOpRIL1265	SynOpRIL0253
SynOpRIL1336 = SynOpRIL1335	SynOpRIL0258
SynOpRIL1387 = SynOpRIL1385	SynOpRIL0261
SynOpRIL1491 = SynOpRIL1490	SynOpRIL0267
SynOpRIL1495 = SynOpRIL1494	SynOpRIL0273
SynOpRIL1586 = SynOpRIL1585	SynOpRIL0278
SynOpRIL1640 = SynOpRIL1639	SynOpRIL0299
SynOpRIL0413 = SynOpRIL0412	SynOpRIL0305
	SynOpRIL0326
	SynOpRIL0328
	SynOpRIL0346
	SynOpRIL0356
	SynOpRIL0377
	SynOpRIL0378
	SynOpRIL0384
	SynOpRIL0411
	SynOpRIL0421
	SynOpRIL0423
	SynOpRIL0425
	SynOpRIL0470
	SynOpRIL0474
	SynOpRIL0479
	SynOpRIL0481
	SynOpRIL0496
	SynOpRIL0500
	SynOpRIL0509
	SynOpRIL0516
	SynOpRIL0518
	SynOpRIL0524
	SynOpRIL0533
	SynOpRIL0539
	SynOpRIL0545
	SynOpRIL0550
	SynOpRIL0574
	SynOpRIL0582
	SynOpRIL0592
	SynOpRIL0616
	SynOpRIL0617
	SynOpRIL0623
	SynOpRIL0638
	SynOpRIL0640
	SynOpRIL0649
	SynOpRIL0651
	SynOpRIL0787
	SynOpRIL0794
	SynOpRIL0801
	SynOpRIL0805
	SynOpRIL0830
	SynOpRIL0877
	SynOpRIL0902
	SynOpRIL0903
	SynOpRIL0909
	SynOpRIL0912
	SynOpRIL0915
	SynOpRIL0953
	SynOpRIL0982
	SynOpRIL1000
	SynOpRIL1006
	SynOpRIL1044
	SynOpRIL1063
	SynOpRIL1066
	SynOpRIL1085
	SynOpRIL1093
	SynOpRIL1095
	SynOpRIL1141
	SynOpRIL1171
	SynOpRIL1195
	SynOpRIL1197
	SynOpRIL1236
	SynOpRIL1242
	SynOpRIL1254
	SynOpRIL1255
	SynOpRIL1269
	SynOpRIL1280
	SynOpRIL1283
	SynOpRIL1285
	SynOpRIL1301
	SynOpRIL1305
	SynOpRIL1313
	SynOpRIL1316
	SynOpRIL1329
	SynOpRIL1343
	SynOpRIL1352
	SynOpRIL1366
	SynOpRIL1382
	SynOpRIL1397
	SynOpRIL1402
	SynOpRIL1413
	SynOpRIL1417
	SynOpRIL1418
	SynOpRIL1437
	SynOpRIL1441
	SynOpRIL1455
	SynOpRIL1462
	SynOpRIL1463
	SynOpRIL1469
	SynOpRIL1502
	SynOpRIL1506
	SynOpRIL1507
	SynOpRIL1517
	SynOpRIL1531
	SynOpRIL1540
	SynOpRIL1550
	SynOpRIL1552
	SynOpRIL1554
	SynOpRIL1556
	SynOpRIL1557
	SynOpRIL1558
	SynOpRIL1560
	SynOpRIL1561
	SynOpRIL1565
	SynOpRIL1567
	SynOpRIL1568
	SynOpRIL1569
	SynOpRIL1573
	SynOpRIL1575
	SynOpRIL1576
	SynOpRIL1582
	SynOpRIL1584
	SynOpRIL1589
	SynOpRIL1593
	SynOpRIL1594
	SynOpRIL1599
	SynOpRIL1603
	SynOpRIL1604
	SynOpRIL1608
	SynOpRIL1609
	SynOpRIL1610
	SynOpRIL1612
	SynOpRIL1615
	SynOpRIL1616
	SynOpRIL1620
	SynOpRIL1625
	SynOpRIL1626
	SynOpRIL1653
	SynOpRIL1674
	SynOpRIL1678
	SynOpRIL1688
	SynOpRIL1694
	SynOpRIL1696
	SynOpRIL1698
	SynOpRIL1701

## Sheet: SynOpDH
Problematic lines for SynOpDH population
Seq depth	Missing Obs	Heterozygosity	Double crossovers
SynOpDH0002	SynOpDH0001	SynOpDH0005	SynOpDH0121
SynOpDH0003	SynOpDH0017	SynOpDH0030	SynOpDH0128
SynOpDH0006	SynOpDH0027	SynOpDH0151	SynOpDH0143
SynOpDH0007	SynOpDH0037	SynOpDH0158
SynOpDH0008	SynOpDH0038	SynOpDH0160
SynOpDH0009	SynOpDH0050	SynOpDH0172
SynOpDH0011	SynOpDH0057	SynOpDH0186
SynOpDH0013	SynOpDH0065	SynOpDH0192
SynOpDH0023	SynOpDH0068
SynOpDH0024	SynOpDH0072
SynOpDH0036	SynOpDH0089
SynOpDH0040	SynOpDH0093
SynOpDH0042	SynOpDH0113
SynOpDH0043	SynOpDH0119
SynOpDH0046	SynOpDH0122
SynOpDH0047	SynOpDH0123
SynOpDH0052	SynOpDH0124
SynOpDH0054	SynOpDH0126
SynOpDH0055	SynOpDH0129
SynOpDH0056	SynOpDH0130
SynOpDH0058	SynOpDH0136
SynOpDH0059	SynOpDH0145
SynOpDH0060	SynOpDH0146
SynOpDH0061	SynOpDH0150
SynOpDH0062	SynOpDH0166
SynOpDH0063	SynOpDH0167
SynOpDH0064	SynOpDH0180
SynOpDH0066	SynOpDH0190
SynOpDH0075	SynOpDH0195
SynOpDH0076	SynOpDH0200
SynOpDH0082	SynOpDH0203
SynOpDH0088	SynOpDH0207
SynOpDH0090	SynOpDH0209
SynOpDH0091	SynOpDH0212
SynOpDH0092	SynOpDH0213
SynOpDH0094
SynOpDH0095
SynOpDH0099
SynOpDH0155
