# Supplementary material for: Dense genotyping-by-sequencing linkage maps of two Synthetic W7984×Opata reference populations provide insights into wheat structural diversity
Source: Sci Rep. 2019 Feb 11;9:1793. doi: 10.1038/s41598-018-38111-3 (PMC6370774; doi:10.1038/s41598-018-38111-3)
Supplement: Supplementary file 3 — Dataset S2 [file 41598_2018_38111_MOESM3_ESM.xlsx]

## Sheet: SynOpRIL906.map
Marker	cM	Chr	Position	Alleles	SynOpRIL0001	SynOpRIL0002	SynOpRIL0004	SynOpRIL0005	SynOpRIL0006	SynOpRIL0008	SynOpRIL0009	SynOpRIL0010	SynOpRIL0012	SynOpRIL0016	SynOpRIL0017	SynOpRIL0018	SynOpRIL0020	SynOpRIL0022	SynOpRIL0024	SynOpRIL0028	SynOpRIL0030	SynOpRIL0031	SynOpRIL0032	SynOpRIL0033	SynOpRIL0034	SynOpRIL0036	SynOpRIL0037	SynOpRIL0040	SynOpRIL0041	SynOpRIL0042	SynOpRIL0044	SynOpRIL0046	SynOpRIL0047	SynOpRIL0048	SynOpRIL0049	SynOpRIL0051	SynOpRIL0053	SynOpRIL0054	SynOpRIL0056	SynOpRIL0059	SynOpRIL0065	SynOpRIL0066	SynOpRIL0067	SynOpRIL0068	SynOpRIL0069	SynOpRIL0072	SynOpRIL0074	SynOpRIL0075	SynOpRIL0078
chr1A_1145442	0	1A	1145442	G/A	AA	AA	AA	BB	BB	BB	BB	AA	AA	BB	AA	AA	AA	AA	-	AA	BB	BB	AA	AA	BB	BB	AA	BB	BB	BB	BB	AA	AA	BB	AA	AA	BB	BB	BB	BB	BB	BB	BB	BB	BB	BB	BB	BB	AA
chr1A_1238074	0.121066	1A	1238074	A/G	AA	AA	AA	BB	BB	BB	BB	AA	AA	BB	AA	AA	AA	AA	-	AA	BB	BB	AA	AA	BB	BB	AA	BB	BB	BB	BB	AA	AA	BB	AA	AA	BB	BB	BB	BB	BB	BB	BB	BB	BB	BB	BB	BB	AA
chr1A_3793383	3.34522	1A	3793383	T/C	AA	AA	AA	BB	BB	BB	BB	AA	-	BB	AA	AA	AA	AA	-	-	BB	BB	AA	AA	BB	BB	AA	BB	BB	BB	BB	AA	AA	BB	AA	AA	BB	BB	BB	BB	BB	BB	BB	BB	BB	BB	BB	BB	AA
chr1A_6027915	3.51804	1A	6027915	T/A	AA	AA	AA	BB	BB	BB	BB	AA	AA	BB	AA	AA	AA	AA	-	-	BB	BB	AA	AA	BB	BB	AA	BB	BB	BB	BB	AA	AA	BB	AA	AA	BB	BB	BB	BB	BB	BB	BB	BB	BB	BB	BB	BB	AA
chr1A_6027934	3.51804	1A	6027934	T/C	AA	AA	AA	BB	BB	BB	BB	AA	AA	BB	AA	AA	AA	AA	-	-	BB	BB	AA	AA	BB	BB	AA	BB	BB	BB	BB	AA	AA	BB	AA	AA	BB	BB	BB	BB	BB	BB	BB	BB	BB	BB	BB	BB	AA
chr1A_10132856	14.6752	1A	10132856	G/A	AA	AA	AA	BB	BB	BB	BB	BB	AA	BB	AA	BB	AA	AA	BB	BB	BB	BB	AA	AA	BB	BB	AA	BB	BB	AA	BB	BB	AA	BB	AA	AA	AA	BB	BB	BB	BB	BB	BB	BB	AA	BB	BB	BB	AA
chr1A_12502888	14.6752	1A	12502888	C/T	AA	AA	AA	BB	BB	BB	BB	BB	AA	BB	AA	BB	-	AA	-	BB	BB	BB	AA	AA	BB	BB	AA	BB	BB	AA	BB	BB	AA	BB	AA	AA	AA	BB	-	BB	BB	BB	BB	BB	AA	BB	BB	BB	AA
chr1A_12822017	14.6752	1A	12822017	T/G	AA	AA	AA	BB	BB	BB	BB	BB	AA	BB	AA	BB	AA	AA	-	BB	BB	BB	AA	AA	BB	BB	AA	BB	BB	AA	BB	BB	AA	BB	AA	AA	AA	BB	-	BB	BB	BB	BB	BB	AA	-	BB	BB	AA
chr1A_12822041	14.6752	1A	12822041	T/C	AA	AA	AA	BB	BB	BB	BB	BB	AA	BB	AA	BB	AA	AA	-	BB	BB	BB	AA	AA	BB	BB	AA	BB	BB	AA	BB	BB	AA	BB	AA	AA	AA	BB	-	BB	BB	BB	BB	BB	AA	-	BB	BB	AA
chr1A_12822066	14.6752	1A	12822066	G/A	AA	AA	AA	BB	BB	BB	BB	BB	AA	BB	AA	BB	AA	AA	-	BB	BB	BB	AA	AA	BB	BB	AA	BB	BB	AA	BB	BB	AA	BB	AA	AA	AA	BB	-	BB	BB	BB	BB	BB	AA	-	BB	BB	AA
chr1A_13829052	14.6752	1A	13829052	T/C	AA	AA	AA	BB	BB	BB	BB	BB	AA	BB	AA	BB	AA	AA	-	BB	BB	BB	AA	AA	BB	BB	AA	BB	BB	AA	BB	BB	AA	BB	AA	AA	AA	BB	-	BB	BB	BB	BB	BB	AA	BB	BB	BB	-
chr1A_13829065	14.6752	1A	13829065	G/T	AA	AA	AA	BB	BB	BB	BB	BB	AA	BB	AA	BB	AA	AA	-	BB	BB	BB	AA	AA	BB	BB	AA	BB	BB	AA	BB	BB	AA	BB	AA	AA	AA	BB	-	BB	BB	BB	BB	BB	AA	BB	BB	BB	-
chr1A_13860080	14.6752	1A	13860080	C/T	AA	AA	AA	BB	BB	BB	BB	BB	AA	BB	AA	BB	AA	AA	-	BB	BB	BB	AA	AA	BB	BB	AA	BB	BB	AA	BB	BB	AA	BB	AA	AA	AA	BB	-	BB	BB	BB	BB	BB	AA	BB	BB	BB	AA
chr1A_16933329	19.6102	1A	16933329	G/C	AA	AA	AA	BB	BB	BB	BB	BB	AA	BB	AA	BB	AA	AA	-	BB	BB	BB	AA	BB	BB	AA	BB	BB	BB	AA	BB	BB	AA	BB	AA	AA	AA	BB	-	BB	BB	AA	BB	BB	AA	-	BB	BB	AA
chr1A_17103652	19.9551	1A	17103652	C/T	-	AA	AA	BB	BB	BB	BB	BB	-	BB	AA	BB	AA	AA	-	BB	BB	BB	AA	BB	BB	AA	BB	BB	BB	AA	BB	BB	AA	BB	AA	AA	AA	BB	BB	BB	BB	AA	BB	BB	AA	BB	BB	BB	AA
chr1A_17748727	20.1345	1A	17748727	C/A	AA	AA	-	BB	BB	BB	BB	BB	AA	-	AA	BB	AA	AA	-	BB	BB	BB	AA	BB	BB	AA	BB	BB	BB	AA	BB	BB	AA	BB	AA	AA	AA	BB	-	BB	BB	AA	BB	BB	AA	BB	-	BB	AA
chr1A_17748756	20.1345	1A	17748756	A/G	AA	AA	AA	BB	BB	BB	BB	BB	AA	-	AA	BB	AA	AA	-	BB	BB	BB	AA	BB	BB	AA	BB	BB	BB	AA	BB	BB	AA	BB	AA	AA	AA	BB	-	BB	BB	AA	BB	BB	AA	BB	-	BB	AA
chr1A_18293938	20.1345	1A	18293938	C/G	AA	AA	AA	BB	BB	BB	BB	BB	AA	BB	AA	BB	AA	AA	-	BB	BB	BB	AA	BB	BB	AA	BB	BB	BB	AA	BB	BB	AA	BB	AA	AA	AA	BB	-	BB	BB	AA	BB	BB	AA	BB	BB	BB	AA
chr1A_20237406	21.289	1A	20237406	G/A	AA	AA	AA	AA	BB	BB	BB	BB	AA	BB	AA	BB	AA	AA	-	BB	BB	BB	AA	BB	BB	AA	BB	BB	BB	AA	BB	BB	AA	BB	AA	AA	AA	BB	-	BB	BB	AA	BB	BB	AA	BB	BB	BB	AA
chr1A_22047070	21.289	1A	22047070	C/G	AA	AA	AA	AA	BB	BB	BB	BB	AA	BB	AA	BB	AA	AA	-	BB	BB	BB	AA	BB	BB	AA	BB	BB	BB	AA	BB	BB	AA	BB	AA	AA	AA	BB	-	BB	BB	AA	-	BB	AA	BB	BB	BB	AA
chr1A_22486212	21.289	1A	22486212	C/T	AA	AA	AA	AA	BB	BB	BB	BB	AA	BB	AA	BB	AA	AA	-	BB	BB	BB	AA	BB	BB	AA	BB	BB	BB	AA	BB	BB	AA	BB	AA	AA	AA	BB	-	BB	BB	-	BB	BB	AA	BB	BB	BB	AA
chr1A_23850918	24.9826	1A	23850918	T/G	AA	AA	AA	AA	BB	AA	BB	AA	AA	BB	AA	BB	AA	AA	-	BB	BB	BB	AA	BB	BB	AA	BB	BB	BB	AA	BB	BB	-	BB	AA	AA	AA	BB	-	BB	BB	AA	BB	AA	AA	BB	BB	BB	AA
chr1A_25289557	25.2796	1A	25289557	C/G	AA	AA	AA	AA	BB	AA	BB	AA	AA	BB	AA	BB	AA	AA	-	BB	BB	BB	AA	BB	BB	AA	BB	BB	BB	AA	BB	BB	AA	BB	AA	AA	AA	BB	BB	BB	BB	AA	BB	AA	AA	BB	BB	BB	AA
chr1A_25545567	25.2796	1A	25545567	G/T	AA	AA	AA	AA	BB	AA	BB	AA	AA	BB	AA	BB	AA	AA	-	BB	BB	BB	AA	BB	BB	-	BB	BB	BB	AA	BB	BB	AA	BB	AA	AA	AA	BB	-	BB	BB	AA	BB	AA	AA	BB	BB	BB	AA
chr1A_25807483	25.2796	1A	25807483	T/C	AA	AA	AA	AA	BB	AA	BB	AA	AA	BB	AA	BB	AA	AA	-	BB	BB	BB	AA	BB	BB	AA	BB	BB	BB	AA	BB	BB	AA	BB	AA	AA	-	BB	-	BB	BB	AA	BB	AA	AA	BB	BB	BB	AA
chr1A_27257601	25.649	1A	27257601	A/T	AA	AA	AA	AA	BB	AA	BB	AA	AA	BB	AA	BB	AA	AA	-	BB	BB	BB	AA	BB	BB	AA	BB	BB	BB	AA	BB	BB	AA	BB	AA	AA	AA	BB	-	BB	BB	AA	BB	AA	AA	BB	BB	BB	AA
chr1A_27512785	25.8333	1A	27512785	A/G	AA	AA	AA	AA	BB	AA	BB	AA	AA	BB	AA	BB	AA	AA	-	BB	BB	BB	AA	BB	BB	AA	BB	BB	BB	AA	BB	BB	AA	BB	AA	AA	AA	BB	-	BB	BB	AA	BB	AA	AA	BB	BB	BB	AA
chr1A_27753454	25.8333	1A	27753454	A/G	AA	AA	AA	AA	BB	AA	BB	AA	AA	BB	AA	BB	AA	AA	-	BB	BB	BB	AA	BB	BB	AA	BB	BB	BB	AA	BB	BB	AA	BB	AA	AA	AA	BB	BB	BB	BB	AA	BB	AA	AA	BB	BB	BB	AA
chr1A_28762153	26.0092	1A	28762153	C/G	AA	AA	AA	BB	BB	AA	BB	AA	AA	BB	AA	BB	AA	AA	-	BB	BB	BB	AA	BB	BB	AA	BB	BB	BB	AA	BB	BB	AA	BB	AA	AA	AA	BB	-	BB	BB	AA	BB	AA	AA	BB	BB	BB	AA
chr1A_29241567	26.0092	1A	29241567	C/G	AA	AA	AA	BB	BB	AA	BB	AA	AA	BB	AA	BB	AA	AA	-	BB	BB	BB	AA	BB	BB	AA	BB	BB	BB	AA	BB	BB	AA	BB	AA	AA	AA	BB	-	BB	BB	AA	BB	AA	AA	BB	BB	BB	AA
chr1A_30307305	26.7703	1A	30307305	T/A	AA	AA	AA	BB	BB	AA	BB	AA	AA	BB	AA	BB	AA	AA	-	BB	-	BB	AA	BB	BB	AA	BB	-	BB	AA	BB	BB	AA	BB	AA	AA	AA	BB	-	BB	BB	AA	BB	AA	AA	BB	BB	BB	AA
chr1A_34851632	28.0786	1A	34851632	T/G	AA	AA	-	BB	-	AA	BB	AA	AA	BB	AA	BB	AA	AA	-	BB	BB	BB	AA	BB	BB	AA	BB	AA	BB	AA	BB	BB	AA	BB	AA	AA	AA	BB	-	BB	BB	AA	BB	AA	AA	BB	BB	BB	AA
chr1A_34979346	28.0786	1A	34979346	A/G	AA	AA	BB	BB	BB	AA	BB	AA	AA	BB	AA	BB	AA	AA	-	BB	BB	BB	AA	BB	BB	AA	BB	AA	BB	AA	BB	BB	AA	BB	AA	AA	AA	BB	-	BB	BB	AA	BB	AA	AA	BB	BB	BB	AA
chr1A_35112952	28.0786	1A	35112952	A/G	AA	AA	BB	BB	BB	AA	BB	AA	AA	BB	AA	BB	AA	AA	-	BB	BB	BB	AA	BB	BB	AA	BB	AA	BB	AA	BB	BB	AA	BB	AA	AA	AA	BB	BB	BB	BB	AA	BB	AA	AA	BB	BB	BB	AA
chr1A_36555142	28.3054	1A	36555142	A/T	AA	AA	BB	BB	BB	AA	BB	AA	AA	BB	AA	BB	AA	AA	-	BB	BB	BB	AA	BB	BB	AA	BB	AA	BB	AA	BB	BB	AA	BB	AA	AA	AA	BB	-	BB	BB	AA	BB	AA	AA	BB	BB	BB	AA
chr1A_38718101	29.3532	1A	38718101	C/T	AA	AA	BB	BB	BB	AA	BB	AA	AA	BB	AA	BB	AA	AA	-	BB	BB	BB	AA	BB	BB	AA	AA	AA	BB	AA	BB	BB	AA	BB	AA	AA	AA	BB	-	AA	BB	AA	BB	AA	BB	BB	BB	BB	AA
chr1A_38852620	29.3532	1A	38852620	C/T	AA	AA	BB	BB	BB	AA	BB	AA	AA	BB	AA	BB	AA	AA	-	BB	BB	BB	-	BB	BB	AA	AA	AA	BB	AA	BB	BB	AA	BB	AA	AA	AA	BB	-	AA	BB	AA	BB	AA	BB	BB	BB	BB	AA
chr1A_39183260	29.3532	1A	39183260	T/A	AA	AA	BB	BB	BB	AA	BB	AA	AA	BB	AA	BB	AA	AA	-	BB	BB	BB	AA	BB	BB	AA	AA	AA	BB	AA	BB	BB	AA	BB	AA	AA	AA	BB	-	AA	BB	AA	BB	AA	BB	BB	BB	BB	AA
chr1A_39183276	29.3532	1A	39183276	C/T	AA	AA	BB	BB	BB	AA	BB	AA	AA	BB	AA	BB	AA	AA	-	BB	BB	BB	AA	BB	BB	AA	AA	AA	BB	AA	BB	BB	AA	BB	AA	AA	AA	BB	-	AA	BB	AA	BB	AA	BB	BB	BB	BB	AA
chr1A_41919623	29.9313	1A	41919623	T/C	AA	AA	BB	BB	BB	AA	BB	AA	AA	BB	AA	BB	AA	AA	-	BB	BB	BB	AA	BB	BB	AA	AA	AA	BB	AA	BB	BB	AA	BB	AA	AA	AA	BB	-	AA	BB	AA	BB	AA	BB	BB	BB	BB	AA
chr1A_44445133	30.2311	1A	44445133	G/C	AA	AA	BB	BB	BB	AA	BB	AA	AA	BB	AA	BB	AA	-	-	BB	BB	BB	AA	BB	BB	AA	AA	AA	BB	AA	BB	BB	AA	BB	AA	-	AA	BB	-	AA	BB	AA	BB	AA	BB	BB	BB	BB	AA
chr1A_45588946	30.3518	1A	45588946	T/C	AA	AA	BB	BB	BB	AA	BB	AA	AA	BB	AA	BB	AA	AA	-	BB	BB	BB	AA	BB	BB	AA	AA	-	BB	AA	BB	BB	AA	BB	AA	AA	AA	BB	-	AA	BB	AA	BB	AA	BB	BB	BB	BB	AA
chr1A_46442544	30.5802	1A	46442544	G/A	AA	AA	BB	BB	BB	AA	BB	AA	AA	BB	AA	BB	AA	AA	BB	BB	BB	BB	AA	BB	BB	AA	AA	AA	BB	AA	BB	BB	AA	BB	AA	AA	AA	BB	-	AA	BB	AA	BB	AA	BB	BB	BB	BB	AA
chr1A_48769407	30.9339	1A	48769407	T/A	AA	AA	BB	BB	BB	AA	BB	AA	AA	BB	AA	BB	AA	AA	-	BB	BB	BB	AA	BB	BB	AA	AA	AA	BB	AA	BB	BB	AA	BB	AA	AA	AA	BB	-	AA	BB	AA	BB	AA	BB	BB	BB	BB	AA
chr1A_48996644	31.1761	1A	48996644	C/A	AA	AA	-	BB	BB	AA	BB	AA	AA	BB	AA	BB	AA	AA	-	BB	BB	BB	AA	BB	BB	-	AA	AA	BB	AA	BB	BB	AA	BB	AA	AA	AA	BB	-	AA	BB	-	BB	AA	BB	BB	BB	BB	AA
chr1A_49245431	31.3546	1A	49245431	G/A	AA	AA	BB	BB	BB	AA	BB	AA	AA	BB	AA	BB	AA	AA	-	BB	BB	BB	AA	BB	BB	AA	AA	AA	BB	AA	BB	BB	AA	BB	AA	AA	AA	BB	BB	AA	BB	AA	BB	AA	BB	BB	BB	BB	AA
chr1A_49245446	31.3546	1A	49245446	T/C	AA	AA	BB	BB	BB	AA	BB	AA	AA	BB	AA	BB	AA	AA	-	BB	BB	BB	AA	BB	BB	AA	-	AA	BB	AA	BB	BB	AA	BB	AA	AA	AA	BB	-	AA	BB	AA	BB	AA	BB	BB	BB	BB	AA
chr1A_49347009	32.1053	1A	49347009	A/G	AA	AA	BB	BB	BB	AA	BB	AA	AA	BB	AA	BB	AA	AA	-	BB	BB	BB	-	BB	BB	AA	AA	AA	BB	AA	BB	BB	AA	BB	AA	AA	AA	BB	-	AA	BB	AA	BB	AA	BB	BB	BB	BB	AA
chr1A_51347034	32.4466	1A	51347034	G/C	AA	AA	BB	BB	BB	AA	-	AA	AA	BB	AA	BB	AA	AA	-	BB	BB	BB	AA	BB	BB	AA	AA	AA	BB	AA	BB	BB	AA	BB	AA	AA	AA	BB	-	AA	BB	AA	BB	AA	BB	BB	BB	BB	AA
chr1A_53437811	32.6208	1A	53437811	A/T	AA	AA	BB	BB	BB	AA	BB	AA	AA	BB	AA	BB	AA	AA	-	BB	BB	BB	AA	BB	BB	AA	AA	-	BB	AA	BB	BB	AA	BB	AA	AA	AA	BB	-	AA	BB	AA	BB	AA	BB	BB	BB	BB	AA
chr1A_53903789	32.7962	1A	53903789	A/G	AA	AA	BB	BB	BB	AA	BB	AA	AA	BB	AA	BB	AA	AA	-	BB	BB	BB	AA	BB	BB	AA	AA	AA	BB	AA	BB	BB	AA	BB	AA	AA	AA	BB	-	AA	BB	AA	BB	AA	BB	BB	BB	BB	AA
chr1A_61088948	35.2055	1A	61088948	T/C	AA	AA	BB	BB	BB	BB	AA	AA	AA	BB	AA	BB	AA	AA	-	BB	BB	BB	AA	BB	BB	AA	AA	AA	BB	AA	BB	BB	AA	BB	AA	AA	BB	BB	-	AA	BB	AA	BB	AA	BB	BB	BB	BB	AA
chr1A_62010013	35.2055	1A	62010013	C/A	AA	AA	BB	BB	BB	BB	AA	AA	-	BB	AA	BB	AA	AA	-	BB	BB	BB	AA	BB	BB	AA	AA	AA	BB	AA	BB	BB	AA	BB	-	AA	BB	BB	-	AA	BB	AA	BB	AA	BB	BB	BB	BB	AA
chr1A_121137512	36.6434	1A	121137512	G/C	AA	AA	BB	BB	BB	AA	AA	BB	AA	BB	AA	BB	AA	AA	-	BB	BB	-	AA	BB	BB	AA	AA	AA	BB	AA	BB	BB	AA	BB	AA	AA	BB	BB	-	AA	BB	AA	BB	AA	BB	BB	BB	BB	BB
chr1A_142889441	36.8188	1A	142889441	A/G	AA	AA	BB	BB	BB	AA	AA	BB	AA	BB	AA	BB	AA	AA	-	BB	BB	BB	AA	BB	BB	AA	AA	AA	BB	AA	BB	BB	AA	BB	AA	AA	BB	BB	-	AA	BB	AA	BB	AA	BB	BB	BB	BB	BB
chr1A_143272071	36.8188	1A	143272071	T/A	AA	AA	BB	BB	BB	AA	AA	BB	AA	BB	AA	BB	AA	AA	-	BB	BB	BB	AA	BB	BB	AA	AA	AA	BB	AA	BB	BB	AA	BB	AA	AA	BB	BB	-	AA	BB	AA	BB	AA	BB	BB	BB	BB	BB
chr1A_148744934	36.8188	1A	148744934	C/T	AA	AA	BB	BB	BB	-	AA	BB	AA	BB	AA	BB	AA	AA	-	BB	BB	BB	AA	BB	BB	AA	AA	AA	BB	-	BB	BB	AA	BB	AA	AA	BB	BB	-	AA	BB	AA	BB	AA	BB	BB	-	BB	BB
chr1A_155131352	36.8188	1A	155131352	C/T	AA	AA	BB	BB	BB	AA	AA	BB	AA	BB	AA	BB	AA	AA	-	BB	BB	BB	AA	BB	BB	AA	AA	AA	BB	AA	BB	BB	AA	BB	AA	AA	BB	BB	-	AA	BB	AA	BB	AA	BB	BB	BB	BB	BB
chr1A_163696148	36.8188	1A	163696148	A/C	AA	AA	BB	BB	BB	AA	AA	BB	AA	BB	AA	BB	AA	AA	-	BB	BB	BB	AA	BB	BB	AA	AA	AA	BB	AA	BB	BB	-	-	AA	AA	BB	BB	-	AA	BB	AA	BB	AA	BB	BB	BB	BB	BB
chr1A_220176480	37.0487	1A	220176480	T/C	AA	AA	BB	BB	BB	AA	AA	BB	AA	BB	AA	BB	AA	AA	-	BB	BB	BB	AA	BB	BB	AA	AA	AA	BB	AA	BB	BB	AA	BB	AA	AA	BB	BB	AA	AA	BB	AA	BB	AA	BB	BB	BB	BB	BB
chr1A_220176487	37.0487	1A	220176487	G/A	AA	AA	BB	BB	BB	AA	AA	BB	AA	BB	AA	BB	AA	AA	-	BB	BB	BB	AA	BB	BB	AA	AA	AA	BB	AA	BB	BB	AA	BB	AA	AA	BB	BB	AA	AA	BB	AA	BB	AA	BB	BB	BB	BB	BB
chr1A_251376894	37.2211	1A	251376894	C/T	AA	AA	BB	BB	BB	AA	AA	BB	AA	BB	AA	BB	AA	AA	-	BB	BB	BB	AA	BB	BB	AA	-	AA	BB	AA	BB	BB	AA	BB	AA	AA	BB	BB	AA	AA	BB	AA	BB	AA	BB	AA	BB	BB	BB
chr1A_255874119	37.2211	1A	255874119	T/A	AA	AA	BB	BB	BB	AA	AA	BB	AA	BB	AA	BB	AA	AA	-	BB	BB	BB	AA	BB	BB	-	AA	AA	BB	AA	BB	BB	AA	BB	AA	-	BB	BB	AA	AA	BB	AA	BB	AA	BB	BB	BB	BB	BB
chr1A_256920594	37.4521	1A	256920594	C/T	AA	AA	BB	BB	BB	AA	AA	BB	AA	BB	AA	BB	AA	AA	-	BB	BB	BB	AA	BB	BB	AA	AA	BB	BB	AA	BB	BB	AA	BB	AA	AA	BB	BB	AA	AA	BB	AA	BB	AA	BB	BB	BB	BB	BB
chr1A_256920597	37.4521	1A	256920597	T/C	AA	AA	BB	BB	BB	AA	AA	BB	AA	BB	AA	BB	AA	AA	-	BB	BB	BB	AA	BB	BB	AA	AA	BB	BB	AA	BB	BB	AA	BB	AA	AA	BB	BB	AA	AA	BB	AA	BB	AA	BB	BB	BB	BB	BB
chr1A_256921241	37.4521	1A	256921241	C/T	AA	AA	BB	BB	BB	AA	AA	BB	AA	BB	AA	BB	AA	AA	-	BB	BB	BB	AA	BB	BB	AA	AA	BB	BB	AA	BB	BB	AA	BB	AA	AA	BB	BB	AA	AA	BB	AA	BB	AA	BB	BB	BB	BB	BB
chr1A_256928919	37.4521	1A	256928919	C/A	AA	AA	BB	BB	BB	AA	AA	BB	AA	BB	AA	BB	AA	AA	-	BB	BB	BB	AA	BB	BB	AA	AA	BB	BB	AA	BB	BB	AA	BB	AA	AA	BB	BB	AA	AA	BB	AA	BB	AA	BB	BB	BB	BB	BB
chr1A_256928934	37.4521	1A	256928934	G/T	AA	AA	BB	BB	BB	AA	AA	BB	AA	BB	AA	BB	AA	AA	-	BB	BB	BB	AA	BB	BB	AA	AA	BB	BB	AA	BB	BB	AA	BB	AA	AA	BB	BB	AA	AA	BB	AA	BB	AA	BB	BB	BB	BB	BB
chr1A_258859399	37.4521	1A	258859399	G/T	AA	AA	BB	BB	BB	AA	AA	BB	AA	BB	AA	BB	AA	AA	-	BB	BB	BB	AA	BB	BB	AA	AA	BB	BB	AA	BB	BB	AA	BB	AA	AA	BB	BB	AA	AA	BB	-	BB	AA	BB	BB	BB	BB	BB
chr1A_259478516	37.4521	1A	259478516	C/T	AA	AA	BB	BB	BB	AA	AA	BB	AA	BB	AA	BB	AA	AA	-	BB	BB	BB	AA	BB	BB	AA	AA	BB	BB	AA	BB	BB	AA	BB	AA	AA	BB	BB	AA	AA	BB	AA	BB	AA	BB	BB	BB	BB	BB
chr1A_259478530	37.4521	1A	259478530	A/T	AA	AA	BB	BB	BB	AA	AA	BB	AA	BB	AA	BB	AA	AA	-	BB	BB	BB	AA	BB	BB	AA	AA	BB	BB	AA	BB	BB	AA	BB	AA	AA	BB	BB	AA	AA	BB	AA	BB	AA	BB	BB	BB	BB	BB
chr1A_262443087	37.4521	1A	262443087	C/T	AA	AA	BB	BB	BB	AA	AA	BB	AA	BB	AA	BB	AA	AA	-	BB	BB	BB	AA	BB	BB	AA	AA	BB	BB	AA	BB	BB	AA	BB	AA	AA	BB	BB	AA	AA	BB	AA	BB	AA	BB	BB	BB	BB	BB
chr1A_278230314	37.4521	1A	278230314	A/T	AA	AA	BB	BB	BB	AA	AA	BB	AA	BB	AA	BB	AA	AA	-	BB	BB	BB	AA	BB	BB	AA	AA	BB	BB	AA	BB	BB	AA	BB	AA	AA	BB	BB	AA	AA	BB	AA	BB	AA	BB	BB	BB	BB	BB
chr1A_285206887	37.4521	1A	285206887	A/C	AA	AA	BB	BB	BB	AA	AA	BB	AA	BB	AA	BB	AA	AA	-	BB	BB	BB	-	BB	BB	AA	AA	BB	BB	AA	BB	BB	AA	BB	AA	AA	BB	BB	AA	AA	BB	AA	BB	AA	BB	BB	BB	BB	BB
chr1A_285351710	37.4521	1A	285351710	T/C	AA	AA	BB	BB	BB	AA	AA	BB	AA	BB	AA	BB	AA	AA	-	BB	BB	BB	AA	BB	BB	AA	AA	BB	BB	AA	BB	BB	AA	BB	AA	AA	BB	BB	AA	AA	BB	AA	BB	AA	BB	BB	BB	BB	BB
chr1A_290369635	37.4521	1A	290369635	A/G	AA	AA	BB	BB	BB	AA	AA	BB	AA	BB	AA	BB	AA	AA	-	BB	BB	BB	AA	BB	BB	AA	AA	BB	BB	AA	BB	BB	AA	BB	AA	AA	BB	BB	AA	AA	BB	AA	BB	AA	BB	BB	BB	BB	BB
chr1A_290732234	37.4521	1A	290732234	G/C	AA	AA	BB	BB	BB	AA	AA	BB	AA	BB	AA	BB	AA	AA	-	BB	BB	BB	AA	BB	BB	AA	AA	BB	BB	AA	BB	BB	AA	BB	AA	AA	BB	BB	AA	AA	BB	AA	BB	AA	BB	BB	BB	BB	BB
chr1A_294734999	37.566	1A	294734999	A/G	AA	AA	BB	BB	BB	AA	AA	BB	AA	BB	-	BB	AA	AA	-	BB	BB	BB	AA	BB	BB	AA	AA	BB	-	AA	BB	BB	-	BB	AA	AA	BB	BB	AA	AA	BB	AA	BB	AA	BB	BB	BB	BB	BB
chr1A_294735024	37.566	1A	294735024	A/C	AA	AA	BB	BB	BB	AA	AA	BB	AA	BB	-	BB	AA	AA	-	BB	BB	BB	AA	BB	BB	AA	AA	BB	-	AA	BB	BB	-	BB	AA	AA	BB	BB	AA	AA	BB	AA	BB	AA	BB	BB	BB	BB	BB
chr1A_298646355	38.0221	1A	298646355	A/G	AA	AA	BB	BB	BB	AA	AA	BB	AA	BB	AA	BB	AA	AA	-	BB	BB	BB	AA	BB	BB	AA	AA	BB	BB	AA	BB	BB	AA	BB	AA	AA	BB	BB	AA	AA	BB	AA	BB	AA	BB	BB	BB	BB	BB
chr1A_298646400	38.0221	1A	298646400	C/T	AA	AA	BB	BB	BB	AA	AA	BB	AA	BB	AA	BB	AA	AA	BB	BB	BB	BB	AA	BB	BB	AA	AA	BB	BB	AA	BB	BB	AA	BB	AA	AA	BB	BB	AA	AA	BB	-	BB	AA	BB	BB	BB	BB	BB
chr1A_302939347	38.1929	1A	302939347	C/A	AA	AA	BB	BB	BB	AA	AA	BB	AA	BB	AA	BB	AA	AA	-	BB	BB	BB	AA	BB	BB	AA	AA	BB	BB	AA	BB	BB	AA	BB	AA	AA	BB	BB	AA	AA	BB	AA	BB	AA	BB	BB	BB	BB	BB
chr1A_307408817	38.1929	1A	307408817	T/C	AA	AA	BB	BB	BB	AA	AA	BB	AA	BB	AA	BB	AA	AA	-	BB	BB	BB	AA	BB	BB	AA	AA	BB	BB	AA	BB	BB	AA	BB	AA	AA	BB	BB	AA	AA	BB	AA	BB	AA	BB	BB	BB	BB	BB
chr1A_307408827	38.1929	1A	307408827	C/T	AA	AA	BB	BB	BB	AA	AA	BB	AA	BB	AA	BB	AA	AA	-	BB	BB	BB	AA	BB	BB	AA	AA	BB	BB	AA	BB	BB	AA	BB	AA	AA	BB	BB	AA	AA	BB	AA	BB	AA	BB	BB	BB	BB	BB
chr1A_309452599	38.1929	1A	309452599	G/A	AA	AA	BB	BB	BB	AA	AA	BB	AA	BB	AA	BB	AA	AA	-	BB	BB	BB	AA	BB	BB	AA	AA	BB	BB	-	BB	BB	AA	BB	AA	AA	BB	BB	AA	AA	BB	AA	BB	AA	BB	BB	BB	BB	BB
chr1A_311808383	38.1929	1A	311808383	C/T	AA	AA	BB	BB	BB	AA	AA	BB	AA	BB	AA	BB	AA	AA	-	BB	BB	BB	AA	BB	BB	AA	AA	BB	BB	AA	BB	BB	AA	BB	AA	AA	BB	BB	AA	AA	BB	AA	BB	AA	BB	BB	BB	BB	BB
chr1A_313283540	38.3077	1A	313283540	G/T	AA	AA	BB	BB	BB	AA	AA	BB	AA	BB	AA	BB	AA	AA	-	BB	BB	BB	AA	BB	BB	AA	AA	BB	BB	AA	BB	BB	AA	BB	AA	AA	BB	BB	AA	AA	BB	AA	BB	AA	BB	BB	BB	BB	BB
chr1A_338746404	38.7059	1A	338746404	G/A	AA	AA	BB	BB	BB	AA	AA	BB	AA	BB	AA	BB	AA	AA	-	BB	BB	BB	AA	BB	BB	AA	AA	BB	BB	AA	BB	BB	AA	BB	AA	AA	BB	BB	AA	AA	BB	AA	BB	AA	BB	BB	BB	BB	BB
chr1A_339927670	38.7059	1A	339927670	C/T	AA	AA	BB	BB	BB	AA	AA	BB	AA	BB	AA	BB	AA	AA	-	BB	BB	BB	AA	BB	BB	AA	AA	BB	BB	AA	BB	BB	AA	BB	AA	AA	BB	BB	AA	AA	BB	AA	BB	AA	BB	BB	BB	BB	BB
chr1A_347648337	38.8766	1A	347648337	T/C	AA	AA	BB	BB	BB	AA	AA	BB	AA	BB	AA	BB	AA	AA	-	BB	BB	BB	AA	BB	BB	AA	AA	BB	BB	AA	BB	BB	AA	BB	AA	AA	BB	BB	AA	AA	BB	AA	BB	AA	BB	BB	-	BB	BB
chr1A_435729308	43.932	1A	435729308	G/T	AA	AA	BB	BB	BB	AA	AA	AA	AA	BB	AA	AA	AA	AA	-	BB	BB	BB	AA	BB	BB	AA	AA	BB	BB	AA	BB	BB	AA	BB	AA	AA	BB	BB	AA	AA	BB	AA	BB	AA	AA	BB	BB	BB	BB
chr1A_474702408	49.5715	1A	474702408	A/G	AA	AA	BB	BB	BB	BB	AA	AA	AA	BB	AA	AA	AA	AA	-	BB	-	BB	BB	BB	BB	AA	AA	BB	BB	AA	BB	BB	BB	BB	AA	AA	BB	BB	AA	AA	BB	AA	BB	AA	AA	BB	BB	BB	BB
chr1A_475625280	49.5715	1A	475625280	G/A	AA	AA	BB	BB	BB	BB	AA	AA	AA	BB	AA	AA	AA	AA	-	BB	AA	BB	BB	BB	BB	AA	AA	-	BB	AA	BB	-	BB	-	AA	AA	BB	BB	AA	AA	BB	AA	BB	AA	AA	BB	-	BB	BB
chr1A_476769087	49.5715	1A	476769087	C/T	AA	AA	BB	BB	BB	BB	AA	AA	AA	BB	AA	AA	AA	AA	-	BB	AA	BB	BB	BB	BB	AA	AA	BB	BB	AA	BB	BB	BB	BB	AA	AA	BB	BB	AA	AA	BB	AA	BB	AA	AA	BB	BB	BB	BB
chr1A_476985289	49.5715	1A	476985289	A/G	AA	AA	BB	BB	BB	BB	AA	AA	AA	BB	AA	AA	AA	AA	-	BB	AA	BB	BB	BB	BB	AA	AA	BB	BB	AA	BB	BB	BB	BB	AA	AA	BB	BB	AA	AA	BB	AA	BB	AA	AA	BB	BB	BB	BB
chr1A_477728609	49.6846	1A	477728609	T/A	AA	AA	BB	BB	BB	BB	AA	AA	AA	BB	AA	AA	AA	AA	-	BB	AA	BB	BB	BB	BB	AA	AA	BB	BB	AA	BB	BB	BB	BB	AA	AA	BB	BB	AA	AA	BB	AA	BB	AA	AA	BB	BB	BB	BB
chr1A_478261764	49.8006	1A	478261764	G/A	AA	AA	BB	BB	BB	BB	AA	AA	AA	BB	AA	AA	AA	AA	-	BB	AA	BB	BB	BB	BB	AA	AA	BB	BB	AA	BB	BB	BB	BB	AA	AA	BB	BB	AA	AA	BB	AA	BB	AA	-	BB	BB	BB	BB
chr1A_478350567	49.8006	1A	478350567	C/T	AA	AA	BB	BB	BB	BB	AA	AA	AA	BB	AA	AA	AA	AA	-	BB	AA	BB	BB	BB	BB	AA	-	BB	BB	AA	BB	BB	BB	-	AA	AA	BB	BB	AA	AA	BB	AA	BB	AA	AA	BB	BB	BB	BB
chr1A_483929165	51.1473	1A	483929165	G/A	AA	AA	BB	BB	BB	BB	AA	AA	AA	BB	AA	AA	AA	AA	-	BB	AA	BB	BB	BB	BB	AA	AA	BB	BB	AA	BB	BB	BB	BB	AA	-	BB	BB	AA	AA	BB	AA	BB	AA	AA	BB	BB	BB	BB
chr1A_484300344	51.1473	1A	484300344	A/G	AA	AA	BB	BB	BB	BB	AA	AA	AA	BB	AA	AA	AA	AA	-	BB	AA	BB	BB	BB	BB	AA	AA	BB	BB	AA	BB	BB	BB	BB	AA	AA	BB	AA	AA	AA	BB	AA	BB	-	AA	BB	BB	BB	BB
chr1A_484300594	51.1473	1A	484300594	G/T	AA	AA	BB	BB	BB	BB	AA	AA	AA	BB	AA	AA	AA	AA	-	BB	AA	BB	BB	BB	BB	AA	AA	BB	BB	AA	BB	BB	BB	BB	AA	AA	BB	BB	AA	AA	BB	AA	BB	AA	AA	BB	BB	BB	BB
chr1A_487470930	51.563	1A	487470930	G/C	AA	AA	BB	BB	BB	BB	AA	AA	AA	BB	AA	AA	AA	AA	-	BB	AA	BB	BB	BB	BB	AA	AA	BB	BB	AA	BB	BB	BB	BB	-	AA	BB	BB	AA	AA	BB	AA	BB	AA	AA	BB	BB	BB	BB
chr1A_487470938	51.563	1A	487470938	A/C	AA	AA	BB	BB	BB	BB	AA	AA	AA	BB	AA	AA	AA	AA	-	BB	AA	BB	BB	BB	BB	AA	AA	BB	BB	AA	BB	BB	BB	BB	AA	AA	BB	BB	AA	AA	BB	AA	BB	AA	AA	BB	BB	BB	BB
chr1A_488197257	51.8494	1A	488197257	C/G	AA	AA	BB	BB	BB	BB	AA	AA	AA	BB	AA	AA	AA	AA	-	BB	AA	BB	BB	BB	BB	AA	AA	BB	BB	AA	BB	BB	BB	BB	AA	AA	BB	BB	AA	AA	BB	AA	BB	AA	AA	BB	BB	BB	BB
chr1A_497201550	55.8429	1A	497201550	C/T	AA	AA	BB	BB	BB	AA	AA	AA	AA	BB	BB	AA	AA	AA	-	BB	AA	BB	BB	BB	BB	AA	AA	BB	BB	AA	BB	BB	BB	BB	AA	BB	BB	BB	AA	AA	BB	AA	BB	AA	AA	BB	BB	BB	BB
chr1A_497201595	55.8429	1A	497201595	T/A	AA	AA	BB	BB	BB	AA	AA	AA	AA	BB	BB	AA	-	AA	-	BB	AA	BB	BB	BB	BB	AA	AA	BB	BB	AA	BB	BB	BB	BB	AA	BB	BB	BB	AA	AA	BB	AA	BB	AA	AA	BB	BB	BB	BB
chr1A_497201682	55.8429	1A	497201682	G/A	AA	AA	BB	BB	BB	AA	AA	AA	AA	BB	BB	AA	AA	AA	-	BB	AA	BB	BB	BB	BB	AA	AA	-	BB	AA	BB	BB	BB	BB	AA	BB	BB	BB	AA	AA	-	AA	BB	AA	AA	BB	BB	BB	BB
chr1A_497902351	57.4059	1A	497902351	T/C	AA	AA	BB	BB	BB	AA	AA	-	BB	BB	BB	AA	AA	AA	-	BB	AA	BB	BB	BB	BB	AA	AA	BB	BB	AA	BB	BB	BB	BB	AA	BB	BB	BB	AA	AA	BB	AA	BB	AA	AA	BB	BB	BB	BB
chr1A_501031655	59.3701	1A	501031655	T/A	AA	AA	AA	BB	BB	AA	AA	AA	BB	BB	BB	AA	AA	AA	-	BB	AA	BB	BB	BB	AA	AA	AA	BB	AA	AA	BB	BB	BB	BB	AA	BB	BB	BB	AA	AA	BB	AA	BB	AA	BB	BB	BB	BB	BB
chr1A_501031661	59.3701	1A	501031661	C/A	AA	AA	AA	BB	BB	AA	AA	AA	BB	BB	BB	AA	AA	AA	-	BB	AA	BB	BB	BB	AA	AA	AA	BB	AA	AA	BB	BB	BB	BB	AA	BB	BB	BB	AA	AA	BB	AA	BB	AA	BB	BB	BB	BB	BB
chr1A_504610880	59.8337	1A	504610880	T/C	AA	AA	-	BB	BB	AA	AA	AA	BB	BB	BB	AA	AA	AA	-	BB	AA	BB	BB	BB	AA	AA	AA	BB	AA	AA	BB	BB	BB	BB	AA	BB	BB	BB	AA	AA	BB	AA	BB	AA	BB	BB	BB	BB	BB
chr1A_505682479	60.2383	1A	505682479	T/C	AA	AA	AA	BB	BB	AA	AA	AA	BB	BB	BB	AA	AA	AA	-	BB	AA	BB	BB	BB	AA	AA	AA	BB	AA	AA	BB	BB	BB	BB	AA	BB	BB	BB	AA	AA	BB	AA	BB	AA	BB	BB	BB	BB	BB
chr1A_506671630	60.6383	1A	506671630	C/A	AA	AA	AA	BB	BB	AA	AA	AA	BB	BB	BB	AA	AA	AA	-	BB	AA	BB	BB	BB	AA	AA	AA	BB	AA	AA	BB	BB	BB	BB	AA	BB	BB	BB	AA	AA	BB	AA	BB	AA	BB	BB	BB	BB	BB
chr1A_508184636	60.8666	1A	508184636	C/T	AA	AA	AA	BB	BB	AA	AA	AA	BB	BB	BB	AA	AA	AA	-	BB	AA	BB	BB	BB	AA	AA	AA	BB	AA	AA	BB	BB	BB	BB	AA	BB	BB	BB	AA	AA	BB	AA	BB	AA	BB	BB	BB	BB	BB
chr1A_509033664	61.0989	1A	509033664	C/A	AA	AA	AA	BB	BB	AA	AA	AA	BB	BB	BB	AA	AA	AA	-	BB	AA	BB	BB	BB	AA	AA	AA	-	AA	AA	BB	BB	BB	BB	AA	BB	BB	AA	AA	AA	BB	AA	BB	AA	BB	BB	BB	BB	BB
chr1A_509676242	61.0989	1A	509676242	G/A	AA	AA	AA	BB	BB	AA	AA	AA	BB	BB	BB	AA	AA	AA	-	BB	AA	BB	BB	BB	AA	AA	AA	BB	AA	AA	BB	BB	BB	BB	AA	BB	BB	AA	AA	AA	BB	AA	BB	AA	BB	BB	BB	BB	BB
chr1A_510849322	61.0989	1A	510849322	T/C	AA	AA	AA	BB	BB	AA	AA	AA	BB	BB	BB	AA	AA	AA	-	BB	AA	BB	BB	BB	AA	AA	AA	BB	AA	AA	BB	BB	BB	BB	AA	BB	BB	AA	AA	AA	BB	AA	BB	AA	BB	BB	BB	BB	BB
chr1A_515899480	62.5882	1A	515899480	C/A	AA	AA	AA	BB	BB	AA	AA	AA	BB	BB	BB	AA	AA	AA	-	BB	BB	BB	BB	BB	AA	AA	AA	BB	AA	AA	BB	BB	BB	BB	AA	BB	BB	AA	AA	AA	BB	AA	BB	AA	BB	BB	BB	BB	BB
chr1A_516079891	62.5882	1A	516079891	C/G	AA	AA	AA	BB	BB	AA	AA	AA	BB	BB	BB	AA	AA	AA	-	BB	BB	BB	BB	BB	AA	AA	AA	BB	AA	AA	BB	BB	BB	BB	AA	BB	BB	AA	AA	AA	BB	AA	BB	AA	BB	BB	BB	BB	BB
chr1A_516581337	62.8901	1A	516581337	T/C	AA	AA	AA	-	BB	AA	AA	AA	BB	BB	BB	AA	AA	AA	-	BB	BB	BB	BB	BB	AA	AA	AA	BB	AA	AA	BB	BB	BB	BB	AA	BB	BB	AA	AA	AA	BB	AA	BB	AA	BB	BB	BB	BB	BB
chr1A_530178155	67.9134	1A	530178155	C/T	AA	AA	BB	BB	AA	AA	AA	AA	BB	BB	BB	AA	AA	AA	-	BB	BB	BB	BB	BB	AA	AA	AA	BB	AA	AA	BB	BB	BB	BB	AA	BB	BB	AA	AA	AA	BB	AA	BB	AA	BB	BB	BB	BB	BB
chr1A_531281699	69.1098	1A	531281699	G/A	AA	AA	-	BB	AA	AA	AA	AA	BB	BB	BB	AA	AA	AA	-	BB	BB	BB	BB	BB	AA	AA	AA	BB	AA	AA	BB	BB	BB	BB	AA	BB	BB	AA	AA	AA	BB	AA	BB	AA	AA	BB	BB	BB	AA
chr1A_531993132	69.2253	1A	531993132	G/C	AA	AA	-	BB	AA	AA	AA	AA	BB	BB	BB	AA	AA	AA	-	BB	-	BB	BB	BB	AA	AA	AA	-	AA	AA	BB	BB	BB	BB	AA	BB	BB	AA	AA	AA	BB	AA	BB	AA	AA	BB	BB	BB	AA
chr1A_531993159	69.2253	1A	531993159	C/A	AA	AA	-	BB	AA	AA	AA	AA	BB	BB	BB	AA	AA	AA	-	BB	-	BB	BB	BB	AA	AA	AA	-	AA	AA	BB	BB	BB	BB	AA	BB	BB	AA	AA	AA	BB	AA	BB	AA	AA	BB	BB	BB	AA
chr1A_532739107	69.2253	1A	532739107	C/T	AA	AA	-	BB	AA	AA	AA	AA	BB	BB	BB	AA	AA	AA	-	BB	BB	BB	BB	BB	AA	AA	AA	BB	AA	-	BB	BB	BB	BB	AA	BB	BB	-	AA	AA	BB	-	BB	AA	AA	BB	BB	BB	AA
chr1A_533168769	69.2253	1A	533168769	G/C	AA	AA	-	BB	AA	AA	AA	AA	BB	BB	BB	AA	AA	AA	-	BB	BB	BB	BB	BB	AA	AA	AA	BB	-	AA	BB	BB	BB	BB	AA	BB	BB	AA	AA	AA	BB	AA	BB	AA	AA	BB	BB	BB	AA
chr1A_534201578	69.2253	1A	534201578	G/C	AA	AA	-	BB	AA	AA	AA	AA	BB	BB	BB	AA	AA	AA	-	BB	BB	BB	BB	BB	AA	AA	AA	BB	AA	AA	BB	BB	BB	BB	AA	BB	BB	AA	AA	AA	BB	AA	BB	AA	AA	BB	BB	BB	AA
chr1A_534201579	69.2253	1A	534201579	C/G	AA	AA	-	BB	AA	AA	AA	AA	BB	BB	BB	AA	AA	AA	-	BB	-	BB	BB	BB	AA	AA	AA	BB	AA	AA	BB	BB	BB	BB	AA	BB	BB	AA	AA	AA	BB	AA	BB	AA	AA	BB	BB	BB	AA
chr1A_535858090	71.4165	1A	535858090	A/G	BB	AA	AA	BB	AA	AA	-	AA	BB	BB	BB	AA	AA	AA	-	BB	-	BB	BB	BB	AA	AA	AA	BB	AA	AA	BB	BB	BB	BB	AA	BB	BB	AA	AA	AA	BB	AA	BB	AA	AA	BB	BB	BB	AA
chr1A_540665495	75.1247	1A	540665495	G/A	BB	AA	-	BB	AA	AA	-	AA	AA	BB	BB	AA	AA	AA	-	BB	BB	BB	BB	BB	AA	AA	AA	BB	AA	AA	BB	BB	BB	BB	AA	BB	AA	AA	BB	AA	BB	AA	BB	BB	AA	BB	BB	BB	AA
chr1A_543058801	75.9444	1A	543058801	C/T	BB	AA	-	BB	AA	AA	-	AA	AA	BB	BB	AA	BB	AA	-	BB	BB	BB	BB	BB	AA	AA	AA	BB	AA	AA	BB	BB	BB	BB	AA	BB	AA	AA	BB	AA	BB	AA	BB	BB	AA	BB	BB	BB	AA
chr1A_543058803	75.9444	1A	543058803	A/G	BB	AA	-	BB	AA	AA	-	AA	AA	BB	BB	AA	BB	AA	-	BB	BB	BB	BB	BB	AA	AA	AA	BB	AA	AA	BB	BB	BB	BB	AA	BB	AA	AA	BB	AA	BB	AA	-	BB	AA	BB	BB	BB	AA
chr1A_544933520	78.3706	1A	544933520	G/A	AA	AA	BB	BB	AA	AA	-	AA	AA	BB	BB	AA	BB	AA	-	BB	BB	BB	BB	BB	AA	AA	AA	BB	AA	AA	BB	BB	BB	BB	AA	BB	AA	AA	AA	AA	BB	BB	BB	BB	AA	BB	BB	BB	AA
chr1A_545768587	78.6004	1A	545768587	C/G	AA	AA	BB	BB	AA	AA	-	AA	AA	BB	BB	AA	BB	AA	-	BB	BB	BB	BB	BB	AA	AA	AA	BB	AA	AA	BB	BB	BB	BB	AA	BB	AA	AA	AA	AA	BB	BB	BB	BB	AA	BB	BB	BB	AA
chr1A_546031772	78.7727	1A	546031772	G/T	AA	AA	BB	BB	AA	AA	-	AA	AA	BB	BB	AA	BB	AA	-	BB	BB	BB	BB	BB	AA	AA	AA	BB	AA	AA	BB	BB	BB	BB	AA	BB	AA	AA	AA	AA	BB	BB	BB	BB	AA	BB	BB	BB	AA
chr1A_547323163	79.0015	1A	547323163	T/C	AA	AA	BB	BB	AA	AA	-	AA	AA	BB	BB	AA	BB	AA	-	BB	BB	BB	BB	BB	AA	AA	AA	BB	AA	AA	BB	BB	BB	BB	AA	BB	AA	AA	AA	AA	BB	BB	BB	BB	AA	BB	BB	BB	AA
chr1A_547841482	79.2885	1A	547841482	G/A	AA	AA	BB	BB	AA	AA	-	AA	AA	BB	BB	AA	BB	AA	-	BB	BB	BB	BB	BB	AA	AA	AA	BB	AA	AA	BB	BB	BB	BB	AA	BB	AA	AA	AA	AA	BB	BB	BB	BB	AA	BB	BB	BB	AA
chr1A_564613481	108.579	1A	564613481	G/T	AA	AA	AA	AA	AA	BB	AA	AA	BB	BB	BB	AA	AA	BB	-	AA	BB	-	AA	AA	AA	AA	BB	AA	BB	AA	BB	BB	AA	BB	-	AA	BB	AA	AA	AA	BB	BB	AA	BB	AA	AA	-	AA	BB
chr1A_565198894	109.186	1A	565198894	G/T	AA	AA	AA	AA	AA	BB	AA	AA	BB	BB	BB	AA	AA	BB	-	AA	BB	AA	AA	AA	AA	AA	BB	AA	BB	AA	BB	BB	AA	BB	AA	AA	BB	AA	AA	AA	BB	BB	AA	BB	AA	AA	BB	AA	BB
chr1A_565294670	109.186	1A	565294670	A/C	AA	AA	AA	AA	AA	BB	AA	AA	BB	BB	BB	AA	AA	-	-	AA	BB	AA	AA	AA	AA	AA	BB	-	BB	AA	BB	BB	AA	BB	AA	AA	BB	AA	-	AA	BB	BB	AA	BB	AA	AA	BB	-	BB
chr1A_566008502	109.308	1A	566008502	C/T	AA	AA	AA	AA	AA	BB	AA	-	BB	BB	BB	AA	AA	BB	-	AA	BB	AA	AA	AA	AA	AA	BB	AA	BB	AA	BB	BB	AA	BB	AA	AA	BB	AA	AA	AA	BB	BB	AA	BB	AA	AA	BB	AA	BB
chr1A_566064814	109.308	1A	566064814	A/G	AA	AA	AA	AA	AA	BB	AA	AA	BB	BB	BB	AA	AA	BB	-	AA	BB	AA	AA	AA	AA	AA	BB	AA	BB	-	BB	BB	AA	BB	AA	AA	BB	AA	AA	AA	BB	BB	AA	BB	AA	AA	BB	AA	BB
chr1A_570134050	111.733	1A	570134050	G/A	AA	AA	AA	AA	BB	BB	AA	AA	BB	BB	BB	AA	AA	BB	-	AA	BB	AA	AA	AA	AA	AA	BB	AA	BB	AA	BB	BB	AA	BB	AA	AA	BB	AA	AA	AA	BB	BB	AA	BB	AA	AA	BB	AA	BB
chr1A_570134061	111.733	1A	570134061	G/A	AA	AA	AA	AA	BB	BB	AA	AA	BB	BB	BB	AA	AA	BB	-	AA	BB	AA	AA	AA	AA	AA	BB	AA	BB	AA	BB	BB	AA	BB	AA	AA	BB	AA	AA	AA	BB	BB	AA	BB	AA	AA	BB	AA	BB
chr1A_570134066	111.733	1A	570134066	A/G	AA	AA	AA	AA	BB	BB	AA	AA	BB	BB	BB	AA	AA	BB	-	AA	BB	AA	AA	AA	AA	AA	BB	AA	BB	AA	BB	BB	AA	BB	AA	AA	BB	AA	AA	AA	BB	BB	AA	BB	AA	AA	BB	AA	BB
chr1A_570880964	112.37	1A	570880964	G/A	AA	AA	AA	AA	BB	BB	AA	AA	BB	BB	BB	AA	AA	BB	-	AA	BB	AA	AA	AA	AA	AA	BB	AA	BB	AA	BB	BB	AA	BB	AA	AA	BB	AA	AA	AA	BB	BB	AA	BB	AA	AA	BB	AA	BB
chr1A_571991217	112.718	1A	571991217	C/T	AA	AA	AA	AA	BB	BB	AA	-	BB	BB	BB	AA	AA	BB	-	AA	BB	AA	AA	AA	AA	AA	BB	AA	BB	AA	BB	BB	AA	BB	AA	AA	BB	AA	AA	AA	BB	BB	AA	BB	AA	AA	BB	AA	BB
chr1A_573393024	113.333	1A	573393024	A/G	AA	AA	AA	AA	BB	BB	AA	AA	BB	BB	BB	-	AA	BB	-	AA	BB	AA	AA	AA	AA	AA	BB	AA	BB	-	BB	BB	AA	BB	AA	AA	BB	AA	AA	AA	BB	BB	AA	BB	AA	AA	BB	AA	BB
chr1A_573393087	113.333	1A	573393087	C/T	AA	AA	AA	AA	BB	BB	AA	AA	BB	BB	BB	AA	AA	BB	-	AA	BB	AA	AA	AA	AA	AA	BB	AA	BB	AA	BB	BB	AA	BB	AA	AA	BB	AA	AA	AA	BB	BB	AA	BB	-	AA	BB	AA	BB
chr1A_575190206	115.344	1A	575190206	T/G	BB	AA	AA	AA	BB	BB	AA	AA	BB	BB	BB	AA	AA	BB	-	AA	BB	AA	AA	AA	AA	AA	BB	AA	BB	AA	BB	BB	AA	BB	AA	AA	BB	AA	AA	AA	BB	BB	AA	BB	AA	AA	BB	AA	BB
chr1A_585656558	123.884	1A	585656558	C/G	BB	AA	AA	AA	BB	BB	AA	AA	BB	BB	BB	AA	AA	BB	-	BB	BB	AA	AA	AA	AA	AA	BB	AA	BB	AA	BB	BB	AA	BB	AA	AA	BB	AA	AA	AA	AA	BB	AA	BB	AA	AA	BB	AA	BB
chr1A_587860891	125.464	1A	587860891	C/T	BB	AA	AA	AA	BB	BB	AA	AA	BB	BB	BB	AA	AA	AA	-	BB	BB	AA	AA	-	AA	AA	BB	AA	BB	AA	BB	BB	AA	BB	AA	AA	BB	AA	AA	AA	AA	BB	AA	BB	AA	AA	BB	AA	BB
chr1A_589639385	126	1A	589639385	G/A	BB	AA	AA	AA	BB	BB	AA	AA	BB	BB	BB	AA	AA	AA	-	BB	BB	AA	AA	-	AA	AA	BB	AA	BB	AA	BB	BB	AA	BB	AA	AA	BB	AA	AA	AA	AA	BB	AA	BB	AA	AA	BB	AA	BB
chr1A_589991352	126.175	1A	589991352	C/G	BB	AA	AA	AA	BB	BB	AA	AA	BB	BB	BB	AA	AA	AA	-	BB	BB	AA	AA	-	AA	AA	BB	AA	BB	AA	BB	BB	AA	BB	AA	AA	BB	AA	AA	AA	AA	BB	AA	BB	-	AA	BB	AA	BB
chr2A_1529349	0	2A	1529349	G/T	AA	AA	BB	BB	AA	-	-	AA	AA	AA	BB	BB	AA	AA	BB	-	AA	AA	BB	AA	BB	BB	BB	AA	BB	BB	AA	AA	AA	BB	AA	BB	BB	AA	AA	BB	BB	AA	AA	BB	AA	AA	BB	BB	BB
chr2A_1529370	0	2A	1529370	C/T	AA	AA	BB	BB	AA	-	-	AA	AA	AA	BB	BB	AA	AA	BB	-	AA	AA	BB	AA	BB	BB	BB	AA	BB	BB	AA	AA	AA	BB	AA	BB	BB	AA	AA	BB	BB	AA	AA	BB	AA	AA	BB	BB	BB
chr2A_3539516	0.546138	2A	3539516	G/A	AA	AA	BB	BB	AA	AA	AA	AA	AA	AA	BB	BB	AA	AA	BB	AA	AA	AA	BB	AA	BB	BB	BB	AA	BB	BB	AA	AA	AA	-	AA	BB	BB	AA	AA	BB	BB	AA	AA	BB	AA	AA	BB	BB	BB
chr2A_3954895	0.663509	2A	3954895	T/C	AA	AA	BB	BB	AA	AA	AA	AA	AA	AA	BB	BB	AA	AA	BB	AA	AA	AA	BB	AA	BB	BB	BB	AA	BB	BB	AA	AA	AA	BB	AA	BB	BB	AA	AA	BB	BB	AA	AA	BB	AA	AA	BB	BB	BB
chr2A_9387005	4.05122	2A	9387005	C/A	BB	AA	BB	AA	AA	AA	AA	BB	AA	AA	AA	BB	AA	AA	BB	AA	AA	AA	BB	AA	BB	BB	BB	AA	BB	BB	AA	AA	AA	BB	AA	BB	-	AA	AA	BB	BB	AA	AA	AA	AA	BB	BB	BB	BB
chr2A_11912434	4.56318	2A	11912434	G/T	BB	AA	BB	AA	AA	AA	AA	BB	AA	AA	AA	BB	AA	AA	BB	AA	AA	AA	BB	AA	BB	BB	BB	AA	BB	BB	AA	AA	AA	BB	AA	BB	-	AA	AA	BB	BB	AA	AA	AA	AA	BB	BB	BB	BB
chr2A_11912488	4.56318	2A	11912488	C/T	BB	AA	BB	AA	AA	AA	AA	BB	AA	AA	AA	BB	AA	AA	BB	-	AA	AA	BB	AA	BB	BB	BB	AA	BB	BB	AA	AA	AA	BB	AA	BB	-	AA	AA	BB	BB	AA	AA	AA	AA	BB	BB	BB	BB
chr2A_12131916	4.56318	2A	12131916	G/A	BB	AA	BB	AA	AA	AA	AA	BB	AA	AA	AA	BB	AA	AA	BB	AA	AA	AA	BB	AA	BB	BB	-	AA	BB	BB	AA	-	AA	-	AA	BB	-	AA	AA	BB	BB	AA	AA	AA	AA	BB	BB	BB	BB
chr2A_12131920	4.56318	2A	12131920	A/G	BB	AA	BB	AA	AA	AA	AA	BB	AA	AA	AA	BB	AA	AA	BB	AA	AA	AA	BB	AA	BB	BB	-	AA	BB	BB	AA	-	AA	-	AA	BB	-	AA	AA	BB	BB	AA	AA	AA	AA	BB	BB	BB	BB
chr2A_16016637	4.56318	2A	16016637	G/T	BB	AA	BB	AA	AA	AA	AA	BB	AA	AA	AA	BB	AA	AA	BB	AA	AA	AA	BB	AA	BB	BB	BB	AA	BB	BB	AA	AA	AA	BB	AA	BB	-	AA	AA	BB	BB	AA	AA	AA	AA	BB	BB	BB	BB
chr2A_18058897	4.56318	2A	18058897	C/T	BB	AA	BB	AA	AA	AA	AA	BB	AA	AA	AA	BB	AA	AA	BB	AA	AA	AA	BB	AA	BB	BB	BB	AA	BB	BB	AA	AA	AA	BB	AA	BB	-	AA	AA	BB	BB	AA	AA	AA	AA	BB	BB	BB	BB
chr2A_18058916	4.56318	2A	18058916	C/A	BB	AA	BB	AA	AA	AA	AA	BB	AA	AA	AA	BB	AA	AA	BB	AA	AA	AA	BB	AA	BB	BB	BB	AA	BB	BB	AA	AA	AA	BB	AA	BB	-	AA	AA	BB	BB	AA	AA	AA	AA	BB	BB	BB	BB
chr2A_20237446	4.56318	2A	20237446	T/G	BB	AA	BB	AA	AA	AA	AA	BB	AA	AA	AA	BB	AA	AA	BB	AA	AA	AA	BB	AA	BB	BB	BB	AA	BB	BB	AA	AA	AA	BB	AA	BB	-	AA	AA	BB	BB	AA	AA	AA	AA	BB	BB	BB	BB
chr2A_20237460	4.56318	2A	20237460	A/G	BB	AA	BB	AA	AA	AA	AA	BB	AA	AA	AA	BB	AA	AA	BB	AA	AA	AA	BB	AA	BB	BB	BB	AA	BB	BB	AA	AA	AA	BB	AA	BB	-	AA	AA	BB	BB	AA	AA	AA	AA	BB	BB	BB	BB
chr2A_29263759	11.8318	2A	29263759	G/C	BB	AA	BB	-	AA	AA	AA	BB	AA	AA	BB	BB	AA	AA	BB	AA	AA	BB	BB	AA	BB	BB	BB	AA	BB	BB	BB	BB	AA	BB	AA	BB	AA	AA	AA	BB	BB	AA	AA	BB	AA	AA	AA	BB	BB
chr2A_30132371	12.2393	2A	30132371	C/T	BB	AA	BB	-	AA	AA	AA	BB	AA	AA	BB	BB	AA	AA	BB	AA	AA	BB	BB	AA	BB	BB	BB	AA	BB	BB	BB	BB	AA	BB	AA	BB	AA	AA	AA	BB	BB	AA	AA	BB	AA	AA	AA	BB	BB
chr2A_32773718	16.9366	2A	32773718	C/T	BB	AA	BB	-	BB	AA	AA	BB	AA	AA	BB	AA	AA	BB	BB	AA	AA	BB	BB	AA	BB	BB	BB	BB	BB	BB	AA	BB	AA	BB	AA	BB	AA	AA	AA	BB	BB	AA	AA	BB	AA	BB	AA	BB	BB
chr2A_33343865	17.5747	2A	33343865	G/A	BB	AA	BB	-	BB	AA	AA	BB	AA	AA	BB	AA	AA	BB	BB	AA	AA	BB	BB	AA	BB	BB	BB	BB	BB	BB	AA	BB	AA	BB	AA	BB	AA	AA	AA	BB	BB	AA	AA	BB	AA	BB	AA	BB	BB
chr2A_35898158	20.6181	2A	35898158	A/G	BB	AA	BB	-	BB	AA	AA	BB	AA	AA	AA	BB	AA	-	BB	AA	AA	BB	BB	AA	BB	BB	AA	BB	BB	BB	AA	BB	AA	BB	AA	BB	BB	AA	AA	BB	BB	AA	AA	BB	AA	BB	AA	BB	BB
chr2A_35898201	20.6181	2A	35898201	T/A	BB	AA	BB	-	BB	AA	AA	BB	AA	AA	AA	BB	AA	-	BB	AA	AA	BB	BB	AA	BB	BB	AA	BB	BB	BB	AA	BB	AA	BB	AA	BB	BB	AA	AA	BB	BB	AA	AA	BB	AA	BB	AA	BB	BB
chr2A_35916771	20.6181	2A	35916771	C/A	BB	AA	BB	BB	BB	AA	AA	BB	AA	AA	AA	BB	AA	-	BB	AA	AA	BB	BB	AA	BB	BB	AA	BB	BB	BB	AA	BB	AA	BB	AA	BB	BB	AA	AA	BB	BB	AA	AA	BB	AA	BB	AA	BB	BB
chr2A_35952093	20.6181	2A	35952093	C/T	BB	AA	BB	-	BB	AA	AA	BB	AA	AA	AA	BB	AA	BB	BB	AA	AA	BB	BB	AA	BB	BB	AA	BB	BB	BB	AA	BB	AA	BB	AA	BB	BB	AA	AA	BB	BB	AA	AA	BB	AA	BB	AA	BB	BB
chr2A_36234797	21.4853	2A	36234797	G/A	BB	AA	BB	-	BB	AA	AA	BB	AA	AA	AA	BB	AA	BB	BB	AA	AA	BB	BB	AA	BB	BB	AA	BB	BB	BB	AA	BB	AA	BB	AA	BB	BB	AA	AA	BB	BB	AA	AA	BB	AA	BB	AA	BB	BB
chr2A_36391973	21.6014	2A	36391973	G/T	BB	AA	BB	-	BB	AA	AA	BB	AA	AA	AA	BB	AA	BB	BB	AA	AA	BB	BB	AA	BB	BB	AA	BB	BB	BB	AA	BB	AA	BB	AA	BB	BB	AA	AA	BB	BB	AA	AA	BB	AA	BB	AA	BB	BB
chr2A_36696957	21.8342	2A	36696957	G/A	BB	AA	BB	-	BB	AA	AA	BB	AA	AA	AA	BB	AA	BB	BB	AA	AA	BB	BB	AA	BB	BB	AA	BB	BB	BB	AA	BB	AA	BB	AA	BB	BB	AA	AA	BB	BB	AA	AA	BB	AA	BB	AA	BB	BB
chr2A_36696962	21.8342	2A	36696962	G/A	BB	AA	BB	-	BB	AA	AA	BB	AA	AA	AA	BB	AA	BB	BB	AA	AA	BB	BB	AA	BB	BB	AA	BB	BB	BB	AA	BB	AA	BB	AA	BB	BB	AA	AA	BB	BB	AA	AA	BB	AA	BB	AA	BB	BB
chr2A_36719038	21.8342	2A	36719038	C/G	BB	AA	BB	-	BB	AA	AA	BB	AA	AA	AA	BB	AA	BB	BB	AA	AA	BB	BB	AA	BB	BB	AA	BB	BB	BB	AA	BB	AA	BB	AA	BB	BB	AA	AA	BB	BB	AA	AA	BB	AA	BB	AA	BB	BB
chr2A_42150534	28.3849	2A	42150534	A/G	BB	AA	BB	-	BB	AA	AA	BB	AA	AA	AA	BB	AA	BB	BB	AA	AA	BB	BB	AA	BB	BB	AA	BB	BB	BB	BB	BB	AA	AA	AA	BB	BB	AA	AA	BB	AA	AA	AA	BB	AA	BB	BB	BB	BB
chr2A_42150535	28.3849	2A	42150535	A/G	BB	AA	BB	-	BB	AA	AA	BB	AA	AA	AA	BB	AA	BB	BB	AA	AA	BB	BB	AA	BB	BB	AA	BB	BB	BB	BB	BB	AA	AA	AA	BB	BB	AA	AA	BB	AA	AA	AA	BB	AA	BB	BB	BB	BB
chr2A_43281586	29.3745	2A	43281586	C/G	BB	-	BB	-	BB	AA	AA	BB	AA	AA	AA	BB	AA	BB	BB	AA	AA	BB	BB	AA	BB	BB	AA	BB	BB	BB	BB	BB	AA	AA	AA	BB	BB	AA	AA	BB	AA	AA	AA	BB	AA	BB	BB	BB	BB
chr2A_43291476	29.3745	2A	43291476	A/G	BB	AA	BB	-	BB	AA	AA	BB	AA	AA	AA	BB	AA	BB	BB	AA	AA	BB	BB	AA	BB	BB	AA	-	BB	BB	BB	BB	AA	AA	AA	BB	BB	AA	AA	BB	AA	AA	AA	BB	AA	BB	BB	BB	BB
chr2A_43291501	29.3745	2A	43291501	T/A	BB	AA	BB	-	BB	AA	AA	BB	AA	AA	AA	BB	AA	BB	BB	AA	AA	BB	BB	AA	BB	BB	AA	-	BB	BB	BB	BB	AA	AA	AA	BB	BB	AA	AA	BB	AA	AA	AA	BB	AA	BB	BB	BB	BB
chr2A_43298952	29.3745	2A	43298952	G/A	BB	AA	BB	-	BB	AA	AA	BB	AA	AA	AA	BB	AA	BB	BB	AA	AA	BB	BB	AA	BB	BB	AA	BB	BB	BB	BB	BB	AA	AA	AA	BB	BB	AA	AA	BB	AA	AA	AA	BB	AA	BB	BB	BB	BB
chr2A_52509083	36.6255	2A	52509083	C/T	BB	AA	BB	BB	BB	AA	AA	BB	BB	BB	AA	AA	AA	BB	BB	AA	BB	BB	BB	AA	BB	BB	AA	BB	BB	BB	AA	AA	BB	AA	AA	BB	BB	AA	AA	BB	AA	AA	AA	BB	AA	AA	BB	BB	BB
chr2A_57671523	39.3169	2A	57671523	C/T	BB	BB	BB	-	BB	AA	AA	BB	BB	BB	AA	AA	AA	BB	BB	AA	BB	BB	BB	AA	BB	BB	AA	BB	AA	BB	AA	AA	-	AA	AA	BB	BB	AA	AA	BB	AA	-	-	BB	AA	AA	BB	BB	BB
chr2A_57671526	39.3169	2A	57671526	A/G	BB	BB	BB	-	BB	AA	AA	BB	BB	BB	AA	AA	AA	BB	BB	AA	BB	BB	BB	AA	BB	BB	AA	BB	AA	BB	AA	AA	-	AA	AA	BB	BB	AA	AA	BB	AA	-	-	BB	AA	AA	BB	BB	BB
chr2A_57837087	39.4354	2A	57837087	C/G	BB	BB	BB	-	BB	AA	AA	BB	BB	BB	AA	AA	AA	BB	BB	AA	BB	BB	BB	AA	BB	BB	AA	BB	AA	BB	AA	AA	BB	AA	AA	BB	BB	AA	AA	BB	AA	AA	AA	BB	AA	AA	BB	BB	BB
chr2A_57840174	39.4354	2A	57840174	A/G	BB	BB	BB	-	BB	AA	AA	BB	BB	BB	AA	AA	AA	BB	BB	AA	BB	BB	BB	AA	BB	BB	AA	BB	AA	BB	AA	AA	-	AA	AA	BB	BB	AA	AA	BB	AA	AA	AA	BB	AA	AA	BB	BB	BB
chr2A_57924183	40.4438	2A	57924183	A/G	BB	BB	BB	-	-	AA	AA	BB	BB	BB	AA	AA	AA	BB	BB	AA	BB	BB	BB	AA	BB	BB	AA	BB	AA	BB	AA	AA	BB	AA	AA	BB	BB	AA	AA	BB	AA	AA	AA	BB	AA	AA	BB	BB	BB
chr2A_58905987	42.46	2A	58905987	C/A	BB	BB	BB	AA	BB	AA	AA	BB	BB	BB	AA	AA	-	BB	BB	AA	BB	BB	BB	AA	BB	BB	AA	BB	AA	BB	-	AA	BB	AA	AA	BB	BB	AA	AA	BB	AA	AA	AA	BB	AA	AA	BB	BB	BB
chr2A_59729258	43.0639	2A	59729258	C/T	BB	BB	BB	-	BB	AA	AA	BB	AA	BB	AA	AA	AA	BB	BB	AA	BB	BB	BB	AA	BB	BB	AA	BB	AA	BB	AA	AA	BB	AA	BB	BB	BB	AA	AA	BB	AA	AA	AA	BB	AA	AA	BB	BB	AA
chr2A_61673506	43.2965	2A	61673506	G/T	BB	BB	BB	-	BB	AA	AA	BB	AA	BB	AA	AA	AA	BB	BB	AA	BB	BB	BB	AA	BB	BB	AA	BB	AA	BB	AA	AA	BB	AA	BB	BB	BB	AA	AA	BB	AA	AA	AA	BB	AA	AA	BB	BB	AA
chr2A_61673526	43.2965	2A	61673526	G/A	BB	BB	BB	-	BB	AA	AA	BB	AA	BB	AA	AA	AA	BB	BB	AA	BB	BB	BB	AA	BB	BB	AA	BB	AA	BB	AA	AA	BB	AA	BB	BB	BB	AA	AA	BB	AA	AA	AA	BB	AA	AA	BB	BB	AA
chr2A_62126969	43.2965	2A	62126969	T/A	BB	BB	BB	-	BB	AA	AA	BB	AA	BB	AA	AA	AA	BB	BB	AA	BB	BB	BB	AA	BB	BB	AA	BB	AA	BB	AA	AA	BB	AA	BB	BB	BB	AA	AA	BB	AA	AA	AA	BB	AA	AA	BB	BB	AA
chr2A_62126995	43.2965	2A	62126995	A/G	BB	BB	BB	-	BB	AA	AA	BB	AA	BB	AA	AA	AA	BB	BB	AA	BB	BB	BB	AA	BB	BB	AA	BB	AA	BB	AA	AA	BB	AA	BB	BB	BB	AA	AA	BB	AA	AA	AA	BB	AA	AA	BB	BB	AA
chr2A_70983415	50.0251	2A	70983415	C/G	BB	BB	BB	BB	BB	AA	AA	BB	AA	AA	AA	AA	AA	BB	BB	AA	BB	BB	AA	AA	AA	BB	BB	BB	AA	BB	AA	BB	BB	AA	BB	BB	BB	BB	AA	BB	AA	AA	AA	BB	BB	AA	BB	AA	AA
chr2A_71077196	50.0251	2A	71077196	G/A	BB	BB	BB	BB	BB	AA	AA	BB	AA	AA	AA	AA	AA	BB	BB	AA	BB	BB	AA	AA	AA	BB	BB	BB	AA	BB	AA	BB	BB	AA	BB	BB	BB	BB	AA	BB	AA	AA	AA	BB	BB	AA	BB	AA	AA
chr2A_75591139	51.9719	2A	75591139	G/C	BB	BB	BB	BB	BB	BB	BB	BB	AA	AA	AA	AA	AA	BB	BB	AA	BB	BB	BB	BB	AA	BB	BB	BB	AA	BB	AA	BB	BB	AA	BB	BB	BB	BB	AA	BB	AA	AA	AA	BB	BB	AA	BB	AA	AA
chr2A_77933263	52.5128	2A	77933263	T/C	BB	BB	BB	BB	BB	BB	BB	BB	AA	AA	AA	AA	AA	BB	BB	AA	BB	BB	BB	BB	-	BB	BB	BB	AA	BB	AA	BB	BB	AA	BB	BB	BB	BB	AA	BB	AA	AA	AA	BB	BB	AA	BB	AA	AA
chr2A_77933267	52.5128	2A	77933267	A/T	BB	BB	BB	BB	BB	BB	BB	BB	AA	AA	AA	AA	AA	BB	BB	AA	BB	BB	BB	BB	-	BB	BB	BB	AA	BB	AA	BB	BB	AA	BB	BB	BB	BB	AA	BB	AA	AA	AA	BB	BB	AA	BB	AA	AA
chr2A_77942040	52.5128	2A	77942040	T/C	BB	BB	BB	BB	BB	BB	BB	BB	AA	AA	AA	AA	AA	BB	BB	AA	BB	BB	BB	BB	-	BB	BB	BB	AA	BB	AA	BB	BB	AA	-	BB	BB	BB	AA	BB	AA	AA	AA	BB	BB	AA	BB	AA	AA
chr2A_77942042	52.5128	2A	77942042	C/T	BB	BB	BB	BB	BB	BB	BB	BB	AA	AA	AA	AA	AA	BB	BB	AA	BB	BB	BB	BB	-	BB	BB	BB	AA	BB	AA	BB	BB	AA	-	BB	BB	BB	AA	BB	AA	AA	AA	BB	BB	AA	BB	AA	AA
chr2A_77942043	52.5128	2A	77942043	T/C	BB	BB	BB	BB	BB	BB	BB	BB	AA	AA	AA	AA	AA	BB	BB	AA	BB	BB	BB	BB	-	BB	BB	BB	AA	BB	AA	BB	BB	AA	-	BB	BB	BB	AA	BB	AA	AA	AA	BB	BB	AA	BB	AA	AA
chr2A_79343344	53.1167	2A	79343344	C/A	BB	BB	BB	BB	BB	BB	BB	BB	AA	AA	AA	AA	AA	BB	BB	AA	BB	BB	BB	BB	BB	BB	BB	BB	AA	BB	AA	BB	BB	AA	BB	BB	BB	BB	AA	BB	AA	AA	AA	BB	BB	AA	BB	AA	AA
chr2A_80238035	53.4143	2A	80238035	G/A	BB	BB	BB	BB	BB	BB	BB	BB	AA	AA	AA	AA	AA	BB	BB	AA	BB	BB	BB	BB	-	BB	BB	BB	AA	BB	AA	BB	BB	AA	BB	BB	BB	BB	AA	BB	AA	AA	AA	BB	BB	AA	BB	AA	AA
chr2A_80238056	53.4143	2A	80238056	C/T	BB	BB	BB	BB	BB	BB	BB	BB	AA	AA	AA	AA	AA	BB	BB	AA	BB	BB	BB	BB	-	BB	BB	BB	AA	BB	AA	BB	BB	AA	BB	BB	BB	BB	AA	BB	AA	AA	AA	BB	BB	AA	BB	AA	AA
chr2A_80238077	53.4143	2A	80238077	A/G	BB	BB	BB	BB	BB	BB	BB	BB	AA	AA	AA	AA	AA	BB	BB	AA	BB	BB	BB	BB	-	BB	BB	BB	AA	BB	AA	BB	BB	AA	-	BB	BB	BB	AA	BB	AA	AA	AA	BB	BB	AA	BB	AA	AA
chr2A_81031823	53.7757	2A	81031823	C/T	BB	BB	BB	BB	BB	BB	BB	BB	AA	AA	AA	AA	AA	BB	BB	AA	BB	BB	BB	BB	-	BB	BB	BB	AA	BB	AA	BB	BB	AA	BB	BB	BB	BB	AA	BB	AA	AA	AA	BB	BB	AA	BB	AA	AA
chr2A_81031837	53.7757	2A	81031837	T/C	BB	BB	BB	BB	BB	BB	BB	BB	AA	AA	AA	AA	AA	BB	BB	AA	BB	BB	BB	BB	-	BB	BB	BB	AA	BB	AA	BB	BB	AA	BB	BB	BB	BB	AA	BB	AA	AA	AA	BB	BB	AA	BB	AA	AA
chr2A_83849076	54.1246	2A	83849076	C/T	BB	BB	BB	BB	BB	BB	BB	BB	AA	AA	AA	AA	AA	BB	BB	AA	BB	BB	BB	BB	-	BB	BB	BB	AA	BB	AA	BB	BB	AA	BB	BB	BB	BB	AA	BB	AA	AA	AA	BB	BB	AA	BB	AA	AA
chr2A_88013007	54.3537	2A	88013007	A/G	BB	BB	BB	BB	BB	BB	BB	BB	AA	AA	AA	AA	AA	BB	BB	AA	BB	BB	BB	BB	-	BB	BB	BB	AA	BB	AA	BB	BB	AA	BB	BB	BB	BB	AA	BB	AA	AA	AA	BB	BB	AA	BB	AA	AA
chr2A_92320801	54.3537	2A	92320801	A/G	BB	BB	BB	BB	BB	BB	BB	BB	-	AA	AA	AA	AA	BB	BB	AA	BB	BB	BB	BB	BB	BB	BB	BB	AA	BB	AA	BB	BB	AA	BB	BB	BB	BB	AA	BB	AA	AA	AA	BB	BB	AA	BB	AA	AA
chr2A_94163827	54.3537	2A	94163827	G/A	BB	BB	BB	BB	BB	BB	BB	BB	AA	AA	AA	AA	AA	BB	BB	AA	BB	BB	BB	BB	-	BB	BB	BB	AA	BB	AA	BB	BB	AA	BB	BB	BB	BB	AA	BB	AA	AA	AA	BB	BB	AA	BB	AA	AA
chr2A_94275695	54.3537	2A	94275695	A/G	BB	BB	BB	BB	BB	BB	BB	BB	AA	AA	AA	AA	AA	BB	BB	AA	BB	BB	BB	BB	-	BB	BB	BB	AA	BB	AA	BB	BB	AA	BB	BB	BB	BB	AA	BB	AA	AA	AA	BB	BB	AA	BB	AA	AA
chr2A_100985655	54.3537	2A	100985655	C/T	BB	BB	BB	BB	BB	BB	BB	BB	AA	AA	AA	AA	AA	BB	BB	AA	BB	BB	BB	BB	-	BB	BB	BB	AA	BB	-	BB	BB	AA	BB	BB	BB	BB	AA	BB	AA	AA	AA	BB	BB	AA	BB	AA	AA
chr2A_100985666	54.3537	2A	100985666	G/A	BB	BB	BB	BB	BB	BB	BB	BB	AA	AA	AA	AA	AA	BB	BB	AA	BB	BB	BB	BB	-	BB	BB	BB	AA	BB	-	BB	BB	AA	BB	BB	BB	BB	AA	BB	AA	AA	AA	BB	BB	AA	BB	AA	AA
chr2A_102050150	54.3537	2A	102050150	G/A	BB	BB	BB	BB	BB	BB	BB	BB	AA	AA	AA	AA	AA	BB	BB	AA	BB	BB	BB	BB	-	BB	BB	BB	AA	BB	AA	BB	BB	AA	BB	BB	BB	BB	AA	BB	AA	AA	AA	BB	BB	AA	BB	AA	AA
chr2A_102050151	54.3537	2A	102050151	C/T	BB	BB	BB	BB	BB	BB	BB	BB	AA	AA	AA	AA	AA	BB	BB	AA	BB	BB	BB	BB	-	BB	BB	BB	AA	BB	AA	BB	BB	AA	BB	BB	BB	BB	AA	BB	AA	AA	AA	BB	BB	AA	BB	AA	AA
chr2A_112739967	54.3537	2A	112739967	G/A	BB	BB	BB	BB	BB	BB	BB	BB	AA	AA	AA	AA	-	BB	BB	AA	BB	BB	BB	BB	-	BB	BB	BB	AA	BB	AA	BB	BB	AA	BB	BB	BB	BB	AA	BB	AA	AA	AA	BB	BB	AA	BB	AA	AA
chr2A_112739968	54.3537	2A	112739968	C/A	BB	BB	BB	BB	BB	BB	BB	BB	AA	AA	AA	AA	AA	BB	BB	AA	BB	BB	BB	BB	-	BB	BB	BB	AA	BB	AA	BB	BB	AA	BB	BB	BB	BB	AA	BB	AA	AA	AA	BB	BB	AA	BB	AA	AA
chr2A_115440742	54.3537	2A	115440742	A/G	BB	BB	BB	BB	BB	BB	BB	BB	AA	AA	AA	AA	AA	BB	BB	AA	BB	BB	BB	BB	-	BB	BB	BB	AA	BB	AA	BB	BB	AA	BB	BB	BB	BB	AA	BB	AA	AA	AA	BB	BB	AA	BB	AA	AA
chr2A_118675918	54.5241	2A	118675918	G/T	BB	BB	BB	BB	BB	BB	BB	BB	AA	AA	AA	AA	AA	BB	BB	AA	BB	BB	BB	BB	-	BB	BB	BB	AA	BB	AA	BB	BB	AA	BB	BB	BB	BB	AA	BB	AA	AA	AA	BB	BB	AA	BB	AA	AA
chr2A_121134222	54.5241	2A	121134222	G/A	BB	BB	BB	BB	BB	BB	BB	BB	AA	AA	AA	AA	AA	BB	BB	AA	BB	BB	AA	BB	-	BB	BB	BB	AA	BB	AA	BB	BB	AA	BB	BB	BB	BB	AA	BB	AA	AA	AA	BB	BB	AA	BB	AA	AA
chr2A_125199756	54.5241	2A	125199756	T/C	BB	BB	BB	BB	BB	BB	BB	-	AA	AA	AA	AA	AA	BB	BB	AA	BB	BB	AA	BB	-	BB	BB	BB	AA	BB	AA	BB	-	AA	BB	BB	BB	BB	AA	BB	AA	AA	AA	BB	BB	AA	BB	AA	AA
chr2A_133353444	54.5241	2A	133353444	G/T	BB	BB	BB	BB	BB	BB	BB	BB	AA	AA	AA	AA	AA	BB	BB	AA	BB	BB	AA	BB	-	BB	BB	BB	AA	BB	AA	BB	BB	AA	BB	BB	BB	BB	AA	BB	AA	AA	AA	BB	BB	AA	BB	AA	AA
chr2A_137932252	54.9777	2A	137932252	A/G	BB	BB	BB	BB	BB	BB	BB	BB	AA	AA	AA	AA	AA	BB	BB	AA	BB	BB	AA	BB	-	BB	BB	BB	AA	BB	AA	BB	BB	AA	BB	BB	BB	BB	AA	BB	AA	AA	AA	BB	BB	AA	BB	AA	AA
chr2A_143209465	55.1481	2A	143209465	C/T	BB	BB	BB	BB	BB	BB	BB	BB	AA	AA	AA	AA	AA	BB	BB	AA	BB	BB	AA	BB	BB	BB	BB	BB	AA	BB	AA	BB	BB	AA	BB	BB	BB	BB	AA	BB	AA	AA	AA	BB	BB	AA	BB	-	AA
chr2A_144946620	55.2679	2A	144946620	T/A	BB	BB	BB	BB	BB	BB	BB	BB	AA	AA	AA	AA	AA	BB	BB	AA	BB	BB	AA	BB	BB	BB	BB	BB	-	BB	AA	BB	BB	AA	BB	BB	BB	BB	AA	BB	AA	-	AA	BB	BB	AA	BB	AA	AA
chr2A_149238402	55.3927	2A	149238402	C/G	BB	BB	BB	BB	BB	BB	BB	BB	AA	AA	AA	AA	AA	BB	BB	AA	BB	BB	AA	BB	BB	BB	BB	BB	AA	BB	AA	BB	BB	AA	BB	BB	BB	BB	AA	BB	AA	AA	AA	BB	BB	AA	BB	AA	AA
chr2A_149965910	55.3927	2A	149965910	G/T	BB	BB	BB	BB	BB	BB	BB	BB	AA	AA	AA	AA	AA	BB	BB	AA	BB	BB	AA	BB	BB	BB	BB	BB	AA	BB	AA	BB	BB	AA	BB	BB	BB	BB	AA	BB	AA	AA	AA	BB	BB	AA	BB	AA	AA
chr2A_150448223	55.3927	2A	150448223	C/T	BB	BB	BB	BB	BB	BB	BB	BB	AA	AA	AA	AA	AA	BB	BB	AA	BB	BB	AA	BB	BB	BB	BB	BB	AA	BB	AA	BB	BB	AA	BB	BB	BB	BB	AA	BB	AA	AA	AA	BB	BB	AA	BB	AA	AA
chr2A_153448448	55.3927	2A	153448448	T/C	BB	BB	BB	BB	BB	BB	BB	BB	AA	AA	AA	AA	AA	BB	BB	AA	BB	BB	AA	BB	BB	BB	BB	BB	AA	BB	AA	BB	BB	AA	BB	BB	BB	BB	AA	BB	AA	AA	AA	BB	BB	AA	BB	AA	AA
chr2A_156481295	55.3927	2A	156481295	G/T	BB	BB	BB	BB	BB	BB	BB	BB	AA	AA	AA	AA	AA	BB	BB	AA	BB	BB	AA	BB	BB	BB	BB	BB	AA	BB	AA	BB	BB	AA	BB	BB	BB	BB	AA	BB	AA	AA	AA	BB	BB	AA	BB	AA	AA
chr2A_348665313	58.4306	2A	348665313	G/A	BB	BB	BB	BB	BB	BB	BB	BB	AA	AA	AA	AA	AA	BB	BB	AA	BB	BB	-	BB	BB	BB	BB	BB	BB	BB	AA	BB	BB	AA	BB	BB	BB	BB	AA	BB	AA	AA	AA	BB	BB	AA	BB	AA	AA
chr2A_424187344	58.6586	2A	424187344	G/A	AA	BB	BB	-	BB	BB	BB	BB	AA	AA	AA	AA	AA	BB	BB	AA	AA	-	AA	BB	BB	BB	BB	BB	BB	BB	BB	BB	BB	AA	BB	BB	BB	BB	AA	BB	AA	AA	AA	BB	BB	AA	BB	AA	AA
chr2A_502634136	58.6586	2A	502634136	G/T	AA	BB	BB	-	BB	BB	BB	BB	AA	AA	AA	AA	AA	BB	BB	AA	AA	BB	AA	BB	BB	BB	BB	BB	BB	BB	BB	BB	BB	AA	BB	BB	BB	BB	AA	BB	AA	AA	AA	BB	BB	AA	BB	AA	AA
chr2A_502634238	58.6586	2A	502634238	G/A	AA	BB	BB	-	BB	BB	BB	BB	AA	AA	AA	AA	AA	BB	BB	AA	AA	BB	AA	BB	BB	BB	BB	BB	BB	BB	BB	BB	BB	AA	BB	BB	BB	BB	AA	BB	AA	AA	AA	BB	BB	AA	BB	AA	AA
chr2A_503452699	58.6586	2A	503452699	C/T	AA	BB	BB	-	BB	BB	BB	BB	AA	AA	AA	AA	AA	BB	BB	AA	AA	BB	AA	BB	BB	BB	BB	BB	BB	BB	BB	BB	BB	AA	BB	BB	BB	BB	AA	BB	AA	AA	AA	BB	BB	AA	BB	AA	AA
chr2A_550187142	61.0564	2A	550187142	A/C	AA	BB	BB	-	BB	BB	BB	BB	-	AA	AA	AA	AA	BB	BB	AA	-	BB	AA	BB	BB	BB	BB	BB	BB	AA	BB	BB	BB	AA	BB	BB	BB	BB	AA	BB	AA	AA	AA	BB	BB	AA	BB	AA	AA
chr2A_551722308	61.0564	2A	551722308	T/A	AA	BB	BB	-	BB	BB	BB	BB	-	AA	AA	AA	AA	BB	BB	AA	AA	BB	AA	BB	BB	BB	BB	BB	BB	AA	BB	BB	BB	AA	BB	BB	BB	BB	AA	BB	AA	AA	AA	BB	BB	AA	BB	AA	AA
chr2A_553276921	61.0564	2A	553276921	C/G	AA	BB	BB	-	BB	BB	BB	BB	-	AA	AA	AA	AA	BB	BB	AA	AA	BB	AA	BB	BB	BB	BB	BB	BB	AA	BB	BB	BB	AA	BB	BB	BB	BB	AA	BB	AA	AA	AA	BB	BB	AA	BB	AA	AA
chr2A_554027758	61.0564	2A	554027758	T/C	AA	BB	BB	-	BB	BB	BB	BB	-	AA	AA	AA	AA	BB	BB	AA	AA	BB	AA	BB	BB	BB	BB	BB	BB	AA	BB	BB	BB	AA	BB	BB	BB	BB	AA	BB	AA	AA	AA	BB	BB	AA	BB	AA	AA
chr2A_554520367	61.0564	2A	554520367	G/A	AA	BB	BB	AA	BB	BB	BB	BB	-	AA	AA	AA	AA	BB	BB	AA	AA	BB	AA	BB	BB	BB	BB	BB	BB	AA	BB	BB	BB	AA	BB	BB	BB	BB	AA	BB	AA	AA	AA	BB	BB	AA	BB	AA	AA
chr2A_554520368	61.0564	2A	554520368	G/C	AA	BB	BB	AA	BB	BB	BB	BB	-	AA	AA	AA	AA	BB	BB	AA	AA	BB	AA	BB	BB	BB	BB	BB	BB	AA	BB	BB	BB	AA	BB	BB	BB	BB	AA	BB	AA	AA	AA	BB	BB	AA	BB	AA	AA
chr2A_554520385	61.0564	2A	554520385	A/C	AA	BB	BB	AA	BB	BB	BB	BB	-	AA	AA	AA	AA	BB	BB	AA	AA	BB	AA	BB	BB	BB	BB	BB	BB	AA	BB	BB	BB	AA	BB	BB	BB	BB	AA	BB	AA	AA	AA	BB	BB	AA	BB	AA	AA
chr2A_555346470	61.0564	2A	555346470	A/T	AA	BB	BB	-	BB	BB	BB	BB	-	AA	AA	AA	AA	BB	BB	AA	AA	BB	AA	BB	BB	BB	BB	BB	BB	AA	BB	BB	BB	AA	BB	BB	BB	BB	-	BB	AA	AA	AA	BB	BB	AA	BB	AA	AA
chr2A_562636291	61.0564	2A	562636291	C/T	AA	BB	BB	AA	BB	BB	BB	BB	-	AA	AA	AA	AA	BB	BB	AA	AA	BB	AA	BB	BB	BB	BB	BB	BB	BB	BB	BB	BB	AA	BB	BB	BB	BB	AA	BB	AA	AA	AA	BB	BB	AA	BB	AA	AA
chr2A_562643098	61.0564	2A	562643098	C/T	AA	BB	BB	-	BB	BB	BB	BB	-	AA	AA	AA	AA	BB	BB	AA	AA	BB	AA	BB	BB	BB	BB	BB	BB	BB	BB	BB	BB	AA	-	BB	BB	BB	AA	BB	AA	AA	AA	BB	BB	AA	BB	AA	AA
chr2A_625282451	66.8229	2A	625282451	G/A	BB	BB	AA	AA	BB	BB	BB	-	AA	AA	AA	AA	AA	AA	BB	AA	BB	BB	AA	BB	BB	BB	BB	BB	BB	BB	BB	AA	BB	AA	BB	BB	BB	BB	AA	BB	AA	AA	AA	BB	BB	AA	BB	AA	AA
chr2A_654906372	68.8896	2A	654906372	T/A	BB	BB	AA	AA	BB	BB	BB	BB	AA	AA	AA	AA	AA	AA	BB	AA	BB	BB	AA	BB	BB	BB	BB	BB	BB	BB	BB	AA	BB	BB	AA	BB	BB	BB	AA	BB	AA	AA	AA	BB	BB	AA	BB	AA	AA
chr2A_677497909	72.6857	2A	677497909	T/C	BB	BB	AA	AA	BB	BB	BB	BB	AA	AA	AA	AA	AA	AA	BB	AA	BB	BB	AA	BB	BB	BB	BB	BB	BB	BB	AA	AA	BB	AA	AA	BB	AA	BB	BB	BB	AA	AA	AA	BB	BB	AA	BB	AA	AA
chr2A_678001212	72.9159	2A	678001212	G/A	BB	BB	AA	AA	BB	BB	BB	BB	AA	AA	AA	AA	AA	AA	BB	AA	BB	BB	AA	BB	BB	BB	BB	BB	BB	BB	AA	AA	BB	AA	AA	BB	AA	BB	BB	BB	AA	AA	AA	BB	BB	AA	BB	AA	AA
chr2A_690962587	78.1002	2A	690962587	A/G	BB	AA	AA	BB	BB	BB	BB	BB	-	AA	AA	AA	AA	BB	BB	AA	BB	BB	AA	BB	-	AA	BB	BB	-	BB	AA	AA	BB	AA	BB	BB	AA	BB	BB	BB	AA	AA	AA	BB	BB	AA	BB	AA	AA
chr2A_691845674	78.2172	2A	691845674	A/G	BB	AA	AA	BB	BB	BB	BB	BB	-	AA	AA	AA	AA	BB	BB	AA	BB	BB	AA	BB	AA	AA	BB	BB	BB	BB	AA	AA	BB	AA	BB	BB	AA	BB	-	BB	AA	AA	AA	BB	BB	AA	BB	AA	AA
chr2A_692207287	78.2172	2A	692207287	G/C	BB	AA	AA	BB	BB	BB	BB	BB	-	AA	AA	AA	AA	BB	BB	AA	BB	BB	AA	BB	AA	AA	BB	BB	BB	BB	AA	AA	BB	AA	BB	BB	AA	BB	BB	BB	AA	AA	AA	BB	BB	AA	BB	AA	AA
chr2A_695150593	78.2172	2A	695150593	A/G	BB	AA	AA	BB	BB	BB	BB	BB	-	AA	AA	AA	AA	BB	BB	AA	BB	BB	AA	BB	AA	AA	BB	BB	BB	BB	AA	AA	BB	AA	BB	BB	AA	BB	BB	BB	-	AA	AA	BB	BB	AA	BB	AA	AA
chr2A_696041145	78.2172	2A	696041145	G/T	BB	AA	AA	BB	BB	BB	BB	BB	-	AA	AA	-	AA	BB	BB	AA	BB	BB	AA	BB	AA	AA	BB	BB	BB	BB	AA	AA	BB	AA	BB	BB	AA	BB	BB	BB	AA	AA	AA	BB	BB	AA	BB	AA	AA
chr2A_696041184	78.2172	2A	696041184	A/G	BB	AA	AA	BB	BB	BB	BB	BB	-	AA	AA	AA	AA	BB	BB	AA	BB	BB	AA	BB	AA	AA	BB	BB	BB	BB	AA	AA	BB	AA	BB	BB	-	BB	BB	BB	AA	AA	AA	BB	BB	AA	BB	AA	AA
chr2A_699912092	78.9938	2A	699912092	G/A	BB	AA	AA	BB	BB	BB	BB	BB	-	AA	AA	AA	AA	BB	BB	AA	BB	BB	AA	BB	AA	AA	BB	BB	BB	BB	BB	AA	BB	AA	BB	BB	AA	BB	BB	BB	BB	AA	AA	BB	BB	AA	BB	AA	AA
chr2A_705995025	82.6343	2A	705995025	G/A	BB	AA	AA	BB	BB	BB	BB	BB	BB	AA	AA	AA	AA	BB	BB	AA	AA	BB	AA	BB	AA	AA	BB	BB	BB	BB	BB	AA	BB	BB	BB	BB	AA	BB	AA	BB	BB	AA	AA	BB	BB	AA	BB	AA	AA
chr2A_706769994	82.8696	2A	706769994	C/T	BB	AA	AA	BB	BB	BB	BB	BB	BB	AA	AA	AA	AA	BB	BB	AA	AA	BB	AA	BB	AA	AA	BB	BB	BB	BB	BB	AA	BB	BB	BB	BB	AA	BB	AA	BB	BB	AA	AA	BB	BB	AA	BB	AA	AA
chr2A_709057148	83.2814	2A	709057148	C/T	BB	AA	AA	BB	BB	BB	BB	BB	BB	AA	AA	AA	AA	BB	BB	AA	AA	BB	AA	BB	AA	AA	BB	BB	BB	BB	BB	AA	BB	BB	BB	BB	AA	BB	AA	BB	BB	AA	AA	BB	BB	AA	BB	AA	AA
chr2A_713536652	84.4622	2A	713536652	A/G	BB	AA	AA	BB	BB	BB	BB	BB	BB	AA	AA	AA	AA	BB	BB	AA	AA	BB	AA	BB	AA	AA	BB	-	BB	BB	BB	AA	BB	BB	BB	BB	AA	BB	AA	BB	BB	AA	AA	BB	BB	AA	BB	AA	AA
chr2A_715223967	84.816	2A	715223967	A/G	BB	AA	AA	BB	BB	BB	BB	BB	BB	AA	AA	AA	AA	BB	BB	AA	AA	BB	AA	BB	AA	AA	BB	-	BB	BB	BB	AA	BB	BB	BB	BB	AA	BB	AA	BB	BB	AA	AA	BB	BB	AA	BB	AA	AA
chr2A_718622092	87.4705	2A	718622092	A/G	BB	AA	BB	BB	BB	BB	BB	BB	BB	-	AA	AA	AA	BB	BB	AA	AA	BB	AA	BB	AA	AA	BB	BB	BB	BB	BB	BB	BB	BB	BB	BB	AA	BB	AA	BB	BB	AA	AA	BB	BB	AA	BB	AA	AA
chr2A_718913985	87.651	2A	718913985	T/C	BB	AA	BB	BB	BB	BB	BB	BB	BB	AA	AA	AA	AA	BB	BB	AA	-	BB	AA	BB	AA	AA	BB	BB	BB	BB	BB	BB	BB	BB	BB	BB	AA	BB	AA	BB	BB	AA	AA	BB	BB	AA	BB	AA	AA
chr2A_718916923	87.651	2A	718916923	C/T	BB	AA	BB	BB	BB	BB	BB	BB	BB	AA	AA	AA	AA	BB	BB	AA	AA	BB	AA	BB	AA	AA	BB	BB	BB	BB	BB	BB	BB	BB	BB	BB	AA	BB	AA	BB	BB	AA	AA	BB	BB	AA	BB	AA	AA
chr2A_719993276	88.4689	2A	719993276	G/A	BB	AA	BB	BB	BB	BB	BB	BB	BB	AA	AA	AA	AA	BB	BB	AA	AA	BB	AA	BB	AA	AA	BB	BB	BB	BB	BB	BB	BB	BB	BB	BB	AA	BB	AA	BB	BB	AA	AA	BB	BB	AA	BB	AA	AA
chr2A_721609247	88.6415	2A	721609247	G/C	BB	AA	BB	BB	BB	BB	BB	BB	BB	AA	AA	AA	AA	BB	BB	AA	AA	BB	AA	BB	AA	AA	BB	BB	BB	BB	BB	BB	BB	BB	BB	BB	AA	BB	AA	BB	BB	AA	AA	BB	BB	AA	BB	AA	AA
chr2A_722733986	89.166	2A	722733986	G/A	BB	AA	BB	BB	BB	BB	BB	BB	BB	AA	AA	AA	AA	BB	BB	AA	BB	BB	AA	BB	AA	AA	BB	BB	BB	BB	BB	BB	BB	BB	BB	BB	AA	BB	AA	BB	BB	AA	AA	-	BB	AA	BB	AA	AA
chr2A_723060723	89.2825	2A	723060723	G/T	BB	AA	BB	BB	BB	BB	BB	BB	BB	AA	AA	AA	AA	BB	BB	AA	BB	BB	AA	BB	AA	AA	BB	BB	BB	BB	BB	BB	BB	BB	BB	BB	AA	BB	AA	BB	BB	AA	AA	BB	BB	AA	BB	AA	AA
chr2A_723577143	89.5129	2A	723577143	C/T	BB	AA	BB	BB	BB	BB	BB	BB	BB	AA	AA	AA	AA	BB	BB	AA	BB	BB	AA	BB	AA	AA	BB	BB	BB	BB	BB	BB	BB	BB	BB	BB	AA	BB	AA	BB	BB	AA	AA	BB	BB	AA	BB	AA	AA
chr2A_725890876	90.2688	2A	725890876	C/T	BB	AA	BB	BB	BB	BB	BB	BB	BB	AA	AA	AA	AA	BB	BB	AA	BB	BB	AA	BB	AA	AA	BB	BB	BB	BB	BB	BB	BB	BB	BB	BB	AA	BB	AA	BB	BB	AA	AA	BB	BB	AA	BB	AA	AA
chr2A_728790521	92.6601	2A	728790521	C/A	BB	AA	BB	BB	BB	BB	BB	BB	BB	AA	AA	AA	AA	AA	BB	AA	BB	BB	AA	AA	BB	BB	BB	BB	BB	BB	BB	BB	BB	BB	BB	BB	AA	BB	AA	BB	BB	AA	AA	BB	BB	AA	BB	AA	AA
chr2A_729165946	92.6601	2A	729165946	A/G	BB	AA	BB	BB	BB	BB	BB	BB	BB	AA	AA	AA	AA	AA	BB	AA	BB	BB	AA	AA	BB	BB	BB	BB	BB	BB	BB	BB	BB	BB	BB	-	AA	BB	AA	BB	BB	AA	AA	BB	BB	AA	BB	AA	AA
chr2A_733657403	95.6308	2A	733657403	A/C	BB	AA	BB	BB	BB	BB	BB	BB	AA	AA	-	AA	AA	AA	BB	AA	AA	BB	AA	AA	BB	BB	BB	BB	BB	BB	BB	BB	BB	AA	BB	BB	AA	BB	AA	AA	BB	AA	AA	BB	BB	AA	-	AA	AA
chr2A_738732586	98.925	2A	738732586	T/G	BB	AA	BB	BB	BB	BB	BB	BB	AA	AA	BB	AA	AA	AA	BB	AA	AA	BB	AA	AA	BB	BB	BB	BB	BB	BB	BB	BB	BB	AA	BB	BB	BB	BB	AA	AA	BB	AA	AA	BB	BB	AA	BB	AA	AA
chr2A_738732588	98.925	2A	738732588	T/A	BB	AA	BB	BB	BB	BB	BB	BB	AA	AA	BB	AA	AA	AA	BB	AA	AA	BB	AA	AA	BB	BB	BB	BB	BB	BB	BB	BB	BB	AA	BB	BB	BB	BB	AA	AA	BB	AA	AA	BB	BB	AA	BB	AA	AA
chr2A_738973990	98.925	2A	738973990	C/T	BB	AA	BB	BB	BB	BB	BB	BB	AA	AA	BB	AA	AA	AA	BB	AA	AA	-	AA	AA	BB	BB	BB	BB	BB	BB	BB	BB	BB	AA	BB	BB	BB	BB	AA	AA	BB	AA	AA	BB	BB	AA	BB	AA	AA
chr2A_739253104	99.1111	2A	739253104	G/T	-	AA	BB	BB	BB	-	BB	BB	AA	AA	BB	AA	AA	AA	BB	AA	AA	BB	AA	AA	BB	BB	BB	BB	BB	BB	BB	BB	BB	AA	BB	BB	-	BB	AA	AA	BB	AA	AA	BB	BB	AA	-	AA	AA
chr2A_744725037	101.002	2A	744725037	G/A	BB	AA	BB	BB	BB	BB	BB	BB	AA	AA	BB	AA	AA	AA	BB	AA	AA	BB	AA	AA	BB	BB	BB	BB	BB	BB	BB	BB	BB	AA	BB	BB	BB	AA	AA	AA	AA	AA	AA	BB	BB	AA	AA	AA	AA
chr2A_746611034	101.736	2A	746611034	C/A	BB	AA	BB	AA	BB	BB	BB	BB	AA	AA	BB	AA	AA	AA	BB	AA	AA	BB	AA	AA	BB	BB	BB	BB	BB	BB	AA	BB	BB	AA	BB	BB	BB	AA	AA	AA	AA	AA	AA	BB	BB	AA	AA	AA	AA
chr2A_746935263	102.03	2A	746935263	C/G	BB	AA	BB	AA	BB	BB	BB	BB	AA	AA	BB	AA	AA	AA	BB	AA	AA	BB	AA	AA	BB	BB	BB	BB	BB	BB	AA	BB	BB	AA	BB	BB	BB	AA	AA	AA	AA	AA	AA	BB	BB	AA	AA	AA	AA
chr2A_747610082	102.443	2A	747610082	G/A	BB	AA	BB	AA	BB	BB	BB	BB	AA	AA	BB	AA	AA	AA	BB	AA	AA	BB	AA	AA	BB	BB	BB	-	BB	BB	AA	BB	BB	AA	BB	BB	BB	AA	AA	AA	AA	AA	AA	BB	BB	AA	AA	AA	AA
chr2A_748204236	102.443	2A	748204236	G/A	BB	AA	BB	AA	BB	BB	BB	BB	AA	AA	BB	AA	AA	AA	BB	AA	AA	BB	AA	AA	BB	BB	BB	BB	BB	BB	AA	BB	BB	AA	BB	BB	BB	AA	AA	AA	AA	AA	AA	BB	BB	AA	AA	AA	AA
chr2A_748451475	102.566	2A	748451475	T/C	BB	AA	BB	AA	BB	-	BB	BB	AA	AA	BB	AA	AA	AA	BB	AA	AA	BB	AA	AA	BB	BB	BB	BB	-	BB	AA	BB	BB	AA	BB	BB	BB	AA	AA	AA	AA	AA	AA	-	BB	AA	AA	AA	AA
chr2A_748528738	102.566	2A	748528738	A/G	BB	AA	BB	AA	BB	BB	BB	BB	AA	AA	BB	AA	AA	AA	BB	AA	AA	BB	AA	AA	BB	BB	BB	BB	BB	BB	AA	BB	BB	AA	BB	BB	BB	AA	AA	AA	AA	AA	AA	BB	BB	AA	AA	AA	AA
chr2A_748968973	102.801	2A	748968973	G/A	BB	AA	BB	AA	BB	BB	BB	BB	AA	AA	BB	BB	AA	AA	BB	AA	AA	BB	AA	AA	BB	BB	BB	BB	BB	BB	AA	BB	BB	AA	BB	BB	BB	AA	AA	AA	AA	AA	AA	BB	BB	AA	AA	AA	AA
chr2A_749747521	102.919	2A	749747521	G/T	BB	AA	BB	AA	BB	BB	BB	BB	AA	AA	BB	BB	AA	AA	BB	AA	AA	BB	AA	AA	BB	BB	BB	BB	BB	BB	AA	BB	BB	AA	BB	BB	BB	AA	AA	AA	AA	AA	AA	BB	BB	AA	AA	AA	AA
chr2A_751913384	103.8	2A	751913384	A/C	BB	AA	BB	AA	BB	BB	BB	BB	AA	AA	BB	BB	AA	AA	BB	AA	AA	BB	AA	AA	BB	BB	BB	BB	BB	BB	AA	BB	BB	AA	BB	BB	BB	AA	BB	AA	AA	AA	AA	AA	BB	AA	AA	AA	AA
chr2A_752007586	104.325	2A	752007586	G/A	BB	AA	BB	AA	BB	BB	BB	BB	AA	AA	BB	BB	AA	AA	BB	AA	AA	BB	AA	AA	BB	BB	BB	BB	BB	BB	AA	BB	BB	AA	BB	BB	BB	AA	AA	AA	AA	AA	AA	AA	BB	AA	AA	AA	AA
chr2A_752007615	104.325	2A	752007615	C/G	BB	AA	BB	AA	BB	BB	BB	BB	AA	AA	BB	BB	AA	AA	BB	AA	AA	BB	AA	AA	BB	BB	BB	BB	BB	BB	AA	BB	BB	AA	BB	BB	BB	AA	AA	AA	AA	AA	AA	AA	BB	AA	AA	AA	AA
chr2A_752275504	104.325	2A	752275504	A/T	BB	AA	BB	AA	BB	BB	BB	BB	AA	AA	BB	BB	AA	AA	BB	AA	AA	BB	AA	AA	BB	BB	BB	-	BB	BB	AA	BB	BB	AA	BB	BB	BB	AA	AA	AA	AA	AA	AA	AA	BB	AA	AA	AA	AA
chr2A_752275519	104.325	2A	752275519	A/T	BB	AA	BB	AA	BB	BB	BB	BB	AA	AA	BB	BB	AA	AA	BB	AA	AA	BB	AA	AA	BB	BB	BB	-	BB	BB	AA	BB	BB	AA	BB	BB	-	AA	AA	AA	AA	AA	AA	AA	BB	AA	AA	AA	AA
chr2A_755979155	105.678	2A	755979155	C/T	BB	AA	BB	AA	BB	BB	BB	BB	AA	AA	BB	BB	AA	AA	BB	AA	AA	BB	AA	AA	BB	BB	BB	BB	BB	BB	AA	BB	BB	AA	BB	BB	BB	AA	AA	AA	AA	AA	AA	AA	BB	AA	AA	AA	AA
chr2A_757845278	106.081	2A	757845278	A/G	BB	AA	BB	AA	BB	BB	BB	BB	AA	AA	BB	BB	AA	AA	BB	AA	AA	BB	AA	AA	BB	BB	BB	BB	BB	BB	AA	BB	BB	AA	BB	BB	BB	AA	AA	AA	AA	AA	AA	AA	BB	AA	AA	AA	AA
chr2A_758893280	106.198	2A	758893280	C/A	BB	AA	BB	AA	BB	BB	BB	BB	AA	AA	BB	BB	AA	AA	BB	AA	AA	BB	AA	AA	BB	BB	BB	BB	BB	BB	AA	BB	BB	AA	BB	BB	BB	AA	AA	AA	AA	AA	AA	AA	BB	AA	AA	AA	AA
chr2A_758893334	106.198	2A	758893334	T/C	BB	AA	BB	AA	BB	BB	BB	BB	AA	AA	BB	BB	AA	AA	BB	AA	AA	BB	-	AA	BB	BB	BB	BB	BB	BB	AA	BB	BB	AA	BB	BB	BB	AA	AA	AA	AA	AA	AA	AA	BB	AA	AA	AA	AA
chr2A_758893877	106.198	2A	758893877	C/T	BB	AA	BB	AA	BB	BB	BB	BB	AA	AA	BB	BB	AA	AA	BB	AA	AA	BB	AA	AA	BB	BB	BB	BB	BB	BB	AA	BB	BB	AA	BB	BB	BB	AA	AA	AA	AA	AA	AA	AA	BB	AA	AA	AA	AA
chr2A_758897741	106.198	2A	758897741	G/C	BB	AA	BB	AA	BB	BB	BB	BB	AA	AA	BB	BB	AA	AA	BB	AA	AA	BB	AA	AA	BB	BB	BB	BB	BB	BB	AA	BB	BB	AA	BB	BB	BB	AA	AA	AA	AA	AA	AA	AA	BB	AA	AA	AA	AA
chr2A_758950193	106.198	2A	758950193	G/C	BB	AA	BB	AA	BB	BB	BB	BB	AA	AA	BB	BB	AA	AA	BB	AA	AA	BB	AA	AA	BB	BB	BB	BB	BB	BB	AA	BB	BB	AA	BB	BB	BB	AA	AA	AA	AA	AA	AA	AA	BB	AA	AA	AA	AA
chr2A_758950231	106.198	2A	758950231	G/A	BB	AA	BB	AA	BB	BB	BB	BB	AA	AA	BB	BB	AA	AA	BB	AA	AA	BB	AA	AA	BB	BB	BB	BB	BB	BB	AA	BB	BB	AA	BB	BB	BB	AA	AA	AA	AA	AA	AA	AA	BB	AA	AA	AA	AA
chr2A_758950235	106.198	2A	758950235	T/C	BB	AA	BB	AA	BB	BB	BB	BB	AA	AA	BB	BB	AA	AA	BB	AA	AA	BB	AA	AA	BB	BB	BB	BB	BB	BB	AA	BB	BB	AA	BB	BB	BB	AA	AA	AA	AA	AA	AA	AA	BB	AA	AA	AA	AA
chr2A_759149052	106.198	2A	759149052	C/T	BB	AA	BB	AA	BB	BB	BB	BB	AA	AA	BB	BB	AA	AA	BB	AA	AA	BB	AA	AA	BB	BB	BB	BB	BB	BB	AA	BB	BB	AA	BB	BB	BB	AA	AA	AA	AA	AA	AA	AA	BB	AA	AA	AA	AA
chr2A_759463340	106.198	2A	759463340	T/C	BB	AA	BB	AA	BB	BB	BB	BB	AA	AA	BB	BB	AA	AA	BB	AA	AA	BB	AA	AA	BB	BB	BB	BB	BB	BB	AA	BB	BB	AA	BB	BB	BB	AA	AA	AA	AA	AA	AA	AA	BB	AA	AA	AA	AA
chr2A_760131971	106.198	2A	760131971	G/C	BB	AA	BB	AA	BB	BB	BB	BB	AA	AA	BB	BB	AA	AA	BB	AA	AA	BB	AA	AA	BB	BB	BB	BB	BB	BB	AA	BB	BB	-	BB	BB	BB	AA	AA	AA	AA	AA	AA	AA	BB	AA	AA	AA	AA
chr2A_779846680	106.198	2A	779846680	G/A	BB	AA	BB	AA	BB	BB	BB	BB	AA	AA	BB	BB	AA	AA	BB	AA	AA	BB	AA	AA	BB	BB	BB	BB	BB	BB	AA	BB	BB	AA	BB	BB	BB	AA	-	AA	AA	AA	AA	AA	BB	AA	-	AA	AA
chr2A_779846718	106.198	2A	779846718	G/A	BB	AA	BB	AA	BB	BB	BB	BB	AA	AA	BB	BB	AA	AA	BB	AA	AA	BB	AA	AA	BB	BB	BB	BB	BB	BB	AA	BB	BB	AA	BB	BB	BB	AA	-	AA	AA	AA	AA	AA	BB	AA	-	AA	AA
chr2A_779878482	106.198	2A	779878482	C/T	BB	AA	BB	AA	BB	BB	BB	BB	AA	AA	BB	BB	-	AA	BB	AA	AA	BB	AA	AA	BB	-	BB	BB	BB	BB	AA	BB	BB	AA	BB	BB	BB	AA	AA	AA	AA	AA	AA	AA	BB	AA	AA	AA	AA
chr2A_780720128	106.198	2A	780720128	A/G	BB	AA	BB	AA	BB	BB	BB	BB	AA	AA	BB	BB	AA	AA	BB	AA	AA	BB	AA	AA	BB	BB	BB	BB	BB	BB	AA	BB	BB	AA	BB	BB	BB	AA	AA	AA	AA	AA	AA	AA	BB	AA	AA	AA	AA
chr2A_780720151	106.198	2A	780720151	T/C	BB	AA	BB	AA	BB	BB	BB	BB	AA	AA	BB	BB	AA	AA	BB	AA	AA	BB	AA	AA	BB	BB	BB	BB	BB	BB	AA	BB	BB	AA	BB	BB	BB	AA	AA	AA	AA	AA	AA	AA	BB	AA	AA	AA	AA
chr2A_780720153	106.198	2A	780720153	A/T	BB	AA	BB	AA	BB	BB	BB	BB	AA	AA	BB	BB	AA	AA	BB	AA	AA	BB	AA	AA	BB	BB	BB	BB	BB	BB	AA	BB	BB	AA	BB	BB	BB	AA	AA	AA	AA	AA	AA	AA	BB	AA	AA	AA	AA
chr3A_1028506	0	3A	1028506	C/G	AA	BB	BB	AA	AA	BB	BB	BB	BB	AA	BB	AA	BB	AA	BB	AA	AA	BB	AA	AA	BB	BB	AA	BB	BB	AA	BB	BB	AA	AA	AA	BB	BB	AA	AA	AA	AA	AA	BB	AA	AA	BB	AA	AA	BB
chr3A_8862427	5.90578	3A	8862427	C/G	BB	BB	BB	BB	AA	BB	BB	AA	BB	AA	BB	AA	BB	AA	BB	BB	AA	BB	AA	AA	BB	BB	AA	BB	BB	AA	BB	BB	AA	BB	AA	BB	BB	AA	AA	AA	BB	AA	BB	AA	AA	BB	BB	AA	BB
chr3A_9497135	5.90578	3A	9497135	A/T	BB	BB	BB	BB	AA	BB	BB	AA	BB	AA	BB	AA	BB	AA	-	BB	AA	BB	AA	AA	BB	BB	AA	BB	BB	-	BB	BB	AA	BB	AA	BB	BB	AA	AA	AA	BB	AA	BB	AA	AA	BB	BB	AA	BB
chr3A_12814335	7.4975	3A	12814335	T/A	BB	BB	BB	BB	AA	BB	BB	AA	BB	AA	BB	AA	BB	AA	BB	BB	AA	BB	AA	AA	BB	BB	AA	BB	BB	AA	BB	BB	AA	BB	AA	BB	BB	AA	AA	AA	BB	AA	BB	AA	AA	BB	BB	AA	BB
chr3A_12865349	7.4975	3A	12865349	T/G	BB	BB	BB	BB	AA	BB	BB	AA	BB	AA	BB	AA	BB	AA	BB	BB	AA	BB	AA	AA	BB	BB	AA	BB	BB	AA	BB	BB	AA	BB	AA	BB	BB	AA	AA	AA	BB	AA	BB	AA	AA	BB	BB	AA	BB
chr3A_12865350	7.4975	3A	12865350	G/A	BB	BB	BB	BB	AA	BB	BB	AA	BB	AA	BB	AA	BB	AA	BB	BB	AA	BB	AA	AA	BB	BB	AA	BB	BB	AA	BB	BB	AA	BB	AA	BB	BB	AA	AA	AA	BB	AA	BB	AA	AA	BB	BB	AA	BB
chr3A_12868531	7.4975	3A	12868531	C/T	BB	BB	BB	BB	AA	BB	BB	AA	BB	AA	BB	AA	BB	AA	BB	BB	AA	BB	AA	AA	BB	BB	AA	BB	BB	AA	BB	BB	AA	BB	AA	BB	BB	AA	AA	AA	BB	AA	BB	AA	AA	BB	BB	AA	BB
chr3A_12935001	7.4975	3A	12935001	C/G	BB	BB	BB	BB	AA	BB	BB	AA	BB	AA	BB	AA	BB	AA	BB	BB	AA	BB	AA	AA	BB	BB	AA	BB	BB	AA	BB	BB	AA	BB	AA	BB	BB	AA	AA	AA	BB	AA	BB	AA	AA	BB	BB	AA	BB
chr3A_13376453	7.72634	3A	13376453	C/T	BB	BB	BB	BB	AA	BB	BB	AA	BB	AA	BB	AA	BB	AA	BB	BB	AA	BB	AA	AA	BB	BB	AA	BB	BB	AA	BB	BB	AA	BB	AA	BB	BB	AA	AA	AA	BB	AA	BB	AA	AA	BB	BB	AA	BB
chr3A_13376456	7.72634	3A	13376456	C/G	BB	BB	BB	BB	AA	BB	BB	AA	BB	AA	BB	AA	BB	AA	BB	BB	AA	BB	AA	AA	BB	BB	AA	BB	BB	AA	BB	BB	AA	BB	AA	BB	BB	AA	AA	AA	BB	AA	BB	AA	AA	BB	BB	AA	BB
chr3A_15462580	8.52103	3A	15462580	C/T	BB	BB	BB	BB	AA	BB	BB	AA	BB	-	BB	AA	BB	AA	BB	BB	AA	BB	AA	AA	BB	BB	AA	BB	BB	AA	BB	BB	AA	BB	AA	BB	BB	AA	AA	AA	BB	AA	BB	AA	AA	BB	BB	AA	BB
chr3A_18171702	10.2029	3A	18171702	C/G	BB	BB	BB	BB	AA	BB	BB	AA	BB	AA	BB	AA	BB	AA	BB	BB	AA	BB	AA	AA	BB	BB	AA	BB	BB	AA	BB	BB	AA	BB	AA	BB	BB	AA	AA	AA	BB	AA	BB	AA	AA	BB	BB	AA	BB
chr3A_19493996	11.067	3A	19493996	A/G	BB	BB	BB	BB	AA	BB	BB	AA	BB	AA	BB	AA	BB	AA	BB	BB	AA	BB	AA	AA	BB	BB	AA	BB	BB	AA	BB	BB	AA	BB	BB	BB	BB	AA	AA	AA	BB	AA	BB	AA	AA	BB	BB	AA	BB
chr3A_20170845	14.2311	3A	20170845	G/A	BB	BB	BB	BB	AA	BB	BB	-	BB	AA	BB	AA	-	AA	BB	BB	AA	BB	AA	AA	BB	BB	AA	BB	BB	BB	BB	AA	AA	-	AA	BB	BB	AA	AA	AA	BB	AA	BB	AA	AA	BB	BB	AA	BB
chr3A_20170868	14.2311	3A	20170868	C/A	BB	BB	BB	BB	AA	BB	BB	-	BB	AA	BB	AA	-	AA	BB	BB	AA	BB	AA	AA	BB	BB	AA	BB	BB	BB	BB	AA	AA	BB	AA	BB	BB	AA	AA	AA	BB	AA	BB	AA	AA	BB	BB	AA	BB
chr3A_20238739	14.2311	3A	20238739	A/G	BB	BB	BB	BB	AA	BB	BB	AA	BB	AA	BB	AA	-	AA	BB	BB	AA	BB	AA	AA	BB	BB	AA	BB	BB	BB	BB	AA	AA	BB	AA	BB	BB	AA	AA	AA	BB	-	BB	AA	-	BB	BB	AA	BB
chr3A_20238748	14.2311	3A	20238748	A/G	BB	BB	BB	BB	AA	BB	BB	AA	BB	AA	BB	AA	-	AA	BB	BB	AA	BB	AA	AA	BB	BB	AA	BB	BB	BB	BB	AA	AA	BB	AA	BB	BB	AA	AA	AA	BB	-	BB	AA	-	BB	BB	AA	BB
chr3A_20335442	14.2311	3A	20335442	T/G	BB	BB	BB	BB	AA	BB	BB	AA	BB	AA	BB	AA	-	AA	BB	BB	AA	BB	AA	AA	BB	BB	AA	BB	BB	BB	BB	AA	AA	-	AA	BB	BB	AA	AA	AA	BB	AA	BB	AA	AA	BB	BB	-	BB
chr3A_20841712	14.3511	3A	20841712	T/C	BB	BB	BB	BB	AA	BB	BB	AA	BB	AA	BB	AA	-	AA	BB	BB	AA	BB	AA	AA	BB	BB	AA	BB	BB	BB	BB	AA	AA	BB	AA	BB	BB	AA	AA	AA	BB	-	BB	AA	AA	BB	BB	AA	BB
chr3A_21325583	14.6449	3A	21325583	A/G	BB	BB	BB	BB	AA	BB	BB	AA	BB	AA	BB	AA	-	AA	BB	BB	AA	BB	AA	AA	BB	BB	AA	BB	BB	BB	BB	AA	AA	BB	AA	BB	BB	AA	AA	AA	BB	AA	BB	AA	AA	BB	BB	AA	BB
chr3A_21799570	14.9854	3A	21799570	C/T	BB	BB	BB	BB	AA	BB	BB	AA	-	AA	BB	AA	-	AA	BB	BB	AA	BB	AA	AA	BB	BB	AA	BB	BB	BB	BB	AA	AA	BB	AA	BB	BB	AA	AA	AA	BB	AA	BB	AA	AA	BB	BB	AA	BB
chr3A_22234992	14.9854	3A	22234992	C/T	BB	BB	BB	BB	AA	BB	BB	AA	BB	AA	BB	AA	-	AA	BB	BB	AA	BB	AA	AA	BB	BB	AA	BB	BB	BB	BB	AA	AA	BB	AA	BB	BB	AA	AA	AA	BB	AA	BB	AA	AA	BB	BB	AA	BB
chr3A_22234995	14.9854	3A	22234995	T/C	BB	BB	BB	BB	AA	BB	BB	AA	BB	AA	BB	AA	-	AA	BB	BB	AA	BB	AA	AA	BB	BB	AA	BB	BB	BB	BB	AA	AA	BB	AA	BB	BB	AA	AA	AA	BB	AA	BB	AA	AA	BB	BB	AA	BB
chr3A_23856026	16.8697	3A	23856026	C/A	BB	BB	BB	BB	AA	AA	AA	AA	BB	AA	AA	AA	-	AA	BB	BB	-	BB	AA	AA	BB	BB	AA	BB	BB	BB	BB	AA	AA	BB	AA	BB	BB	BB	AA	AA	BB	AA	BB	AA	AA	BB	BB	AA	BB
chr3A_24059934	17.4003	3A	24059934	A/C	BB	BB	AA	BB	AA	AA	AA	AA	BB	AA	-	AA	-	AA	BB	BB	AA	BB	AA	AA	BB	BB	AA	BB	BB	BB	BB	AA	AA	BB	AA	BB	BB	BB	AA	AA	BB	AA	BB	AA	AA	BB	BB	AA	BB
chr3A_24059935	17.4003	3A	24059935	C/G	BB	BB	AA	BB	AA	AA	AA	AA	BB	AA	-	AA	-	AA	BB	BB	AA	BB	AA	AA	BB	BB	AA	BB	BB	BB	BB	AA	AA	BB	AA	BB	BB	BB	AA	AA	BB	AA	BB	AA	AA	BB	BB	AA	BB
chr3A_24059937	17.4003	3A	24059937	G/A	BB	BB	AA	BB	AA	AA	AA	AA	BB	AA	-	AA	-	AA	BB	BB	AA	BB	AA	AA	BB	BB	AA	BB	BB	BB	BB	AA	AA	BB	AA	BB	BB	BB	AA	AA	BB	AA	BB	AA	AA	BB	BB	AA	BB
chr3A_24059938	17.4003	3A	24059938	T/G	BB	BB	AA	BB	AA	AA	AA	AA	BB	AA	-	AA	-	AA	BB	BB	AA	BB	AA	AA	BB	BB	AA	BB	BB	BB	BB	AA	AA	BB	AA	BB	BB	BB	AA	AA	BB	AA	BB	AA	AA	BB	BB	AA	BB
chr3A_24059958	17.4003	3A	24059958	G/A	BB	BB	AA	BB	AA	AA	AA	AA	BB	AA	-	AA	-	AA	BB	BB	AA	BB	AA	AA	BB	BB	AA	BB	BB	BB	BB	AA	AA	BB	AA	BB	BB	BB	AA	AA	BB	AA	BB	AA	AA	BB	BB	AA	BB
chr3A_24532474	20.2677	3A	24532474	C/T	BB	BB	AA	BB	AA	AA	AA	AA	BB	AA	AA	AA	AA	AA	AA	BB	AA	BB	AA	AA	BB	BB	AA	-	BB	AA	BB	AA	AA	BB	AA	BB	BB	BB	AA	AA	BB	AA	BB	AA	BB	BB	BB	AA	BB
chr3A_24559678	20.2677	3A	24559678	C/T	BB	BB	AA	BB	AA	AA	AA	AA	BB	AA	AA	AA	AA	AA	AA	BB	AA	BB	AA	AA	BB	BB	AA	BB	BB	AA	BB	AA	AA	BB	AA	BB	BB	BB	AA	AA	BB	AA	BB	AA	BB	BB	BB	AA	BB
chr3A_24751357	20.5704	3A	24751357	G/A	BB	BB	AA	BB	AA	AA	AA	AA	BB	AA	AA	BB	AA	AA	AA	BB	AA	BB	AA	AA	BB	BB	AA	BB	BB	AA	BB	AA	-	BB	AA	BB	BB	BB	AA	AA	BB	AA	BB	AA	BB	BB	BB	AA	BB
chr3A_24760605	20.8161	3A	24760605	G/A	BB	BB	AA	BB	AA	AA	AA	AA	BB	AA	-	BB	-	AA	AA	BB	AA	BB	AA	AA	-	BB	AA	BB	BB	AA	BB	AA	-	BB	AA	BB	BB	BB	AA	AA	BB	AA	BB	AA	BB	BB	BB	AA	BB
chr3A_24787575	20.8161	3A	24787575	C/G	BB	BB	AA	BB	AA	AA	AA	AA	BB	AA	AA	BB	BB	AA	AA	BB	AA	BB	AA	AA	BB	BB	AA	BB	BB	AA	BB	AA	AA	BB	-	BB	BB	BB	AA	-	BB	AA	BB	AA	BB	BB	-	AA	BB
chr3A_25036406	20.8161	3A	25036406	T/C	BB	BB	AA	BB	AA	AA	AA	AA	BB	AA	AA	BB	BB	AA	AA	BB	AA	BB	AA	AA	BB	BB	AA	BB	BB	AA	BB	AA	AA	BB	AA	BB	BB	BB	AA	AA	BB	AA	BB	AA	BB	BB	BB	AA	-
chr3A_25896725	21.218	3A	25896725	T/C	BB	BB	AA	BB	AA	AA	AA	AA	BB	AA	AA	BB	BB	AA	AA	BB	AA	BB	AA	AA	BB	BB	AA	BB	BB	AA	BB	AA	AA	BB	AA	BB	BB	BB	AA	AA	BB	AA	BB	AA	-	BB	BB	AA	BB
chr3A_35421232	30.1348	3A	35421232	T/C	AA	BB	AA	BB	BB	AA	AA	BB	BB	AA	AA	BB	BB	AA	AA	BB	AA	BB	AA	AA	BB	AA	BB	BB	AA	AA	BB	AA	AA	BB	BB	BB	AA	BB	AA	AA	BB	AA	BB	BB	BB	BB	AA	AA	BB
chr3A_36924697	31.3298	3A	36924697	C/T	AA	BB	AA	BB	BB	AA	AA	BB	BB	AA	AA	BB	BB	AA	AA	BB	AA	BB	AA	AA	BB	AA	BB	AA	AA	AA	BB	AA	AA	BB	BB	BB	AA	BB	AA	AA	BB	AA	BB	BB	BB	BB	-	AA	BB
chr3A_36940957	31.3298	3A	36940957	C/T	AA	BB	AA	BB	BB	AA	AA	BB	BB	AA	AA	BB	BB	AA	AA	BB	AA	BB	-	AA	BB	AA	BB	AA	AA	-	-	AA	AA	BB	BB	BB	AA	BB	AA	AA	BB	AA	BB	BB	BB	BB	AA	AA	BB
chr3A_40999750	36.6649	3A	40999750	C/G	AA	BB	BB	BB	AA	AA	BB	-	BB	BB	BB	BB	BB	AA	AA	BB	AA	BB	AA	AA	BB	AA	BB	AA	AA	AA	BB	AA	BB	BB	BB	BB	AA	BB	AA	AA	BB	AA	BB	AA	BB	BB	AA	AA	AA
chr3A_44582113	39.267	3A	44582113	C/T	AA	BB	BB	BB	AA	AA	BB	BB	BB	BB	BB	BB	BB	AA	AA	BB	AA	BB	AA	AA	BB	AA	BB	AA	BB	BB	BB	AA	BB	BB	BB	BB	AA	BB	AA	AA	BB	AA	BB	AA	BB	BB	AA	BB	AA
chr3A_46844216	41.7034	3A	46844216	C/T	AA	BB	BB	BB	AA	AA	BB	BB	BB	BB	AA	BB	BB	AA	AA	BB	AA	BB	AA	AA	BB	AA	BB	AA	BB	BB	BB	AA	AA	BB	BB	BB	-	BB	AA	AA	BB	AA	AA	AA	BB	BB	AA	BB	AA
chr3A_47816969	42.1236	3A	47816969	G/A	AA	BB	BB	BB	AA	AA	BB	BB	BB	BB	AA	BB	BB	AA	AA	BB	AA	BB	AA	AA	BB	AA	BB	AA	BB	BB	BB	AA	AA	BB	BB	BB	AA	BB	AA	AA	BB	AA	AA	AA	BB	BB	AA	BB	AA
chr3A_47816985	42.1236	3A	47816985	A/G	AA	BB	BB	BB	AA	AA	BB	BB	BB	BB	AA	BB	BB	AA	AA	BB	AA	BB	AA	AA	BB	AA	BB	AA	BB	BB	BB	AA	AA	BB	BB	BB	AA	BB	AA	AA	BB	AA	AA	AA	BB	BB	AA	BB	AA
chr3A_48664932	42.2929	3A	48664932	T/C	AA	BB	BB	BB	AA	AA	BB	BB	BB	BB	AA	BB	BB	AA	AA	BB	AA	BB	AA	AA	BB	AA	BB	AA	BB	BB	BB	AA	-	BB	BB	BB	AA	BB	AA	AA	BB	AA	AA	AA	BB	BB	AA	BB	AA
chr3A_49478885	42.2929	3A	49478885	A/G	AA	BB	BB	BB	AA	AA	BB	BB	BB	BB	AA	BB	BB	AA	AA	BB	AA	BB	AA	AA	BB	AA	BB	-	BB	BB	BB	AA	AA	BB	BB	BB	-	BB	AA	AA	BB	AA	AA	AA	BB	BB	-	BB	AA
chr3A_49622031	42.2929	3A	49622031	G/A	AA	BB	BB	BB	AA	AA	BB	BB	BB	BB	AA	BB	BB	AA	AA	BB	AA	BB	AA	AA	BB	AA	BB	AA	BB	BB	BB	AA	AA	BB	BB	BB	AA	BB	AA	AA	BB	AA	AA	AA	BB	BB	AA	BB	AA
chr3A_49622037	42.2929	3A	49622037	T/C	AA	BB	BB	BB	AA	AA	BB	BB	BB	BB	AA	BB	BB	AA	AA	BB	AA	BB	AA	AA	BB	AA	BB	AA	BB	BB	BB	AA	AA	BB	BB	BB	AA	BB	AA	AA	BB	-	AA	AA	BB	BB	AA	BB	AA
chr3A_49622051	42.2929	3A	49622051	T/C	AA	BB	BB	BB	AA	AA	BB	BB	BB	BB	AA	BB	BB	AA	AA	BB	AA	BB	AA	AA	BB	AA	BB	AA	BB	BB	BB	AA	AA	BB	BB	BB	AA	BB	AA	AA	BB	-	AA	AA	BB	BB	AA	BB	AA
chr3A_49622052	42.2929	3A	49622052	A/G	AA	BB	BB	BB	AA	AA	BB	BB	BB	BB	AA	BB	BB	AA	AA	BB	AA	BB	AA	AA	BB	AA	BB	AA	BB	BB	BB	AA	AA	BB	BB	BB	AA	BB	AA	AA	BB	-	AA	AA	BB	BB	AA	BB	AA
chr3A_49622054	42.2929	3A	49622054	T/C	AA	BB	BB	BB	AA	AA	BB	BB	BB	BB	AA	BB	BB	AA	AA	BB	AA	BB	AA	AA	BB	AA	BB	AA	BB	BB	BB	AA	AA	BB	BB	BB	AA	BB	AA	AA	BB	-	AA	AA	BB	BB	AA	BB	AA
chr3A_51579793	43.0355	3A	51579793	C/T	AA	BB	BB	BB	AA	AA	BB	BB	BB	BB	AA	BB	BB	-	AA	BB	-	BB	AA	AA	BB	AA	BB	AA	BB	BB	BB	AA	AA	BB	BB	BB	AA	BB	AA	AA	BB	AA	AA	AA	BB	BB	AA	BB	AA
chr3A_52420684	43.1509	3A	52420684	A/G	AA	BB	BB	BB	AA	AA	BB	BB	BB	BB	AA	BB	BB	AA	AA	BB	-	BB	AA	AA	BB	AA	BB	AA	BB	BB	BB	AA	AA	BB	BB	BB	AA	BB	AA	AA	BB	AA	AA	AA	BB	BB	AA	BB	AA
chr3A_52420701	43.1509	3A	52420701	C/G	AA	BB	BB	BB	AA	AA	BB	BB	BB	BB	AA	BB	BB	AA	AA	BB	AA	BB	AA	AA	BB	AA	BB	AA	BB	BB	BB	AA	AA	BB	BB	BB	AA	BB	AA	AA	BB	AA	AA	AA	BB	BB	AA	BB	AA
chr3A_52962552	43.2638	3A	52962552	T/C	AA	BB	BB	BB	AA	AA	BB	BB	BB	BB	AA	BB	BB	AA	AA	BB	AA	BB	AA	AA	BB	AA	BB	AA	BB	BB	BB	AA	AA	BB	BB	BB	AA	BB	AA	AA	BB	AA	AA	AA	BB	BB	AA	BB	AA
chr3A_52962553	43.2638	3A	52962553	G/C	AA	BB	BB	BB	AA	AA	BB	BB	BB	BB	AA	BB	BB	AA	AA	BB	AA	BB	AA	AA	BB	AA	BB	AA	BB	BB	BB	AA	AA	BB	BB	BB	AA	BB	AA	AA	BB	AA	AA	AA	BB	BB	AA	BB	AA
chr3A_53554975	43.5008	3A	53554975	A/G	AA	BB	BB	BB	AA	AA	BB	BB	BB	BB	AA	BB	BB	AA	AA	BB	AA	BB	AA	AA	BB	AA	BB	AA	BB	BB	BB	AA	AA	BB	BB	BB	AA	BB	AA	AA	BB	AA	AA	AA	BB	BB	AA	BB	AA
chr3A_53828529	43.5008	3A	53828529	G/C	AA	BB	BB	BB	AA	-	BB	BB	BB	BB	AA	BB	BB	-	AA	BB	AA	BB	AA	AA	BB	AA	BB	AA	BB	BB	BB	AA	AA	BB	BB	BB	AA	BB	AA	AA	BB	AA	AA	AA	BB	BB	AA	BB	AA
chr3A_54932429	44.045	3A	54932429	A/G	AA	BB	BB	BB	AA	AA	BB	BB	BB	BB	AA	BB	BB	AA	AA	BB	AA	BB	AA	-	BB	-	BB	AA	BB	BB	BB	AA	AA	BB	BB	BB	AA	BB	AA	-	BB	AA	AA	AA	BB	BB	AA	BB	AA
chr3A_56679828	44.7215	3A	56679828	C/T	AA	BB	BB	BB	AA	AA	BB	BB	BB	BB	AA	BB	BB	AA	AA	BB	AA	BB	AA	AA	BB	-	BB	AA	BB	BB	BB	AA	AA	BB	BB	BB	AA	BB	AA	AA	BB	AA	AA	AA	BB	BB	AA	BB	AA
chr3A_56775099	44.8377	3A	56775099	G/A	AA	BB	BB	BB	AA	AA	BB	BB	BB	BB	AA	BB	BB	AA	AA	BB	AA	BB	AA	AA	BB	AA	BB	AA	BB	BB	BB	AA	BB	BB	BB	BB	AA	BB	AA	AA	BB	AA	AA	AA	BB	BB	AA	BB	AA
chr3A_56776218	44.8377	3A	56776218	G/A	AA	BB	BB	BB	AA	AA	BB	BB	BB	BB	AA	BB	BB	AA	AA	BB	-	BB	AA	AA	BB	AA	BB	AA	BB	BB	BB	AA	BB	BB	BB	BB	AA	BB	AA	AA	BB	AA	AA	AA	BB	BB	AA	BB	-
chr3A_61285812	50.6225	3A	61285812	G/A	AA	BB	BB	BB	AA	AA	BB	BB	BB	BB	AA	AA	BB	AA	AA	BB	AA	BB	AA	AA	-	AA	BB	AA	BB	BB	BB	AA	BB	BB	AA	AA	AA	BB	AA	AA	BB	AA	AA	AA	AA	BB	BB	BB	AA
chr3A_61285901	50.6225	3A	61285901	G/T	AA	BB	BB	BB	AA	-	BB	BB	BB	BB	AA	-	BB	AA	AA	BB	AA	BB	AA	AA	-	AA	BB	AA	BB	BB	BB	AA	BB	BB	AA	AA	AA	BB	AA	AA	BB	AA	AA	AA	AA	BB	BB	BB	AA
chr3A_74544791	54.5397	3A	74544791	G/A	AA	BB	BB	BB	AA	BB	BB	BB	BB	BB	AA	AA	BB	AA	AA	BB	AA	BB	AA	AA	-	AA	BB	AA	BB	BB	BB	AA	BB	BB	AA	AA	AA	BB	AA	AA	AA	AA	AA	AA	AA	BB	BB	BB	AA
chr3A_81695334	54.8261	3A	81695334	A/G	AA	BB	BB	BB	AA	BB	BB	BB	BB	BB	AA	AA	BB	AA	AA	BB	AA	BB	AA	AA	-	AA	BB	AA	BB	BB	BB	AA	BB	BB	AA	AA	AA	BB	AA	AA	AA	AA	AA	AA	AA	BB	BB	BB	AA
chr3A_81712508	54.8261	3A	81712508	G/C	AA	BB	BB	BB	AA	BB	BB	BB	BB	BB	AA	AA	BB	AA	AA	BB	AA	BB	AA	AA	-	AA	BB	AA	-	BB	BB	AA	BB	BB	AA	AA	AA	BB	AA	AA	AA	AA	AA	AA	AA	BB	BB	BB	AA
chr3A_82108785	54.8261	3A	82108785	G/A	AA	BB	BB	BB	AA	BB	BB	BB	BB	BB	AA	AA	BB	AA	AA	BB	AA	BB	AA	AA	-	AA	BB	AA	BB	BB	BB	AA	BB	-	AA	AA	AA	BB	AA	AA	AA	AA	AA	AA	AA	BB	BB	BB	AA
chr3A_82108805	54.8261	3A	82108805	C/G	AA	BB	BB	BB	AA	BB	BB	BB	BB	BB	AA	AA	BB	AA	AA	BB	AA	BB	AA	AA	-	AA	BB	AA	BB	BB	BB	AA	BB	-	AA	AA	AA	BB	AA	AA	AA	AA	AA	AA	AA	BB	BB	BB	AA
chr3A_82442705	54.8261	3A	82442705	T/G	AA	BB	BB	BB	AA	BB	BB	BB	BB	BB	AA	AA	BB	AA	AA	BB	AA	BB	AA	AA	-	AA	BB	AA	BB	BB	BB	AA	BB	BB	AA	AA	AA	BB	AA	AA	AA	AA	AA	AA	AA	BB	BB	BB	AA
chr3A_83723653	54.8261	3A	83723653	C/G	AA	BB	BB	BB	AA	BB	BB	BB	BB	BB	AA	AA	BB	-	AA	BB	AA	BB	AA	AA	BB	AA	BB	AA	BB	BB	BB	AA	-	BB	AA	AA	AA	BB	AA	AA	AA	AA	AA	AA	AA	BB	BB	BB	AA
chr3A_84182162	54.8261	3A	84182162	G/T	AA	BB	BB	BB	AA	BB	BB	BB	BB	BB	AA	AA	BB	AA	AA	BB	AA	BB	AA	AA	-	AA	BB	AA	BB	BB	BB	AA	BB	BB	AA	AA	AA	BB	AA	AA	AA	AA	AA	AA	AA	BB	BB	BB	AA
chr3A_88856879	54.9411	3A	88856879	C/T	AA	BB	BB	BB	AA	BB	BB	BB	BB	BB	AA	-	BB	AA	AA	BB	AA	BB	AA	AA	-	AA	BB	AA	BB	BB	BB	AA	BB	BB	AA	AA	AA	BB	AA	AA	AA	AA	AA	AA	AA	BB	BB	BB	AA
chr3A_91025497	54.9411	3A	91025497	C/G	AA	BB	BB	BB	AA	BB	BB	BB	BB	BB	AA	AA	BB	AA	AA	BB	AA	BB	AA	AA	-	AA	BB	AA	BB	BB	BB	AA	BB	BB	AA	AA	AA	BB	AA	AA	AA	AA	AA	AA	AA	BB	BB	BB	AA
chr3A_107416788	56.9661	3A	107416788	G/A	-	BB	BB	-	AA	BB	BB	BB	BB	BB	AA	AA	BB	AA	AA	BB	AA	BB	AA	AA	-	AA	BB	-	BB	BB	BB	AA	BB	BB	AA	AA	AA	BB	AA	AA	AA	AA	BB	AA	AA	BB	BB	AA	AA
chr3A_107566305	56.9661	3A	107566305	A/G	-	BB	BB	BB	AA	BB	BB	BB	BB	BB	AA	AA	BB	AA	AA	BB	AA	BB	AA	AA	BB	AA	BB	AA	BB	BB	BB	AA	BB	BB	AA	AA	AA	BB	AA	AA	AA	AA	BB	AA	AA	BB	BB	AA	AA
chr3A_107566339	56.9661	3A	107566339	A/G	-	BB	BB	BB	AA	BB	BB	BB	BB	BB	AA	AA	BB	AA	AA	BB	AA	BB	AA	AA	BB	AA	BB	AA	BB	BB	BB	AA	BB	BB	AA	AA	AA	BB	AA	AA	AA	AA	BB	AA	AA	BB	BB	AA	AA
chr3A_550540580	57.4893	3A	550540580	A/G	-	BB	BB	-	AA	BB	BB	BB	BB	BB	AA	AA	BB	-	AA	BB	AA	BB	AA	AA	-	AA	BB	AA	BB	BB	BB	AA	BB	BB	AA	AA	AA	BB	AA	AA	AA	AA	BB	AA	AA	BB	BB	AA	AA
chr3A_552022102	57.4893	3A	552022102	G/A	-	BB	BB	AA	AA	BB	BB	BB	BB	BB	AA	AA	BB	AA	AA	BB	-	BB	AA	AA	-	AA	BB	AA	BB	BB	BB	AA	BB	BB	AA	AA	AA	BB	AA	AA	AA	AA	BB	AA	AA	BB	BB	AA	AA
chr3A_119138649	58.9373	3A	119138649	G/C	-	BB	BB	AA	AA	BB	BB	BB	BB	BB	AA	AA	BB	AA	AA	BB	AA	BB	AA	AA	-	AA	BB	AA	BB	BB	BB	AA	BB	BB	AA	AA	AA	BB	AA	-	AA	AA	BB	AA	AA	BB	BB	AA	AA
chr3A_135590642	59.7121	3A	135590642	T/C	-	BB	BB	AA	AA	BB	BB	BB	BB	BB	AA	AA	BB	BB	AA	BB	AA	BB	AA	AA	AA	AA	BB	AA	BB	BB	BB	AA	BB	BB	AA	AA	AA	BB	AA	AA	AA	AA	BB	AA	AA	BB	BB	BB	AA
chr3A_136428481	59.7121	3A	136428481	T/G	-	BB	BB	AA	AA	BB	BB	BB	BB	BB	AA	AA	BB	BB	AA	BB	AA	BB	AA	AA	AA	AA	BB	AA	BB	BB	BB	AA	BB	BB	AA	AA	AA	BB	AA	AA	AA	AA	BB	AA	AA	BB	BB	BB	AA
chr3A_143491853	59.8861	3A	143491853	C/T	-	-	BB	AA	AA	BB	BB	BB	BB	BB	AA	AA	BB	BB	AA	BB	AA	BB	AA	AA	AA	AA	BB	AA	BB	BB	BB	AA	BB	BB	AA	AA	AA	BB	AA	AA	AA	AA	BB	AA	AA	BB	-	BB	AA
chr3A_250818462	61.2213	3A	250818462	T/G	BB	BB	BB	AA	AA	BB	BB	AA	BB	BB	AA	AA	BB	BB	-	BB	AA	BB	AA	AA	AA	AA	BB	-	BB	BB	BB	AA	BB	BB	AA	AA	AA	BB	AA	AA	AA	AA	BB	AA	AA	BB	BB	BB	AA
chr3A_289842577	61.2213	3A	289842577	T/C	BB	BB	BB	AA	AA	BB	BB	AA	BB	BB	AA	AA	BB	BB	AA	BB	AA	BB	AA	AA	AA	AA	BB	AA	BB	BB	BB	AA	BB	BB	AA	AA	AA	BB	AA	AA	AA	AA	BB	AA	AA	BB	BB	BB	AA
chr3A_404687270	61.3374	3A	404687270	G/T	BB	BB	BB	AA	AA	BB	BB	AA	BB	BB	AA	AA	BB	BB	AA	BB	AA	BB	AA	AA	AA	AA	BB	AA	BB	BB	BB	AA	BB	BB	AA	AA	AA	BB	AA	AA	AA	AA	BB	AA	AA	BB	BB	BB	AA
chr3A_420173221	61.3374	3A	420173221	G/T	BB	BB	BB	AA	AA	BB	BB	AA	BB	BB	AA	AA	BB	BB	AA	BB	AA	BB	AA	AA	AA	AA	BB	AA	BB	BB	BB	AA	BB	BB	AA	AA	AA	BB	AA	AA	AA	AA	BB	AA	AA	BB	BB	BB	AA
chr3A_434822203	61.7987	3A	434822203	T/C	BB	BB	BB	AA	AA	BB	BB	AA	BB	BB	AA	AA	BB	BB	AA	BB	AA	BB	AA	AA	AA	AA	BB	AA	BB	BB	BB	AA	BB	BB	AA	AA	AA	BB	AA	AA	AA	AA	BB	AA	AA	BB	BB	BB	AA
chr3A_435800377	61.7987	3A	435800377	C/T	BB	BB	BB	AA	AA	BB	BB	AA	BB	BB	AA	AA	BB	BB	AA	BB	AA	BB	AA	AA	AA	AA	BB	AA	BB	BB	BB	AA	BB	BB	AA	AA	AA	BB	AA	AA	AA	AA	BB	AA	AA	BB	BB	BB	AA
chr3A_446570156	62.0284	3A	446570156	A/G	BB	BB	BB	AA	AA	BB	BB	AA	BB	BB	AA	AA	BB	BB	AA	BB	AA	BB	AA	AA	AA	AA	BB	AA	BB	BB	BB	AA	BB	BB	AA	AA	AA	BB	AA	AA	AA	AA	BB	AA	AA	BB	BB	BB	AA
chr3A_456437110	62.2585	3A	456437110	T/C	BB	BB	BB	AA	AA	BB	BB	AA	BB	BB	AA	AA	BB	BB	AA	BB	AA	BB	AA	AA	AA	AA	BB	AA	BB	BB	BB	AA	BB	BB	AA	AA	AA	BB	AA	AA	AA	AA	BB	AA	AA	BB	BB	BB	AA
chr3A_459865181	62.5449	3A	459865181	T/C	BB	BB	BB	AA	AA	BB	BB	AA	BB	BB	AA	BB	BB	BB	AA	BB	AA	BB	AA	AA	AA	AA	BB	AA	BB	BB	BB	AA	BB	BB	AA	AA	AA	BB	AA	AA	AA	AA	BB	AA	AA	BB	BB	BB	AA
chr3A_466777084	62.5449	3A	466777084	G/A	BB	BB	BB	AA	AA	BB	BB	AA	BB	BB	AA	BB	BB	BB	AA	BB	AA	BB	AA	AA	AA	AA	BB	AA	BB	BB	BB	AA	BB	BB	AA	AA	AA	BB	AA	AA	AA	AA	BB	-	AA	BB	BB	BB	AA
chr3A_468520839	62.6664	3A	468520839	A/G	BB	BB	BB	AA	AA	BB	BB	AA	-	BB	AA	BB	BB	BB	AA	BB	AA	BB	AA	AA	AA	AA	BB	AA	BB	BB	BB	AA	BB	BB	AA	AA	AA	BB	AA	AA	AA	AA	BB	AA	AA	BB	BB	BB	AA
chr3A_470827873	62.6664	3A	470827873	C/T	BB	BB	BB	AA	-	BB	BB	AA	BB	BB	AA	BB	BB	-	AA	BB	AA	BB	-	AA	AA	AA	BB	AA	-	BB	BB	AA	BB	BB	AA	AA	AA	BB	AA	AA	AA	AA	BB	AA	AA	BB	BB	BB	-
chr3A_472790215	62.6664	3A	472790215	C/A	BB	BB	BB	AA	AA	BB	BB	AA	BB	BB	AA	BB	BB	BB	AA	BB	AA	BB	AA	AA	AA	AA	BB	AA	BB	BB	BB	AA	BB	BB	AA	AA	AA	BB	AA	AA	AA	AA	BB	AA	AA	BB	BB	BB	AA
chr3A_474447249	62.6664	3A	474447249	C/T	BB	BB	BB	AA	AA	BB	BB	AA	BB	BB	AA	BB	BB	BB	AA	BB	AA	BB	AA	AA	AA	AA	BB	AA	BB	BB	BB	AA	BB	BB	AA	AA	AA	BB	AA	AA	AA	AA	BB	AA	AA	BB	BB	BB	AA
chr3A_474554821	62.6664	3A	474554821	T/C	BB	BB	BB	AA	AA	BB	BB	AA	BB	BB	AA	BB	BB	BB	AA	BB	AA	BB	AA	AA	AA	AA	BB	AA	BB	BB	BB	AA	BB	BB	AA	AA	AA	BB	AA	AA	AA	AA	BB	AA	AA	BB	BB	BB	AA
chr3A_479775322	63.6529	3A	479775322	A/T	BB	BB	BB	AA	AA	BB	BB	AA	BB	BB	AA	BB	BB	BB	AA	BB	AA	BB	AA	AA	AA	AA	BB	AA	BB	BB	BB	AA	BB	BB	AA	AA	AA	BB	AA	-	AA	AA	BB	-	AA	BB	BB	BB	AA
chr3A_479775420	63.6529	3A	479775420	A/G	BB	BB	BB	AA	AA	BB	BB	AA	BB	BB	AA	BB	BB	BB	AA	BB	AA	BB	AA	AA	AA	AA	BB	AA	BB	BB	BB	AA	BB	BB	AA	AA	AA	BB	AA	AA	AA	AA	BB	AA	AA	BB	BB	BB	AA
chr3A_482182154	63.8902	3A	482182154	G/A	BB	BB	BB	AA	AA	BB	BB	AA	BB	BB	AA	BB	BB	BB	AA	BB	AA	BB	AA	AA	AA	AA	BB	AA	BB	BB	BB	AA	BB	BB	-	AA	AA	BB	AA	AA	AA	AA	BB	AA	-	BB	BB	BB	AA
chr3A_483743430	63.8902	3A	483743430	A/G	BB	BB	BB	AA	AA	BB	BB	AA	BB	BB	AA	BB	BB	BB	AA	BB	AA	BB	AA	AA	AA	AA	BB	AA	BB	BB	BB	AA	BB	BB	BB	AA	AA	BB	AA	AA	AA	AA	BB	AA	AA	BB	BB	BB	AA
chr3A_484650495	63.8902	3A	484650495	T/C	BB	BB	BB	AA	AA	BB	BB	AA	BB	BB	AA	BB	BB	BB	AA	BB	AA	BB	AA	AA	AA	AA	BB	-	BB	BB	BB	AA	BB	BB	BB	AA	AA	BB	AA	-	AA	-	BB	AA	AA	BB	BB	BB	AA
chr3A_486929784	63.8902	3A	486929784	T/C	BB	BB	BB	AA	AA	BB	BB	AA	BB	BB	AA	BB	BB	BB	AA	BB	AA	BB	AA	-	AA	AA	BB	AA	BB	BB	BB	AA	BB	BB	BB	AA	AA	BB	-	AA	AA	AA	BB	AA	AA	BB	BB	BB	AA
chr3A_496225884	64.0113	3A	496225884	A/G	BB	BB	BB	AA	AA	BB	BB	AA	-	BB	AA	BB	BB	BB	AA	BB	AA	BB	AA	AA	AA	AA	BB	-	BB	BB	BB	AA	BB	BB	BB	AA	AA	BB	AA	AA	BB	AA	BB	AA	AA	BB	BB	BB	AA
chr3A_502497791	64.1369	3A	502497791	C/T	BB	BB	BB	AA	AA	BB	BB	AA	BB	BB	AA	BB	BB	BB	-	BB	AA	BB	-	AA	AA	AA	BB	AA	-	BB	BB	AA	BB	BB	BB	AA	AA	BB	AA	AA	BB	AA	BB	AA	AA	BB	BB	BB	-
chr3A_503145562	64.1369	3A	503145562	G/A	BB	BB	BB	AA	AA	BB	BB	AA	BB	BB	AA	BB	BB	BB	AA	BB	AA	BB	AA	AA	AA	AA	BB	AA	BB	BB	BB	AA	BB	BB	BB	AA	AA	BB	AA	AA	BB	AA	BB	AA	AA	BB	BB	BB	AA
chr3A_503348227	64.1369	3A	503348227	C/G	BB	BB	BB	AA	AA	BB	BB	AA	BB	BB	AA	BB	BB	BB	AA	BB	AA	BB	AA	AA	AA	AA	BB	AA	BB	BB	BB	AA	BB	BB	BB	AA	AA	BB	AA	AA	BB	AA	BB	AA	AA	BB	BB	BB	AA
chr3A_504034310	64.1369	3A	504034310	T/C	BB	BB	BB	AA	AA	BB	BB	AA	BB	BB	AA	BB	BB	BB	AA	BB	AA	BB	AA	AA	AA	AA	BB	AA	BB	BB	BB	AA	BB	BB	BB	AA	AA	BB	AA	AA	BB	AA	BB	AA	AA	BB	BB	BB	AA
chr3A_513927792	66.2066	3A	513927792	G/A	BB	BB	BB	AA	AA	BB	BB	AA	BB	BB	AA	BB	BB	BB	AA	BB	AA	BB	AA	AA	AA	AA	BB	AA	BB	BB	BB	AA	BB	BB	BB	AA	AA	BB	AA	AA	AA	AA	BB	BB	AA	BB	BB	BB	AA
chr3A_516789450	66.5468	3A	516789450	C/G	BB	BB	BB	AA	AA	BB	BB	AA	BB	BB	AA	BB	BB	BB	AA	BB	AA	AA	AA	AA	AA	AA	BB	AA	BB	BB	BB	AA	BB	BB	BB	AA	AA	BB	BB	AA	AA	AA	BB	BB	AA	BB	BB	BB	AA
chr3A_517095339	66.6599	3A	517095339	C/T	BB	BB	BB	AA	AA	BB	BB	AA	BB	BB	AA	BB	BB	BB	AA	BB	AA	AA	AA	AA	AA	AA	BB	AA	BB	BB	BB	AA	BB	BB	BB	AA	AA	BB	BB	AA	AA	AA	BB	BB	AA	BB	-	BB	AA
chr3A_534469328	67.7053	3A	534469328	T/A	BB	BB	AA	AA	AA	BB	BB	AA	BB	BB	AA	BB	BB	BB	AA	BB	AA	AA	AA	AA	AA	AA	BB	AA	BB	BB	BB	AA	BB	BB	BB	AA	AA	BB	BB	AA	AA	AA	BB	BB	AA	BB	BB	BB	AA
chr3A_534992794	67.7053	3A	534992794	T/C	BB	BB	AA	AA	AA	BB	-	AA	BB	BB	AA	BB	BB	BB	AA	BB	AA	AA	AA	AA	AA	AA	BB	AA	-	BB	BB	AA	BB	BB	BB	AA	AA	BB	BB	AA	AA	AA	BB	BB	AA	BB	BB	BB	AA
chr3A_530501108	68.4674	3A	530501108	T/C	AA	BB	AA	AA	AA	BB	BB	AA	BB	BB	AA	BB	BB	BB	AA	BB	AA	AA	AA	AA	AA	AA	BB	AA	BB	BB	BB	AA	BB	BB	BB	AA	AA	BB	BB	AA	AA	AA	BB	BB	BB	BB	BB	BB	AA
chr3A_531631224	68.4674	3A	531631224	T/C	AA	BB	AA	AA	AA	BB	BB	AA	BB	BB	AA	BB	BB	BB	AA	BB	AA	AA	AA	AA	AA	AA	BB	AA	BB	BB	BB	AA	BB	BB	BB	AA	AA	BB	BB	AA	AA	AA	BB	BB	BB	BB	BB	BB	AA
chr3A_556260101	69.0461	3A	556260101	A/C	AA	BB	AA	AA	AA	BB	BB	AA	BB	BB	AA	BB	BB	BB	AA	BB	AA	AA	AA	AA	AA	AA	BB	AA	BB	BB	BB	AA	-	BB	BB	AA	AA	BB	BB	AA	AA	AA	BB	BB	BB	BB	BB	BB	AA
chr3A_568024982	69.1597	3A	568024982	C/T	AA	BB	AA	AA	AA	BB	BB	AA	BB	BB	AA	BB	BB	BB	AA	BB	AA	AA	AA	AA	AA	AA	BB	AA	BB	BB	BB	AA	BB	BB	BB	AA	AA	BB	BB	AA	AA	AA	BB	BB	BB	BB	BB	BB	AA
chr3A_569623087	69.2737	3A	569623087	A/C	AA	BB	AA	AA	AA	BB	BB	AA	BB	BB	AA	BB	BB	BB	AA	BB	AA	AA	AA	AA	AA	AA	BB	AA	BB	BB	BB	AA	BB	BB	BB	AA	AA	BB	BB	AA	AA	AA	BB	BB	BB	BB	BB	BB	AA
chr3A_572866445	69.6811	3A	572866445	T/C	AA	-	AA	AA	AA	BB	BB	AA	BB	BB	AA	BB	BB	BB	AA	AA	AA	AA	AA	AA	AA	AA	BB	AA	BB	BB	BB	AA	BB	BB	BB	AA	AA	BB	BB	AA	AA	AA	BB	BB	BB	BB	BB	BB	AA
chr3A_573325556	69.6811	3A	573325556	C/T	AA	BB	AA	AA	AA	BB	BB	AA	BB	BB	AA	BB	BB	BB	AA	AA	AA	AA	AA	AA	AA	AA	BB	AA	BB	BB	BB	AA	BB	BB	BB	AA	AA	BB	BB	AA	AA	AA	BB	BB	BB	BB	BB	BB	AA
chr3A_574451562	70.0448	3A	574451562	G/C	AA	BB	AA	AA	AA	BB	BB	AA	BB	BB	-	BB	BB	BB	AA	AA	AA	AA	AA	AA	AA	AA	BB	AA	BB	BB	BB	AA	BB	BB	BB	AA	AA	BB	BB	AA	AA	AA	-	BB	BB	BB	-	BB	-
chr3A_595935088	73.0192	3A	595935088	T/C	AA	BB	BB	BB	AA	BB	AA	AA	BB	BB	AA	BB	BB	BB	-	AA	AA	AA	AA	BB	AA	BB	BB	BB	BB	BB	BB	AA	BB	BB	BB	AA	AA	BB	BB	AA	AA	-	BB	BB	BB	BB	BB	BB	AA
chr3A_598916459	73.9431	3A	598916459	C/T	AA	BB	BB	BB	AA	BB	AA	AA	BB	BB	AA	BB	BB	BB	-	AA	AA	AA	AA	BB	AA	BB	BB	BB	BB	BB	BB	AA	BB	BB	BB	AA	AA	BB	BB	AA	AA	AA	AA	AA	BB	BB	BB	BB	AA
chr3A_600315918	74.4879	3A	600315918	A/G	AA	-	BB	-	AA	BB	AA	AA	BB	BB	AA	BB	BB	BB	-	AA	AA	-	AA	-	AA	BB	BB	BB	BB	-	BB	AA	BB	BB	BB	AA	AA	BB	-	AA	AA	-	AA	AA	BB	BB	BB	-	AA
chr3A_614763418	80.2856	3A	614763418	C/G	AA	BB	BB	BB	AA	BB	AA	AA	BB	BB	AA	BB	BB	BB	AA	AA	AA	AA	AA	BB	AA	AA	BB	BB	BB	BB	BB	AA	-	BB	BB	AA	AA	BB	AA	AA	AA	AA	AA	AA	BB	BB	BB	BB	AA
chr3A_639700106	84.9685	3A	639700106	G/A	AA	BB	BB	BB	AA	BB	AA	AA	BB	BB	BB	BB	BB	BB	BB	AA	AA	AA	AA	BB	AA	AA	BB	BB	BB	BB	BB	AA	-	BB	BB	BB	AA	BB	AA	AA	AA	AA	AA	AA	BB	BB	BB	BB	AA
chr3A_639713135	84.9685	3A	639713135	A/T	AA	BB	BB	BB	AA	BB	AA	AA	BB	BB	BB	BB	BB	BB	BB	AA	AA	AA	AA	BB	AA	AA	BB	BB	BB	BB	BB	AA	-	BB	BB	BB	AA	BB	AA	AA	AA	AA	AA	AA	BB	BB	BB	BB	AA
chr3A_640624194	84.9685	3A	640624194	T/C	AA	BB	BB	BB	AA	BB	AA	AA	BB	BB	BB	BB	BB	BB	BB	AA	AA	AA	AA	BB	AA	AA	BB	BB	BB	BB	BB	AA	BB	BB	BB	BB	AA	BB	AA	AA	AA	AA	AA	AA	BB	BB	BB	BB	AA
chr3A_640624235	84.9685	3A	640624235	G/T	AA	BB	BB	BB	AA	BB	AA	AA	BB	BB	BB	BB	BB	BB	BB	AA	AA	AA	AA	BB	AA	AA	BB	BB	BB	BB	BB	AA	BB	BB	BB	BB	AA	BB	AA	AA	AA	AA	AA	AA	BB	BB	BB	BB	AA
chr3A_640751897	84.9685	3A	640751897	T/C	AA	BB	-	BB	AA	BB	AA	AA	BB	BB	BB	BB	BB	BB	BB	AA	AA	AA	AA	-	AA	AA	BB	BB	BB	BB	BB	AA	-	BB	BB	BB	AA	BB	AA	AA	AA	-	AA	AA	BB	BB	BB	BB	AA
chr3A_640766144	84.9685	3A	640766144	C/T	AA	BB	BB	BB	AA	BB	AA	AA	BB	BB	BB	BB	-	BB	BB	AA	AA	AA	AA	BB	AA	AA	BB	BB	BB	BB	BB	AA	-	BB	BB	BB	AA	BB	AA	AA	AA	AA	AA	AA	BB	BB	BB	BB	AA
chr3A_641866364	84.9685	3A	641866364	G/A	AA	BB	BB	BB	AA	BB	-	AA	BB	BB	BB	BB	BB	BB	BB	AA	-	AA	AA	BB	AA	AA	BB	BB	BB	BB	BB	AA	-	BB	BB	BB	AA	BB	AA	AA	AA	AA	AA	AA	BB	BB	BB	BB	AA
chr3A_642345268	85.1477	3A	642345268	G/A	AA	BB	BB	BB	AA	BB	AA	AA	BB	BB	BB	BB	BB	BB	BB	AA	AA	AA	AA	BB	AA	AA	BB	BB	BB	BB	BB	AA	BB	BB	BB	BB	AA	BB	AA	AA	AA	AA	AA	AA	BB	BB	BB	BB	AA
chr3A_643547017	85.1477	3A	643547017	T/C	AA	BB	BB	BB	AA	BB	AA	AA	BB	BB	BB	BB	BB	BB	BB	AA	AA	AA	AA	BB	AA	AA	BB	BB	BB	BB	BB	AA	-	BB	BB	BB	AA	BB	AA	AA	AA	AA	AA	AA	BB	BB	BB	BB	AA
chr3A_645105608	85.3771	3A	645105608	G/C	AA	BB	BB	BB	AA	BB	AA	AA	BB	BB	BB	BB	BB	BB	BB	AA	AA	AA	AA	BB	AA	AA	BB	BB	BB	BB	BB	AA	-	BB	BB	BB	AA	BB	AA	AA	AA	AA	AA	AA	BB	BB	BB	BB	AA
chr3A_646117338	85.5479	3A	646117338	G/A	AA	BB	BB	BB	AA	BB	AA	AA	BB	BB	BB	BB	BB	BB	BB	AA	AA	AA	AA	BB	AA	AA	BB	BB	BB	BB	BB	AA	-	BB	BB	AA	AA	BB	AA	AA	AA	AA	AA	AA	BB	BB	BB	BB	AA
chr3A_646117359	85.5479	3A	646117359	T/G	AA	BB	BB	BB	AA	BB	AA	AA	BB	BB	BB	BB	BB	BB	BB	AA	AA	AA	AA	BB	AA	AA	BB	BB	BB	BB	BB	AA	-	BB	BB	AA	AA	BB	AA	AA	AA	AA	AA	AA	BB	BB	BB	BB	AA
chr3A_646584920	85.5479	3A	646584920	T/G	AA	-	BB	BB	AA	BB	AA	AA	BB	BB	BB	BB	BB	BB	BB	AA	AA	AA	AA	BB	AA	AA	BB	BB	BB	BB	BB	AA	-	BB	BB	AA	AA	BB	AA	AA	AA	AA	AA	AA	BB	BB	BB	BB	AA
chr3A_646854708	85.5479	3A	646854708	G/T	AA	BB	BB	BB	AA	BB	AA	AA	BB	BB	BB	BB	BB	BB	BB	AA	AA	AA	AA	BB	AA	AA	BB	BB	BB	BB	BB	AA	-	BB	BB	AA	AA	BB	AA	AA	AA	AA	AA	AA	BB	BB	BB	BB	AA
chr3A_646854776	85.5479	3A	646854776	G/A	AA	BB	BB	BB	AA	BB	AA	AA	BB	BB	BB	BB	BB	BB	BB	AA	AA	AA	AA	BB	AA	AA	BB	BB	BB	BB	BB	AA	-	BB	BB	AA	AA	BB	AA	AA	AA	AA	AA	AA	BB	BB	BB	BB	AA
chr3A_647023180	85.5479	3A	647023180	C/T	AA	BB	BB	BB	AA	BB	AA	AA	BB	BB	BB	BB	BB	BB	BB	AA	AA	AA	AA	BB	-	AA	BB	BB	BB	BB	BB	AA	-	BB	BB	AA	AA	BB	AA	AA	AA	AA	AA	AA	BB	BB	BB	BB	AA
chr3A_647147690	85.5479	3A	647147690	C/T	AA	BB	BB	BB	AA	BB	AA	AA	BB	BB	BB	BB	BB	BB	BB	AA	AA	AA	AA	BB	AA	AA	BB	BB	BB	BB	BB	AA	-	BB	BB	AA	AA	BB	AA	AA	AA	AA	AA	AA	BB	BB	BB	BB	AA
chr3A_652910214	90.42	3A	652910214	C/G	BB	BB	BB	BB	AA	BB	BB	BB	AA	BB	BB	BB	BB	BB	BB	AA	AA	AA	AA	BB	AA	AA	BB	BB	BB	BB	BB	AA	-	BB	BB	AA	AA	AA	AA	AA	BB	AA	AA	AA	BB	BB	BB	BB	AA
chr3A_659038212	93.7126	3A	659038212	T/C	BB	BB	BB	BB	AA	BB	BB	BB	AA	BB	AA	BB	BB	BB	BB	AA	AA	AA	AA	BB	AA	AA	BB	BB	BB	BB	BB	AA	AA	BB	BB	AA	AA	AA	AA	AA	BB	AA	AA	AA	BB	BB	BB	BB	AA
chr3A_667233898	97.0427	3A	667233898	G/A	BB	BB	BB	BB	AA	BB	BB	BB	BB	BB	AA	BB	BB	BB	BB	AA	AA	AA	AA	BB	AA	AA	BB	BB	BB	BB	BB	AA	AA	BB	BB	BB	AA	AA	AA	BB	BB	AA	AA	AA	BB	BB	BB	BB	BB
chr3A_680243246	100.377	3A	680243246	G/T	BB	BB	AA	BB	AA	BB	BB	BB	BB	BB	AA	BB	BB	BB	BB	AA	AA	AA	AA	BB	AA	AA	BB	BB	BB	BB	BB	AA	AA	BB	BB	BB	AA	AA	AA	AA	BB	AA	BB	AA	BB	BB	BB	BB	BB
chr3A_680932822	100.377	3A	680932822	A/G	BB	BB	AA	BB	AA	BB	BB	BB	BB	BB	AA	BB	BB	BB	BB	AA	AA	AA	AA	BB	AA	AA	BB	BB	BB	BB	BB	AA	AA	-	BB	BB	AA	AA	AA	AA	BB	AA	BB	AA	BB	BB	BB	BB	BB
chr3A_681025718	100.377	3A	681025718	T/A	BB	BB	AA	BB	AA	BB	BB	BB	BB	BB	AA	BB	BB	BB	BB	AA	AA	AA	AA	BB	AA	AA	BB	BB	BB	BB	BB	AA	AA	BB	BB	BB	AA	AA	AA	AA	BB	AA	BB	AA	BB	BB	BB	BB	BB
chr3A_686200893	104.641	3A	686200893	G/T	BB	BB	AA	BB	AA	BB	BB	BB	BB	BB	AA	-	BB	BB	BB	AA	AA	AA	AA	BB	BB	AA	BB	BB	BB	BB	BB	BB	AA	BB	BB	BB	AA	AA	AA	AA	BB	AA	BB	AA	BB	BB	AA	BB	BB
chr3A_690462192	108.311	3A	690462192	A/T	BB	BB	AA	BB	AA	BB	BB	AA	BB	BB	-	BB	BB	BB	BB	AA	-	AA	AA	BB	AA	AA	BB	BB	BB	BB	BB	BB	-	BB	BB	BB	AA	AA	AA	AA	BB	AA	BB	AA	BB	-	AA	BB	BB
chr3A_690747510	108.311	3A	690747510	G/A	BB	BB	AA	BB	AA	BB	BB	AA	BB	BB	AA	BB	BB	BB	BB	AA	AA	AA	AA	BB	AA	AA	BB	BB	BB	BB	BB	BB	AA	BB	BB	BB	AA	AA	AA	AA	BB	AA	BB	AA	BB	BB	AA	BB	BB
chr3A_694947647	112.093	3A	694947647	C/A	BB	BB	AA	BB	BB	BB	BB	AA	BB	BB	BB	BB	BB	BB	BB	AA	AA	AA	BB	BB	AA	AA	BB	BB	BB	BB	BB	BB	AA	AA	BB	BB	AA	AA	AA	AA	BB	AA	BB	AA	BB	AA	-	BB	AA
chr3A_695611917	112.623	3A	695611917	T/C	BB	BB	AA	BB	BB	BB	BB	AA	BB	BB	BB	BB	BB	BB	BB	AA	AA	AA	BB	BB	AA	AA	BB	BB	BB	BB	BB	BB	AA	AA	BB	BB	AA	AA	AA	AA	BB	AA	BB	AA	BB	AA	AA	BB	AA
chr3A_696239407	112.988	3A	696239407	T/C	BB	BB	AA	BB	BB	BB	BB	AA	BB	BB	BB	BB	BB	BB	BB	AA	AA	AA	BB	BB	AA	AA	BB	BB	BB	BB	-	BB	AA	-	BB	BB	AA	AA	AA	AA	BB	AA	BB	AA	BB	AA	-	BB	AA
chr3A_702963912	119.279	3A	702963912	T/A	BB	BB	AA	-	BB	BB	BB	AA	BB	BB	BB	AA	AA	BB	BB	AA	AA	AA	BB	BB	BB	AA	BB	BB	BB	BB	BB	BB	BB	AA	BB	BB	AA	AA	AA	AA	BB	AA	BB	AA	BB	AA	AA	BB	AA
chr3A_703907544	119.512	3A	703907544	G/A	BB	BB	AA	-	BB	BB	BB	AA	BB	BB	BB	AA	AA	BB	BB	AA	AA	AA	BB	BB	BB	AA	BB	BB	BB	BB	BB	BB	BB	AA	BB	BB	AA	AA	AA	AA	BB	AA	BB	AA	BB	AA	AA	BB	AA
chr3A_706628287	120.092	3A	706628287	G/A	BB	BB	AA	-	BB	BB	BB	AA	BB	BB	BB	AA	AA	BB	BB	AA	AA	AA	BB	BB	BB	AA	BB	BB	BB	BB	BB	BB	BB	AA	BB	BB	AA	AA	AA	AA	BB	AA	BB	AA	BB	AA	AA	BB	AA
chr3A_707169213	120.092	3A	707169213	T/C	BB	BB	AA	-	BB	BB	BB	AA	BB	BB	BB	AA	AA	BB	BB	AA	AA	AA	BB	BB	BB	-	BB	BB	BB	BB	BB	BB	BB	AA	BB	BB	AA	AA	AA	AA	BB	AA	BB	AA	BB	AA	-	BB	AA
chr3A_708752312	121.145	3A	708752312	A/G	BB	BB	AA	-	BB	BB	BB	AA	BB	BB	BB	AA	AA	BB	BB	AA	AA	AA	BB	BB	BB	AA	BB	BB	BB	BB	AA	BB	BB	AA	BB	BB	AA	AA	AA	AA	BB	AA	BB	AA	AA	AA	AA	BB	AA
chr3A_709207608	121.492	3A	709207608	T/A	BB	BB	AA	-	BB	BB	BB	AA	BB	BB	BB	AA	AA	BB	BB	AA	AA	AA	BB	BB	BB	AA	BB	BB	BB	BB	AA	BB	BB	AA	BB	BB	AA	AA	AA	AA	BB	AA	BB	AA	AA	AA	AA	BB	-
chr3A_710771833	121.492	3A	710771833	G/T	BB	BB	AA	-	BB	BB	BB	AA	BB	BB	BB	AA	AA	BB	BB	AA	AA	AA	BB	BB	BB	AA	BB	BB	BB	BB	AA	BB	BB	AA	BB	BB	AA	AA	AA	AA	BB	AA	BB	AA	-	AA	AA	BB	AA
chr3A_711365626	121.979	3A	711365626	G/A	BB	BB	AA	BB	BB	BB	BB	AA	BB	BB	BB	AA	AA	BB	BB	AA	AA	AA	BB	BB	BB	AA	BB	BB	BB	BB	AA	BB	BB	AA	BB	BB	AA	AA	AA	AA	BB	AA	BB	AA	AA	AA	AA	BB	AA
chr3A_712285960	122.15	3A	712285960	T/C	BB	AA	AA	BB	BB	BB	BB	AA	BB	BB	BB	AA	AA	BB	BB	AA	AA	AA	BB	BB	BB	AA	BB	BB	-	BB	AA	BB	BB	AA	BB	BB	AA	AA	AA	AA	BB	AA	BB	AA	AA	AA	AA	BB	AA
chr3A_712285992	122.15	3A	712285992	C/G	BB	AA	AA	BB	BB	BB	BB	AA	BB	BB	BB	AA	AA	BB	BB	AA	AA	AA	BB	BB	BB	AA	AA	BB	-	BB	AA	BB	BB	AA	BB	BB	AA	AA	AA	AA	BB	AA	BB	AA	AA	AA	AA	BB	AA
chr3A_712322279	122.324	3A	712322279	C/T	BB	BB	-	BB	BB	BB	BB	AA	BB	BB	BB	AA	AA	BB	BB	AA	AA	AA	BB	BB	BB	AA	BB	BB	BB	BB	AA	BB	BB	AA	BB	BB	AA	AA	AA	AA	BB	AA	BB	AA	AA	AA	AA	BB	AA
chr3A_712379282	122.324	3A	712379282	T/C	BB	BB	AA	BB	BB	BB	BB	AA	BB	BB	BB	AA	AA	BB	BB	AA	AA	-	BB	BB	BB	AA	BB	BB	BB	BB	AA	BB	BB	AA	BB	BB	AA	AA	AA	AA	BB	AA	BB	AA	AA	AA	AA	BB	AA
chr3A_714436047	123.178	3A	714436047	G/C	BB	BB	AA	BB	BB	BB	BB	AA	BB	BB	BB	AA	AA	BB	BB	AA	AA	AA	-	BB	BB	AA	BB	BB	BB	BB	AA	BB	BB	AA	BB	BB	AA	AA	AA	AA	BB	AA	BB	AA	AA	AA	AA	BB	AA
chr3A_715199388	123.594	3A	715199388	A/G	BB	BB	AA	BB	BB	BB	BB	AA	BB	BB	BB	AA	AA	BB	BB	AA	AA	AA	BB	BB	BB	AA	BB	BB	BB	BB	AA	BB	BB	AA	BB	BB	AA	AA	AA	AA	BB	AA	BB	AA	AA	AA	AA	-	AA
chr3A_715352243	123.594	3A	715352243	T/C	BB	BB	AA	BB	BB	BB	BB	AA	BB	BB	BB	AA	AA	BB	BB	AA	AA	AA	BB	BB	BB	AA	BB	BB	BB	BB	AA	BB	BB	AA	BB	BB	AA	AA	AA	AA	BB	AA	BB	AA	AA	AA	AA	BB	AA
chr3A_718008084	129.332	3A	718008084	T/C	BB	BB	AA	BB	BB	BB	BB	AA	BB	BB	BB	AA	AA	BB	BB	AA	AA	AA	-	BB	BB	AA	BB	BB	BB	BB	AA	BB	BB	AA	BB	BB	AA	AA	AA	AA	BB	AA	BB	AA	AA	AA	-	BB	-
chr3A_720367795	132.13	3A	720367795	G/A	BB	AA	AA	BB	BB	BB	BB	AA	BB	BB	BB	AA	AA	BB	BB	BB	AA	AA	BB	BB	BB	AA	BB	BB	BB	BB	AA	AA	BB	AA	BB	BB	AA	AA	BB	AA	BB	AA	BB	AA	AA	AA	BB	BB	AA
chr3A_721569841	132.305	3A	721569841	A/G	BB	AA	AA	BB	BB	BB	BB	AA	BB	BB	BB	AA	AA	BB	BB	BB	-	AA	BB	BB	BB	AA	BB	BB	BB	BB	AA	AA	BB	AA	BB	BB	AA	AA	BB	AA	BB	AA	BB	AA	AA	-	BB	BB	AA
chr3A_723338655	132.777	3A	723338655	G/C	BB	AA	AA	BB	BB	BB	BB	AA	BB	BB	BB	AA	AA	BB	BB	BB	AA	AA	BB	BB	AA	AA	BB	BB	BB	BB	AA	AA	BB	AA	BB	BB	AA	AA	BB	AA	BB	AA	BB	AA	AA	AA	BB	BB	AA
chr3A_727503867	138.341	3A	727503867	A/G	BB	AA	BB	AA	BB	BB	BB	AA	BB	BB	BB	AA	AA	BB	BB	BB	AA	AA	AA	BB	AA	AA	BB	BB	BB	BB	AA	AA	AA	AA	BB	BB	AA	AA	BB	AA	BB	-	BB	AA	-	AA	BB	BB	AA
chr3A_727503891	138.341	3A	727503891	G/A	BB	AA	BB	AA	BB	BB	BB	AA	BB	BB	BB	AA	AA	BB	BB	BB	AA	AA	AA	BB	AA	AA	BB	BB	BB	BB	AA	AA	AA	AA	BB	BB	AA	AA	BB	AA	BB	-	BB	AA	-	AA	BB	BB	AA
chr3A_729609875	138.704	3A	729609875	G/A	BB	AA	BB	AA	BB	BB	BB	AA	BB	BB	BB	AA	AA	BB	BB	BB	AA	AA	AA	BB	AA	AA	BB	BB	BB	BB	AA	AA	AA	AA	BB	BB	AA	AA	BB	AA	BB	AA	BB	AA	BB	AA	BB	BB	AA
chr3A_739534914	152.154	3A	739534914	A/G	BB	AA	BB	AA	BB	BB	-	BB	AA	BB	BB	AA	BB	BB	BB	BB	AA	AA	AA	BB	AA	AA	BB	BB	BB	BB	AA	AA	BB	AA	BB	BB	AA	AA	BB	AA	BB	AA	BB	AA	BB	AA	-	AA	AA
chr3A_742957068	155.968	3A	742957068	G/T	BB	AA	BB	AA	BB	BB	-	AA	AA	BB	AA	AA	BB	BB	BB	BB	AA	AA	AA	BB	AA	AA	BB	BB	BB	BB	BB	AA	BB	AA	BB	BB	AA	BB	BB	AA	BB	AA	BB	AA	BB	AA	BB	AA	AA
chr3A_742957087	155.968	3A	742957087	G/A	BB	AA	BB	AA	BB	BB	-	AA	AA	BB	AA	AA	BB	BB	BB	BB	AA	AA	AA	BB	AA	AA	BB	BB	BB	BB	BB	AA	BB	AA	BB	BB	AA	BB	BB	AA	BB	AA	BB	AA	BB	AA	BB	AA	AA
chr3A_746565332	159.113	3A	746565332	C/G	BB	AA	BB	AA	BB	BB	BB	AA	AA	BB	AA	AA	BB	BB	BB	BB	AA	AA	AA	AA	AA	AA	BB	BB	BB	BB	BB	AA	BB	AA	BB	BB	AA	BB	BB	AA	BB	AA	BB	AA	BB	AA	BB	AA	AA
chr3A_747301934	159.231	3A	747301934	A/G	BB	AA	BB	AA	BB	BB	-	AA	AA	BB	AA	AA	BB	BB	BB	BB	AA	AA	AA	AA	AA	AA	BB	BB	BB	BB	BB	AA	BB	AA	BB	BB	AA	BB	BB	AA	BB	AA	BB	AA	BB	AA	BB	AA	AA
chr3A_747402885	159.231	3A	747402885	C/T	BB	AA	BB	AA	BB	BB	-	AA	AA	BB	AA	AA	BB	BB	BB	BB	AA	AA	AA	AA	AA	AA	BB	BB	BB	BB	BB	AA	BB	AA	BB	BB	AA	BB	BB	AA	BB	AA	BB	AA	BB	AA	BB	AA	AA
chr3A_749189328	160.129	3A	749189328	A/C	BB	-	BB	BB	BB	BB	-	AA	AA	BB	AA	AA	BB	BB	BB	BB	AA	AA	AA	AA	AA	AA	BB	BB	BB	BB	BB	AA	BB	AA	BB	BB	AA	BB	BB	AA	BB	AA	BB	AA	BB	-	BB	AA	AA
chr4A_2580193	0	4A	2580193	A/G	BB	AA	AA	AA	AA	BB	BB	AA	AA	AA	AA	AA	BB	BB	BB	BB	AA	AA	BB	BB	BB	AA	BB	BB	AA	-	AA	AA	AA	AA	AA	BB	BB	BB	BB	AA	BB	BB	AA	BB	AA	BB	BB	BB	BB
chr4A_2636698	0	4A	2636698	G/T	BB	AA	AA	AA	AA	BB	BB	AA	AA	AA	AA	AA	BB	BB	BB	BB	AA	AA	BB	BB	BB	AA	BB	BB	AA	AA	AA	AA	AA	AA	AA	BB	BB	BB	BB	AA	BB	BB	AA	BB	AA	BB	BB	BB	BB
chr4A_3351311	2.32441	4A	3351311	T/C	BB	AA	AA	AA	AA	BB	AA	AA	BB	AA	AA	AA	BB	BB	BB	BB	AA	AA	BB	BB	BB	AA	BB	BB	BB	AA	AA	AA	AA	AA	AA	BB	BB	BB	BB	AA	BB	AA	AA	BB	AA	BB	BB	BB	BB
chr4A_3383160	2.4436	4A	3383160	T/A	BB	AA	AA	AA	AA	BB	AA	AA	BB	AA	AA	AA	BB	BB	BB	BB	-	AA	BB	BB	BB	AA	BB	BB	BB	AA	AA	AA	AA	AA	AA	-	BB	BB	BB	AA	BB	AA	AA	BB	AA	BB	BB	BB	BB
chr4A_9538763	12.2423	4A	9538763	C/T	BB	AA	AA	BB	AA	BB	AA	AA	BB	AA	AA	BB	BB	BB	BB	BB	AA	AA	BB	BB	BB	BB	BB	BB	BB	AA	AA	AA	AA	AA	AA	BB	BB	BB	BB	AA	BB	AA	BB	-	BB	BB	BB	BB	AA
chr4A_10929618	12.2423	4A	10929618	C/T	BB	AA	AA	BB	AA	BB	AA	AA	BB	AA	AA	BB	BB	BB	BB	BB	AA	AA	BB	BB	BB	BB	BB	BB	BB	AA	AA	AA	AA	AA	AA	BB	BB	BB	BB	AA	BB	AA	BB	-	BB	BB	BB	BB	AA
chr4A_16344363	18.3545	4A	16344363	C/G	BB	AA	AA	BB	AA	BB	AA	AA	BB	AA	AA	BB	BB	BB	AA	BB	AA	AA	BB	AA	BB	BB	BB	BB	BB	AA	AA	BB	AA	AA	AA	BB	BB	BB	BB	AA	BB	AA	BB	-	BB	BB	BB	BB	AA
chr4A_17017927	20.6126	4A	17017927	C/T	BB	AA	AA	BB	AA	BB	AA	AA	BB	AA	AA	BB	BB	BB	AA	BB	AA	AA	BB	AA	BB	BB	BB	BB	BB	AA	AA	BB	AA	AA	AA	BB	BB	BB	BB	AA	BB	AA	BB	-	BB	BB	BB	BB	AA
chr4A_17023830	21.0117	4A	17023830	C/G	BB	AA	AA	BB	AA	BB	AA	AA	BB	AA	AA	BB	BB	BB	AA	BB	AA	AA	BB	AA	BB	BB	BB	BB	BB	AA	AA	BB	AA	AA	AA	BB	BB	BB	BB	AA	BB	AA	BB	-	BB	BB	BB	BB	AA
chr4A_19120831	22.9403	4A	19120831	C/G	BB	AA	AA	BB	AA	BB	AA	AA	BB	AA	AA	BB	BB	BB	AA	BB	AA	AA	BB	AA	BB	BB	BB	BB	BB	AA	AA	BB	AA	AA	AA	BB	BB	BB	BB	BB	BB	AA	BB	-	BB	BB	BB	BB	AA
chr4A_22141703	23.8207	4A	22141703	C/T	BB	AA	AA	BB	AA	BB	AA	AA	BB	AA	AA	BB	BB	BB	AA	BB	AA	AA	-	AA	BB	BB	BB	BB	BB	AA	AA	BB	AA	AA	AA	BB	BB	BB	BB	BB	BB	AA	BB	-	BB	BB	BB	BB	AA
chr4A_47737671	41.3282	4A	47737671	A/G	BB	AA	AA	AA	AA	AA	AA	AA	BB	BB	BB	BB	BB	BB	BB	BB	AA	AA	AA	AA	BB	BB	AA	AA	BB	AA	AA	BB	BB	AA	BB	AA	BB	BB	BB	BB	BB	AA	AA	BB	BB	BB	BB	BB	BB
chr4A_48890012	41.3282	4A	48890012	T/G	BB	AA	AA	AA	AA	AA	AA	AA	BB	BB	BB	BB	BB	BB	BB	BB	-	AA	AA	AA	BB	BB	AA	AA	BB	AA	-	BB	BB	AA	BB	AA	BB	BB	BB	BB	BB	AA	AA	BB	BB	BB	BB	BB	BB
chr4A_48890044	41.3282	4A	48890044	G/A	BB	AA	AA	AA	AA	AA	AA	AA	BB	BB	BB	BB	BB	BB	BB	BB	-	AA	AA	AA	BB	BB	AA	AA	BB	AA	-	BB	BB	AA	BB	AA	BB	BB	BB	BB	BB	AA	AA	BB	BB	BB	BB	BB	BB
chr4A_68128625	44.3039	4A	68128625	G/C	BB	AA	AA	AA	AA	AA	-	AA	BB	BB	BB	BB	BB	BB	BB	BB	BB	AA	BB	AA	AA	BB	AA	AA	AA	AA	AA	BB	BB	AA	BB	AA	BB	BB	AA	BB	BB	AA	AA	AA	BB	BB	BB	BB	BB
chr4A_68471010	44.3039	4A	68471010	C/T	BB	AA	AA	AA	AA	AA	AA	AA	BB	BB	BB	BB	BB	BB	BB	BB	BB	AA	BB	AA	AA	BB	AA	AA	AA	AA	AA	BB	BB	AA	BB	AA	BB	BB	AA	BB	BB	AA	AA	AA	BB	BB	BB	BB	BB
chr4A_69449570	44.3039	4A	69449570	A/G	BB	AA	AA	AA	AA	AA	AA	AA	BB	BB	BB	BB	BB	BB	BB	BB	BB	AA	BB	AA	AA	BB	AA	AA	-	AA	AA	BB	BB	AA	BB	AA	BB	BB	AA	BB	BB	AA	AA	AA	BB	BB	BB	BB	BB
chr4A_114487365	45.6741	4A	114487365	C/T	BB	AA	AA	AA	AA	AA	AA	AA	BB	BB	BB	BB	BB	BB	BB	BB	BB	AA	BB	AA	AA	BB	AA	AA	AA	AA	AA	BB	BB	AA	BB	AA	AA	AA	AA	BB	BB	AA	AA	AA	BB	BB	BB	BB	BB
chr4A_117895980	45.6741	4A	117895980	G/C	BB	AA	AA	AA	AA	AA	AA	AA	BB	BB	BB	BB	BB	BB	BB	BB	BB	AA	BB	AA	AA	BB	AA	AA	AA	AA	AA	BB	BB	AA	BB	AA	AA	AA	AA	BB	BB	AA	AA	AA	BB	BB	BB	BB	BB
chr4A_125391082	45.6741	4A	125391082	A/G	BB	AA	AA	AA	AA	AA	-	AA	BB	BB	BB	BB	BB	BB	BB	BB	BB	AA	BB	AA	AA	BB	AA	AA	AA	AA	AA	BB	BB	AA	BB	AA	AA	AA	AA	BB	BB	AA	AA	AA	BB	BB	BB	BB	BB
chr4A_127984338	45.6741	4A	127984338	G/A	BB	AA	AA	AA	AA	AA	AA	AA	BB	BB	BB	BB	BB	BB	BB	BB	BB	AA	BB	AA	AA	BB	AA	AA	AA	AA	AA	BB	BB	AA	BB	AA	AA	AA	AA	BB	BB	AA	AA	AA	BB	BB	BB	BB	BB
chr4A_134059038	45.6741	4A	134059038	G/T	BB	AA	AA	AA	AA	AA	AA	AA	BB	BB	BB	BB	BB	BB	BB	BB	BB	AA	BB	AA	AA	BB	AA	AA	AA	AA	AA	BB	BB	AA	BB	AA	AA	AA	AA	BB	BB	-	AA	AA	BB	-	BB	BB	BB
chr4A_137527104	46.2036	4A	137527104	C/T	BB	AA	AA	AA	AA	AA	AA	AA	BB	BB	BB	BB	AA	BB	BB	BB	BB	AA	BB	AA	AA	BB	AA	AA	BB	AA	AA	BB	BB	AA	BB	AA	AA	BB	AA	BB	BB	AA	AA	AA	BB	BB	BB	BB	BB
chr4A_137527127	46.2036	4A	137527127	T/C	BB	AA	AA	AA	AA	AA	AA	AA	BB	BB	BB	BB	AA	BB	BB	BB	BB	AA	BB	AA	AA	BB	AA	AA	BB	AA	AA	BB	BB	AA	BB	AA	AA	BB	AA	BB	BB	AA	AA	AA	BB	BB	BB	BB	BB
chr4A_147271085	46.6125	4A	147271085	A/G	BB	AA	AA	AA	AA	AA	AA	AA	BB	BB	BB	BB	AA	BB	BB	BB	BB	AA	BB	AA	AA	BB	AA	AA	BB	AA	AA	BB	BB	AA	BB	BB	AA	BB	AA	BB	BB	AA	AA	AA	BB	BB	BB	BB	BB
chr4A_215428781	47.3345	4A	215428781	C/T	BB	AA	AA	AA	AA	BB	AA	AA	AA	BB	BB	BB	AA	BB	BB	BB	BB	-	AA	AA	AA	BB	AA	AA	BB	-	AA	BB	BB	AA	BB	BB	AA	BB	AA	BB	BB	AA	AA	AA	BB	BB	BB	BB	BB
chr4A_232157842	47.3345	4A	232157842	G/A	BB	AA	AA	AA	AA	BB	AA	AA	AA	BB	BB	BB	AA	BB	BB	BB	BB	AA	AA	AA	AA	BB	AA	AA	BB	AA	AA	BB	BB	AA	BB	BB	AA	BB	AA	BB	BB	AA	AA	AA	BB	BB	BB	BB	BB
chr4A_413332956	47.3345	4A	413332956	G/T	BB	AA	AA	AA	AA	BB	AA	AA	AA	BB	BB	BB	AA	BB	BB	BB	BB	AA	AA	AA	AA	BB	AA	AA	BB	AA	AA	BB	BB	AA	BB	BB	AA	BB	AA	BB	BB	AA	AA	AA	BB	BB	BB	BB	BB
chr4A_478992651	48.2479	4A	478992651	T/C	BB	AA	AA	AA	AA	BB	AA	BB	AA	BB	BB	BB	AA	BB	BB	BB	BB	AA	AA	AA	BB	BB	AA	AA	BB	AA	AA	BB	BB	AA	BB	BB	AA	BB	AA	BB	BB	AA	AA	AA	BB	BB	BB	BB	BB
chr4A_516496628	48.5903	4A	516496628	C/T	BB	AA	AA	AA	AA	BB	AA	BB	AA	BB	BB	BB	AA	BB	BB	BB	BB	AA	AA	AA	BB	BB	AA	AA	BB	AA	AA	BB	BB	AA	BB	BB	AA	BB	AA	AA	BB	AA	AA	AA	BB	BB	BB	BB	BB
chr4A_535036667	49.113	4A	535036667	A/C	BB	AA	AA	AA	AA	BB	AA	BB	AA	BB	BB	BB	AA	BB	BB	BB	BB	AA	AA	AA	BB	BB	AA	AA	BB	AA	AA	BB	BB	AA	BB	BB	AA	BB	AA	AA	BB	AA	AA	AA	BB	BB	BB	BB	BB
chr4A_537222132	49.2272	4A	537222132	T/C	BB	AA	AA	AA	AA	BB	AA	BB	AA	BB	BB	BB	AA	BB	BB	BB	BB	AA	AA	AA	BB	BB	AA	AA	BB	AA	AA	BB	BB	AA	BB	BB	AA	BB	AA	AA	BB	AA	AA	AA	BB	BB	BB	BB	BB
chr4A_537445931	49.2272	4A	537445931	C/G	BB	AA	AA	AA	AA	BB	AA	BB	AA	BB	BB	BB	AA	BB	BB	BB	BB	AA	AA	AA	BB	BB	AA	AA	BB	AA	AA	BB	BB	AA	BB	BB	AA	BB	AA	AA	BB	AA	AA	AA	BB	BB	BB	BB	BB
chr4A_570236128	51.6931	4A	570236128	G/A	BB	AA	AA	AA	AA	AA	AA	BB	AA	AA	BB	BB	AA	BB	BB	BB	AA	AA	BB	AA	BB	BB	AA	BB	BB	AA	BB	BB	BB	AA	BB	AA	AA	BB	AA	AA	BB	AA	AA	AA	BB	BB	BB	BB	BB
chr4A_577055137	52.8782	4A	577055137	A/G	BB	AA	AA	AA	AA	-	AA	BB	AA	AA	BB	BB	BB	BB	BB	BB	AA	AA	BB	AA	BB	BB	AA	BB	BB	AA	BB	BB	BB	AA	BB	AA	AA	BB	-	AA	BB	AA	AA	AA	AA	BB	BB	BB	BB
chr4A_577057028	52.8782	4A	577057028	C/G	BB	AA	AA	AA	AA	AA	AA	BB	AA	AA	BB	BB	BB	BB	BB	BB	AA	AA	BB	AA	BB	BB	AA	BB	BB	AA	BB	BB	BB	-	BB	AA	AA	BB	AA	AA	BB	AA	AA	AA	AA	BB	BB	BB	BB
chr4A_577116052	52.8782	4A	577116052	A/G	BB	AA	AA	AA	AA	AA	AA	BB	AA	AA	BB	BB	BB	BB	BB	BB	AA	AA	BB	AA	BB	BB	AA	BB	BB	-	BB	BB	BB	AA	BB	AA	AA	BB	-	AA	BB	AA	AA	AA	AA	BB	BB	BB	BB
chr4A_584046342	53.7669	4A	584046342	C/T	BB	AA	AA	AA	AA	AA	AA	BB	AA	AA	BB	BB	BB	BB	BB	BB	AA	AA	BB	AA	BB	BB	AA	BB	BB	AA	BB	BB	BB	AA	-	AA	AA	BB	AA	AA	BB	AA	AA	AA	AA	BB	BB	BB	BB
chr4A_594178494	56.6535	4A	594178494	A/G	BB	AA	-	AA	AA	AA	AA	BB	AA	AA	BB	BB	BB	BB	BB	BB	AA	AA	BB	BB	BB	BB	BB	BB	BB	AA	BB	BB	BB	AA	BB	AA	AA	BB	AA	AA	BB	AA	AA	AA	BB	BB	BB	-	BB
chr4A_595433072	58.6857	4A	595433072	G/A	BB	AA	-	AA	AA	AA	AA	BB	AA	AA	BB	BB	BB	BB	BB	AA	AA	AA	BB	BB	BB	BB	BB	BB	BB	AA	BB	BB	BB	AA	BB	AA	AA	BB	AA	AA	BB	AA	AA	AA	BB	BB	BB	BB	BB
chr4A_597887385	63.0419	4A	597887385	G/A	BB	AA	AA	AA	AA	AA	AA	BB	AA	BB	BB	BB	AA	BB	BB	AA	AA	AA	BB	BB	BB	BB	BB	BB	BB	-	AA	BB	BB	AA	BB	AA	AA	BB	AA	AA	BB	AA	AA	AA	BB	BB	BB	BB	-
chr4A_598226912	63.1545	4A	598226912	A/G	BB	AA	AA	AA	AA	AA	AA	BB	AA	BB	BB	BB	AA	BB	BB	AA	AA	AA	BB	BB	BB	BB	BB	BB	BB	AA	AA	BB	BB	AA	BB	AA	AA	BB	-	AA	BB	AA	AA	AA	BB	BB	BB	BB	-
chr4A_598418786	63.1545	4A	598418786	G/A	BB	AA	AA	AA	AA	AA	AA	BB	AA	BB	BB	BB	AA	BB	BB	AA	AA	AA	BB	BB	BB	BB	BB	BB	BB	AA	AA	BB	BB	AA	BB	AA	AA	BB	AA	AA	BB	AA	-	AA	BB	BB	BB	BB	-
chr4A_601841454	63.7881	4A	601841454	C/G	BB	AA	AA	AA	AA	AA	AA	BB	AA	BB	BB	BB	AA	BB	BB	AA	AA	AA	BB	BB	BB	BB	BB	BB	BB	AA	AA	BB	BB	AA	BB	AA	AA	BB	AA	AA	BB	AA	AA	AA	BB	BB	BB	BB	BB
chr4A_601841502	63.7881	4A	601841502	G/A	BB	AA	AA	AA	AA	AA	AA	BB	AA	BB	BB	BB	AA	BB	BB	AA	AA	AA	BB	BB	BB	BB	BB	BB	BB	AA	AA	BB	BB	AA	BB	AA	AA	BB	AA	AA	BB	AA	AA	AA	BB	BB	BB	BB	BB
chr4A_603050415	64.1411	4A	603050415	G/C	BB	AA	AA	AA	AA	AA	AA	BB	AA	BB	BB	BB	AA	BB	BB	AA	AA	AA	BB	BB	BB	BB	BB	-	BB	AA	AA	BB	BB	AA	BB	AA	AA	BB	AA	AA	BB	AA	AA	AA	BB	BB	-	BB	-
chr4A_606397602	67.6145	4A	606397602	A/G	BB	BB	AA	AA	AA	AA	AA	BB	AA	BB	BB	BB	AA	BB	BB	AA	AA	AA	BB	BB	BB	BB	BB	AA	BB	AA	AA	BB	BB	AA	BB	BB	AA	BB	BB	AA	BB	AA	-	AA	BB	BB	BB	BB	-
chr4A_606397615	67.6145	4A	606397615	G/T	BB	BB	AA	AA	AA	AA	AA	BB	AA	BB	BB	BB	AA	BB	BB	AA	AA	AA	BB	BB	BB	BB	BB	AA	BB	AA	AA	BB	BB	AA	BB	BB	AA	BB	BB	AA	BB	AA	-	AA	BB	BB	BB	BB	-
chr4A_606526706	67.7859	4A	606526706	A/G	BB	BB	AA	AA	AA	AA	AA	BB	AA	BB	BB	BB	AA	BB	BB	AA	AA	AA	BB	BB	BB	BB	BB	AA	BB	AA	AA	BB	BB	AA	BB	BB	AA	BB	BB	AA	BB	AA	AA	AA	BB	BB	BB	BB	-
chr4A_612057539	72.8092	4A	612057539	C/G	BB	BB	BB	AA	AA	AA	AA	BB	AA	AA	AA	BB	AA	BB	BB	BB	AA	AA	BB	BB	BB	BB	BB	AA	BB	AA	AA	BB	BB	AA	BB	BB	AA	BB	AA	BB	AA	AA	-	AA	BB	BB	BB	BB	BB
chr4A_620246930	87.6257	4A	620246930	A/G	BB	AA	AA	AA	BB	AA	AA	BB	AA	AA	AA	BB	-	BB	BB	BB	AA	AA	AA	BB	BB	BB	BB	-	BB	BB	AA	BB	BB	BB	BB	BB	AA	BB	AA	BB	-	BB	BB	BB	AA	BB	AA	AA	BB
chr4A_626165178	96.212	4A	626165178	G/A	BB	AA	AA	BB	BB	AA	AA	AA	-	BB	BB	BB	AA	BB	BB	BB	AA	BB	AA	BB	-	AA	BB	AA	BB	BB	AA	AA	BB	BB	AA	AA	AA	-	-	AA	BB	BB	BB	BB	AA	BB	AA	AA	AA
chr4A_626440520	96.212	4A	626440520	C/T	BB	AA	AA	BB	BB	AA	AA	AA	AA	BB	BB	BB	AA	BB	BB	BB	AA	BB	AA	BB	BB	AA	BB	AA	BB	BB	AA	AA	BB	BB	AA	AA	AA	BB	AA	AA	BB	BB	BB	BB	AA	BB	AA	AA	AA
chr4A_629423563	97.598	4A	629423563	G/A	BB	AA	AA	BB	BB	AA	AA	AA	BB	BB	BB	BB	AA	BB	BB	BB	AA	BB	AA	BB	BB	AA	BB	AA	BB	BB	AA	AA	BB	BB	BB	AA	AA	BB	AA	AA	BB	BB	BB	BB	AA	BB	AA	AA	AA
chr4A_629486809	98.3418	4A	629486809	G/C	BB	AA	AA	BB	BB	AA	AA	AA	BB	BB	BB	BB	AA	BB	BB	BB	AA	BB	AA	BB	BB	AA	BB	BB	BB	BB	AA	AA	BB	BB	BB	AA	AA	BB	AA	AA	BB	BB	BB	BB	AA	BB	AA	AA	AA
chr4A_629486811	98.3418	4A	629486811	A/T	BB	AA	AA	BB	BB	AA	AA	AA	BB	BB	BB	BB	AA	BB	BB	BB	AA	BB	AA	BB	BB	AA	BB	BB	BB	BB	AA	AA	BB	BB	BB	AA	AA	BB	AA	AA	BB	BB	BB	BB	AA	BB	AA	AA	AA
chr4A_631950295	99.6685	4A	631950295	A/T	BB	AA	AA	BB	BB	AA	AA	AA	BB	BB	BB	BB	AA	BB	BB	BB	AA	BB	AA	BB	BB	AA	BB	-	BB	BB	AA	BB	BB	BB	BB	AA	AA	BB	AA	AA	BB	BB	BB	BB	AA	BB	AA	AA	AA
chr4A_632210162	100.131	4A	632210162	T/C	BB	AA	AA	BB	BB	AA	AA	AA	BB	BB	BB	BB	AA	BB	BB	BB	AA	BB	AA	BB	BB	AA	BB	AA	BB	BB	AA	BB	-	BB	BB	AA	AA	BB	AA	AA	BB	BB	BB	BB	AA	BB	AA	AA	AA
chr4A_634843946	100.481	4A	634843946	G/T	BB	AA	AA	BB	BB	AA	AA	AA	BB	BB	BB	BB	AA	BB	BB	BB	AA	BB	AA	BB	BB	AA	BB	AA	BB	BB	AA	BB	BB	BB	BB	AA	AA	BB	AA	AA	BB	BB	BB	BB	AA	BB	AA	AA	AA
chr4A_636048262	100.595	4A	636048262	T/A	BB	AA	AA	BB	BB	AA	AA	AA	BB	BB	BB	BB	AA	BB	BB	BB	AA	BB	AA	BB	BB	AA	BB	AA	BB	BB	AA	BB	BB	BB	-	AA	AA	BB	AA	AA	BB	BB	BB	-	AA	BB	AA	AA	AA
chr4A_636661238	100.936	4A	636661238	G/A	BB	AA	AA	BB	BB	AA	AA	AA	BB	BB	BB	BB	-	BB	BB	BB	AA	BB	AA	BB	BB	AA	BB	AA	BB	BB	AA	BB	BB	BB	BB	AA	AA	BB	AA	AA	BB	BB	BB	BB	AA	BB	AA	AA	AA
chr4A_637896829	101.163	4A	637896829	G/A	BB	AA	AA	BB	BB	AA	AA	AA	BB	BB	BB	BB	AA	BB	BB	BB	AA	BB	AA	BB	BB	AA	BB	AA	BB	BB	AA	BB	BB	BB	BB	AA	AA	BB	AA	AA	BB	BB	BB	BB	AA	BB	AA	AA	AA
chr4A_641519964	102.801	4A	641519964	A/G	BB	AA	AA	BB	BB	AA	AA	AA	BB	BB	BB	BB	AA	BB	BB	AA	AA	BB	AA	BB	BB	AA	BB	AA	BB	BB	AA	BB	BB	BB	BB	AA	AA	BB	AA	AA	BB	BB	BB	BB	AA	BB	AA	AA	AA
chr4A_641519983	102.801	4A	641519983	T/G	BB	AA	AA	BB	BB	AA	AA	AA	BB	BB	BB	BB	AA	BB	BB	AA	AA	BB	AA	BB	BB	AA	BB	AA	BB	BB	AA	BB	BB	BB	BB	AA	AA	BB	AA	AA	BB	BB	BB	BB	AA	BB	AA	AA	AA
chr4A_641599608	102.801	4A	641599608	C/G	BB	AA	AA	BB	BB	AA	AA	AA	BB	BB	BB	BB	AA	BB	BB	AA	AA	BB	AA	BB	BB	AA	BB	AA	BB	BB	AA	BB	BB	BB	BB	AA	AA	BB	AA	AA	BB	BB	BB	BB	AA	BB	AA	AA	AA
chr4A_642951927	102.801	4A	642951927	T/C	BB	AA	AA	BB	BB	AA	AA	AA	BB	BB	BB	BB	AA	BB	BB	AA	AA	BB	AA	BB	BB	AA	BB	AA	BB	BB	AA	BB	BB	BB	BB	AA	AA	BB	AA	AA	BB	BB	BB	BB	AA	BB	AA	AA	AA
chr4A_647646020	102.801	4A	647646020	G/C	BB	AA	AA	BB	BB	AA	AA	AA	BB	BB	BB	BB	AA	BB	BB	AA	AA	BB	AA	BB	BB	AA	BB	AA	BB	BB	AA	BB	BB	BB	BB	AA	AA	BB	AA	AA	BB	BB	BB	BB	AA	BB	-	AA	AA
chr4A_647743978	102.801	4A	647743978	G/T	BB	AA	AA	BB	BB	AA	AA	-	BB	BB	BB	BB	AA	BB	BB	AA	AA	BB	AA	BB	BB	AA	BB	AA	BB	BB	AA	BB	BB	BB	-	AA	AA	BB	AA	AA	BB	BB	BB	BB	AA	BB	AA	AA	AA
chr4A_649432938	102.801	4A	649432938	T/G	BB	AA	AA	BB	BB	AA	AA	AA	BB	BB	BB	BB	AA	BB	BB	AA	AA	BB	AA	BB	BB	AA	BB	AA	BB	BB	AA	BB	BB	BB	BB	AA	AA	BB	AA	AA	BB	BB	BB	BB	AA	BB	AA	AA	AA
chr4A_649885899	102.801	4A	649885899	A/T	BB	AA	AA	BB	BB	AA	AA	AA	BB	BB	BB	BB	AA	BB	BB	AA	AA	BB	AA	BB	BB	AA	BB	AA	BB	BB	AA	BB	BB	BB	BB	AA	AA	BB	AA	AA	BB	BB	BB	BB	AA	BB	AA	AA	AA
chr4A_650056229	102.801	4A	650056229	G/T	BB	AA	AA	BB	BB	AA	AA	AA	BB	BB	BB	BB	AA	BB	BB	AA	AA	BB	AA	BB	BB	AA	BB	AA	BB	BB	AA	BB	BB	BB	BB	AA	AA	BB	AA	AA	BB	BB	BB	BB	AA	BB	AA	AA	AA
chr4A_661535744	102.801	4A	661535744	G/A	BB	AA	AA	BB	BB	AA	AA	AA	BB	BB	BB	BB	AA	BB	BB	AA	AA	BB	AA	BB	BB	AA	BB	AA	BB	BB	AA	BB	BB	BB	BB	AA	AA	BB	AA	AA	BB	BB	BB	BB	AA	BB	AA	AA	AA
chr4A_666940670	102.801	4A	666940670	C/G	BB	AA	AA	BB	BB	AA	AA	AA	BB	BB	BB	BB	AA	BB	BB	AA	AA	BB	AA	BB	BB	AA	BB	-	BB	BB	AA	BB	BB	BB	BB	AA	AA	BB	AA	AA	BB	BB	BB	BB	AA	BB	AA	AA	AA
chr4A_666940683	102.801	4A	666940683	C/T	BB	AA	AA	BB	BB	AA	AA	AA	BB	BB	BB	BB	AA	BB	BB	AA	AA	BB	AA	BB	BB	AA	BB	-	BB	BB	AA	BB	BB	BB	BB	AA	AA	BB	AA	AA	BB	BB	BB	BB	AA	BB	AA	AA	AA
chr4A_666991281	102.801	4A	666991281	A/G	BB	AA	AA	BB	BB	AA	AA	AA	BB	BB	BB	BB	AA	BB	BB	AA	AA	BB	AA	BB	BB	AA	BB	AA	BB	BB	AA	BB	BB	BB	BB	AA	AA	BB	AA	AA	BB	BB	BB	BB	AA	BB	AA	AA	AA
chr4A_668285309	102.801	4A	668285309	G/C	BB	AA	AA	BB	BB	AA	AA	AA	BB	BB	BB	BB	AA	BB	BB	AA	AA	BB	AA	BB	BB	AA	BB	AA	-	BB	AA	BB	BB	BB	BB	AA	AA	BB	AA	AA	BB	BB	BB	BB	AA	BB	AA	AA	AA
chr4A_668285323	102.801	4A	668285323	T/A	BB	AA	AA	BB	BB	AA	AA	AA	BB	BB	BB	BB	AA	BB	BB	AA	AA	BB	AA	BB	BB	AA	BB	AA	-	BB	AA	BB	BB	BB	BB	AA	AA	BB	AA	AA	BB	BB	BB	BB	AA	BB	AA	AA	AA
chr4A_668359086	102.801	4A	668359086	T/G	BB	AA	AA	BB	BB	AA	AA	AA	BB	BB	BB	BB	AA	BB	BB	AA	AA	BB	AA	BB	BB	AA	BB	AA	BB	BB	AA	BB	BB	BB	BB	AA	AA	BB	AA	AA	BB	BB	BB	BB	AA	BB	AA	AA	AA
chr4A_668793911	102.801	4A	668793911	C/G	BB	AA	AA	BB	BB	AA	AA	AA	BB	BB	BB	BB	AA	BB	BB	AA	AA	BB	AA	BB	BB	AA	BB	AA	BB	BB	AA	BB	BB	BB	BB	AA	AA	BB	AA	AA	BB	BB	BB	BB	AA	BB	AA	AA	AA
chr4A_670943070	102.801	4A	670943070	C/T	BB	AA	AA	BB	BB	AA	AA	AA	BB	BB	BB	BB	AA	BB	BB	AA	AA	BB	AA	BB	BB	AA	BB	AA	BB	BB	AA	BB	BB	BB	BB	AA	AA	BB	AA	AA	BB	BB	BB	BB	AA	BB	AA	AA	AA
chr4A_673038149	102.801	4A	673038149	C/T	BB	AA	AA	BB	BB	AA	AA	AA	BB	BB	BB	BB	AA	BB	BB	AA	AA	BB	AA	BB	BB	AA	-	AA	BB	BB	AA	BB	BB	BB	BB	AA	AA	BB	AA	AA	BB	BB	BB	BB	AA	BB	AA	AA	AA
chr4A_673038152	102.801	4A	673038152	C/T	BB	AA	AA	BB	BB	AA	AA	AA	BB	BB	BB	BB	AA	BB	BB	AA	AA	BB	AA	BB	BB	AA	-	AA	BB	BB	AA	BB	BB	BB	BB	AA	AA	BB	AA	AA	BB	BB	BB	BB	AA	BB	AA	AA	AA
chr4A_673038692	102.801	4A	673038692	C/T	BB	AA	AA	BB	BB	AA	AA	AA	BB	BB	BB	BB	AA	BB	BB	AA	AA	BB	AA	BB	BB	AA	BB	AA	BB	BB	AA	BB	BB	BB	BB	AA	AA	BB	AA	AA	BB	BB	BB	BB	AA	BB	AA	AA	AA
chr4A_673966411	102.801	4A	673966411	A/G	BB	AA	AA	BB	BB	AA	AA	AA	BB	BB	BB	BB	AA	BB	BB	AA	AA	BB	AA	BB	BB	AA	BB	AA	BB	BB	AA	BB	BB	BB	BB	AA	AA	BB	AA	AA	BB	BB	BB	BB	AA	BB	AA	AA	AA
chr4A_674358846	102.801	4A	674358846	A/C	BB	AA	AA	BB	BB	AA	AA	AA	BB	BB	BB	BB	AA	BB	BB	AA	AA	BB	AA	BB	BB	AA	BB	AA	BB	BB	AA	BB	BB	BB	BB	AA	AA	BB	AA	AA	BB	BB	BB	BB	AA	BB	AA	AA	AA
chr4A_681683121	102.801	4A	681683121	A/G	BB	AA	AA	BB	BB	AA	AA	AA	BB	BB	BB	BB	AA	BB	BB	AA	AA	BB	AA	BB	BB	AA	BB	AA	BB	BB	AA	BB	BB	BB	BB	AA	AA	BB	AA	AA	BB	BB	BB	BB	AA	BB	AA	AA	AA
chr4A_681683160	102.801	4A	681683160	G/A	BB	AA	AA	BB	BB	AA	AA	AA	BB	BB	BB	BB	AA	BB	BB	AA	AA	BB	AA	BB	BB	AA	BB	AA	BB	BB	AA	BB	BB	BB	BB	AA	AA	BB	AA	AA	BB	BB	BB	BB	AA	BB	AA	AA	AA
chr4A_689130992	104.057	4A	689130992	C/G	BB	AA	AA	BB	BB	AA	AA	AA	BB	BB	BB	BB	AA	BB	BB	AA	AA	BB	AA	BB	BB	BB	BB	AA	BB	BB	AA	BB	BB	BB	BB	AA	AA	BB	AA	AA	BB	BB	BB	BB	AA	BB	AA	AA	AA
chr4A_689130997	104.057	4A	689130997	G/A	BB	AA	AA	BB	BB	AA	AA	AA	BB	BB	BB	BB	AA	BB	BB	AA	AA	BB	AA	BB	BB	BB	BB	AA	BB	BB	AA	BB	BB	BB	BB	AA	AA	BB	AA	AA	BB	BB	BB	BB	AA	BB	AA	AA	AA
chr4A_691288014	105.291	4A	691288014	A/C	BB	AA	AA	BB	BB	AA	AA	AA	BB	BB	BB	BB	BB	BB	BB	AA	AA	BB	AA	BB	BB	BB	BB	AA	BB	BB	AA	BB	BB	BB	BB	AA	AA	BB	AA	AA	BB	BB	-	BB	AA	BB	AA	AA	BB
chr4A_691718521	105.291	4A	691718521	C/A	BB	AA	AA	BB	BB	AA	AA	AA	BB	BB	BB	BB	BB	BB	BB	AA	AA	BB	AA	BB	BB	BB	BB	AA	BB	BB	AA	BB	BB	BB	BB	AA	AA	BB	AA	AA	BB	BB	BB	BB	AA	BB	AA	AA	BB
chr4A_691718543	105.291	4A	691718543	T/C	BB	AA	AA	BB	BB	AA	AA	AA	BB	BB	BB	BB	BB	BB	BB	AA	AA	BB	AA	BB	BB	BB	BB	AA	BB	BB	AA	BB	BB	BB	BB	AA	AA	BB	AA	AA	BB	BB	BB	BB	AA	BB	AA	AA	BB
chr4A_691802703	105.527	4A	691802703	A/G	BB	AA	AA	BB	BB	AA	AA	AA	BB	BB	BB	BB	BB	BB	BB	AA	AA	BB	AA	BB	BB	BB	BB	AA	BB	BB	AA	BB	BB	BB	BB	AA	AA	BB	AA	AA	BB	BB	BB	BB	AA	BB	AA	AA	BB
chr4A_693213816	106.016	4A	693213816	C/T	BB	AA	AA	BB	BB	AA	AA	AA	BB	BB	BB	BB	BB	BB	BB	AA	AA	BB	AA	BB	BB	BB	BB	AA	BB	BB	AA	BB	BB	BB	BB	-	AA	BB	AA	AA	BB	BB	BB	BB	AA	BB	AA	AA	BB
chr4A_693213817	106.016	4A	693213817	G/C	BB	AA	AA	BB	BB	AA	AA	AA	BB	BB	BB	BB	BB	BB	BB	AA	AA	BB	AA	BB	BB	BB	BB	AA	BB	BB	AA	BB	BB	BB	BB	-	AA	BB	AA	AA	BB	BB	BB	BB	AA	BB	AA	AA	BB
chr4A_693213818	106.016	4A	693213818	C/G	BB	AA	AA	BB	BB	AA	AA	AA	BB	BB	BB	BB	BB	BB	BB	AA	AA	BB	AA	BB	BB	BB	BB	AA	BB	BB	AA	BB	BB	BB	BB	-	AA	BB	AA	AA	BB	BB	BB	BB	AA	BB	AA	AA	BB
chr4A_694675825	106.2	4A	694675825	C/T	BB	AA	AA	BB	BB	AA	AA	AA	BB	BB	BB	BB	BB	BB	BB	AA	AA	BB	AA	BB	BB	BB	BB	AA	BB	BB	AA	BB	BB	BB	BB	AA	AA	BB	AA	AA	BB	BB	BB	BB	AA	BB	AA	AA	BB
chr4A_698352619	106.678	4A	698352619	A/G	BB	AA	AA	BB	BB	AA	AA	AA	BB	BB	BB	BB	BB	BB	BB	AA	AA	BB	AA	BB	BB	BB	BB	AA	BB	BB	AA	BB	BB	BB	BB	AA	AA	BB	AA	AA	AA	BB	BB	BB	AA	BB	AA	AA	BB
chr4A_701293998	108.326	4A	701293998	G/A	BB	AA	AA	BB	BB	AA	AA	AA	BB	BB	BB	BB	BB	BB	BB	AA	AA	BB	AA	BB	BB	BB	BB	AA	BB	BB	AA	BB	BB	BB	BB	AA	AA	BB	AA	AA	AA	BB	BB	BB	AA	BB	AA	AA	BB
chr4A_702149209	108.557	4A	702149209	T/C	BB	AA	AA	BB	BB	AA	AA	AA	BB	BB	BB	BB	BB	BB	BB	AA	AA	BB	AA	BB	BB	BB	BB	AA	BB	BB	AA	BB	BB	BB	BB	AA	AA	BB	AA	AA	AA	BB	BB	BB	AA	BB	AA	AA	BB
chr4A_702149218	108.557	4A	702149218	A/G	BB	AA	AA	BB	BB	AA	AA	AA	BB	BB	BB	BB	BB	BB	BB	AA	AA	BB	AA	BB	BB	BB	BB	AA	BB	BB	AA	BB	BB	BB	BB	AA	AA	BB	AA	AA	AA	BB	BB	BB	AA	BB	AA	AA	BB
chr4A_703230434	109.573	4A	703230434	G/A	BB	AA	AA	BB	BB	AA	AA	AA	BB	BB	BB	BB	BB	BB	BB	AA	AA	BB	AA	BB	BB	BB	BB	AA	BB	BB	AA	BB	BB	-	BB	AA	AA	BB	AA	AA	AA	BB	BB	BB	AA	AA	AA	AA	BB
chr4A_704622087	110.04	4A	704622087	T/A	BB	AA	AA	BB	AA	AA	AA	AA	BB	BB	BB	BB	BB	BB	BB	AA	AA	BB	AA	-	BB	BB	BB	AA	BB	BB	AA	BB	BB	BB	BB	AA	AA	BB	AA	AA	AA	BB	BB	-	AA	AA	AA	AA	BB
chr4A_710161030	110.944	4A	710161030	C/T	BB	AA	AA	BB	AA	BB	BB	AA	BB	BB	BB	BB	BB	BB	BB	AA	AA	BB	AA	BB	BB	BB	BB	AA	BB	-	AA	BB	BB	BB	BB	AA	AA	BB	AA	AA	AA	BB	BB	BB	AA	-	-	AA	BB
chr4A_709857677	111.612	4A	709857677	G/A	BB	AA	AA	BB	AA	BB	BB	AA	BB	BB	BB	BB	BB	BB	BB	AA	AA	BB	AA	BB	BB	BB	BB	AA	BB	BB	AA	BB	BB	BB	BB	AA	AA	BB	AA	AA	AA	BB	BB	BB	AA	AA	AA	AA	BB
chr4A_709857692	111.612	4A	709857692	C/T	BB	AA	AA	BB	AA	BB	BB	AA	BB	BB	BB	BB	BB	BB	BB	AA	AA	BB	AA	BB	BB	BB	BB	AA	BB	BB	AA	BB	BB	BB	BB	AA	AA	BB	AA	AA	AA	BB	BB	BB	AA	AA	AA	AA	BB
chr4A_706567673	112.44	4A	706567673	A/G	BB	AA	AA	BB	AA	BB	BB	AA	BB	BB	BB	BB	BB	BB	BB	AA	AA	BB	AA	BB	BB	BB	BB	-	BB	BB	AA	BB	BB	BB	BB	AA	AA	BB	AA	AA	AA	BB	BB	BB	AA	AA	AA	AA	BB
chr4A_706567694	112.44	4A	706567694	A/C	BB	AA	AA	BB	AA	BB	BB	AA	BB	BB	BB	BB	BB	BB	BB	AA	AA	BB	AA	BB	BB	BB	BB	-	BB	BB	AA	BB	BB	BB	BB	AA	AA	BB	AA	AA	AA	BB	BB	BB	AA	AA	AA	AA	BB
chr4A_708261370	112.44	4A	708261370	G/C	BB	AA	AA	BB	AA	BB	BB	AA	BB	BB	BB	BB	BB	BB	BB	AA	AA	BB	AA	BB	-	BB	BB	AA	BB	BB	AA	BB	BB	BB	BB	AA	AA	BB	AA	AA	AA	BB	BB	BB	AA	AA	AA	AA	BB
chr4A_708261411	112.44	4A	708261411	T/G	BB	AA	AA	BB	AA	BB	BB	AA	BB	BB	BB	BB	BB	BB	BB	AA	AA	BB	AA	BB	BB	BB	BB	AA	BB	BB	AA	BB	BB	BB	BB	AA	AA	BB	AA	AA	AA	BB	BB	BB	AA	AA	AA	AA	BB
chr4A_706550020	112.555	4A	706550020	C/A	BB	AA	AA	BB	AA	BB	BB	AA	BB	BB	BB	BB	BB	BB	BB	AA	AA	BB	AA	BB	BB	BB	BB	AA	BB	BB	AA	BB	BB	BB	BB	AA	AA	BB	AA	AA	AA	BB	BB	BB	AA	AA	AA	AA	BB
chr4A_713517340	115.072	4A	713517340	T/C	BB	AA	AA	BB	AA	BB	BB	AA	AA	BB	BB	BB	BB	BB	BB	AA	AA	BB	AA	AA	BB	BB	BB	AA	BB	BB	AA	BB	BB	BB	BB	AA	-	BB	AA	AA	AA	BB	BB	BB	AA	AA	AA	AA	BB
chr4A_714077529	115.559	4A	714077529	A/G	BB	AA	AA	BB	AA	BB	BB	AA	AA	BB	BB	BB	BB	BB	BB	AA	AA	BB	AA	AA	BB	BB	BB	AA	BB	BB	AA	BB	BB	BB	BB	AA	AA	BB	AA	AA	AA	BB	BB	BB	-	AA	-	AA	BB
chr4A_720048166	118.263	4A	720048166	T/C	BB	AA	AA	BB	AA	BB	BB	AA	AA	BB	BB	BB	BB	BB	BB	AA	AA	BB	AA	AA	BB	BB	BB	AA	BB	BB	AA	BB	AA	BB	BB	AA	AA	BB	AA	AA	AA	BB	BB	BB	AA	AA	AA	AA	BB
chr4A_726730844	123.318	4A	726730844	A/G	BB	AA	AA	BB	BB	BB	BB	AA	AA	AA	AA	BB	BB	BB	BB	AA	AA	BB	AA	AA	BB	BB	BB	AA	BB	BB	AA	BB	AA	BB	BB	AA	AA	BB	AA	AA	AA	BB	BB	AA	AA	AA	AA	AA	AA
chr4A_734050342	126.099	4A	734050342	G/A	BB	AA	BB	AA	AA	BB	BB	AA	AA	AA	AA	BB	BB	AA	BB	AA	BB	BB	AA	AA	BB	AA	BB	AA	BB	BB	AA	BB	AA	BB	BB	AA	AA	BB	AA	AA	AA	BB	BB	BB	AA	AA	-	AA	AA
chr4A_742752646	130.657	4A	742752646	A/C	AA	AA	BB	AA	AA	BB	BB	AA	AA	AA	AA	BB	BB	AA	BB	AA	BB	-	BB	AA	BB	AA	BB	AA	BB	BB	AA	BB	AA	BB	BB	AA	AA	BB	AA	AA	AA	BB	BB	BB	BB	BB	AA	AA	AA
chr4A_743820643	130.893	4A	743820643	T/G	AA	AA	BB	AA	AA	BB	BB	AA	AA	AA	AA	BB	BB	AA	BB	AA	BB	BB	BB	AA	BB	AA	BB	AA	BB	BB	AA	BB	AA	BB	BB	AA	AA	BB	AA	AA	AA	BB	BB	BB	BB	BB	AA	AA	AA
chr5A_316659742	0	5A	316659742	C/T	AA	BB	BB	BB	BB	-	BB	AA	BB	BB	BB	AA	AA	BB	BB	BB	AA	BB	BB	AA	BB	BB	BB	BB	BB	BB	BB	BB	BB	BB	BB	BB	BB	BB	AA	BB	BB	AA	BB	BB	BB	BB	BB	-	BB
chr5A_380823821	0.283771	5A	380823821	T/G	AA	BB	BB	BB	BB	-	BB	AA	BB	BB	BB	AA	AA	BB	BB	BB	AA	BB	BB	AA	BB	BB	BB	BB	BB	BB	BB	BB	BB	BB	BB	BB	BB	BB	AA	BB	BB	AA	BB	BB	BB	BB	BB	-	BB
chr5A_436890406	2.87959	5A	436890406	A/G	BB	BB	BB	BB	BB	-	BB	AA	BB	BB	BB	AA	AA	BB	BB	BB	AA	BB	BB	AA	BB	BB	BB	BB	BB	BB	BB	BB	BB	BB	-	BB	BB	BB	AA	BB	BB	AA	BB	BB	BB	BB	BB	-	BB
chr5A_457925121	5.6229	5A	457925121	C/T	BB	BB	BB	BB	BB	-	BB	AA	BB	BB	BB	AA	AA	AA	BB	BB	AA	BB	BB	AA	BB	BB	BB	BB	BB	BB	BB	BB	BB	BB	BB	BB	BB	BB	AA	BB	BB	AA	BB	BB	BB	BB	AA	-	BB
chr5A_461231177	6.29778	5A	461231177	T/C	BB	BB	AA	BB	BB	-	BB	-	BB	BB	BB	AA	AA	AA	BB	BB	AA	BB	BB	AA	BB	BB	BB	BB	BB	BB	BB	BB	BB	BB	BB	BB	BB	BB	AA	BB	BB	AA	BB	BB	BB	BB	AA	-	BB
chr5A_464470946	6.48183	5A	464470946	G/A	BB	BB	AA	BB	BB	-	BB	AA	BB	BB	BB	AA	AA	AA	BB	BB	AA	BB	BB	AA	BB	BB	BB	BB	BB	BB	BB	BB	BB	BB	BB	BB	BB	BB	AA	BB	BB	AA	BB	BB	BB	BB	AA	-	BB
chr5A_464470972	6.48183	5A	464470972	G/A	BB	BB	AA	BB	BB	-	BB	AA	BB	BB	BB	AA	AA	AA	BB	BB	AA	BB	BB	AA	BB	BB	BB	BB	BB	BB	BB	BB	BB	BB	BB	BB	BB	BB	AA	BB	BB	AA	BB	BB	BB	BB	AA	-	BB
chr5A_467366620	6.48183	5A	467366620	C/T	BB	BB	AA	BB	BB	-	BB	AA	BB	BB	BB	AA	AA	AA	BB	BB	AA	BB	BB	AA	BB	BB	BB	BB	BB	BB	BB	BB	BB	BB	BB	BB	BB	BB	AA	BB	BB	AA	BB	BB	BB	BB	AA	-	BB
chr5A_467370076	6.48183	5A	467370076	T/C	BB	BB	AA	BB	BB	-	BB	AA	BB	BB	BB	AA	AA	AA	BB	BB	AA	BB	BB	AA	BB	BB	BB	BB	BB	BB	BB	BB	BB	BB	BB	BB	BB	BB	AA	BB	BB	AA	BB	BB	BB	BB	AA	-	BB
chr5A_467370141	6.48183	5A	467370141	G/T	BB	BB	AA	BB	BB	BB	BB	AA	BB	BB	BB	-	AA	AA	BB	BB	AA	BB	BB	AA	BB	BB	BB	BB	BB	BB	BB	BB	BB	BB	BB	BB	BB	BB	AA	BB	BB	AA	BB	BB	BB	BB	AA	-	BB
chr5A_467370155	6.48183	5A	467370155	A/G	BB	BB	AA	BB	BB	BB	BB	AA	BB	BB	BB	-	AA	AA	BB	BB	AA	BB	BB	AA	BB	BB	BB	BB	BB	BB	BB	BB	BB	BB	BB	BB	BB	BB	AA	BB	BB	AA	BB	BB	BB	BB	AA	-	BB
chr5A_467371744	6.48183	5A	467371744	G/A	BB	BB	AA	BB	BB	-	BB	AA	BB	BB	BB	AA	AA	AA	BB	BB	AA	BB	BB	AA	BB	BB	BB	BB	BB	BB	BB	BB	BB	BB	BB	BB	BB	BB	AA	BB	BB	AA	BB	BB	BB	BB	AA	-	BB
chr5A_467371762	6.48183	5A	467371762	G/A	BB	BB	AA	BB	BB	-	BB	AA	BB	BB	BB	AA	AA	AA	BB	BB	AA	BB	BB	AA	BB	BB	BB	BB	BB	BB	BB	BB	BB	BB	BB	BB	BB	BB	AA	BB	BB	AA	BB	BB	BB	BB	AA	-	BB
chr5A_469889554	6.59717	5A	469889554	T/C	BB	BB	AA	BB	BB	-	BB	AA	BB	BB	BB	AA	AA	AA	BB	BB	AA	BB	BB	AA	BB	BB	BB	BB	BB	BB	BB	BB	BB	BB	BB	BB	BB	BB	AA	-	BB	AA	BB	BB	BB	BB	AA	-	BB
chr5A_469896515	6.59717	5A	469896515	A/G	BB	BB	AA	BB	BB	-	BB	AA	BB	BB	BB	AA	AA	AA	BB	BB	AA	BB	BB	AA	BB	BB	BB	BB	BB	BB	BB	BB	BB	BB	BB	BB	BB	BB	AA	BB	BB	AA	BB	BB	BB	BB	AA	-	BB
chr5A_470186553	6.59717	5A	470186553	A/T	BB	BB	AA	BB	BB	-	BB	AA	BB	BB	BB	AA	AA	AA	BB	BB	AA	BB	BB	AA	BB	BB	BB	BB	BB	BB	BB	BB	BB	BB	BB	BB	BB	BB	AA	BB	BB	AA	BB	BB	BB	BB	AA	-	BB
chr5A_471467266	6.59717	5A	471467266	G/A	BB	BB	AA	BB	BB	-	BB	AA	BB	BB	BB	AA	AA	AA	BB	BB	-	BB	BB	AA	BB	BB	BB	BB	BB	BB	BB	BB	BB	BB	BB	BB	BB	BB	AA	BB	BB	AA	BB	BB	BB	BB	AA	-	BB
chr5A_471723691	6.59717	5A	471723691	C/T	BB	BB	AA	BB	BB	-	BB	AA	BB	BB	BB	AA	AA	AA	BB	BB	AA	BB	BB	AA	BB	BB	BB	BB	BB	BB	BB	BB	BB	BB	BB	BB	BB	BB	AA	BB	BB	AA	BB	BB	BB	BB	AA	-	BB
chr5A_473010043	6.59717	5A	473010043	G/C	BB	BB	AA	BB	BB	-	BB	AA	BB	BB	BB	AA	AA	AA	BB	BB	AA	BB	BB	-	BB	BB	BB	BB	BB	BB	BB	BB	BB	BB	BB	BB	BB	BB	AA	BB	BB	AA	BB	BB	BB	BB	AA	-	BB
chr5A_473024938	6.59717	5A	473024938	G/C	BB	BB	AA	BB	BB	-	BB	AA	BB	BB	BB	AA	AA	AA	BB	BB	AA	BB	BB	AA	BB	BB	BB	BB	BB	BB	BB	BB	BB	BB	BB	BB	BB	BB	AA	BB	BB	AA	BB	BB	BB	BB	AA	-	BB
chr5A_473024966	6.59717	5A	473024966	C/T	BB	BB	AA	BB	BB	-	BB	AA	BB	BB	BB	AA	AA	AA	BB	BB	AA	BB	BB	AA	BB	BB	BB	BB	BB	BB	BB	BB	BB	BB	BB	BB	BB	BB	AA	BB	BB	AA	BB	BB	BB	BB	AA	-	BB
chr5A_473233465	6.59717	5A	473233465	C/T	BB	BB	AA	BB	BB	-	BB	AA	BB	BB	BB	AA	AA	AA	BB	BB	AA	BB	BB	AA	BB	BB	BB	BB	BB	BB	BB	BB	BB	BB	BB	BB	BB	BB	AA	BB	BB	AA	BB	BB	BB	BB	-	-	BB
chr5A_473308521	6.59717	5A	473308521	G/A	BB	BB	AA	BB	BB	BB	BB	AA	BB	BB	BB	AA	AA	AA	BB	BB	AA	BB	BB	AA	BB	BB	BB	BB	BB	BB	BB	BB	BB	BB	BB	BB	BB	BB	AA	BB	BB	AA	BB	BB	BB	-	AA	-	BB
chr5A_473308527	6.59717	5A	473308527	A/G	BB	BB	AA	BB	BB	BB	BB	AA	BB	BB	BB	AA	AA	AA	BB	BB	AA	BB	BB	AA	BB	BB	BB	BB	BB	BB	BB	BB	BB	BB	BB	BB	BB	BB	AA	BB	BB	AA	BB	BB	BB	-	AA	-	BB
chr5A_473321220	6.59717	5A	473321220	C/T	BB	BB	AA	BB	BB	-	BB	AA	BB	BB	BB	AA	AA	AA	BB	BB	AA	BB	BB	AA	BB	BB	BB	BB	BB	BB	BB	BB	BB	BB	BB	BB	BB	BB	AA	BB	BB	AA	BB	BB	BB	BB	AA	-	BB
chr5A_474478928	6.59717	5A	474478928	G/C	BB	BB	AA	BB	BB	-	BB	AA	BB	BB	BB	AA	AA	AA	BB	BB	AA	BB	BB	AA	BB	BB	BB	BB	BB	BB	BB	BB	BB	BB	BB	BB	BB	BB	-	BB	BB	AA	BB	BB	BB	BB	AA	-	BB
chr5A_475599883	6.59717	5A	475599883	A/C	BB	BB	AA	BB	BB	-	BB	AA	BB	BB	BB	AA	AA	AA	BB	BB	AA	BB	BB	AA	BB	BB	BB	BB	BB	BB	BB	BB	BB	BB	BB	BB	BB	BB	AA	BB	BB	AA	BB	BB	BB	BB	AA	-	BB
chr5A_475599914	6.59717	5A	475599914	C/T	BB	BB	AA	BB	BB	-	BB	AA	BB	BB	BB	AA	AA	AA	BB	BB	AA	BB	BB	AA	BB	BB	BB	BB	BB	BB	BB	BB	BB	BB	BB	BB	BB	BB	AA	BB	BB	AA	BB	BB	BB	BB	AA	-	BB
chr5A_476073526	6.714	5A	476073526	C/G	BB	BB	AA	BB	BB	-	BB	-	BB	BB	BB	AA	AA	AA	BB	BB	AA	BB	BB	AA	BB	BB	BB	BB	BB	BB	BB	BB	BB	BB	BB	BB	BB	BB	AA	BB	BB	AA	BB	BB	BB	BB	AA	-	BB
chr5A_476904622	7.5415	5A	476904622	C/T	BB	BB	AA	BB	BB	-	BB	AA	BB	BB	BB	AA	AA	AA	BB	BB	AA	BB	BB	AA	BB	BB	BB	BB	BB	BB	BB	BB	BB	BB	BB	BB	BB	BB	AA	BB	BB	AA	BB	BB	BB	BB	AA	-	BB
chr5A_480517675	8.71267	5A	480517675	T/C	BB	BB	AA	BB	BB	AA	BB	AA	BB	BB	BB	AA	AA	AA	BB	BB	AA	BB	BB	AA	BB	BB	BB	BB	BB	BB	BB	BB	BB	BB	BB	BB	BB	BB	AA	BB	BB	AA	BB	BB	BB	BB	AA	-	BB
chr5A_480551071	9.00036	5A	480551071	C/T	BB	BB	AA	BB	BB	AA	BB	AA	BB	BB	BB	AA	AA	AA	BB	BB	AA	BB	BB	AA	BB	BB	BB	BB	BB	BB	BB	BB	BB	BB	BB	BB	BB	BB	AA	BB	BB	AA	BB	BB	BB	BB	AA	-	BB
chr5A_480788467	9.00036	5A	480788467	C/G	BB	BB	AA	BB	BB	AA	BB	AA	BB	BB	BB	AA	AA	AA	BB	BB	AA	BB	BB	AA	BB	BB	BB	BB	BB	BB	BB	BB	BB	BB	BB	BB	BB	BB	AA	BB	BB	AA	BB	BB	BB	BB	AA	-	BB
chr5A_482120951	9.58382	5A	482120951	T/C	BB	BB	AA	BB	BB	AA	BB	AA	BB	BB	BB	AA	AA	AA	BB	BB	-	BB	BB	AA	BB	BB	BB	BB	BB	BB	BB	BB	BB	BB	BB	BB	AA	BB	AA	BB	BB	-	BB	BB	BB	BB	AA	-	BB
chr5A_482358319	9.58382	5A	482358319	C/G	BB	BB	AA	BB	BB	AA	BB	AA	BB	BB	-	AA	AA	AA	BB	BB	AA	BB	BB	AA	BB	BB	BB	BB	-	BB	BB	BB	BB	BB	BB	BB	AA	BB	AA	BB	BB	AA	BB	BB	BB	BB	AA	-	BB
chr5A_482358326	9.58382	5A	482358326	A/G	BB	BB	AA	BB	BB	AA	BB	AA	BB	BB	-	AA	AA	AA	BB	BB	AA	BB	BB	AA	BB	BB	BB	BB	-	BB	BB	BB	BB	BB	BB	BB	AA	BB	AA	BB	BB	AA	BB	BB	BB	BB	AA	-	BB
chr5A_487755214	9.87452	5A	487755214	C/G	BB	BB	AA	BB	BB	AA	BB	AA	BB	BB	BB	AA	AA	AA	BB	BB	AA	BB	BB	AA	BB	BB	BB	BB	BB	BB	BB	BB	BB	BB	BB	BB	AA	BB	AA	BB	BB	AA	BB	BB	BB	BB	AA	-	BB
chr5A_489932852	10.633	5A	489932852	C/A	BB	BB	AA	BB	BB	AA	BB	AA	BB	BB	BB	AA	AA	AA	BB	BB	AA	BB	BB	AA	BB	BB	BB	BB	BB	BB	BB	BB	BB	BB	BB	BB	AA	BB	AA	BB	BB	AA	BB	BB	BB	BB	AA	-	BB
chr5A_496135769	12.5365	5A	496135769	A/G	BB	BB	AA	BB	BB	AA	BB	AA	BB	BB	BB	AA	AA	AA	BB	BB	AA	BB	BB	AA	BB	BB	BB	BB	BB	BB	BB	BB	BB	BB	BB	BB	AA	BB	AA	BB	BB	AA	BB	BB	BB	AA	AA	-	BB
chr5A_496609120	12.5365	5A	496609120	C/A	BB	BB	AA	BB	BB	AA	BB	AA	BB	BB	BB	AA	AA	AA	BB	BB	AA	BB	BB	AA	BB	BB	BB	BB	BB	BB	BB	BB	BB	BB	BB	BB	AA	BB	AA	BB	BB	AA	BB	BB	BB	AA	AA	-	BB
chr5A_503430492	13.4561	5A	503430492	G/T	BB	BB	AA	BB	BB	AA	BB	BB	BB	BB	AA	AA	AA	AA	BB	BB	AA	BB	BB	AA	BB	BB	BB	BB	BB	BB	BB	BB	AA	BB	BB	BB	-	BB	AA	BB	BB	AA	BB	BB	BB	AA	-	-	BB
chr5A_503872586	14.2645	5A	503872586	A/G	BB	BB	AA	BB	BB	AA	BB	BB	BB	BB	-	AA	AA	AA	BB	BB	AA	BB	BB	AA	BB	BB	BB	BB	-	BB	BB	BB	AA	BB	AA	BB	AA	BB	AA	BB	BB	AA	BB	BB	BB	AA	AA	-	BB
chr5A_510445229	15.5558	5A	510445229	A/T	BB	BB	AA	BB	BB	AA	BB	BB	BB	BB	AA	AA	AA	AA	BB	BB	AA	BB	BB	AA	BB	BB	BB	AA	BB	BB	BB	AA	AA	BB	AA	BB	AA	BB	AA	BB	BB	AA	BB	BB	BB	AA	AA	-	BB
chr5A_511875373	15.5558	5A	511875373	G/A	BB	BB	AA	BB	BB	AA	BB	BB	BB	BB	AA	AA	AA	AA	BB	BB	AA	BB	BB	AA	BB	BB	BB	AA	BB	BB	AA	AA	AA	BB	AA	BB	AA	BB	AA	BB	BB	AA	BB	BB	BB	AA	AA	-	BB
chr5A_512458536	16.2193	5A	512458536	T/C	BB	BB	AA	BB	BB	BB	BB	BB	BB	BB	AA	AA	AA	AA	BB	BB	AA	BB	BB	AA	BB	BB	BB	AA	BB	BB	AA	AA	AA	BB	AA	BB	AA	BB	AA	BB	BB	AA	BB	BB	BB	AA	AA	-	BB
chr5A_512585821	16.2193	5A	512585821	C/T	BB	BB	AA	BB	BB	BB	BB	BB	BB	BB	AA	AA	AA	AA	BB	BB	AA	BB	BB	AA	BB	BB	BB	AA	BB	BB	AA	AA	AA	BB	AA	BB	AA	BB	AA	BB	BB	AA	BB	BB	BB	AA	AA	-	BB
chr5A_512599946	16.3325	5A	512599946	T/C	BB	BB	AA	BB	BB	BB	BB	BB	BB	BB	AA	AA	AA	AA	BB	BB	AA	BB	BB	AA	BB	BB	BB	AA	BB	BB	AA	AA	AA	BB	AA	-	AA	BB	AA	BB	BB	AA	BB	BB	BB	AA	AA	-	BB
chr5A_523147137	18.6915	5A	523147137	A/G	BB	BB	AA	BB	BB	BB	BB	BB	BB	BB	AA	AA	AA	AA	BB	BB	AA	BB	BB	AA	BB	BB	AA	AA	BB	BB	AA	AA	AA	BB	AA	BB	AA	BB	AA	BB	BB	AA	BB	BB	BB	AA	AA	-	BB
chr5A_528279910	21.2822	5A	528279910	A/G	BB	BB	AA	BB	BB	BB	BB	BB	BB	BB	-	-	AA	AA	BB	BB	AA	BB	BB	AA	BB	BB	AA	AA	BB	BB	AA	AA	AA	BB	AA	BB	AA	BB	AA	BB	BB	AA	BB	AA	BB	AA	AA	-	BB
chr5A_529809865	21.2822	5A	529809865	A/G	BB	BB	AA	BB	BB	BB	BB	BB	BB	BB	-	AA	AA	AA	BB	BB	AA	BB	BB	AA	BB	BB	AA	AA	BB	BB	AA	AA	AA	BB	AA	BB	AA	BB	AA	BB	BB	AA	BB	AA	BB	AA	AA	-	BB
chr5A_529809917	21.2822	5A	529809917	C/T	BB	BB	AA	BB	BB	BB	BB	BB	BB	-	AA	AA	AA	AA	BB	BB	AA	BB	BB	AA	BB	BB	AA	AA	BB	BB	AA	AA	AA	BB	AA	BB	AA	BB	AA	BB	BB	AA	BB	AA	BB	AA	AA	-	BB
chr5A_531234095	21.2822	5A	531234095	C/A	BB	BB	AA	BB	BB	BB	BB	BB	BB	BB	AA	AA	AA	AA	BB	BB	AA	BB	BB	AA	BB	BB	AA	AA	BB	BB	AA	AA	AA	-	AA	BB	AA	BB	AA	BB	BB	AA	BB	AA	BB	AA	AA	-	BB
chr5A_535528394	22.1318	5A	535528394	T/C	BB	BB	AA	BB	AA	BB	BB	BB	BB	BB	AA	-	AA	AA	BB	BB	AA	BB	BB	AA	BB	BB	AA	AA	BB	BB	AA	AA	AA	BB	AA	BB	AA	BB	AA	BB	BB	AA	BB	-	BB	AA	AA	-	BB
chr5A_536822397	23.7216	5A	536822397	G/T	BB	BB	AA	BB	AA	BB	BB	BB	BB	BB	AA	AA	AA	AA	BB	BB	AA	BB	BB	AA	BB	BB	AA	AA	BB	BB	AA	AA	BB	BB	AA	BB	AA	BB	AA	BB	BB	AA	BB	AA	BB	AA	AA	BB	BB
chr5A_536822422	23.7216	5A	536822422	G/A	BB	BB	AA	BB	AA	BB	BB	BB	BB	BB	AA	AA	AA	AA	BB	BB	AA	BB	BB	AA	BB	BB	AA	AA	BB	BB	AA	AA	BB	BB	AA	BB	AA	BB	AA	BB	BB	AA	BB	AA	BB	AA	AA	BB	BB
chr5A_545129828	27.1566	5A	545129828	G/C	BB	BB	AA	BB	AA	BB	BB	BB	BB	BB	-	AA	AA	-	AA	BB	AA	BB	BB	AA	BB	BB	AA	AA	BB	BB	AA	BB	BB	BB	BB	BB	AA	BB	AA	BB	BB	AA	BB	AA	BB	AA	AA	-	BB
chr5A_548988060	30.2484	5A	548988060	T/G	BB	BB	AA	BB	AA	BB	BB	BB	BB	AA	BB	AA	AA	AA	AA	BB	AA	BB	BB	AA	BB	BB	AA	AA	BB	AA	AA	AA	BB	BB	BB	BB	AA	BB	AA	BB	BB	AA	BB	AA	BB	AA	AA	-	BB
chr5A_548988061	30.2484	5A	548988061	G/A	BB	BB	AA	BB	AA	BB	BB	BB	BB	AA	BB	AA	AA	AA	AA	BB	AA	BB	BB	AA	BB	BB	AA	AA	BB	AA	AA	AA	BB	BB	BB	BB	AA	BB	AA	BB	BB	AA	BB	AA	BB	AA	AA	-	BB
chr5A_549406817	30.5296	5A	549406817	C/G	BB	BB	AA	BB	AA	BB	BB	BB	BB	AA	BB	AA	AA	AA	AA	BB	AA	BB	BB	AA	BB	BB	AA	AA	BB	AA	AA	AA	BB	BB	BB	BB	AA	BB	AA	BB	BB	AA	BB	AA	BB	AA	AA	-	BB
chr5A_550095481	30.5296	5A	550095481	C/T	BB	BB	AA	BB	AA	BB	BB	BB	BB	AA	BB	AA	AA	AA	AA	BB	AA	BB	BB	AA	BB	BB	AA	AA	BB	AA	AA	AA	BB	BB	BB	BB	AA	BB	AA	BB	BB	AA	BB	AA	BB	AA	AA	-	BB
chr5A_550570268	30.5296	5A	550570268	G/C	BB	BB	AA	BB	AA	BB	BB	BB	BB	AA	BB	AA	AA	AA	AA	BB	AA	BB	BB	AA	BB	BB	AA	AA	BB	AA	AA	AA	BB	BB	BB	BB	AA	BB	AA	BB	BB	AA	BB	AA	BB	AA	AA	-	BB
chr5A_552069788	30.5296	5A	552069788	C/T	BB	BB	AA	BB	AA	BB	BB	BB	BB	AA	BB	AA	AA	AA	-	BB	AA	BB	BB	-	BB	BB	AA	-	BB	AA	-	-	BB	BB	BB	BB	AA	BB	-	BB	BB	AA	BB	AA	BB	AA	AA	-	BB
chr5A_553339357	31.1084	5A	553339357	G/T	BB	BB	AA	BB	AA	BB	BB	BB	BB	AA	BB	AA	AA	AA	AA	BB	AA	BB	BB	AA	BB	BB	AA	AA	BB	AA	AA	AA	BB	BB	BB	BB	AA	BB	AA	BB	BB	AA	BB	AA	BB	AA	AA	-	BB
chr5A_554079233	31.338	5A	554079233	C/G	BB	BB	AA	BB	AA	BB	BB	BB	BB	AA	BB	AA	AA	AA	AA	BB	AA	BB	BB	AA	BB	BB	AA	AA	BB	AA	AA	AA	BB	BB	BB	BB	AA	BB	AA	BB	BB	AA	BB	AA	BB	AA	-	-	BB
chr5A_556675907	32.0301	5A	556675907	A/C	BB	BB	AA	BB	AA	BB	BB	BB	BB	AA	BB	AA	AA	AA	AA	BB	AA	BB	BB	AA	BB	BB	AA	AA	BB	AA	AA	AA	BB	BB	BB	AA	AA	BB	AA	BB	BB	AA	BB	AA	BB	AA	AA	-	BB
chr5A_557092681	32.5473	5A	557092681	G/A	BB	BB	AA	BB	AA	BB	BB	BB	BB	AA	-	AA	AA	AA	AA	BB	AA	BB	BB	AA	BB	BB	AA	AA	BB	AA	AA	AA	BB	BB	BB	AA	AA	BB	AA	BB	BB	AA	BB	AA	BB	AA	AA	-	BB
chr5A_557092702	32.5473	5A	557092702	T/C	BB	BB	AA	BB	AA	BB	BB	BB	BB	AA	-	AA	AA	AA	AA	BB	AA	BB	BB	AA	BB	BB	AA	AA	BB	AA	AA	AA	BB	BB	BB	AA	AA	BB	AA	BB	BB	AA	BB	AA	BB	AA	AA	-	BB
chr5A_561974748	34.2047	5A	561974748	A/G	BB	BB	BB	BB	AA	BB	BB	BB	BB	AA	BB	AA	AA	AA	AA	BB	AA	BB	BB	AA	BB	BB	AA	AA	BB	AA	AA	AA	BB	BB	BB	AA	AA	BB	AA	BB	BB	AA	BB	AA	BB	AA	AA	-	BB
chr5A_561974754	34.2047	5A	561974754	C/T	BB	BB	BB	BB	AA	BB	BB	BB	BB	AA	BB	AA	AA	AA	AA	BB	AA	BB	BB	AA	BB	BB	AA	AA	BB	AA	AA	AA	BB	BB	BB	AA	AA	BB	AA	BB	BB	AA	BB	AA	BB	AA	AA	-	BB
chr5A_562101206	34.2047	5A	562101206	C/T	BB	BB	BB	BB	AA	BB	BB	BB	BB	AA	BB	AA	AA	AA	AA	BB	AA	BB	BB	AA	BB	BB	AA	AA	BB	AA	AA	AA	BB	BB	BB	AA	AA	BB	AA	BB	BB	AA	BB	AA	BB	AA	AA	-	BB
chr5A_562383408	34.2047	5A	562383408	T/C	BB	BB	BB	BB	AA	BB	BB	BB	BB	AA	BB	AA	AA	-	AA	BB	AA	BB	BB	AA	BB	BB	AA	-	BB	-	AA	AA	BB	BB	BB	-	AA	BB	-	BB	BB	AA	BB	AA	BB	AA	-	-	BB
chr5A_562786305	34.2047	5A	562786305	A/G	BB	BB	BB	BB	AA	BB	BB	BB	BB	AA	BB	AA	AA	AA	AA	BB	AA	BB	BB	AA	BB	BB	AA	AA	BB	AA	AA	AA	BB	BB	BB	AA	AA	BB	AA	BB	BB	AA	BB	AA	BB	AA	AA	-	BB
chr5A_562857875	34.2047	5A	562857875	G/T	BB	BB	BB	BB	AA	BB	BB	BB	BB	AA	BB	AA	AA	AA	AA	BB	AA	BB	BB	AA	BB	BB	AA	AA	BB	AA	AA	AA	BB	BB	BB	AA	AA	BB	AA	BB	BB	AA	BB	AA	BB	AA	AA	-	BB
chr5A_562896154	34.2047	5A	562896154	C/A	BB	BB	BB	BB	AA	BB	BB	BB	BB	AA	BB	AA	AA	AA	AA	BB	AA	BB	BB	AA	BB	BB	AA	AA	BB	AA	AA	AA	BB	BB	BB	AA	AA	BB	AA	BB	BB	AA	BB	AA	BB	AA	AA	-	BB
chr5A_565398445	34.8305	5A	565398445	G/C	BB	BB	BB	BB	AA	-	BB	BB	BB	AA	BB	AA	AA	AA	AA	BB	AA	BB	BB	AA	BB	BB	AA	BB	BB	AA	AA	AA	BB	BB	BB	AA	AA	BB	AA	BB	BB	AA	BB	AA	BB	AA	AA	-	BB
chr5A_565404931	35.0575	5A	565404931	C/T	BB	BB	BB	BB	AA	AA	BB	BB	BB	AA	BB	AA	AA	AA	AA	BB	AA	BB	BB	AA	BB	BB	AA	AA	BB	AA	AA	AA	BB	BB	BB	AA	AA	BB	AA	BB	BB	AA	BB	AA	BB	AA	AA	-	BB
chr5A_565417008	35.0575	5A	565417008	T/C	BB	BB	BB	BB	AA	AA	BB	BB	BB	AA	BB	AA	AA	AA	AA	BB	AA	BB	BB	AA	BB	BB	AA	AA	BB	AA	AA	AA	BB	BB	BB	AA	AA	BB	AA	BB	BB	AA	BB	AA	BB	AA	AA	-	BB
chr5A_565417019	35.0575	5A	565417019	T/A	BB	BB	BB	BB	AA	AA	BB	BB	BB	AA	BB	AA	AA	AA	AA	BB	AA	BB	BB	AA	BB	BB	AA	AA	BB	AA	AA	AA	BB	BB	BB	AA	AA	BB	AA	BB	BB	AA	BB	AA	BB	AA	AA	-	BB
chr5A_565612406	35.5141	5A	565612406	C/A	BB	BB	BB	BB	AA	AA	BB	BB	BB	AA	BB	AA	AA	AA	AA	BB	AA	BB	BB	AA	BB	BB	AA	AA	BB	AA	AA	AA	BB	BB	BB	AA	AA	BB	AA	BB	BB	AA	BB	AA	BB	AA	-	-	BB
chr5A_567502385	37.118	5A	567502385	C/A	BB	BB	BB	BB	AA	AA	BB	BB	BB	AA	BB	AA	AA	AA	AA	BB	AA	BB	BB	AA	BB	BB	AA	AA	BB	AA	AA	AA	BB	BB	BB	-	AA	BB	AA	BB	BB	AA	BB	AA	AA	AA	AA	-	BB
chr5A_570937620	41.6353	5A	570937620	G/C	AA	BB	BB	AA	AA	BB	BB	BB	BB	AA	BB	-	AA	AA	AA	BB	AA	-	BB	AA	BB	BB	AA	BB	BB	AA	AA	AA	AA	BB	BB	AA	AA	BB	AA	AA	BB	AA	BB	AA	AA	BB	AA	-	BB
chr5A_574714185	45.9608	5A	574714185	G/A	AA	BB	BB	AA	AA	BB	BB	BB	BB	AA	BB	AA	AA	AA	AA	BB	AA	AA	BB	AA	BB	BB	AA	BB	BB	AA	AA	AA	AA	AA	BB	AA	AA	BB	AA	AA	BB	AA	BB	AA	AA	BB	AA	-	BB
chr5A_577795558	47.9202	5A	577795558	C/T	AA	BB	BB	AA	AA	BB	BB	BB	BB	AA	BB	AA	AA	AA	AA	BB	AA	AA	BB	AA	BB	BB	AA	BB	BB	AA	AA	AA	AA	AA	BB	AA	BB	BB	AA	AA	BB	AA	BB	AA	AA	BB	AA	-	BB
chr5A_580935013	48.5598	5A	580935013	G/C	AA	BB	BB	AA	AA	BB	BB	BB	BB	AA	BB	AA	AA	AA	AA	BB	AA	AA	BB	AA	BB	BB	AA	BB	BB	AA	AA	AA	AA	AA	BB	AA	BB	BB	AA	AA	BB	AA	BB	AA	AA	BB	AA	-	BB
chr5A_584672303	49.9374	5A	584672303	T/C	AA	BB	BB	AA	AA	BB	BB	BB	BB	AA	BB	AA	AA	AA	AA	BB	AA	AA	BB	AA	BB	BB	AA	-	BB	AA	AA	AA	AA	AA	BB	AA	BB	BB	AA	AA	BB	AA	BB	AA	AA	BB	AA	-	BB
chr5A_585223490	50.2954	5A	585223490	T/C	AA	BB	BB	AA	AA	BB	BB	BB	BB	AA	BB	AA	AA	AA	AA	AA	AA	AA	BB	AA	BB	BB	AA	BB	BB	AA	AA	AA	AA	AA	BB	AA	BB	BB	AA	AA	BB	AA	BB	AA	AA	BB	AA	-	BB
chr5A_585223504	50.2954	5A	585223504	T/C	AA	BB	BB	AA	AA	BB	BB	BB	BB	AA	BB	AA	AA	AA	AA	AA	AA	AA	BB	AA	BB	BB	AA	BB	BB	AA	AA	AA	AA	AA	BB	AA	BB	BB	AA	AA	BB	AA	BB	AA	AA	BB	AA	-	BB
chr5A_585223508	50.2954	5A	585223508	T/G	AA	BB	BB	AA	AA	BB	BB	BB	BB	AA	BB	AA	AA	AA	AA	AA	AA	AA	BB	AA	BB	BB	AA	BB	BB	AA	AA	AA	AA	AA	BB	AA	BB	BB	AA	AA	BB	AA	BB	AA	AA	BB	AA	-	BB
chr5A_585454743	50.4688	5A	585454743	C/T	AA	BB	BB	AA	AA	BB	BB	BB	BB	AA	BB	AA	AA	AA	AA	AA	AA	AA	BB	AA	BB	BB	AA	BB	BB	AA	AA	AA	AA	AA	BB	AA	BB	BB	AA	AA	BB	AA	BB	AA	AA	BB	AA	-	BB
chr5A_590539697	51.5142	5A	590539697	G/A	AA	BB	BB	AA	AA	BB	BB	-	BB	AA	BB	AA	AA	AA	AA	AA	AA	AA	BB	AA	BB	BB	AA	BB	BB	AA	AA	AA	AA	AA	BB	AA	BB	BB	AA	AA	BB	AA	BB	AA	AA	AA	AA	-	BB
chr5A_591125147	52.5299	5A	591125147	C/T	AA	BB	BB	AA	AA	BB	BB	AA	BB	AA	BB	AA	AA	AA	AA	AA	AA	AA	BB	AA	BB	BB	AA	BB	AA	AA	AA	AA	AA	AA	BB	AA	BB	BB	AA	AA	BB	AA	BB	AA	AA	AA	AA	-	BB
chr5A_591125152	52.5299	5A	591125152	C/G	AA	BB	BB	AA	AA	BB	BB	AA	BB	AA	BB	AA	AA	AA	AA	AA	AA	AA	BB	AA	BB	BB	AA	BB	AA	AA	AA	AA	AA	AA	BB	AA	BB	BB	AA	AA	BB	AA	BB	AA	AA	AA	AA	-	BB
chr5A_591141945	52.5299	5A	591141945	C/T	AA	BB	BB	AA	AA	BB	BB	AA	BB	AA	BB	AA	AA	AA	AA	AA	AA	AA	BB	AA	BB	BB	AA	BB	AA	AA	AA	AA	AA	AA	BB	AA	BB	BB	AA	AA	BB	AA	BB	AA	AA	AA	AA	-	BB
chr5A_593088275	52.8883	5A	593088275	C/T	AA	BB	BB	AA	AA	BB	BB	AA	BB	AA	BB	AA	AA	AA	AA	AA	AA	AA	BB	AA	BB	BB	BB	BB	AA	AA	AA	AA	AA	AA	BB	AA	BB	BB	AA	AA	BB	AA	BB	AA	AA	AA	AA	-	BB
chr5A_594082891	53.8558	5A	594082891	G/C	AA	BB	BB	BB	AA	BB	BB	AA	BB	AA	BB	AA	AA	AA	AA	AA	AA	AA	BB	AA	BB	BB	BB	BB	AA	AA	AA	AA	AA	AA	BB	AA	BB	BB	AA	AA	BB	AA	BB	AA	AA	AA	AA	-	BB
chr5A_596027540	54.7744	5A	596027540	A/C	AA	BB	BB	BB	AA	BB	BB	AA	BB	AA	BB	AA	AA	AA	AA	AA	AA	AA	BB	AA	BB	BB	BB	BB	AA	AA	AA	AA	AA	AA	BB	AA	BB	BB	AA	AA	BB	AA	BB	AA	AA	AA	AA	-	BB
chr5A_598531421	55.826	5A	598531421	C/T	AA	BB	BB	BB	AA	BB	BB	AA	BB	AA	BB	AA	AA	AA	AA	AA	AA	AA	BB	AA	BB	AA	BB	BB	AA	AA	AA	AA	AA	AA	AA	AA	BB	BB	AA	AA	BB	AA	BB	AA	AA	AA	AA	-	BB
chr5A_605249222	59.3185	5A	605249222	G/A	BB	BB	BB	BB	AA	BB	BB	AA	BB	AA	BB	AA	AA	AA	AA	-	AA	AA	BB	AA	BB	AA	BB	BB	AA	AA	AA	AA	AA	AA	-	AA	BB	BB	AA	AA	BB	AA	BB	AA	AA	AA	AA	-	BB
chr5A_606305435	59.7294	5A	606305435	A/C	BB	BB	BB	BB	AA	BB	BB	AA	BB	AA	BB	AA	AA	AA	AA	-	AA	AA	BB	AA	BB	AA	BB	AA	AA	AA	AA	AA	-	AA	-	AA	BB	BB	AA	AA	BB	AA	BB	-	AA	AA	AA	-	BB
chr5A_607283072	60.6796	5A	607283072	G/A	BB	BB	BB	BB	AA	BB	BB	AA	BB	AA	BB	AA	AA	AA	BB	-	AA	-	BB	AA	BB	AA	BB	AA	AA	AA	-	AA	-	AA	AA	AA	BB	-	AA	AA	BB	AA	-	AA	AA	AA	AA	-	BB
chr5A_607283429	60.6796	5A	607283429	C/T	BB	BB	BB	BB	AA	BB	BB	AA	BB	AA	BB	AA	AA	AA	BB	-	AA	AA	BB	AA	BB	AA	BB	-	AA	AA	AA	AA	-	AA	AA	AA	BB	BB	AA	AA	BB	AA	BB	AA	AA	AA	AA	-	BB
chr5A_607673146	61.089	5A	607673146	C/T	BB	BB	BB	BB	AA	BB	BB	AA	BB	AA	BB	AA	AA	BB	BB	-	AA	AA	BB	AA	BB	AA	BB	AA	AA	AA	AA	AA	-	AA	AA	AA	BB	BB	AA	AA	BB	AA	BB	AA	AA	AA	BB	-	BB
chr5A_608345997	61.2047	5A	608345997	G/A	BB	BB	BB	BB	AA	BB	BB	-	BB	AA	BB	AA	AA	BB	BB	-	AA	AA	BB	AA	BB	AA	BB	AA	AA	AA	AA	AA	-	AA	AA	AA	BB	BB	AA	AA	BB	AA	BB	AA	AA	AA	BB	-	BB
chr5A_612915547	63.0968	5A	612915547	G/C	BB	BB	BB	BB	AA	BB	BB	AA	BB	AA	BB	AA	AA	BB	BB	BB	AA	AA	BB	AA	BB	AA	BB	AA	AA	AA	AA	AA	-	AA	AA	AA	BB	BB	AA	AA	BB	AA	BB	AA	AA	AA	BB	-	BB
chr5A_616523867	63.6762	5A	616523867	A/G	BB	BB	BB	BB	AA	BB	BB	AA	BB	AA	BB	AA	AA	BB	BB	BB	AA	AA	BB	AA	-	AA	BB	-	AA	AA	AA	AA	-	AA	AA	AA	BB	BB	AA	AA	BB	AA	BB	AA	AA	AA	BB	-	BB
chr5A_616527775	63.6762	5A	616527775	A/T	BB	BB	BB	BB	AA	BB	BB	AA	BB	AA	BB	AA	AA	BB	BB	-	AA	AA	BB	AA	BB	AA	BB	AA	AA	AA	AA	AA	AA	AA	AA	AA	BB	BB	AA	AA	BB	AA	BB	AA	AA	AA	BB	-	BB
chr5A_617174159	63.7957	5A	617174159	C/T	BB	BB	BB	BB	AA	-	BB	AA	BB	AA	BB	AA	AA	BB	BB	-	AA	AA	BB	AA	-	AA	BB	AA	AA	AA	AA	AA	AA	AA	AA	AA	BB	BB	AA	AA	BB	AA	BB	AA	AA	AA	BB	-	BB
chr5A_617920640	64.0333	5A	617920640	C/T	BB	BB	BB	BB	AA	BB	BB	AA	BB	AA	BB	AA	AA	BB	BB	-	AA	AA	BB	AA	BB	AA	BB	AA	AA	AA	AA	AA	AA	AA	AA	AA	BB	BB	AA	AA	BB	AA	BB	AA	AA	AA	BB	-	BB
chr5A_617920658	64.0333	5A	617920658	G/A	BB	BB	BB	BB	AA	BB	BB	AA	BB	AA	BB	AA	AA	BB	BB	-	AA	AA	BB	AA	BB	AA	BB	AA	AA	AA	AA	AA	AA	AA	AA	AA	BB	BB	AA	AA	BB	AA	BB	AA	AA	AA	BB	-	BB
chr5A_618666747	64.0333	5A	618666747	A/T	BB	BB	BB	BB	AA	BB	BB	AA	BB	AA	BB	AA	AA	BB	BB	-	AA	AA	-	AA	BB	AA	BB	AA	AA	AA	AA	AA	-	AA	AA	AA	BB	BB	AA	AA	BB	AA	BB	AA	AA	AA	BB	-	BB
chr5A_623683812	66.8036	5A	623683812	G/A	BB	BB	BB	BB	AA	BB	BB	AA	BB	AA	BB	AA	AA	BB	BB	-	AA	AA	BB	AA	BB	AA	BB	AA	AA	AA	AA	AA	-	AA	AA	AA	BB	BB	AA	AA	BB	AA	BB	AA	BB	BB	BB	-	BB
chr5A_624212329	66.8036	5A	624212329	A/G	BB	BB	BB	BB	AA	BB	BB	AA	BB	AA	BB	AA	AA	BB	BB	-	AA	AA	BB	AA	BB	AA	BB	AA	AA	AA	AA	AA	AA	AA	AA	AA	BB	BB	AA	AA	BB	AA	BB	AA	BB	BB	BB	-	BB
chr5A_631669688	67.0988	5A	631669688	G/C	BB	BB	BB	BB	AA	BB	BB	AA	BB	AA	BB	AA	AA	BB	BB	-	AA	AA	BB	AA	BB	AA	BB	AA	AA	AA	AA	AA	AA	AA	AA	AA	BB	BB	AA	AA	BB	AA	BB	AA	BB	BB	BB	-	BB
chr5A_631681987	67.0988	5A	631681987	C/T	BB	BB	BB	BB	AA	BB	BB	AA	BB	AA	BB	-	AA	BB	BB	BB	AA	AA	BB	AA	BB	AA	BB	AA	AA	AA	AA	-	-	AA	AA	AA	BB	BB	AA	AA	BB	AA	BB	AA	BB	BB	BB	-	BB
chr5A_633455861	68.5918	5A	633455861	A/G	BB	BB	BB	BB	AA	BB	BB	AA	BB	AA	BB	AA	AA	BB	BB	-	AA	AA	BB	AA	BB	AA	BB	AA	AA	AA	AA	AA	AA	AA	AA	AA	BB	BB	AA	BB	BB	AA	BB	AA	BB	BB	BB	-	BB
chr5A_650285034	77.6588	5A	650285034	C/T	BB	AA	BB	BB	AA	BB	BB	AA	BB	AA	BB	AA	AA	BB	BB	-	AA	BB	BB	AA	-	-	BB	AA	AA	AA	AA	AA	AA	AA	AA	AA	BB	BB	AA	BB	AA	AA	-	AA	AA	BB	BB	-	BB
chr5A_657655384	84.8896	5A	657655384	T/C	AA	AA	AA	AA	AA	BB	BB	AA	BB	BB	BB	AA	AA	BB	BB	BB	AA	BB	BB	AA	AA	AA	BB	AA	AA	AA	AA	AA	AA	AA	AA	AA	BB	BB	AA	BB	BB	AA	-	AA	BB	BB	BB	-	BB
chr5A_660834204	86.1109	5A	660834204	C/A	AA	AA	AA	AA	AA	BB	BB	AA	BB	BB	BB	AA	-	BB	BB	BB	AA	BB	BB	AA	AA	AA	BB	AA	AA	AA	AA	AA	AA	AA	AA	AA	BB	BB	AA	BB	BB	AA	-	AA	BB	BB	BB	-	BB
chr5A_660834206	86.1109	5A	660834206	T/G	AA	AA	AA	AA	AA	BB	BB	AA	BB	BB	BB	AA	-	BB	BB	BB	AA	BB	BB	AA	AA	AA	BB	AA	AA	AA	AA	AA	AA	AA	AA	AA	BB	BB	AA	BB	BB	AA	-	AA	BB	BB	BB	-	BB
chr5A_660838391	86.1109	5A	660838391	A/C	AA	AA	AA	AA	AA	BB	BB	AA	BB	BB	BB	AA	AA	BB	BB	-	AA	BB	BB	AA	AA	AA	BB	AA	AA	AA	AA	AA	AA	AA	AA	AA	BB	BB	-	BB	BB	AA	-	AA	BB	BB	BB	-	BB
chr5A_661176022	86.1109	5A	661176022	C/T	AA	AA	AA	AA	AA	BB	BB	AA	BB	BB	BB	AA	AA	BB	BB	-	AA	BB	BB	AA	AA	-	BB	AA	-	AA	AA	AA	AA	-	AA	AA	BB	BB	AA	BB	BB	AA	-	AA	BB	BB	-	-	BB
chr5A_663385899	89.6566	5A	663385899	C/T	AA	AA	AA	AA	AA	BB	BB	AA	BB	BB	BB	AA	AA	BB	BB	-	AA	BB	BB	AA	AA	AA	BB	AA	AA	AA	AA	BB	AA	BB	AA	AA	BB	BB	AA	BB	BB	AA	-	AA	BB	BB	BB	-	BB
chr5A_665978592	90.6747	5A	665978592	A/G	AA	AA	AA	AA	AA	BB	BB	AA	BB	BB	BB	AA	AA	BB	BB	AA	AA	BB	BB	AA	AA	AA	BB	AA	AA	AA	AA	BB	AA	BB	AA	AA	AA	BB	AA	BB	BB	AA	-	AA	BB	BB	BB	-	BB
chr5A_665983774	90.6747	5A	665983774	C/T	AA	AA	AA	AA	AA	BB	BB	AA	BB	BB	BB	AA	AA	BB	BB	AA	AA	BB	BB	AA	AA	AA	BB	AA	AA	AA	AA	BB	AA	BB	AA	AA	AA	BB	AA	BB	BB	AA	-	-	BB	BB	BB	-	BB
chr5A_666108356	90.7932	5A	666108356	C/T	AA	AA	AA	AA	AA	BB	BB	AA	BB	BB	BB	AA	AA	BB	BB	AA	AA	BB	BB	AA	AA	AA	BB	AA	AA	AA	AA	BB	AA	-	AA	AA	AA	BB	AA	BB	BB	AA	-	AA	BB	-	BB	-	BB
chr5A_666596327	91.6969	5A	666596327	G/A	AA	AA	AA	AA	AA	BB	BB	AA	BB	BB	BB	AA	AA	BB	BB	AA	AA	BB	BB	AA	-	AA	BB	AA	AA	AA	AA	BB	-	BB	AA	AA	AA	BB	AA	BB	BB	AA	-	AA	BB	BB	BB	-	BB
chr5A_666596359	91.6969	5A	666596359	T/G	AA	AA	AA	AA	AA	BB	BB	AA	BB	BB	BB	AA	AA	BB	BB	AA	AA	BB	BB	AA	-	AA	BB	AA	AA	AA	AA	BB	AA	BB	AA	AA	AA	BB	AA	BB	BB	AA	-	AA	BB	BB	BB	-	BB
chr5A_669455095	92.4113	5A	669455095	G/A	AA	BB	AA	AA	AA	BB	BB	AA	BB	BB	BB	AA	AA	BB	-	AA	AA	BB	BB	AA	AA	AA	BB	AA	-	AA	AA	BB	AA	AA	AA	AA	AA	BB	AA	BB	BB	AA	-	AA	BB	BB	BB	-	BB
chr5A_669728009	92.4113	5A	669728009	T/C	AA	BB	AA	AA	AA	BB	BB	-	BB	BB	BB	AA	AA	BB	BB	AA	-	BB	BB	AA	AA	AA	BB	AA	AA	AA	AA	BB	AA	AA	AA	AA	AA	BB	AA	BB	BB	AA	-	AA	BB	BB	BB	-	BB
chr5A_670537614	93.2885	5A	670537614	G/A	AA	BB	AA	AA	AA	BB	BB	AA	BB	BB	BB	-	AA	BB	BB	BB	AA	BB	BB	AA	AA	AA	BB	AA	AA	AA	AA	BB	AA	AA	AA	AA	AA	BB	AA	BB	BB	AA	-	AA	BB	BB	BB	-	BB
chr5A_671183708	93.5352	5A	671183708	C/T	AA	BB	AA	AA	AA	BB	BB	AA	BB	BB	BB	AA	AA	BB	BB	BB	AA	BB	BB	AA	AA	AA	BB	AA	AA	AA	AA	BB	AA	AA	AA	AA	AA	BB	AA	BB	BB	AA	AA	AA	BB	BB	BB	-	BB
chr5A_671262222	93.7215	5A	671262222	C/A	AA	BB	AA	AA	AA	BB	BB	AA	BB	-	BB	AA	AA	BB	BB	BB	AA	BB	BB	AA	AA	AA	BB	AA	AA	AA	AA	BB	AA	AA	AA	AA	AA	BB	AA	BB	BB	AA	AA	AA	BB	BB	BB	-	BB
chr5A_672844752	94.762	5A	672844752	C/T	AA	BB	AA	AA	AA	AA	BB	AA	BB	BB	BB	AA	AA	BB	BB	AA	AA	BB	BB	AA	AA	AA	BB	AA	AA	AA	AA	BB	AA	AA	AA	AA	AA	BB	AA	BB	BB	AA	-	AA	BB	BB	BB	-	BB
chr5A_673548027	95.2451	5A	673548027	T/C	AA	BB	AA	AA	AA	AA	BB	AA	-	BB	BB	AA	AA	BB	BB	AA	AA	BB	BB	AA	AA	AA	BB	AA	AA	AA	AA	BB	AA	AA	AA	AA	AA	BB	AA	BB	BB	AA	-	-	BB	BB	BB	-	BB
chr5A_676881661	96.7161	5A	676881661	G/T	AA	BB	AA	AA	AA	-	BB	AA	BB	BB	BB	AA	AA	BB	BB	AA	AA	BB	BB	AA	AA	AA	BB	AA	AA	AA	-	BB	AA	AA	AA	AA	AA	BB	AA	BB	BB	AA	AA	AA	BB	BB	BB	-	BB
chr5A_678624236	98.6086	5A	678624236	A/C	AA	BB	AA	AA	AA	AA	BB	AA	BB	BB	BB	AA	AA	BB	BB	AA	AA	BB	BB	AA	AA	BB	BB	AA	AA	BB	AA	BB	BB	AA	AA	AA	AA	BB	AA	BB	BB	AA	AA	AA	BB	BB	BB	-	BB
chr5A_680532103	99.7317	5A	680532103	T/A	AA	AA	AA	AA	AA	AA	BB	AA	BB	BB	BB	AA	AA	BB	BB	AA	AA	AA	BB	AA	AA	BB	BB	AA	AA	BB	AA	BB	BB	AA	AA	AA	AA	BB	AA	BB	BB	AA	AA	AA	BB	BB	BB	-	BB
chr5A_680590794	99.7317	5A	680590794	A/G	AA	AA	AA	AA	AA	AA	-	AA	BB	BB	BB	AA	AA	BB	BB	AA	AA	AA	BB	AA	AA	BB	BB	AA	AA	BB	AA	BB	BB	AA	AA	AA	AA	BB	AA	BB	BB	AA	AA	AA	BB	BB	BB	-	BB
chr5A_680623069	99.7317	5A	680623069	C/T	AA	AA	AA	AA	AA	AA	BB	AA	BB	BB	BB	AA	AA	BB	BB	AA	AA	AA	BB	AA	AA	BB	BB	AA	AA	BB	AA	BB	BB	AA	AA	AA	AA	BB	AA	BB	BB	AA	AA	AA	BB	BB	BB	-	BB
chr5A_680629629	99.7317	5A	680629629	A/C	AA	AA	AA	AA	AA	AA	BB	AA	BB	BB	BB	AA	AA	BB	BB	AA	-	AA	BB	AA	AA	BB	BB	AA	AA	BB	AA	BB	BB	AA	AA	AA	AA	BB	AA	BB	BB	AA	AA	AA	BB	BB	BB	-	BB
chr5A_680669707	99.7317	5A	680669707	A/G	AA	AA	AA	AA	AA	AA	BB	AA	BB	BB	BB	AA	AA	BB	BB	AA	AA	AA	BB	AA	AA	BB	BB	AA	AA	BB	AA	BB	BB	-	AA	AA	AA	BB	AA	BB	BB	AA	AA	AA	BB	BB	BB	-	BB
chr5A_681463915	100.562	5A	681463915	G/C	AA	AA	AA	AA	AA	AA	BB	AA	BB	BB	BB	AA	AA	BB	BB	AA	AA	AA	BB	AA	AA	BB	BB	AA	AA	BB	AA	BB	BB	AA	AA	AA	AA	BB	AA	BB	BB	AA	AA	AA	BB	BB	BB	-	BB
chr5A_685012974	101.55	5A	685012974	T/G	AA	AA	AA	AA	AA	AA	BB	AA	BB	BB	BB	AA	AA	BB	BB	AA	AA	AA	BB	AA	AA	BB	BB	AA	AA	BB	AA	BB	BB	AA	AA	AA	AA	BB	AA	BB	BB	AA	AA	AA	BB	BB	BB	-	BB
chr5A_685060242	102.02	5A	685060242	T/G	AA	AA	AA	AA	AA	AA	BB	AA	BB	BB	BB	AA	-	BB	BB	AA	AA	AA	BB	AA	AA	BB	BB	AA	AA	BB	AA	BB	BB	AA	AA	AA	AA	BB	-	BB	BB	AA	AA	AA	BB	BB	BB	-	BB
chr5A_685141640	102.02	5A	685141640	C/T	AA	AA	AA	AA	AA	AA	BB	-	BB	BB	BB	AA	AA	BB	BB	AA	AA	AA	BB	AA	AA	BB	BB	-	AA	BB	AA	BB	BB	AA	AA	AA	AA	BB	AA	BB	BB	AA	AA	AA	BB	BB	BB	-	BB
chr5A_685141677	102.02	5A	685141677	G/A	AA	AA	AA	AA	AA	AA	BB	-	BB	BB	BB	AA	AA	BB	BB	AA	AA	AA	BB	AA	AA	BB	BB	-	AA	BB	AA	BB	BB	AA	AA	AA	AA	BB	AA	BB	BB	AA	AA	AA	BB	BB	BB	-	BB
chr5A_685141678	102.02	5A	685141678	A/C	AA	AA	AA	AA	AA	AA	BB	-	BB	BB	BB	AA	AA	BB	BB	AA	AA	AA	BB	AA	AA	BB	BB	-	AA	BB	AA	BB	BB	AA	AA	AA	AA	BB	AA	BB	BB	AA	AA	AA	BB	BB	BB	-	BB
chr5A_693326887	107.755	5A	693326887	G/C	AA	AA	AA	AA	AA	AA	AA	AA	AA	BB	AA	AA	AA	BB	BB	AA	AA	AA	BB	AA	AA	BB	BB	AA	AA	BB	-	AA	BB	AA	AA	AA	AA	BB	AA	BB	BB	AA	BB	AA	-	BB	BB	-	BB
chr5A_693604905	107.755	5A	693604905	A/G	AA	AA	AA	AA	AA	AA	AA	AA	AA	-	AA	AA	AA	BB	BB	AA	AA	AA	BB	AA	AA	BB	BB	AA	-	BB	AA	AA	BB	AA	AA	AA	AA	BB	AA	BB	BB	AA	BB	AA	AA	BB	BB	-	BB
chr5A_698528417	109.958	5A	698528417	T/C	BB	AA	AA	BB	AA	AA	AA	AA	AA	BB	AA	AA	-	BB	BB	AA	AA	AA	BB	AA	AA	BB	BB	AA	AA	BB	AA	AA	BB	AA	BB	AA	AA	BB	AA	BB	BB	AA	BB	AA	AA	BB	BB	-	BB
chr5A_699388181	110.072	5A	699388181	A/G	BB	AA	AA	BB	AA	AA	AA	AA	AA	BB	AA	AA	AA	BB	BB	AA	AA	AA	BB	AA	AA	BB	BB	AA	AA	BB	AA	AA	BB	AA	BB	AA	AA	BB	AA	BB	BB	AA	BB	AA	AA	BB	BB	-	BB
chr5A_702860236	110.931	5A	702860236	G/A	BB	AA	AA	BB	AA	-	AA	AA	AA	BB	AA	AA	AA	BB	AA	AA	AA	AA	BB	AA	AA	BB	BB	AA	AA	BB	AA	AA	BB	AA	BB	AA	-	BB	AA	BB	BB	AA	BB	AA	AA	BB	BB	-	BB
chr5A_703465761	111.66	5A	703465761	C/T	BB	AA	AA	BB	AA	AA	AA	AA	AA	BB	AA	AA	AA	BB	AA	AA	AA	AA	BB	AA	AA	BB	BB	AA	AA	BB	AA	AA	BB	AA	BB	-	AA	BB	AA	BB	BB	AA	BB	AA	AA	BB	BB	-	BB
chr5A_703465764	111.66	5A	703465764	T/C	BB	AA	AA	BB	AA	AA	AA	AA	AA	BB	AA	AA	AA	BB	AA	AA	AA	AA	BB	AA	AA	BB	BB	AA	AA	BB	AA	AA	BB	AA	BB	-	AA	BB	AA	BB	BB	AA	BB	AA	AA	BB	BB	-	BB
chr5A_703465778	111.66	5A	703465778	G/C	BB	AA	AA	BB	AA	AA	AA	AA	AA	BB	AA	AA	AA	BB	AA	AA	AA	AA	BB	AA	AA	BB	BB	AA	AA	BB	AA	AA	BB	AA	BB	AA	AA	BB	AA	BB	BB	AA	BB	AA	AA	BB	BB	-	BB
chr5A_705989938	113.67	5A	705989938	G/C	BB	AA	AA	BB	AA	AA	AA	AA	AA	BB	AA	AA	BB	BB	AA	AA	AA	AA	BB	AA	AA	BB	BB	BB	AA	BB	AA	AA	BB	AA	BB	AA	AA	BB	AA	BB	BB	BB	BB	AA	AA	BB	BB	-	BB
chr5A_705989952	113.67	5A	705989952	G/A	BB	AA	AA	BB	AA	AA	AA	AA	AA	BB	AA	AA	BB	BB	AA	AA	AA	AA	BB	AA	AA	BB	BB	BB	AA	BB	AA	AA	BB	AA	BB	AA	AA	BB	AA	BB	BB	BB	BB	AA	AA	BB	BB	-	BB
chr5A_705989956	113.67	5A	705989956	A/G	BB	AA	AA	BB	AA	AA	AA	AA	AA	BB	AA	AA	BB	BB	AA	AA	AA	AA	BB	AA	AA	BB	BB	BB	AA	BB	AA	AA	BB	AA	BB	AA	AA	BB	-	BB	BB	BB	BB	AA	AA	BB	BB	-	BB
chr5A_708080564	114.922	5A	708080564	G/A	BB	AA	AA	BB	AA	AA	AA	AA	AA	BB	AA	BB	BB	BB	AA	AA	AA	-	BB	AA	BB	BB	BB	BB	AA	BB	AA	AA	BB	AA	BB	AA	AA	BB	AA	BB	BB	BB	BB	AA	AA	BB	BB	-	BB
chr6A_956005	0	6A	956005	G/T	BB	BB	AA	BB	-	BB	BB	AA	BB	BB	BB	AA	BB	BB	BB	BB	AA	BB	BB	BB	AA	-	BB	BB	BB	AA	BB	BB	BB	BB	BB	BB	BB	AA	BB	AA	BB	AA	AA	BB	AA	BB	BB	BB	AA
chr6A_2036050	0.693686	6A	2036050	C/T	BB	BB	BB	BB	-	BB	BB	AA	BB	BB	BB	AA	BB	BB	BB	BB	AA	BB	BB	BB	AA	-	BB	BB	BB	AA	BB	BB	BB	BB	BB	BB	BB	AA	BB	AA	BB	AA	AA	BB	AA	BB	BB	BB	AA
chr6A_2925439	1.62511	6A	2925439	T/C	BB	BB	BB	BB	-	BB	BB	AA	BB	BB	BB	AA	BB	BB	BB	BB	AA	BB	BB	BB	AA	-	BB	BB	BB	AA	BB	BB	BB	BB	BB	BB	BB	AA	BB	AA	BB	AA	AA	BB	AA	BB	BB	BB	AA
chr6A_2925453	1.62511	6A	2925453	A/G	BB	BB	BB	BB	-	BB	BB	AA	BB	BB	BB	AA	BB	BB	BB	BB	AA	BB	BB	BB	AA	-	BB	BB	BB	AA	BB	BB	BB	BB	BB	BB	BB	AA	BB	AA	BB	AA	AA	BB	AA	BB	BB	BB	AA
chr6A_3750324	1.98183	6A	3750324	A/G	BB	BB	BB	BB	-	BB	BB	AA	BB	BB	BB	AA	BB	BB	BB	BB	AA	BB	BB	BB	AA	-	BB	BB	BB	AA	BB	BB	BB	BB	BB	BB	BB	AA	BB	BB	BB	AA	AA	BB	AA	BB	BB	BB	AA
chr6A_5129084	1.98183	6A	5129084	C/T	BB	BB	BB	BB	-	BB	BB	AA	BB	BB	BB	AA	BB	BB	BB	BB	AA	BB	BB	BB	AA	-	BB	BB	BB	AA	BB	BB	BB	BB	BB	BB	BB	AA	BB	BB	BB	AA	AA	BB	AA	BB	BB	BB	AA
chr6A_5444610	1.98183	6A	5444610	G/A	BB	BB	BB	BB	-	BB	BB	AA	BB	BB	BB	AA	BB	BB	BB	BB	AA	BB	BB	BB	AA	-	BB	BB	BB	AA	BB	BB	BB	BB	BB	BB	BB	AA	BB	BB	BB	AA	AA	BB	AA	BB	BB	BB	AA
chr6A_5482725	1.98183	6A	5482725	T/C	BB	BB	BB	BB	-	BB	BB	AA	BB	BB	BB	AA	BB	BB	BB	BB	AA	BB	BB	BB	AA	-	BB	BB	BB	AA	BB	BB	BB	BB	BB	BB	BB	AA	BB	BB	BB	AA	AA	BB	AA	BB	BB	BB	AA
chr6A_7079394	2.10529	6A	7079394	G/A	BB	BB	BB	BB	-	BB	BB	AA	BB	BB	BB	AA	BB	BB	BB	BB	AA	BB	BB	BB	AA	-	BB	BB	BB	AA	BB	BB	BB	BB	BB	BB	BB	AA	-	-	BB	AA	AA	BB	AA	BB	BB	BB	AA
chr6A_7176180	2.28822	6A	7176180	T/G	BB	BB	BB	BB	AA	BB	BB	AA	BB	BB	BB	AA	BB	BB	BB	BB	AA	BB	BB	-	AA	-	BB	BB	BB	AA	BB	BB	BB	BB	BB	BB	BB	AA	-	BB	BB	AA	AA	BB	AA	BB	BB	BB	AA
chr6A_7176185	2.28822	6A	7176185	C/G	BB	BB	BB	BB	AA	BB	BB	AA	BB	BB	BB	AA	BB	BB	BB	BB	AA	BB	BB	-	AA	-	BB	BB	BB	AA	BB	BB	BB	BB	BB	BB	BB	AA	-	BB	BB	AA	AA	BB	AA	BB	BB	BB	AA
chr6A_7176204	2.28822	6A	7176204	T/C	BB	BB	BB	BB	AA	BB	BB	AA	BB	BB	BB	AA	BB	BB	BB	BB	AA	BB	BB	-	AA	-	BB	BB	BB	AA	BB	BB	BB	BB	BB	BB	BB	AA	-	BB	BB	AA	AA	BB	AA	BB	BB	BB	AA
chr6A_7176207	2.28822	6A	7176207	C/T	BB	BB	BB	BB	AA	BB	BB	AA	BB	BB	BB	AA	BB	BB	BB	BB	AA	BB	BB	-	AA	-	BB	BB	BB	AA	BB	BB	BB	BB	BB	BB	BB	AA	-	BB	BB	AA	AA	BB	AA	BB	BB	BB	AA
chr6A_8439468	3.11376	6A	8439468	T/C	BB	BB	BB	BB	AA	BB	BB	AA	BB	BB	BB	AA	BB	BB	BB	BB	AA	BB	BB	BB	AA	-	BB	BB	BB	AA	BB	BB	BB	BB	BB	BB	BB	AA	BB	BB	BB	AA	AA	BB	AA	BB	BB	BB	AA
chr6A_8715047	3.22951	6A	8715047	T/A	BB	BB	BB	BB	AA	BB	BB	AA	BB	BB	BB	AA	BB	BB	BB	BB	AA	BB	BB	BB	AA	-	BB	BB	BB	AA	BB	BB	BB	BB	BB	BB	BB	AA	BB	BB	BB	AA	AA	BB	AA	BB	BB	BB	AA
chr6A_8868109	3.34647	6A	8868109	G/A	BB	BB	BB	BB	AA	BB	BB	AA	BB	BB	BB	AA	BB	BB	BB	BB	AA	BB	BB	BB	AA	-	BB	BB	BB	AA	BB	BB	BB	BB	BB	BB	BB	AA	BB	BB	BB	AA	AA	BB	AA	BB	BB	BB	AA
chr6A_9321758	3.52129	6A	9321758	T/C	BB	BB	BB	BB	AA	BB	BB	-	BB	BB	BB	AA	BB	BB	BB	BB	AA	BB	BB	BB	AA	-	BB	BB	BB	AA	BB	BB	BB	BB	BB	BB	BB	AA	BB	BB	BB	AA	AA	BB	AA	BB	BB	BB	AA
chr6A_11569483	5.42019	6A	11569483	A/G	BB	BB	BB	BB	AA	BB	BB	AA	BB	BB	BB	AA	BB	BB	BB	BB	AA	BB	BB	BB	AA	-	BB	BB	BB	AA	BB	BB	BB	BB	BB	BB	BB	AA	BB	BB	BB	AA	AA	BB	AA	BB	BB	BB	AA
chr6A_11590751	5.5926	6A	11590751	A/G	BB	BB	BB	BB	AA	BB	BB	AA	BB	BB	BB	AA	BB	BB	BB	BB	AA	BB	BB	BB	AA	-	BB	BB	BB	AA	BB	BB	BB	BB	BB	BB	BB	AA	BB	BB	BB	AA	AA	BB	AA	BB	BB	BB	AA
chr6A_12015317	5.5926	6A	12015317	C/A	BB	BB	BB	-	AA	BB	BB	-	BB	BB	BB	AA	BB	BB	BB	BB	AA	BB	BB	BB	AA	-	BB	BB	BB	AA	BB	BB	BB	BB	BB	BB	BB	AA	BB	BB	BB	AA	AA	BB	AA	BB	-	BB	AA
chr6A_12313693	5.88742	6A	12313693	T/C	BB	BB	BB	BB	AA	BB	-	AA	BB	BB	BB	AA	BB	BB	BB	BB	AA	BB	BB	BB	AA	-	BB	BB	BB	AA	BB	BB	BB	BB	BB	BB	BB	AA	BB	BB	BB	AA	AA	BB	AA	BB	BB	BB	AA
chr6A_12313809	5.88742	6A	12313809	A/G	BB	BB	BB	BB	AA	BB	BB	AA	BB	-	BB	AA	BB	BB	BB	BB	AA	BB	BB	BB	AA	-	BB	BB	BB	AA	BB	BB	BB	BB	BB	BB	BB	AA	BB	BB	BB	AA	AA	BB	AA	BB	BB	BB	AA
chr6A_12468779	6.59836	6A	12468779	G/A	BB	BB	BB	-	AA	BB	BB	AA	BB	BB	BB	AA	BB	BB	BB	BB	AA	BB	BB	BB	-	-	BB	BB	BB	AA	BB	BB	BB	BB	BB	BB	BB	AA	BB	BB	BB	AA	AA	BB	AA	BB	BB	BB	AA
chr6A_13815292	10.24	6A	13815292	A/T	BB	BB	BB	BB	AA	BB	BB	BB	BB	BB	BB	AA	BB	BB	BB	BB	AA	BB	BB	BB	AA	-	BB	BB	AA	AA	BB	BB	BB	AA	BB	BB	BB	AA	BB	BB	BB	AA	AA	BB	AA	BB	BB	BB	BB
chr6A_14386770	10.5929	6A	14386770	C/T	BB	BB	BB	BB	AA	BB	BB	BB	BB	BB	BB	AA	BB	BB	BB	BB	AA	BB	BB	BB	AA	-	BB	BB	AA	AA	BB	BB	BB	AA	BB	BB	BB	AA	BB	BB	-	AA	AA	BB	AA	BB	BB	BB	BB
chr6A_14386813	10.5929	6A	14386813	G/A	BB	BB	BB	BB	AA	BB	BB	BB	BB	BB	BB	AA	BB	BB	BB	BB	AA	BB	BB	BB	AA	-	BB	BB	AA	AA	BB	BB	BB	AA	BB	BB	BB	AA	BB	BB	BB	AA	AA	BB	AA	BB	BB	BB	BB
chr6A_15364377	11.5723	6A	15364377	T/C	BB	BB	BB	-	AA	BB	BB	BB	BB	BB	BB	AA	BB	BB	BB	BB	AA	BB	BB	BB	AA	-	BB	-	AA	AA	BB	BB	BB	AA	BB	BB	BB	AA	BB	BB	BB	AA	AA	BB	AA	BB	BB	BB	BB
chr6A_16462154	14.6024	6A	16462154	G/A	BB	BB	BB	BB	AA	BB	BB	BB	BB	BB	BB	AA	BB	BB	BB	BB	AA	BB	BB	BB	AA	-	BB	BB	AA	AA	BB	BB	BB	AA	BB	BB	BB	AA	BB	BB	BB	BB	AA	BB	AA	BB	BB	BB	BB
chr6A_16598107	14.6024	6A	16598107	T/C	BB	BB	BB	BB	AA	BB	BB	BB	BB	BB	BB	AA	-	BB	BB	BB	AA	BB	-	BB	AA	-	BB	BB	AA	AA	BB	BB	-	AA	BB	BB	BB	AA	BB	BB	BB	BB	AA	BB	AA	BB	BB	BB	BB
chr6A_16684492	14.6024	6A	16684492	C/T	BB	BB	BB	BB	AA	BB	BB	BB	BB	BB	BB	AA	BB	BB	BB	BB	AA	BB	BB	BB	AA	-	BB	BB	AA	AA	BB	BB	BB	AA	BB	BB	BB	AA	BB	BB	BB	BB	AA	BB	AA	BB	BB	BB	BB
chr6A_16684534	14.6024	6A	16684534	T/C	BB	BB	BB	BB	AA	BB	BB	BB	BB	BB	BB	AA	BB	BB	BB	BB	AA	BB	BB	BB	AA	-	BB	BB	AA	AA	BB	BB	BB	AA	BB	BB	BB	AA	BB	BB	BB	BB	AA	BB	AA	BB	BB	BB	BB
chr6A_17903964	14.6024	6A	17903964	C/G	BB	BB	BB	BB	AA	BB	BB	BB	BB	BB	BB	AA	BB	-	BB	-	AA	BB	BB	BB	AA	-	BB	BB	AA	AA	BB	BB	BB	AA	BB	-	BB	AA	BB	BB	BB	BB	AA	BB	AA	BB	BB	BB	BB
chr6A_19036275	14.7202	6A	19036275	A/G	BB	BB	BB	BB	AA	BB	BB	BB	BB	BB	BB	AA	BB	BB	BB	BB	AA	BB	BB	BB	AA	-	BB	BB	AA	AA	BB	BB	BB	AA	BB	BB	BB	AA	BB	BB	BB	BB	AA	BB	AA	BB	BB	BB	BB
chr6A_19036296	14.7202	6A	19036296	A/T	BB	BB	BB	BB	AA	BB	BB	BB	BB	BB	BB	AA	BB	BB	BB	BB	AA	BB	BB	BB	AA	-	BB	BB	AA	AA	BB	BB	BB	AA	BB	BB	BB	AA	BB	BB	BB	BB	AA	BB	AA	BB	BB	BB	BB
chr6A_19266308	14.7202	6A	19266308	G/A	BB	BB	BB	BB	AA	BB	BB	BB	BB	BB	BB	AA	BB	BB	BB	BB	AA	BB	BB	BB	AA	-	BB	BB	AA	AA	BB	BB	BB	AA	BB	BB	BB	AA	BB	BB	BB	BB	AA	BB	AA	BB	BB	BB	BB
chr6A_19986948	14.7202	6A	19986948	G/A	BB	BB	BB	BB	AA	BB	BB	BB	BB	BB	BB	AA	BB	BB	BB	BB	AA	BB	BB	BB	AA	-	BB	BB	AA	AA	BB	BB	BB	AA	BB	BB	BB	AA	BB	BB	BB	BB	AA	BB	AA	BB	BB	BB	BB
chr6A_20254495	14.7202	6A	20254495	A/G	BB	BB	BB	BB	AA	BB	BB	BB	BB	BB	BB	AA	BB	BB	BB	BB	AA	BB	BB	BB	AA	-	BB	BB	AA	AA	BB	BB	BB	AA	BB	BB	BB	AA	BB	BB	BB	BB	AA	BB	AA	BB	BB	BB	BB
chr6A_22351088	14.7202	6A	22351088	G/C	BB	BB	BB	BB	AA	BB	BB	BB	BB	BB	BB	AA	BB	BB	BB	BB	AA	BB	BB	BB	AA	-	BB	BB	AA	AA	BB	BB	BB	AA	BB	BB	BB	AA	BB	BB	BB	BB	AA	BB	AA	BB	BB	BB	BB
chr6A_23415012	15.1497	6A	23415012	G/A	BB	BB	BB	-	AA	BB	BB	BB	BB	BB	BB	AA	BB	BB	BB	AA	AA	BB	BB	BB	AA	-	BB	BB	AA	AA	BB	BB	BB	-	BB	BB	-	AA	BB	BB	BB	BB	AA	BB	AA	BB	BB	BB	BB
chr6A_29804947	20.7283	6A	29804947	G/T	BB	BB	BB	BB	-	BB	BB	BB	BB	BB	BB	AA	BB	BB	BB	AA	-	BB	BB	BB	AA	-	BB	-	AA	-	BB	BB	BB	AA	BB	BB	BB	AA	BB	BB	AA	BB	BB	AA	AA	BB	BB	BB	BB
chr6A_30773598	20.7283	6A	30773598	T/C	BB	BB	BB	BB	AA	BB	BB	BB	BB	BB	BB	AA	BB	BB	BB	-	AA	BB	BB	BB	AA	-	BB	BB	AA	AA	BB	BB	BB	AA	BB	BB	BB	AA	BB	BB	AA	BB	BB	AA	AA	BB	BB	BB	BB
chr6A_35150696	21.144	6A	35150696	C/T	BB	BB	BB	BB	AA	BB	BB	BB	BB	BB	BB	AA	BB	BB	BB	AA	-	BB	BB	BB	AA	-	BB	BB	AA	AA	BB	BB	BB	AA	BB	BB	BB	AA	BB	BB	AA	BB	BB	AA	AA	BB	BB	BB	BB
chr6A_35836093	21.144	6A	35836093	T/C	BB	BB	BB	BB	AA	BB	BB	BB	BB	BB	BB	AA	BB	BB	BB	-	AA	BB	BB	BB	AA	-	BB	BB	AA	-	BB	BB	BB	AA	BB	BB	BB	AA	BB	BB	AA	BB	BB	AA	AA	BB	BB	BB	BB
chr6A_35836094	21.144	6A	35836094	C/G	BB	BB	BB	BB	AA	BB	BB	BB	BB	BB	BB	AA	BB	BB	BB	-	AA	BB	BB	BB	AA	-	BB	BB	AA	-	BB	BB	BB	AA	BB	BB	BB	AA	BB	BB	AA	BB	BB	AA	AA	BB	BB	BB	BB
chr6A_51944806	30.6174	6A	51944806	G/C	AA	BB	BB	AA	BB	BB	BB	BB	BB	BB	BB	AA	BB	BB	BB	AA	AA	BB	BB	AA	AA	-	BB	BB	AA	-	BB	BB	BB	-	BB	BB	BB	AA	-	BB	AA	BB	BB	-	AA	AA	AA	BB	AA
chr6A_57659100	32.7279	6A	57659100	T/C	AA	BB	BB	AA	BB	BB	BB	BB	BB	BB	BB	AA	BB	BB	BB	AA	AA	BB	BB	AA	-	-	BB	BB	AA	AA	BB	BB	BB	-	BB	BB	BB	AA	BB	BB	BB	AA	BB	AA	-	AA	-	BB	AA
chr6A_57957359	33.0199	6A	57957359	C/A	AA	BB	BB	AA	BB	BB	BB	BB	BB	BB	BB	AA	BB	BB	BB	AA	AA	BB	BB	AA	AA	-	BB	BB	AA	AA	BB	BB	BB	AA	BB	BB	BB	AA	BB	BB	BB	AA	BB	AA	AA	AA	AA	BB	AA
chr6A_57957394	33.0199	6A	57957394	A/G	AA	BB	BB	AA	BB	BB	BB	BB	BB	BB	BB	AA	BB	BB	BB	AA	AA	BB	BB	AA	AA	-	BB	BB	AA	AA	BB	BB	BB	AA	BB	BB	BB	AA	BB	BB	BB	AA	BB	AA	AA	AA	AA	BB	AA
chr6A_59900885	33.545	6A	59900885	G/A	AA	BB	BB	AA	BB	BB	BB	BB	BB	BB	BB	AA	BB	BB	BB	AA	AA	BB	BB	AA	AA	-	BB	BB	AA	AA	BB	BB	BB	AA	BB	BB	BB	AA	BB	BB	BB	AA	BB	AA	AA	AA	AA	BB	AA
chr6A_61875020	36.1423	6A	61875020	C/A	AA	BB	BB	AA	BB	BB	BB	BB	BB	BB	BB	AA	-	BB	BB	AA	AA	BB	BB	AA	AA	-	BB	BB	AA	AA	BB	-	BB	BB	BB	BB	BB	BB	BB	BB	BB	AA	BB	AA	AA	AA	-	BB	AA
chr6A_61875050	36.1423	6A	61875050	A/G	AA	BB	BB	AA	BB	BB	BB	BB	BB	BB	BB	AA	-	BB	BB	AA	AA	BB	BB	AA	AA	-	BB	BB	AA	AA	BB	-	BB	BB	BB	BB	BB	BB	BB	BB	BB	AA	BB	AA	AA	AA	-	BB	AA
chr6A_63178124	36.3833	6A	63178124	C/G	AA	BB	BB	AA	BB	BB	BB	BB	BB	BB	BB	-	BB	BB	BB	AA	AA	BB	BB	AA	AA	-	BB	BB	AA	AA	BB	BB	BB	BB	BB	BB	BB	BB	BB	BB	BB	AA	BB	AA	AA	AA	AA	BB	AA
chr6A_63193160	36.3833	6A	63193160	A/T	AA	BB	BB	AA	BB	BB	BB	BB	BB	BB	BB	AA	BB	BB	BB	AA	AA	BB	BB	AA	AA	-	BB	BB	AA	-	BB	BB	BB	BB	BB	BB	BB	BB	BB	BB	BB	AA	BB	AA	AA	AA	-	BB	AA
chr6A_64351211	36.6137	6A	64351211	C/A	AA	BB	BB	AA	BB	BB	BB	BB	BB	BB	BB	AA	BB	BB	BB	AA	AA	BB	BB	AA	AA	-	BB	BB	AA	AA	BB	BB	BB	BB	BB	BB	BB	BB	BB	BB	BB	AA	BB	AA	AA	AA	AA	BB	AA
chr6A_66423413	36.9075	6A	66423413	C/T	AA	BB	BB	AA	BB	BB	BB	BB	BB	BB	BB	AA	BB	BB	BB	AA	AA	BB	BB	AA	AA	-	BB	BB	AA	AA	BB	BB	BB	BB	BB	BB	BB	AA	-	BB	BB	AA	BB	AA	AA	AA	AA	BB	AA
chr6A_67125288	36.9075	6A	67125288	G/T	AA	BB	BB	AA	BB	BB	BB	BB	BB	BB	BB	AA	BB	BB	BB	AA	AA	BB	BB	AA	AA	-	BB	BB	AA	AA	BB	BB	BB	BB	BB	BB	BB	AA	BB	BB	BB	AA	BB	AA	AA	AA	AA	BB	AA
chr6A_74106770	37.5607	6A	74106770	G/A	AA	BB	BB	AA	BB	BB	BB	BB	BB	BB	BB	AA	BB	BB	BB	AA	AA	BB	BB	AA	AA	-	BB	BB	AA	AA	BB	BB	BB	BB	BB	BB	BB	AA	BB	BB	AA	AA	BB	AA	AA	AA	AA	BB	AA
chr6A_77083118	37.8514	6A	77083118	C/T	AA	BB	BB	AA	BB	BB	BB	BB	BB	BB	BB	AA	BB	BB	BB	AA	AA	BB	BB	AA	AA	-	BB	BB	AA	AA	BB	BB	BB	BB	BB	BB	BB	AA	BB	BB	AA	AA	BB	AA	AA	AA	AA	BB	AA
chr6A_77514443	37.8514	6A	77514443	C/T	AA	BB	BB	AA	BB	BB	BB	BB	BB	BB	BB	AA	BB	BB	BB	AA	AA	BB	BB	AA	AA	-	BB	BB	AA	AA	BB	BB	BB	BB	BB	BB	BB	AA	BB	BB	AA	AA	BB	AA	AA	-	AA	BB	AA
chr6A_77889415	37.8514	6A	77889415	C/T	AA	BB	BB	AA	BB	BB	BB	BB	BB	BB	BB	AA	BB	BB	BB	AA	AA	BB	BB	AA	AA	-	BB	BB	AA	AA	BB	BB	BB	BB	BB	BB	BB	AA	BB	BB	AA	-	BB	AA	AA	AA	-	BB	AA
chr6A_77889454	37.8514	6A	77889454	T/C	AA	BB	BB	AA	BB	BB	BB	BB	BB	BB	BB	AA	BB	BB	BB	AA	AA	BB	BB	AA	AA	-	BB	BB	AA	AA	BB	BB	BB	BB	BB	BB	BB	AA	BB	BB	AA	-	BB	AA	AA	AA	-	BB	AA
chr6A_77889460	37.8514	6A	77889460	C/T	AA	BB	BB	AA	BB	BB	BB	BB	BB	BB	BB	AA	BB	BB	BB	AA	AA	BB	BB	AA	AA	-	BB	BB	AA	AA	BB	BB	BB	BB	BB	BB	BB	AA	BB	BB	AA	-	BB	AA	AA	AA	-	BB	AA
chr6A_86406306	38.7994	6A	86406306	C/A	AA	BB	BB	AA	BB	BB	BB	BB	BB	BB	BB	AA	BB	BB	BB	-	AA	BB	BB	AA	AA	-	BB	BB	AA	AA	BB	BB	BB	BB	BB	BB	BB	AA	BB	BB	AA	AA	AA	BB	AA	AA	AA	BB	AA
chr6A_112907145	43.6158	6A	112907145	C/G	AA	BB	BB	AA	BB	BB	BB	BB	BB	BB	BB	AA	BB	BB	BB	AA	AA	BB	BB	AA	AA	-	BB	BB	AA	AA	BB	BB	BB	BB	BB	BB	BB	AA	BB	BB	AA	AA	AA	BB	AA	AA	BB	BB	AA
chr6A_281579621	46.2229	6A	281579621	C/T	BB	BB	BB	-	BB	BB	BB	BB	BB	BB	BB	AA	BB	BB	BB	AA	AA	BB	BB	AA	AA	-	BB	BB	-	AA	BB	BB	BB	BB	BB	BB	BB	AA	BB	BB	AA	BB	AA	BB	AA	AA	AA	BB	AA
chr6A_314315653	46.2229	6A	314315653	C/A	BB	BB	BB	AA	BB	BB	BB	BB	BB	BB	BB	AA	BB	BB	BB	AA	AA	BB	BB	AA	AA	-	BB	BB	AA	AA	BB	BB	BB	BB	BB	BB	BB	AA	BB	BB	AA	BB	AA	BB	AA	AA	AA	BB	AA
chr6A_358607834	46.2229	6A	358607834	C/T	BB	BB	BB	-	BB	BB	BB	BB	BB	BB	BB	AA	BB	BB	BB	AA	AA	BB	BB	AA	AA	-	BB	BB	AA	AA	BB	BB	BB	BB	BB	BB	BB	AA	BB	BB	AA	BB	AA	BB	AA	AA	AA	BB	AA
chr6A_440255621	46.6806	6A	440255621	C/T	BB	BB	AA	-	BB	BB	BB	BB	BB	BB	BB	AA	BB	BB	BB	AA	AA	BB	BB	AA	AA	-	BB	BB	AA	AA	BB	BB	BB	BB	BB	BB	BB	AA	BB	BB	AA	BB	AA	BB	AA	AA	AA	AA	AA
chr6A_453948996	48.1499	6A	453948996	T/G	BB	BB	AA	-	BB	BB	BB	BB	BB	BB	BB	AA	BB	BB	BB	AA	AA	BB	BB	AA	AA	-	BB	BB	AA	AA	BB	BB	AA	BB	BB	BB	BB	AA	BB	BB	AA	BB	AA	BB	AA	AA	AA	AA	AA
chr6A_453949039	48.1499	6A	453949039	G/C	BB	BB	AA	-	BB	BB	BB	BB	BB	BB	BB	AA	BB	BB	BB	AA	AA	BB	BB	AA	AA	-	BB	-	AA	AA	BB	BB	AA	BB	-	BB	BB	AA	BB	BB	AA	BB	AA	BB	AA	AA	AA	AA	AA
chr6A_481341222	50.8342	6A	481341222	T/C	BB	BB	AA	AA	BB	BB	BB	BB	BB	AA	BB	AA	BB	BB	BB	AA	AA	BB	BB	AA	AA	-	BB	BB	AA	BB	BB	BB	AA	BB	BB	BB	BB	BB	BB	AA	AA	BB	AA	BB	AA	AA	BB	AA	AA
chr6A_485391558	50.9485	6A	485391558	G/A	BB	BB	AA	-	BB	BB	BB	BB	BB	AA	-	AA	BB	BB	BB	AA	AA	BB	BB	AA	AA	-	BB	BB	AA	BB	BB	BB	AA	BB	BB	BB	BB	BB	BB	AA	AA	BB	AA	BB	AA	AA	BB	AA	AA
chr6A_498954585	51.9715	6A	498954585	A/G	BB	BB	AA	-	BB	BB	BB	AA	BB	AA	BB	AA	BB	BB	BB	AA	AA	BB	BB	AA	AA	-	BB	BB	AA	BB	BB	BB	AA	BB	BB	BB	BB	BB	BB	AA	AA	BB	AA	BB	AA	AA	BB	AA	AA
chr6A_499197587	51.9715	6A	499197587	G/A	BB	BB	AA	-	BB	BB	BB	AA	BB	AA	BB	AA	BB	BB	BB	AA	AA	BB	BB	AA	AA	-	BB	BB	AA	BB	BB	BB	AA	BB	BB	BB	BB	BB	BB	AA	AA	BB	AA	BB	AA	AA	BB	AA	AA
chr6A_499197621	51.9715	6A	499197621	G/A	BB	BB	AA	-	BB	BB	BB	AA	BB	AA	BB	AA	BB	BB	BB	AA	AA	BB	BB	AA	AA	-	BB	BB	AA	BB	BB	BB	AA	BB	BB	BB	BB	BB	BB	AA	AA	BB	AA	BB	AA	AA	BB	AA	AA
chr6A_521587282	54.6349	6A	521587282	A/G	AA	BB	AA	BB	BB	AA	BB	AA	BB	AA	BB	AA	BB	BB	BB	AA	AA	BB	AA	AA	AA	-	BB	BB	AA	BB	BB	BB	AA	BB	BB	BB	BB	BB	BB	BB	AA	BB	AA	BB	AA	AA	BB	AA	AA
chr6A_529560829	55.1601	6A	529560829	A/G	AA	BB	AA	-	BB	AA	BB	AA	BB	AA	BB	AA	BB	BB	BB	AA	AA	BB	AA	AA	AA	-	BB	BB	AA	BB	BB	-	AA	BB	BB	BB	BB	BB	BB	-	AA	BB	AA	BB	AA	AA	BB	AA	AA
chr6A_530215898	55.1601	6A	530215898	A/C	AA	BB	AA	-	BB	AA	BB	AA	BB	AA	BB	AA	BB	BB	BB	AA	AA	BB	AA	AA	AA	-	BB	BB	AA	BB	BB	-	AA	BB	BB	BB	BB	BB	BB	-	AA	BB	AA	BB	AA	AA	BB	AA	AA
chr6A_531103724	55.1601	6A	531103724	T/A	AA	BB	AA	-	BB	AA	BB	AA	BB	-	BB	AA	BB	BB	BB	-	AA	BB	-	AA	AA	-	-	BB	AA	BB	BB	-	AA	BB	BB	BB	BB	BB	BB	AA	-	BB	AA	BB	AA	AA	BB	AA	AA
chr6A_531103725	55.1601	6A	531103725	T/A	AA	BB	AA	-	BB	AA	BB	AA	BB	-	BB	AA	BB	BB	BB	-	AA	BB	-	AA	AA	-	-	BB	AA	BB	BB	-	AA	BB	BB	BB	BB	BB	BB	AA	-	BB	AA	BB	AA	AA	BB	AA	AA
chr6A_532657432	55.5255	6A	532657432	G/A	AA	BB	AA	BB	BB	AA	BB	AA	BB	AA	BB	AA	BB	BB	BB	-	AA	BB	AA	AA	AA	-	BB	-	AA	BB	BB	-	AA	BB	BB	BB	BB	BB	BB	BB	AA	BB	AA	BB	AA	AA	BB	AA	AA
chr6A_534712367	55.5255	6A	534712367	T/C	AA	BB	AA	BB	BB	AA	BB	AA	BB	AA	BB	AA	BB	BB	BB	AA	AA	BB	AA	AA	AA	-	BB	BB	AA	BB	BB	AA	AA	BB	BB	BB	BB	BB	BB	BB	AA	BB	AA	BB	AA	AA	BB	AA	AA
chr6A_535138161	55.89	6A	535138161	T/C	AA	BB	AA	BB	BB	AA	BB	AA	BB	AA	BB	AA	BB	BB	BB	AA	AA	BB	AA	AA	AA	-	BB	BB	AA	BB	BB	AA	AA	BB	BB	BB	BB	BB	BB	BB	AA	BB	AA	BB	AA	AA	BB	AA	AA
chr6A_537313539	56.2659	6A	537313539	A/G	AA	BB	AA	BB	BB	AA	BB	AA	-	AA	BB	AA	BB	BB	BB	AA	AA	BB	AA	AA	AA	-	BB	BB	AA	BB	BB	-	AA	BB	BB	BB	BB	BB	BB	BB	AA	BB	AA	BB	AA	AA	BB	AA	AA
chr6A_540143443	56.2659	6A	540143443	G/C	AA	BB	AA	BB	BB	AA	BB	AA	BB	AA	BB	AA	BB	BB	BB	AA	AA	BB	AA	AA	AA	-	BB	BB	AA	BB	BB	-	AA	BB	BB	BB	BB	BB	BB	BB	AA	BB	-	BB	AA	AA	BB	AA	AA
chr6A_545320088	56.6265	6A	545320088	T/C	AA	BB	AA	BB	BB	AA	BB	AA	BB	AA	BB	AA	BB	BB	BB	AA	AA	BB	AA	AA	AA	-	BB	BB	AA	BB	BB	-	AA	BB	BB	BB	BB	BB	BB	BB	AA	BB	BB	BB	AA	AA	BB	-	AA
chr6A_546961542	56.8635	6A	546961542	C/G	AA	BB	AA	BB	BB	AA	BB	AA	BB	AA	BB	AA	BB	BB	BB	AA	AA	BB	AA	BB	AA	-	BB	BB	AA	BB	BB	-	AA	BB	BB	BB	BB	BB	BB	BB	AA	BB	BB	BB	AA	AA	BB	AA	AA
chr6A_549302316	57.3484	6A	549302316	C/G	AA	BB	AA	BB	BB	AA	BB	AA	BB	AA	BB	AA	BB	BB	BB	AA	AA	BB	-	BB	-	-	BB	BB	AA	BB	BB	-	AA	BB	BB	BB	BB	AA	BB	BB	AA	BB	BB	BB	AA	AA	BB	AA	AA
chr6A_549731701	57.4688	6A	549731701	C/G	AA	BB	AA	BB	BB	BB	BB	AA	BB	AA	BB	AA	BB	BB	BB	AA	AA	BB	AA	BB	AA	-	BB	BB	AA	BB	BB	-	AA	BB	BB	BB	BB	AA	BB	BB	AA	BB	BB	BB	AA	AA	BB	AA	AA
chr6A_551643722	57.584	6A	551643722	T/C	AA	BB	AA	BB	BB	BB	BB	AA	BB	AA	BB	AA	BB	BB	BB	AA	AA	BB	AA	BB	AA	-	BB	BB	AA	BB	BB	AA	AA	BB	BB	BB	BB	AA	BB	BB	AA	BB	BB	BB	AA	AA	BB	AA	AA
chr6A_552483090	57.584	6A	552483090	T/C	AA	BB	AA	BB	BB	BB	BB	AA	BB	AA	BB	AA	BB	BB	BB	AA	AA	BB	AA	BB	AA	-	BB	BB	AA	BB	BB	-	AA	BB	BB	BB	BB	AA	BB	BB	AA	BB	BB	BB	AA	AA	BB	AA	AA
chr6A_552763733	57.7535	6A	552763733	C/G	AA	BB	AA	BB	BB	BB	BB	AA	BB	AA	BB	AA	BB	BB	BB	AA	AA	BB	AA	BB	AA	-	BB	BB	AA	BB	BB	-	AA	BB	BB	BB	BB	AA	BB	BB	AA	BB	BB	BB	AA	AA	BB	AA	AA
chr6A_553054957	57.7535	6A	553054957	C/T	AA	BB	AA	BB	BB	BB	BB	AA	BB	AA	BB	AA	BB	BB	BB	AA	AA	BB	AA	BB	AA	-	BB	BB	AA	BB	BB	-	AA	BB	BB	BB	BB	AA	BB	BB	AA	BB	BB	BB	AA	AA	BB	AA	AA
chr6A_553941375	57.8664	6A	553941375	G/T	AA	BB	AA	BB	BB	BB	BB	AA	BB	AA	BB	AA	BB	BB	BB	AA	AA	BB	AA	BB	AA	-	BB	BB	AA	BB	BB	-	AA	BB	BB	BB	BB	AA	BB	BB	AA	BB	BB	BB	AA	AA	BB	AA	AA
chr6A_555108940	58.0369	6A	555108940	G/A	AA	BB	AA	BB	BB	BB	BB	AA	BB	AA	BB	AA	BB	BB	BB	AA	AA	BB	AA	BB	AA	-	BB	BB	AA	BB	BB	-	AA	BB	BB	BB	BB	AA	BB	BB	AA	BB	BB	BB	AA	AA	BB	AA	AA
chr6A_561585921	61.1355	6A	561585921	G/T	AA	BB	AA	BB	BB	BB	BB	AA	AA	AA	BB	AA	BB	BB	BB	AA	AA	BB	AA	BB	AA	-	BB	BB	AA	BB	BB	AA	AA	BB	BB	BB	BB	AA	BB	BB	AA	BB	BB	BB	AA	AA	BB	AA	AA
chr6A_563127043	62.617	6A	563127043	C/G	AA	BB	AA	BB	BB	BB	BB	AA	AA	AA	BB	AA	BB	BB	BB	AA	AA	BB	AA	BB	AA	-	BB	BB	AA	BB	BB	AA	AA	BB	BB	BB	BB	AA	BB	BB	AA	BB	BB	BB	AA	AA	BB	AA	AA
chr6A_564721491	63.3746	6A	564721491	T/A	AA	BB	AA	BB	BB	BB	BB	AA	AA	AA	BB	AA	BB	BB	BB	AA	AA	BB	AA	BB	AA	-	BB	BB	AA	BB	BB	AA	AA	BB	BB	BB	BB	AA	BB	BB	AA	BB	BB	BB	AA	AA	BB	AA	AA
chr6A_574526089	66.5535	6A	574526089	G/C	AA	BB	AA	BB	BB	BB	BB	AA	AA	AA	BB	AA	BB	BB	BB	AA	AA	BB	AA	BB	AA	-	BB	BB	AA	BB	BB	AA	AA	BB	BB	BB	BB	AA	BB	BB	AA	BB	BB	BB	AA	AA	BB	AA	AA
chr6A_579810575	71.7398	6A	579810575	C/T	AA	BB	BB	AA	BB	BB	BB	BB	BB	AA	BB	AA	BB	BB	BB	AA	AA	BB	AA	BB	-	-	BB	BB	AA	BB	BB	-	AA	BB	BB	BB	BB	-	-	BB	AA	BB	BB	BB	BB	AA	BB	AA	AA
chr6A_584947253	73.7041	6A	584947253	C/T	AA	BB	BB	AA	BB	BB	BB	BB	BB	AA	BB	AA	BB	BB	BB	AA	AA	-	AA	BB	AA	-	BB	BB	AA	BB	BB	-	AA	AA	BB	BB	BB	AA	AA	BB	AA	BB	BB	BB	BB	AA	BB	AA	AA
chr6A_584954460	73.8844	6A	584954460	T/C	AA	BB	BB	AA	BB	BB	BB	BB	BB	AA	BB	AA	BB	BB	BB	AA	AA	BB	AA	BB	AA	-	BB	BB	AA	BB	BB	-	AA	-	BB	BB	BB	AA	AA	BB	AA	BB	BB	BB	BB	AA	BB	AA	AA
chr6A_595172008	90.7198	6A	595172008	T/C	AA	BB	BB	BB	BB	BB	BB	BB	-	-	BB	AA	BB	AA	AA	AA	AA	BB	AA	BB	AA	-	AA	BB	AA	BB	BB	-	BB	AA	BB	BB	BB	AA	AA	BB	AA	BB	AA	BB	BB	AA	BB	AA	AA
chr6A_595659117	91.2449	6A	595659117	C/T	AA	BB	BB	BB	BB	BB	BB	BB	-	AA	-	AA	BB	BB	AA	AA	AA	BB	AA	BB	AA	-	AA	BB	AA	-	BB	-	BB	AA	BB	BB	AA	AA	AA	BB	AA	BB	AA	BB	BB	AA	BB	AA	AA
chr6A_595918177	91.3594	6A	595918177	C/T	AA	BB	BB	BB	BB	BB	BB	BB	-	AA	BB	AA	BB	BB	AA	AA	AA	BB	AA	BB	AA	-	AA	BB	AA	BB	BB	-	BB	AA	BB	BB	AA	AA	AA	BB	AA	BB	AA	BB	BB	AA	BB	AA	AA
chr6A_596176973	91.6484	6A	596176973	T/A	AA	BB	BB	BB	BB	BB	BB	BB	-	AA	BB	AA	BB	BB	AA	AA	AA	BB	AA	BB	AA	AA	AA	BB	AA	BB	BB	-	BB	AA	BB	BB	AA	AA	AA	BB	AA	BB	AA	BB	BB	AA	BB	AA	AA
chr6A_598189974	97.3369	6A	598189974	C/A	AA	BB	BB	-	BB	BB	BB	BB	AA	AA	BB	AA	BB	BB	AA	AA	AA	BB	AA	BB	AA	-	AA	AA	AA	AA	BB	-	BB	AA	BB	AA	AA	BB	AA	BB	AA	AA	AA	BB	BB	AA	AA	AA	AA
chr6A_598855957	97.3369	6A	598855957	G/A	AA	BB	BB	-	BB	BB	BB	BB	AA	AA	BB	AA	BB	BB	AA	AA	AA	BB	AA	BB	AA	-	AA	AA	AA	AA	BB	-	BB	AA	BB	AA	AA	BB	AA	BB	AA	AA	AA	BB	BB	AA	AA	AA	AA
chr6A_599165707	97.5122	6A	599165707	T/C	AA	BB	BB	-	BB	BB	BB	BB	AA	AA	BB	AA	BB	BB	AA	AA	AA	BB	AA	BB	AA	-	AA	AA	AA	AA	BB	-	BB	AA	BB	AA	AA	BB	AA	BB	AA	AA	AA	BB	BB	AA	AA	AA	AA
chr6A_599170261	97.5122	6A	599170261	G/T	AA	BB	BB	-	BB	BB	BB	BB	AA	AA	BB	AA	BB	BB	AA	AA	AA	BB	AA	BB	AA	-	AA	AA	AA	AA	BB	-	BB	AA	BB	AA	AA	BB	AA	BB	AA	AA	AA	BB	BB	AA	AA	AA	AA
chr6A_600913221	99.7974	6A	600913221	G/A	AA	BB	BB	-	AA	BB	BB	AA	AA	AA	BB	AA	BB	BB	AA	AA	AA	BB	AA	BB	AA	-	AA	AA	AA	AA	BB	AA	BB	AA	BB	AA	AA	BB	AA	BB	AA	AA	AA	BB	BB	BB	AA	AA	AA
chr6A_600913586	99.7974	6A	600913586	T/C	AA	BB	BB	-	AA	BB	BB	AA	AA	AA	BB	AA	BB	BB	AA	AA	AA	BB	AA	BB	AA	-	AA	AA	AA	AA	BB	AA	BB	AA	BB	AA	AA	BB	AA	BB	AA	AA	AA	BB	BB	BB	AA	AA	AA
chr6A_601146483	99.9108	6A	601146483	C/G	AA	BB	BB	-	AA	BB	BB	AA	AA	AA	BB	AA	BB	BB	AA	AA	AA	BB	AA	BB	AA	-	AA	AA	AA	AA	BB	AA	BB	AA	BB	AA	AA	BB	AA	BB	AA	AA	AA	BB	BB	BB	AA	AA	AA
chr6A_601146515	99.9108	6A	601146515	T/C	AA	BB	BB	-	AA	BB	BB	AA	AA	AA	BB	AA	BB	BB	AA	AA	AA	BB	AA	BB	AA	-	AA	AA	AA	AA	BB	AA	BB	AA	BB	AA	AA	BB	AA	BB	AA	AA	AA	BB	BB	BB	AA	AA	AA
chr6A_601233119	100.308	6A	601233119	T/C	AA	BB	BB	-	AA	BB	BB	AA	AA	AA	BB	AA	BB	BB	AA	AA	AA	BB	AA	BB	AA	-	AA	AA	AA	AA	BB	AA	BB	AA	BB	AA	AA	BB	AA	BB	AA	AA	AA	BB	BB	BB	AA	AA	AA
chr6A_602745555	100.308	6A	602745555	C/T	AA	BB	BB	-	AA	BB	BB	AA	AA	AA	BB	AA	BB	-	AA	AA	AA	BB	AA	BB	AA	-	AA	AA	AA	AA	BB	AA	BB	-	BB	AA	AA	BB	AA	BB	AA	AA	AA	BB	BB	BB	AA	AA	AA
chr6A_602914081	100.308	6A	602914081	C/T	AA	BB	BB	-	AA	BB	BB	AA	AA	AA	BB	-	BB	BB	AA	AA	AA	BB	AA	BB	AA	-	AA	AA	AA	AA	BB	AA	BB	AA	BB	AA	AA	BB	AA	BB	AA	AA	AA	BB	BB	BB	AA	AA	AA
chr6A_602923768	100.308	6A	602923768	C/T	AA	BB	BB	-	AA	BB	BB	AA	AA	AA	BB	AA	BB	BB	AA	AA	AA	BB	AA	BB	AA	-	AA	AA	AA	AA	BB	AA	BB	AA	BB	AA	AA	BB	AA	BB	AA	AA	AA	BB	BB	BB	AA	AA	AA
chr6A_602989255	100.308	6A	602989255	C/T	AA	BB	BB	-	AA	BB	BB	AA	AA	AA	BB	AA	BB	BB	AA	AA	AA	BB	AA	BB	AA	-	AA	AA	AA	AA	BB	AA	BB	AA	BB	AA	AA	BB	AA	BB	AA	AA	AA	BB	BB	BB	AA	AA	AA
chr6A_602989293	100.308	6A	602989293	G/T	AA	BB	BB	-	AA	BB	BB	AA	AA	AA	BB	AA	BB	BB	AA	AA	AA	BB	AA	BB	AA	-	AA	AA	AA	AA	BB	AA	BB	AA	BB	AA	AA	BB	AA	BB	AA	AA	AA	BB	BB	BB	AA	AA	AA
chr6A_603365734	100.308	6A	603365734	C/A	AA	BB	BB	-	AA	BB	BB	AA	AA	AA	BB	AA	BB	BB	AA	AA	AA	BB	AA	BB	AA	-	AA	AA	AA	AA	BB	-	BB	AA	BB	AA	AA	BB	AA	BB	AA	AA	AA	BB	BB	BB	AA	AA	AA
chr6A_604445848	100.308	6A	604445848	C/T	AA	BB	BB	-	AA	BB	BB	AA	AA	AA	BB	AA	BB	BB	AA	AA	AA	BB	AA	-	AA	-	AA	AA	AA	AA	BB	AA	BB	AA	BB	AA	AA	BB	AA	BB	AA	AA	AA	BB	BB	BB	AA	AA	AA
chr6A_604539194	100.308	6A	604539194	A/C	AA	BB	BB	-	AA	BB	BB	AA	AA	AA	BB	AA	BB	BB	AA	AA	AA	BB	AA	BB	AA	-	AA	AA	AA	AA	BB	AA	BB	AA	BB	AA	AA	BB	AA	-	AA	AA	AA	BB	BB	BB	AA	AA	AA
chr6A_605232714	101	6A	605232714	A/G	AA	BB	BB	BB	AA	BB	BB	AA	AA	AA	BB	AA	BB	BB	AA	AA	AA	BB	AA	BB	AA	-	AA	AA	AA	AA	BB	AA	BB	BB	BB	AA	AA	BB	BB	BB	AA	AA	AA	BB	BB	BB	AA	AA	AA
chr6A_608275898	104.844	6A	608275898	T/G	AA	BB	BB	-	AA	AA	AA	AA	AA	AA	BB	AA	BB	BB	AA	AA	AA	BB	AA	BB	AA	-	AA	AA	AA	AA	BB	AA	BB	AA	BB	AA	AA	BB	BB	BB	BB	AA	AA	BB	BB	BB	AA	AA	AA
chr6A_608283944	104.844	6A	608283944	G/A	AA	BB	BB	-	AA	AA	AA	AA	AA	AA	BB	AA	BB	BB	AA	AA	AA	BB	AA	BB	AA	-	AA	-	AA	AA	BB	AA	BB	AA	BB	AA	AA	BB	BB	BB	BB	AA	AA	-	BB	BB	AA	AA	AA
chr6A_609107164	105.934	6A	609107164	G/T	AA	BB	BB	-	AA	AA	AA	AA	AA	AA	BB	AA	BB	BB	AA	BB	AA	BB	AA	BB	AA	-	AA	AA	AA	AA	BB	AA	BB	AA	BB	AA	AA	BB	BB	BB	BB	AA	AA	BB	BB	BB	AA	AA	AA
chr6A_609107179	105.934	6A	609107179	G/A	AA	BB	BB	-	AA	AA	AA	AA	AA	AA	BB	AA	BB	BB	AA	BB	AA	BB	AA	-	AA	-	AA	AA	AA	AA	BB	AA	BB	AA	BB	AA	AA	BB	BB	BB	BB	AA	AA	BB	BB	BB	AA	AA	AA
chr6A_609285176	106.111	6A	609285176	G/C	AA	BB	BB	-	AA	AA	-	AA	AA	AA	BB	AA	BB	BB	AA	BB	AA	BB	AA	BB	AA	-	AA	AA	AA	AA	BB	AA	BB	AA	BB	AA	AA	BB	BB	BB	BB	AA	AA	BB	BB	BB	AA	AA	AA
chr6A_609479343	106.342	6A	609479343	G/C	AA	BB	BB	-	AA	AA	AA	AA	AA	AA	BB	AA	BB	BB	AA	BB	AA	BB	AA	BB	AA	-	AA	AA	AA	AA	BB	AA	BB	AA	BB	AA	AA	BB	BB	BB	BB	AA	AA	BB	BB	BB	AA	AA	AA
chr6A_611075451	106.576	6A	611075451	A/G	AA	BB	BB	AA	AA	AA	AA	AA	AA	AA	BB	AA	BB	BB	AA	BB	AA	BB	AA	BB	AA	-	AA	AA	-	AA	BB	AA	BB	AA	BB	AA	AA	BB	BB	BB	BB	AA	AA	BB	BB	-	AA	AA	AA
chr6A_611091456	106.576	6A	611091456	G/C	AA	BB	BB	AA	AA	AA	AA	AA	AA	AA	BB	AA	BB	BB	AA	BB	AA	BB	AA	BB	AA	-	AA	AA	AA	AA	BB	AA	BB	AA	BB	AA	AA	BB	BB	BB	BB	AA	AA	BB	BB	BB	AA	AA	AA
chr6A_611106390	106.576	6A	611106390	A/G	AA	BB	BB	AA	AA	AA	AA	AA	AA	AA	BB	AA	BB	BB	AA	-	AA	BB	AA	BB	AA	-	AA	-	AA	AA	BB	AA	BB	AA	BB	AA	AA	BB	BB	BB	BB	AA	AA	BB	BB	BB	-	AA	AA
chr6A_611197380	106.576	6A	611197380	C/T	AA	BB	BB	AA	AA	AA	AA	AA	AA	AA	BB	AA	BB	BB	AA	BB	AA	BB	-	BB	AA	-	AA	AA	AA	-	BB	AA	BB	AA	BB	AA	AA	BB	-	BB	BB	AA	AA	BB	BB	BB	-	-	AA
chr6A_611197389	106.576	6A	611197389	G/C	AA	BB	BB	AA	AA	AA	AA	AA	AA	AA	BB	AA	BB	BB	AA	BB	AA	BB	AA	BB	AA	-	AA	AA	AA	-	BB	AA	BB	AA	BB	AA	AA	BB	-	BB	BB	AA	AA	BB	BB	BB	-	-	AA
chr6A_613339676	106.696	6A	613339676	C/G	AA	BB	BB	AA	AA	AA	AA	AA	AA	AA	BB	AA	BB	BB	AA	BB	AA	BB	AA	BB	AA	-	AA	AA	AA	AA	BB	AA	BB	AA	BB	AA	AA	BB	BB	-	BB	AA	AA	BB	BB	BB	AA	AA	AA
chr6A_613579930	106.696	6A	613579930	G/T	AA	BB	BB	AA	AA	AA	AA	AA	AA	AA	BB	AA	BB	BB	AA	BB	AA	BB	AA	BB	AA	-	AA	AA	AA	AA	BB	AA	BB	AA	BB	AA	AA	BB	BB	BB	BB	AA	AA	BB	BB	BB	AA	AA	AA
chr6A_613579951	106.696	6A	613579951	A/G	AA	BB	BB	AA	AA	AA	AA	AA	AA	AA	BB	AA	BB	BB	AA	BB	AA	BB	AA	BB	AA	-	AA	AA	AA	AA	BB	AA	BB	AA	BB	AA	AA	BB	BB	BB	BB	AA	AA	BB	BB	BB	AA	AA	AA
chr6A_613935139	106.696	6A	613935139	C/T	AA	BB	BB	AA	AA	AA	AA	AA	AA	AA	BB	AA	BB	BB	AA	BB	AA	BB	AA	BB	AA	-	AA	AA	AA	AA	BB	AA	BB	AA	BB	AA	AA	BB	BB	BB	BB	AA	AA	BB	BB	BB	AA	AA	AA
chr6A_613938116	106.696	6A	613938116	C/G	AA	BB	BB	AA	AA	AA	AA	AA	AA	AA	BB	AA	BB	BB	AA	BB	AA	BB	AA	BB	AA	-	AA	AA	-	AA	BB	AA	BB	AA	BB	AA	AA	BB	BB	BB	BB	AA	AA	BB	BB	BB	AA	AA	AA
chr6A_613938130	106.696	6A	613938130	G/A	AA	BB	BB	AA	AA	AA	AA	AA	AA	AA	BB	AA	BB	BB	AA	BB	AA	BB	AA	BB	AA	-	AA	AA	-	AA	BB	AA	BB	AA	BB	AA	AA	BB	BB	BB	BB	AA	AA	BB	BB	BB	AA	AA	AA
chr6A_614372599	106.808	6A	614372599	T/C	AA	BB	BB	AA	AA	AA	AA	AA	AA	AA	BB	AA	BB	BB	AA	BB	AA	BB	AA	BB	AA	-	AA	-	AA	AA	BB	AA	BB	AA	BB	AA	AA	BB	BB	BB	BB	AA	AA	BB	BB	BB	AA	AA	AA
chr6A_614372641	106.808	6A	614372641	G/A	AA	BB	BB	AA	AA	AA	AA	AA	AA	AA	BB	AA	BB	BB	AA	BB	AA	BB	AA	BB	AA	-	AA	AA	AA	AA	BB	AA	BB	AA	BB	AA	AA	BB	BB	BB	BB	AA	AA	BB	BB	BB	AA	AA	AA
chr6A_615036945	107.381	6A	615036945	C/G	AA	BB	BB	AA	AA	AA	AA	AA	AA	AA	BB	AA	BB	BB	AA	BB	AA	BB	AA	BB	AA	-	AA	AA	AA	AA	BB	AA	BB	AA	BB	AA	AA	BB	BB	BB	BB	AA	AA	BB	BB	BB	AA	AA	AA
chr6A_615640400	107.501	6A	615640400	C/A	-	BB	BB	AA	AA	AA	AA	AA	AA	AA	BB	AA	BB	BB	AA	BB	AA	BB	AA	BB	AA	-	-	-	AA	AA	BB	-	BB	AA	BB	AA	-	BB	BB	BB	BB	AA	AA	BB	BB	BB	-	AA	AA
chr7A_4559583	0	7A	4559583	A/T	BB	AA	AA	BB	AA	AA	AA	BB	BB	BB	AA	BB	AA	AA	BB	BB	BB	AA	AA	-	BB	BB	BB	BB	BB	BB	BB	AA	BB	AA	BB	AA	BB	AA	BB	-	BB	AA	BB	AA	AA	BB	AA	BB	BB
chr7A_4559588	0	7A	4559588	G/T	BB	AA	AA	BB	AA	AA	AA	BB	BB	BB	AA	BB	AA	AA	BB	BB	BB	AA	AA	-	BB	BB	BB	BB	BB	BB	BB	AA	BB	AA	BB	AA	BB	AA	BB	-	BB	AA	BB	AA	AA	BB	AA	BB	BB
chr7A_4559624	0	7A	4559624	A/G	BB	AA	AA	BB	AA	AA	AA	-	BB	BB	AA	BB	AA	AA	BB	BB	BB	AA	AA	-	BB	BB	BB	BB	BB	BB	BB	AA	BB	AA	BB	AA	BB	AA	BB	-	BB	AA	BB	AA	AA	BB	AA	BB	BB
chr7A_4559636	0	7A	4559636	C/A	BB	AA	AA	BB	AA	AA	AA	BB	BB	BB	AA	BB	AA	AA	BB	BB	BB	AA	AA	-	BB	BB	BB	BB	BB	BB	BB	AA	BB	AA	BB	AA	BB	AA	BB	-	BB	AA	BB	AA	AA	BB	AA	BB	BB
chr7A_4013331	0.296563	7A	4013331	G/A	BB	AA	AA	BB	AA	AA	AA	-	BB	BB	AA	BB	BB	AA	BB	BB	BB	AA	AA	BB	BB	BB	BB	BB	BB	BB	BB	AA	BB	AA	-	AA	BB	AA	BB	BB	BB	AA	BB	-	AA	BB	AA	BB	BB
chr7A_4254726	0.296563	7A	4254726	C/T	BB	AA	AA	BB	AA	AA	AA	-	BB	BB	AA	BB	BB	AA	BB	BB	BB	AA	AA	BB	BB	BB	BB	BB	BB	BB	BB	AA	BB	AA	-	AA	BB	AA	BB	BB	BB	AA	BB	-	AA	BB	AA	BB	BB
chr7A_7938766	0.991052	7A	7938766	C/G	BB	AA	AA	BB	AA	AA	AA	-	BB	BB	AA	BB	BB	AA	BB	BB	BB	AA	AA	BB	BB	BB	BB	BB	AA	BB	BB	AA	BB	AA	-	AA	BB	AA	BB	BB	BB	AA	BB	-	AA	BB	AA	BB	BB
chr7A_8524517	0.991052	7A	8524517	T/C	BB	AA	AA	BB	AA	AA	AA	-	BB	BB	AA	BB	BB	AA	BB	BB	BB	AA	AA	BB	BB	BB	BB	BB	-	BB	BB	AA	BB	AA	-	AA	BB	AA	BB	BB	BB	AA	BB	-	AA	BB	AA	BB	BB
chr7A_8530374	0.991052	7A	8530374	A/G	BB	AA	AA	BB	AA	AA	AA	-	BB	BB	AA	BB	BB	AA	BB	BB	BB	AA	AA	BB	BB	BB	BB	BB	AA	BB	BB	AA	BB	AA	-	AA	BB	AA	BB	BB	BB	AA	BB	-	AA	BB	AA	BB	BB
chr7A_8583737	0.991052	7A	8583737	G/A	BB	AA	AA	BB	AA	AA	AA	AA	BB	BB	AA	BB	BB	-	BB	BB	BB	AA	AA	BB	BB	BB	BB	BB	AA	BB	BB	AA	BB	AA	-	AA	BB	AA	BB	BB	BB	AA	BB	-	AA	BB	AA	BB	BB
chr7A_8889858	0.991052	7A	8889858	C/G	BB	-	AA	BB	AA	-	AA	AA	BB	BB	AA	BB	BB	AA	BB	BB	BB	AA	AA	BB	BB	BB	BB	BB	AA	BB	BB	AA	BB	AA	-	AA	BB	BB	BB	BB	BB	AA	BB	-	AA	BB	AA	BB	BB
chr7A_8923618	0.991052	7A	8923618	T/C	BB	AA	AA	BB	AA	AA	AA	-	BB	BB	AA	BB	BB	AA	BB	BB	BB	AA	AA	BB	BB	BB	BB	BB	AA	BB	BB	AA	BB	AA	-	AA	BB	BB	BB	BB	BB	AA	BB	-	AA	BB	AA	BB	BB
chr7A_8931951	0.991052	7A	8931951	A/G	BB	AA	AA	BB	AA	AA	AA	AA	BB	BB	AA	BB	BB	AA	BB	BB	BB	AA	AA	BB	BB	BB	BB	BB	-	BB	BB	AA	BB	AA	-	AA	BB	BB	BB	BB	BB	AA	BB	-	AA	BB	AA	BB	BB
chr7A_9516890	1.46896	7A	9516890	C/A	BB	AA	AA	BB	AA	AA	AA	-	BB	BB	AA	BB	BB	AA	BB	BB	BB	AA	AA	AA	BB	BB	BB	BB	AA	BB	BB	AA	BB	AA	-	AA	BB	BB	BB	BB	BB	AA	BB	-	AA	BB	AA	BB	BB
chr7A_9516900	1.46896	7A	9516900	T/G	BB	AA	AA	BB	AA	AA	AA	-	BB	BB	AA	BB	BB	AA	BB	BB	BB	AA	AA	AA	BB	BB	BB	BB	AA	BB	BB	AA	BB	AA	-	AA	BB	BB	BB	BB	BB	AA	BB	-	AA	BB	AA	BB	BB
chr7A_9997775	1.46896	7A	9997775	C/G	BB	AA	AA	BB	AA	AA	AA	-	BB	BB	-	BB	BB	AA	BB	BB	BB	AA	AA	AA	BB	BB	BB	BB	AA	BB	BB	AA	BB	AA	-	AA	BB	BB	BB	BB	BB	AA	BB	-	AA	BB	AA	BB	BB
chr7A_10736767	1.58444	7A	10736767	C/G	BB	AA	AA	BB	AA	AA	AA	-	BB	BB	AA	BB	BB	AA	BB	BB	BB	AA	AA	AA	BB	BB	BB	BB	AA	BB	BB	AA	BB	AA	-	AA	BB	BB	BB	BB	BB	AA	BB	-	AA	BB	AA	BB	BB
chr7A_11109268	1.99621	7A	11109268	T/C	BB	AA	AA	BB	AA	AA	-	-	BB	BB	AA	BB	BB	AA	BB	BB	BB	AA	AA	AA	BB	AA	BB	BB	AA	BB	BB	AA	BB	AA	BB	AA	BB	BB	BB	BB	BB	AA	BB	-	AA	BB	AA	BB	BB
chr7A_11984637	1.99621	7A	11984637	G/C	BB	AA	AA	BB	AA	AA	AA	-	BB	BB	AA	BB	BB	AA	BB	BB	BB	AA	AA	AA	BB	AA	BB	BB	AA	BB	BB	AA	BB	AA	BB	AA	BB	BB	BB	BB	BB	AA	BB	AA	AA	BB	AA	BB	BB
chr7A_12011069	1.99621	7A	12011069	T/A	BB	AA	AA	BB	AA	AA	AA	-	BB	BB	AA	BB	BB	AA	BB	BB	BB	AA	AA	AA	BB	AA	BB	BB	AA	BB	BB	AA	BB	AA	-	AA	BB	BB	BB	BB	BB	AA	BB	AA	AA	BB	AA	BB	BB
chr7A_12800912	2.29526	7A	12800912	G/A	BB	AA	AA	BB	AA	AA	AA	-	BB	BB	AA	BB	BB	AA	BB	BB	-	AA	AA	AA	BB	AA	BB	BB	-	BB	BB	AA	BB	AA	-	AA	BB	BB	BB	BB	BB	AA	BB	AA	AA	BB	AA	BB	BB
chr7A_12838243	2.29526	7A	12838243	A/G	BB	AA	AA	BB	AA	AA	AA	-	BB	BB	AA	BB	BB	AA	BB	BB	BB	AA	AA	AA	BB	AA	BB	BB	AA	BB	BB	AA	BB	AA	-	AA	BB	BB	BB	BB	BB	AA	BB	AA	AA	BB	AA	BB	BB
chr7A_13190020	2.78487	7A	13190020	A/G	BB	AA	AA	BB	AA	AA	AA	AA	BB	BB	AA	BB	BB	AA	BB	BB	BB	AA	AA	AA	BB	AA	BB	BB	AA	BB	BB	AA	BB	AA	-	AA	BB	BB	BB	BB	BB	BB	BB	AA	AA	BB	AA	BB	BB
chr7A_13842247	2.96847	7A	13842247	T/C	BB	AA	AA	BB	AA	AA	AA	-	BB	BB	AA	BB	BB	AA	BB	BB	BB	-	-	AA	BB	AA	BB	BB	AA	BB	BB	AA	BB	AA	BB	AA	BB	BB	BB	BB	BB	BB	BB	AA	AA	BB	AA	BB	BB
chr7A_13884539	2.96847	7A	13884539	G/A	BB	AA	AA	BB	AA	AA	AA	AA	BB	BB	AA	BB	BB	AA	BB	BB	BB	AA	AA	AA	BB	AA	BB	BB	AA	BB	BB	AA	BB	AA	-	AA	BB	BB	BB	BB	BB	BB	BB	AA	AA	BB	AA	BB	BB
chr7A_14301452	2.96847	7A	14301452	A/G	BB	AA	AA	BB	AA	AA	AA	-	BB	BB	AA	BB	BB	AA	BB	BB	BB	AA	AA	AA	BB	AA	BB	BB	AA	BB	BB	AA	BB	AA	-	AA	BB	BB	BB	BB	BB	BB	BB	AA	AA	BB	AA	BB	BB
chr7A_14896545	3.42458	7A	14896545	C/G	BB	AA	AA	BB	AA	AA	AA	-	AA	BB	AA	BB	BB	AA	BB	BB	BB	AA	AA	AA	BB	AA	BB	BB	AA	BB	BB	AA	BB	AA	-	AA	BB	BB	BB	BB	AA	BB	BB	AA	AA	BB	AA	BB	BB
chr7A_15080122	3.42458	7A	15080122	G/A	BB	AA	AA	BB	AA	AA	AA	-	AA	BB	AA	BB	BB	AA	BB	BB	BB	AA	AA	AA	BB	AA	BB	BB	AA	BB	BB	AA	BB	AA	-	AA	BB	BB	BB	BB	AA	-	BB	AA	AA	BB	AA	BB	BB
chr7A_15080135	3.42458	7A	15080135	T/C	BB	AA	AA	BB	AA	AA	AA	-	AA	BB	AA	BB	BB	AA	BB	BB	BB	AA	AA	AA	BB	AA	BB	BB	AA	BB	BB	AA	BB	AA	-	AA	BB	BB	BB	BB	AA	-	BB	AA	AA	BB	AA	BB	BB
chr7A_16302867	3.54059	7A	16302867	G/A	BB	AA	AA	BB	AA	-	AA	-	AA	BB	AA	BB	BB	AA	BB	BB	BB	AA	AA	AA	BB	AA	BB	-	AA	BB	BB	AA	BB	AA	-	AA	BB	BB	BB	BB	AA	BB	BB	AA	AA	BB	AA	BB	BB
chr7A_16302875	3.54059	7A	16302875	A/T	BB	AA	AA	BB	AA	AA	AA	-	AA	BB	AA	BB	BB	AA	BB	BB	BB	AA	AA	AA	BB	AA	BB	-	AA	BB	BB	AA	BB	AA	-	AA	BB	BB	BB	BB	AA	BB	BB	AA	AA	BB	AA	BB	BB
chr7A_19907585	4.39747	7A	19907585	G/A	BB	AA	AA	BB	AA	AA	AA	-	AA	BB	AA	BB	BB	-	BB	BB	BB	AA	AA	AA	BB	AA	BB	AA	AA	BB	BB	AA	BB	AA	-	AA	BB	BB	BB	BB	AA	BB	BB	AA	AA	AA	AA	BB	BB
chr7A_19907587	4.39747	7A	19907587	A/G	BB	AA	AA	BB	AA	AA	AA	-	AA	BB	AA	BB	BB	-	BB	BB	BB	AA	AA	AA	BB	AA	BB	AA	AA	BB	BB	AA	BB	AA	-	AA	BB	BB	BB	BB	AA	BB	BB	AA	AA	AA	AA	BB	BB
chr7A_19907600	4.39747	7A	19907600	G/A	BB	AA	AA	BB	AA	AA	AA	-	AA	BB	AA	BB	BB	-	BB	BB	BB	AA	AA	AA	BB	AA	BB	AA	AA	BB	BB	AA	BB	AA	-	AA	BB	BB	BB	BB	AA	BB	BB	AA	AA	AA	AA	BB	BB
chr7A_20436666	4.39747	7A	20436666	C/G	BB	AA	AA	BB	AA	AA	AA	-	-	BB	AA	BB	BB	AA	BB	BB	BB	-	AA	AA	BB	AA	BB	BB	AA	BB	BB	AA	BB	-	-	AA	BB	BB	BB	BB	AA	BB	BB	-	AA	AA	AA	BB	BB
chr7A_22635737	4.39747	7A	22635737	T/C	BB	AA	AA	BB	AA	AA	AA	-	AA	BB	AA	BB	BB	AA	BB	BB	BB	AA	AA	AA	BB	AA	BB	BB	-	BB	BB	AA	BB	AA	-	AA	BB	BB	BB	BB	AA	BB	BB	AA	AA	AA	AA	BB	BB
chr7A_25367269	4.9313	7A	25367269	C/T	BB	AA	AA	BB	AA	AA	AA	-	AA	BB	AA	BB	BB	AA	BB	BB	BB	AA	AA	AA	BB	AA	BB	BB	AA	BB	BB	AA	BB	AA	-	AA	BB	BB	BB	BB	AA	BB	BB	AA	AA	AA	AA	BB	BB
chr7A_25686385	4.9313	7A	25686385	C/G	BB	AA	AA	BB	AA	AA	AA	-	AA	BB	AA	BB	BB	AA	BB	BB	BB	AA	AA	AA	BB	AA	BB	BB	AA	BB	BB	AA	BB	AA	-	AA	BB	BB	BB	BB	AA	BB	BB	AA	AA	AA	AA	BB	BB
chr7A_25686395	4.9313	7A	25686395	C/A	BB	AA	AA	BB	AA	AA	AA	-	AA	BB	AA	BB	BB	AA	BB	BB	BB	AA	AA	AA	BB	AA	BB	BB	AA	BB	BB	AA	BB	AA	-	AA	BB	BB	BB	BB	AA	BB	BB	AA	AA	AA	AA	BB	BB
chr7A_25686400	4.9313	7A	25686400	G/T	BB	AA	AA	BB	AA	AA	AA	-	AA	BB	AA	BB	BB	AA	BB	BB	BB	AA	AA	AA	BB	AA	BB	BB	AA	BB	BB	AA	BB	AA	-	AA	BB	BB	BB	BB	AA	BB	BB	AA	AA	AA	AA	BB	BB
chr7A_26057320	4.9313	7A	26057320	C/T	BB	AA	AA	BB	AA	AA	AA	-	AA	BB	AA	BB	BB	AA	BB	BB	BB	AA	AA	AA	BB	AA	BB	BB	AA	BB	BB	AA	BB	AA	-	AA	BB	BB	BB	BB	AA	BB	BB	AA	AA	AA	AA	BB	BB
chr7A_26240247	4.9313	7A	26240247	G/A	BB	AA	AA	BB	AA	AA	AA	-	AA	BB	AA	BB	BB	AA	BB	BB	BB	AA	AA	AA	BB	AA	BB	BB	AA	BB	BB	AA	BB	AA	-	AA	BB	BB	BB	BB	AA	BB	BB	AA	AA	AA	-	BB	BB
chr7A_27004902	5.72863	7A	27004902	A/C	BB	AA	AA	BB	AA	AA	AA	-	AA	BB	AA	BB	BB	AA	BB	BB	BB	AA	AA	AA	BB	AA	BB	BB	AA	BB	BB	AA	BB	AA	BB	AA	BB	BB	BB	BB	AA	BB	BB	AA	AA	AA	AA	BB	BB
chr7A_28125655	6.817	7A	28125655	G/A	BB	AA	AA	BB	AA	AA	AA	-	AA	BB	AA	BB	BB	AA	BB	BB	BB	AA	AA	AA	BB	AA	BB	BB	AA	BB	BB	AA	BB	AA	-	AA	BB	BB	AA	BB	AA	BB	BB	AA	AA	AA	AA	BB	BB
chr7A_29321702	7.63293	7A	29321702	C/T	BB	AA	AA	BB	AA	AA	AA	-	AA	BB	AA	BB	BB	AA	BB	BB	BB	AA	AA	AA	BB	AA	BB	-	AA	BB	BB	AA	BB	AA	-	AA	BB	BB	AA	BB	AA	BB	BB	AA	AA	AA	AA	BB	BB
chr7A_32179154	11.4338	7A	32179154	G/A	BB	AA	BB	BB	AA	AA	AA	BB	AA	BB	BB	BB	-	BB	BB	BB	BB	AA	AA	AA	BB	AA	BB	BB	AA	BB	BB	AA	BB	AA	-	AA	BB	BB	AA	BB	AA	BB	BB	AA	AA	AA	AA	BB	BB
chr7A_33369228	12.6664	7A	33369228	C/T	BB	AA	BB	BB	AA	AA	AA	BB	AA	BB	BB	BB	BB	BB	BB	BB	BB	AA	AA	AA	BB	AA	BB	BB	AA	BB	BB	AA	BB	AA	-	AA	BB	BB	AA	BB	BB	BB	BB	AA	AA	AA	AA	BB	BB
chr7A_35769647	17.593	7A	35769647	C/T	BB	AA	BB	BB	AA	AA	AA	BB	AA	BB	BB	BB	AA	BB	BB	BB	BB	AA	AA	AA	BB	AA	BB	BB	AA	BB	BB	AA	BB	AA	BB	AA	BB	BB	BB	BB	BB	BB	BB	BB	BB	AA	AA	BB	BB
chr7A_35769664	17.593	7A	35769664	C/T	BB	AA	BB	BB	AA	AA	AA	BB	AA	BB	BB	BB	AA	BB	BB	BB	BB	AA	AA	AA	BB	AA	BB	BB	AA	BB	BB	AA	BB	AA	BB	AA	BB	BB	BB	BB	BB	BB	BB	BB	BB	AA	AA	BB	BB
chr7A_39411003	22.9829	7A	39411003	C/T	BB	BB	BB	BB	AA	BB	BB	BB	AA	AA	BB	BB	AA	BB	BB	BB	BB	AA	AA	AA	BB	AA	BB	AA	AA	BB	BB	AA	BB	AA	BB	AA	BB	BB	BB	BB	BB	BB	BB	BB	BB	AA	-	BB	BB
chr7A_40101095	22.9829	7A	40101095	G/C	BB	BB	BB	BB	AA	BB	BB	BB	AA	AA	BB	BB	AA	BB	BB	BB	BB	AA	AA	AA	BB	AA	BB	AA	AA	BB	BB	AA	BB	AA	BB	AA	BB	BB	BB	BB	BB	BB	BB	BB	BB	AA	AA	BB	BB
chr7A_40101113	22.9829	7A	40101113	A/C	BB	BB	BB	BB	AA	BB	BB	BB	AA	AA	BB	BB	AA	BB	BB	BB	BB	AA	AA	AA	BB	AA	BB	AA	AA	BB	BB	AA	BB	AA	BB	AA	BB	BB	BB	BB	BB	BB	BB	BB	BB	AA	AA	BB	BB
chr7A_41192818	24.7737	7A	41192818	G/A	BB	BB	BB	BB	AA	BB	BB	BB	AA	AA	BB	BB	-	BB	BB	BB	BB	AA	AA	AA	BB	AA	BB	AA	AA	BB	BB	AA	BB	AA	BB	AA	BB	BB	BB	BB	BB	BB	BB	BB	BB	AA	AA	BB	BB
chr7A_44352257	28.9611	7A	44352257	C/T	BB	BB	BB	BB	AA	BB	BB	BB	AA	AA	BB	BB	AA	BB	BB	BB	BB	AA	AA	BB	BB	AA	BB	AA	AA	AA	BB	-	BB	AA	BB	AA	BB	BB	BB	BB	BB	BB	BB	BB	BB	AA	AA	BB	AA
chr7A_46147337	29.4496	7A	46147337	T/G	BB	BB	BB	BB	AA	BB	BB	BB	AA	AA	BB	BB	AA	BB	BB	BB	BB	AA	AA	BB	BB	AA	BB	AA	AA	AA	BB	BB	BB	AA	BB	AA	BB	BB	BB	BB	BB	BB	BB	BB	BB	AA	AA	BB	AA
chr7A_46240861	29.4496	7A	46240861	C/T	BB	BB	BB	BB	AA	BB	BB	BB	AA	AA	BB	BB	AA	BB	BB	BB	BB	AA	AA	BB	BB	AA	BB	AA	AA	AA	BB	BB	BB	AA	BB	AA	BB	BB	BB	BB	BB	BB	BB	BB	BB	AA	AA	BB	AA
chr7A_46522354	29.4496	7A	46522354	G/C	BB	BB	BB	BB	AA	BB	BB	BB	AA	AA	BB	BB	AA	BB	BB	BB	BB	AA	-	BB	BB	AA	BB	AA	AA	AA	BB	BB	BB	AA	BB	AA	BB	BB	BB	BB	BB	BB	BB	BB	BB	AA	AA	BB	-
chr7A_47049513	29.9656	7A	47049513	A/G	BB	BB	BB	BB	AA	BB	BB	BB	AA	AA	BB	BB	AA	BB	BB	BB	BB	AA	AA	BB	BB	AA	BB	AA	AA	AA	BB	BB	BB	AA	BB	AA	BB	BB	BB	BB	BB	BB	BB	BB	BB	AA	AA	BB	AA
chr7A_47049536	29.9656	7A	47049536	T/C	BB	BB	BB	BB	AA	BB	BB	BB	AA	AA	BB	BB	AA	BB	BB	BB	BB	AA	AA	BB	BB	AA	BB	AA	AA	AA	BB	BB	BB	AA	BB	AA	BB	BB	BB	BB	BB	BB	BB	BB	BB	AA	AA	BB	AA
chr7A_47049539	29.9656	7A	47049539	A/T	BB	BB	BB	BB	AA	BB	BB	BB	AA	AA	BB	BB	AA	BB	BB	BB	BB	AA	AA	BB	BB	AA	BB	AA	AA	AA	BB	BB	BB	AA	BB	AA	BB	BB	BB	BB	BB	BB	BB	BB	BB	AA	AA	BB	AA
chr7A_47049556	29.9656	7A	47049556	T/C	BB	BB	BB	BB	AA	BB	BB	BB	AA	AA	BB	BB	AA	BB	BB	BB	BB	AA	AA	BB	BB	AA	BB	AA	AA	AA	BB	BB	BB	AA	BB	AA	BB	BB	BB	BB	BB	BB	BB	BB	BB	AA	AA	BB	AA
chr7A_49052038	33.6993	7A	49052038	C/A	BB	BB	BB	BB	AA	BB	BB	BB	AA	AA	BB	BB	AA	BB	BB	BB	BB	AA	AA	BB	BB	AA	BB	AA	AA	AA	BB	BB	-	AA	BB	AA	BB	BB	BB	BB	AA	BB	BB	AA	BB	AA	AA	BB	AA
chr7A_49184671	33.6993	7A	49184671	C/G	BB	BB	BB	BB	AA	BB	BB	BB	AA	AA	BB	BB	-	BB	BB	BB	BB	AA	AA	BB	BB	AA	BB	AA	AA	AA	BB	BB	BB	AA	BB	AA	BB	BB	BB	BB	AA	BB	BB	AA	BB	AA	AA	BB	AA
chr7A_49403709	33.6993	7A	49403709	T/C	BB	BB	BB	BB	AA	BB	BB	BB	AA	AA	BB	BB	AA	BB	BB	BB	BB	AA	AA	BB	BB	AA	BB	AA	AA	AA	BB	BB	BB	AA	BB	AA	BB	BB	BB	BB	AA	BB	BB	AA	BB	AA	AA	BB	AA
chr7A_49905601	33.6993	7A	49905601	G/A	BB	BB	BB	BB	AA	BB	BB	BB	AA	AA	BB	BB	AA	BB	BB	BB	BB	AA	AA	BB	BB	AA	BB	AA	AA	AA	BB	BB	BB	AA	BB	AA	BB	BB	BB	BB	AA	BB	BB	AA	BB	AA	-	BB	-
chr7A_49905625	33.6993	7A	49905625	A/T	BB	BB	BB	BB	AA	BB	BB	BB	AA	AA	BB	BB	AA	BB	BB	BB	BB	AA	AA	BB	BB	AA	BB	AA	AA	AA	BB	BB	BB	AA	BB	AA	BB	BB	BB	BB	AA	BB	BB	AA	BB	AA	-	BB	AA
chr7A_52413809	33.6993	7A	52413809	C/T	BB	BB	BB	BB	AA	BB	BB	BB	AA	AA	BB	BB	AA	BB	BB	BB	BB	AA	AA	BB	BB	AA	BB	AA	AA	AA	BB	BB	BB	AA	BB	AA	BB	BB	BB	BB	AA	BB	BB	AA	BB	AA	AA	BB	AA
chr7A_56262535	37.1093	7A	56262535	G/C	BB	BB	BB	BB	AA	BB	BB	BB	-	AA	BB	BB	AA	BB	BB	BB	BB	AA	AA	AA	BB	AA	BB	AA	AA	AA	BB	BB	BB	AA	BB	AA	BB	BB	BB	BB	AA	BB	BB	-	BB	AA	AA	BB	AA
chr7A_56262543	37.1093	7A	56262543	T/C	BB	BB	BB	BB	AA	BB	BB	BB	-	AA	BB	BB	AA	BB	BB	BB	BB	AA	AA	AA	BB	AA	BB	AA	AA	AA	BB	BB	BB	AA	BB	AA	BB	BB	BB	BB	AA	BB	BB	-	BB	AA	AA	BB	AA
chr7A_57742450	37.1093	7A	57742450	A/G	BB	BB	BB	BB	AA	BB	BB	BB	AA	AA	BB	BB	AA	BB	BB	BB	BB	AA	AA	AA	BB	AA	BB	-	-	AA	BB	BB	BB	AA	BB	AA	BB	BB	BB	BB	AA	BB	BB	AA	BB	AA	AA	BB	AA
chr7A_58235863	37.2307	7A	58235863	C/G	BB	BB	BB	BB	AA	BB	BB	BB	AA	AA	BB	BB	AA	BB	BB	BB	BB	-	AA	AA	BB	AA	BB	AA	AA	AA	BB	BB	BB	AA	BB	AA	BB	BB	BB	BB	AA	BB	BB	AA	BB	AA	AA	BB	AA
chr7A_62750971	38.902	7A	62750971	C/G	BB	BB	BB	BB	AA	BB	BB	BB	AA	AA	BB	BB	AA	AA	BB	BB	BB	AA	AA	AA	BB	AA	BB	AA	AA	AA	BB	BB	BB	AA	BB	BB	BB	BB	BB	BB	AA	BB	BB	AA	BB	AA	AA	BB	AA
chr7A_62753529	38.902	7A	62753529	C/T	BB	BB	BB	BB	AA	BB	BB	BB	AA	AA	BB	BB	AA	AA	BB	BB	BB	AA	AA	AA	BB	AA	BB	AA	AA	AA	BB	BB	BB	AA	BB	BB	BB	BB	BB	BB	AA	BB	BB	AA	BB	AA	AA	BB	AA
chr7A_66446638	43.3526	7A	66446638	T/A	-	BB	BB	AA	AA	BB	BB	BB	BB	AA	BB	BB	BB	AA	BB	AA	BB	-	AA	AA	BB	AA	BB	AA	AA	AA	BB	BB	BB	AA	BB	BB	BB	BB	BB	BB	AA	BB	BB	AA	BB	BB	AA	BB	AA
chr7A_75305239	46.6951	7A	75305239	C/T	AA	BB	BB	-	AA	BB	BB	BB	BB	BB	BB	BB	BB	AA	BB	AA	BB	-	AA	AA	BB	AA	BB	AA	AA	AA	BB	BB	BB	AA	BB	-	BB	BB	BB	BB	AA	BB	BB	AA	BB	BB	AA	BB	AA
chr7A_75820143	46.6951	7A	75820143	T/C	AA	BB	BB	-	AA	BB	BB	BB	BB	BB	BB	BB	BB	AA	BB	AA	BB	-	AA	AA	BB	AA	BB	AA	AA	AA	BB	BB	BB	AA	BB	BB	BB	BB	BB	BB	AA	BB	BB	AA	BB	BB	AA	BB	AA
chr7A_77430206	48.475	7A	77430206	C/T	AA	BB	BB	BB	AA	BB	BB	BB	BB	BB	BB	BB	BB	AA	BB	AA	BB	BB	AA	AA	BB	AA	BB	AA	AA	AA	BB	BB	BB	AA	BB	BB	BB	BB	AA	BB	AA	BB	BB	AA	BB	BB	-	BB	AA
chr7A_77430225	48.475	7A	77430225	C/A	AA	BB	BB	BB	AA	BB	BB	BB	BB	BB	BB	BB	BB	AA	BB	AA	BB	BB	AA	AA	BB	AA	BB	AA	AA	AA	BB	BB	BB	AA	BB	BB	BB	BB	AA	BB	AA	BB	BB	AA	BB	BB	-	BB	AA
chr7A_79595395	49.553	7A	79595395	A/G	-	BB	BB	-	AA	BB	BB	BB	BB	BB	AA	BB	BB	AA	BB	AA	BB	-	AA	AA	BB	AA	BB	AA	AA	AA	BB	BB	BB	AA	BB	BB	BB	BB	AA	BB	AA	BB	BB	AA	BB	BB	AA	BB	AA
chr7A_85912154	55.8275	7A	85912154	A/G	BB	BB	BB	BB	AA	BB	BB	BB	BB	BB	AA	AA	BB	AA	BB	BB	BB	BB	AA	AA	BB	BB	BB	AA	AA	AA	BB	BB	BB	AA	BB	BB	BB	BB	AA	BB	AA	BB	BB	AA	BB	BB	AA	AA	BB
chr7A_89975484	57.0763	7A	89975484	G/A	BB	BB	BB	BB	AA	BB	BB	BB	BB	BB	AA	AA	BB	-	BB	BB	BB	BB	AA	AA	BB	BB	BB	AA	AA	AA	-	BB	BB	-	BB	BB	BB	BB	AA	BB	-	BB	BB	AA	BB	BB	AA	AA	BB
chr7A_91910573	58.3617	7A	91910573	T/C	BB	BB	BB	BB	AA	BB	BB	BB	BB	BB	AA	AA	BB	AA	BB	BB	BB	BB	AA	AA	BB	BB	BB	AA	AA	AA	BB	BB	BB	AA	BB	BB	BB	BB	AA	BB	AA	BB	BB	AA	BB	BB	-	AA	BB
chr7A_94375979	58.5987	7A	94375979	C/T	BB	BB	BB	BB	AA	BB	BB	BB	BB	BB	AA	AA	BB	AA	BB	BB	BB	BB	AA	AA	BB	BB	BB	AA	AA	AA	BB	BB	BB	AA	BB	BB	BB	BB	AA	BB	AA	BB	BB	AA	BB	BB	AA	AA	BB
chr7A_94404212	58.5987	7A	94404212	A/G	BB	BB	BB	BB	AA	BB	BB	BB	BB	BB	AA	AA	BB	AA	BB	BB	BB	BB	AA	AA	BB	BB	BB	AA	AA	AA	BB	BB	BB	AA	-	BB	BB	BB	AA	BB	AA	BB	BB	AA	BB	BB	AA	AA	BB
chr7A_94459345	58.7138	7A	94459345	C/T	BB	BB	BB	BB	AA	BB	BB	BB	BB	BB	AA	AA	BB	AA	BB	BB	BB	BB	AA	AA	-	BB	BB	AA	AA	AA	BB	BB	BB	-	BB	BB	BB	BB	AA	BB	AA	BB	BB	AA	BB	BB	-	AA	BB
chr7A_94459374	58.7138	7A	94459374	T/C	BB	BB	BB	BB	AA	BB	BB	BB	BB	BB	AA	AA	BB	AA	BB	BB	BB	BB	AA	AA	-	BB	BB	AA	AA	AA	BB	BB	BB	-	BB	BB	BB	BB	AA	BB	AA	BB	BB	AA	BB	BB	-	AA	BB
chr7A_94459378	58.7138	7A	94459378	T/C	BB	BB	BB	BB	AA	BB	BB	BB	BB	BB	AA	AA	BB	AA	BB	BB	BB	BB	AA	AA	-	BB	BB	AA	AA	AA	BB	BB	BB	-	BB	BB	BB	BB	AA	BB	AA	BB	BB	AA	BB	BB	-	AA	BB
chr7A_94495548	58.7138	7A	94495548	A/C	BB	BB	BB	BB	AA	BB	BB	BB	BB	BB	AA	AA	BB	AA	BB	BB	BB	BB	AA	AA	BB	BB	BB	AA	AA	AA	BB	BB	BB	AA	BB	BB	BB	BB	AA	BB	AA	BB	BB	AA	BB	BB	AA	AA	BB
chr7A_94688842	58.7138	7A	94688842	G/C	BB	BB	BB	BB	AA	BB	BB	BB	BB	BB	AA	AA	BB	AA	BB	BB	BB	BB	AA	AA	BB	BB	BB	AA	AA	AA	BB	BB	BB	AA	BB	BB	BB	BB	AA	BB	AA	BB	BB	AA	BB	BB	AA	AA	BB
chr7A_96006360	59.0748	7A	96006360	G/A	BB	BB	BB	BB	AA	BB	BB	BB	BB	BB	AA	AA	BB	AA	BB	BB	BB	BB	-	AA	BB	BB	BB	AA	AA	AA	BB	BB	BB	AA	BB	BB	BB	BB	AA	BB	-	BB	BB	AA	BB	BB	AA	AA	BB
chr7A_100072126	59.0748	7A	100072126	A/G	BB	BB	BB	BB	AA	BB	BB	BB	BB	BB	AA	AA	BB	AA	BB	BB	BB	BB	AA	AA	BB	BB	BB	AA	AA	AA	BB	BB	BB	AA	BB	BB	BB	BB	AA	BB	AA	BB	BB	AA	BB	BB	AA	AA	BB
chr7A_102492398	59.39	7A	102492398	G/C	BB	BB	BB	BB	AA	BB	BB	BB	BB	BB	AA	AA	BB	-	BB	-	BB	BB	AA	AA	BB	BB	BB	AA	-	AA	BB	BB	BB	AA	BB	BB	BB	BB	AA	BB	AA	BB	BB	-	BB	BB	-	AA	BB
chr7A_102492424	59.39	7A	102492424	C/T	BB	BB	BB	BB	AA	BB	BB	BB	BB	BB	AA	AA	BB	-	BB	-	BB	BB	AA	AA	BB	BB	BB	AA	-	AA	BB	BB	BB	AA	BB	BB	BB	BB	AA	BB	AA	BB	BB	-	BB	BB	-	AA	BB
chr7A_106411794	60.1113	7A	106411794	G/A	BB	BB	BB	BB	AA	BB	BB	AA	BB	BB	AA	AA	BB	AA	BB	BB	BB	BB	AA	AA	BB	BB	BB	AA	AA	AA	BB	BB	BB	AA	BB	BB	BB	BB	AA	BB	AA	BB	BB	AA	BB	BB	AA	AA	BB
chr7A_106772644	60.1113	7A	106772644	C/G	BB	BB	BB	BB	AA	BB	BB	AA	BB	BB	AA	AA	BB	AA	BB	BB	BB	BB	AA	AA	BB	BB	BB	AA	AA	AA	BB	BB	BB	AA	BB	BB	BB	BB	AA	BB	AA	BB	BB	-	BB	BB	AA	AA	BB
chr7A_106995722	60.1113	7A	106995722	T/C	BB	BB	BB	BB	AA	BB	BB	AA	BB	BB	AA	AA	BB	AA	BB	BB	BB	BB	AA	AA	BB	BB	BB	-	AA	AA	BB	BB	BB	AA	BB	BB	BB	BB	AA	BB	AA	BB	BB	AA	BB	BB	AA	-	BB
chr7A_107458430	60.1113	7A	107458430	A/G	BB	BB	BB	BB	AA	BB	BB	AA	BB	BB	AA	AA	BB	AA	BB	BB	BB	BB	AA	AA	BB	BB	BB	AA	AA	AA	BB	BB	BB	AA	BB	BB	BB	BB	AA	BB	AA	BB	BB	AA	BB	BB	-	AA	BB
chr7A_108215749	60.1113	7A	108215749	A/G	BB	BB	BB	BB	AA	BB	BB	AA	BB	BB	AA	AA	BB	AA	BB	BB	BB	BB	AA	AA	BB	BB	BB	AA	AA	-	BB	BB	BB	AA	BB	BB	BB	BB	AA	BB	AA	BB	BB	AA	BB	BB	AA	AA	BB
chr7A_108785768	60.2863	7A	108785768	G/C	BB	BB	BB	BB	AA	BB	BB	BB	BB	BB	AA	AA	BB	AA	BB	BB	BB	BB	AA	AA	BB	BB	BB	AA	AA	AA	BB	BB	BB	AA	BB	BB	BB	BB	AA	BB	AA	BB	BB	AA	BB	BB	AA	AA	BB
chr7A_108785769	60.2863	7A	108785769	T/C	BB	BB	BB	BB	AA	BB	BB	BB	BB	BB	AA	AA	BB	AA	BB	BB	BB	BB	AA	AA	BB	BB	BB	AA	AA	AA	BB	BB	BB	AA	BB	BB	BB	BB	AA	BB	AA	BB	BB	AA	BB	BB	AA	AA	BB
chr7A_113791836	60.9156	7A	113791836	C/G	BB	BB	BB	BB	BB	BB	BB	BB	BB	BB	AA	AA	BB	AA	BB	BB	BB	BB	AA	-	BB	AA	BB	AA	AA	AA	BB	BB	BB	AA	BB	BB	BB	BB	AA	BB	AA	BB	BB	AA	BB	BB	AA	AA	BB
chr7A_113791855	60.9156	7A	113791855	C/T	BB	BB	BB	BB	BB	BB	BB	BB	BB	BB	AA	AA	BB	AA	BB	BB	BB	BB	AA	-	BB	AA	BB	AA	AA	AA	BB	BB	BB	AA	BB	BB	BB	BB	AA	BB	AA	BB	BB	AA	BB	BB	AA	AA	BB
chr7A_113791876	60.9156	7A	113791876	A/T	BB	BB	BB	BB	BB	BB	BB	BB	BB	BB	AA	AA	BB	AA	BB	BB	BB	BB	AA	-	BB	AA	BB	AA	AA	AA	BB	BB	BB	AA	BB	BB	BB	BB	AA	BB	AA	BB	BB	AA	BB	BB	AA	AA	BB
chr7A_114020088	60.9156	7A	114020088	G/C	BB	BB	BB	BB	BB	BB	BB	BB	BB	BB	AA	AA	BB	AA	BB	BB	BB	BB	AA	AA	BB	AA	BB	AA	-	AA	BB	BB	BB	-	BB	BB	BB	BB	AA	BB	AA	BB	BB	AA	BB	BB	AA	AA	BB
chr7A_115267913	61.0323	7A	115267913	A/G	BB	BB	BB	BB	BB	BB	BB	BB	BB	BB	AA	AA	BB	AA	BB	BB	-	BB	AA	AA	BB	AA	BB	AA	AA	AA	BB	BB	BB	AA	BB	BB	BB	BB	AA	BB	AA	BB	BB	AA	BB	BB	AA	AA	BB
chr7A_115314240	61.0323	7A	115314240	G/A	BB	BB	BB	BB	BB	BB	BB	BB	BB	BB	AA	AA	BB	AA	BB	BB	BB	BB	AA	AA	BB	AA	BB	AA	AA	AA	BB	BB	BB	AA	BB	BB	BB	BB	AA	BB	AA	BB	BB	AA	BB	BB	AA	AA	BB
chr7A_115314271	61.0323	7A	115314271	C/T	BB	BB	BB	BB	BB	BB	BB	BB	BB	BB	AA	AA	BB	AA	BB	BB	BB	BB	AA	AA	BB	AA	BB	AA	AA	AA	BB	BB	BB	AA	BB	BB	BB	BB	AA	BB	AA	BB	BB	AA	BB	BB	AA	AA	BB
chr7A_115314293	61.0323	7A	115314293	A/T	BB	BB	BB	BB	BB	BB	BB	BB	BB	BB	AA	AA	BB	AA	BB	BB	BB	BB	AA	AA	BB	AA	BB	AA	AA	AA	BB	BB	BB	AA	BB	BB	BB	BB	AA	BB	AA	BB	BB	AA	BB	BB	AA	AA	BB
chr7A_117037277	64.1811	7A	117037277	G/T	BB	BB	BB	BB	AA	BB	BB	BB	AA	BB	AA	AA	BB	AA	BB	BB	BB	BB	AA	AA	BB	AA	BB	AA	AA	AA	BB	BB	BB	AA	BB	BB	BB	BB	AA	BB	AA	AA	BB	AA	BB	AA	AA	AA	BB
chr7A_117349869	64.1811	7A	117349869	G/A	BB	BB	BB	BB	AA	BB	BB	BB	AA	BB	AA	AA	BB	AA	BB	BB	BB	BB	AA	AA	BB	AA	BB	AA	AA	AA	BB	BB	BB	AA	BB	BB	BB	BB	AA	BB	AA	AA	BB	AA	BB	AA	AA	AA	BB
chr7A_117349907	64.1811	7A	117349907	A/G	BB	BB	BB	BB	AA	BB	BB	BB	AA	BB	AA	AA	BB	AA	BB	BB	BB	BB	AA	AA	BB	AA	BB	AA	AA	AA	BB	BB	-	AA	BB	BB	BB	BB	AA	BB	AA	AA	BB	AA	BB	AA	AA	AA	BB
chr7A_122984835	64.8502	7A	122984835	C/G	BB	BB	BB	BB	AA	BB	BB	BB	AA	BB	AA	AA	BB	-	BB	BB	BB	BB	AA	AA	BB	AA	BB	AA	AA	AA	BB	BB	BB	AA	BB	BB	BB	BB	-	BB	AA	AA	BB	-	BB	AA	-	AA	BB
chr7A_124069496	64.8502	7A	124069496	A/C	BB	BB	BB	BB	AA	BB	BB	BB	AA	BB	AA	AA	BB	AA	BB	BB	BB	BB	AA	AA	BB	AA	BB	AA	AA	AA	BB	BB	BB	AA	BB	BB	BB	BB	AA	BB	AA	AA	BB	AA	BB	AA	AA	AA	BB
chr7A_124069545	64.8502	7A	124069545	T/G	BB	BB	BB	BB	AA	BB	BB	BB	AA	BB	AA	AA	BB	AA	BB	BB	BB	BB	AA	AA	BB	AA	BB	AA	AA	AA	BB	BB	BB	AA	BB	BB	BB	BB	AA	BB	AA	AA	BB	AA	BB	AA	AA	AA	BB
chr7A_126116696	65.0199	7A	126116696	A/C	BB	BB	BB	BB	AA	BB	BB	BB	AA	BB	AA	AA	BB	AA	BB	BB	BB	BB	AA	AA	BB	AA	BB	AA	AA	AA	BB	BB	BB	AA	BB	BB	BB	BB	AA	BB	AA	AA	BB	AA	BB	AA	AA	AA	BB
chr7A_126593296	65.0199	7A	126593296	G/A	BB	BB	BB	BB	AA	BB	BB	BB	AA	BB	AA	AA	BB	AA	BB	BB	BB	BB	AA	AA	BB	AA	BB	AA	AA	AA	BB	BB	BB	AA	BB	BB	BB	BB	AA	BB	AA	AA	BB	AA	BB	AA	AA	AA	BB
chr7A_126783900	65.0199	7A	126783900	T/C	BB	BB	BB	BB	AA	BB	BB	BB	AA	BB	AA	AA	BB	AA	BB	BB	BB	BB	AA	AA	BB	AA	BB	-	AA	AA	BB	BB	BB	AA	BB	BB	BB	BB	AA	BB	AA	-	BB	AA	BB	AA	AA	AA	BB
chr7A_126871483	65.0199	7A	126871483	A/G	BB	BB	BB	BB	AA	BB	BB	BB	AA	BB	AA	AA	BB	AA	BB	BB	BB	BB	AA	AA	BB	AA	BB	AA	AA	AA	BB	BB	BB	AA	BB	BB	BB	BB	AA	BB	AA	AA	BB	AA	BB	AA	AA	AA	BB
chr7A_127074387	65.2544	7A	127074387	G/T	BB	BB	BB	BB	AA	BB	BB	BB	AA	BB	AA	AA	BB	AA	BB	BB	BB	BB	AA	AA	BB	AA	BB	-	AA	AA	BB	BB	BB	AA	BB	BB	BB	BB	AA	BB	AA	AA	BB	-	BB	AA	AA	AA	BB
chr7A_127293982	65.2544	7A	127293982	C/G	BB	BB	BB	BB	AA	BB	BB	BB	AA	BB	AA	AA	BB	AA	BB	BB	BB	BB	AA	AA	BB	AA	BB	AA	AA	AA	BB	BB	BB	AA	BB	BB	BB	BB	AA	BB	AA	AA	BB	AA	BB	AA	AA	AA	BB
chr7A_128969252	66.3631	7A	128969252	T/C	BB	BB	BB	BB	AA	BB	BB	BB	AA	BB	AA	AA	BB	AA	BB	BB	BB	BB	AA	AA	BB	AA	BB	AA	AA	AA	BB	BB	BB	AA	BB	BB	BB	BB	AA	BB	AA	AA	BB	AA	BB	AA	AA	AA	BB
chr7A_129879691	66.3631	7A	129879691	G/A	BB	BB	BB	BB	AA	BB	BB	BB	AA	BB	AA	AA	BB	AA	BB	BB	BB	BB	AA	AA	BB	AA	BB	AA	AA	AA	BB	BB	BB	AA	BB	BB	BB	BB	AA	BB	AA	AA	BB	AA	BB	AA	AA	AA	BB
chr7A_130233836	66.3631	7A	130233836	G/C	BB	BB	BB	BB	AA	BB	BB	BB	AA	BB	AA	AA	BB	AA	BB	BB	BB	BB	AA	AA	BB	AA	BB	AA	AA	AA	BB	BB	BB	AA	BB	BB	BB	BB	AA	BB	AA	AA	BB	AA	BB	AA	AA	AA	BB
chr7A_130233851	66.3631	7A	130233851	A/G	BB	BB	BB	BB	AA	BB	BB	BB	AA	BB	AA	AA	-	AA	BB	BB	BB	BB	AA	AA	BB	AA	BB	AA	AA	AA	BB	BB	BB	AA	BB	BB	BB	BB	AA	BB	AA	AA	BB	AA	BB	AA	AA	AA	BB
chr7A_130302731	66.3631	7A	130302731	T/C	BB	BB	BB	BB	AA	BB	BB	BB	AA	BB	AA	AA	BB	AA	BB	BB	BB	BB	AA	AA	BB	AA	BB	AA	AA	AA	BB	BB	BB	AA	BB	BB	BB	BB	AA	BB	AA	AA	BB	AA	BB	AA	AA	AA	BB
chr7A_134458854	66.4812	7A	134458854	C/T	BB	BB	BB	BB	AA	BB	BB	BB	AA	BB	AA	AA	BB	AA	BB	BB	-	BB	AA	AA	BB	AA	BB	AA	-	AA	BB	BB	BB	AA	BB	BB	BB	BB	AA	BB	AA	AA	BB	-	BB	-	AA	-	BB
chr7A_134571333	66.6593	7A	134571333	T/C	BB	BB	BB	BB	AA	BB	BB	BB	AA	BB	AA	AA	BB	AA	BB	BB	BB	BB	AA	AA	-	AA	BB	AA	AA	AA	BB	BB	BB	AA	BB	BB	BB	BB	AA	BB	AA	AA	BB	AA	BB	AA	AA	AA	BB
chr7A_137918755	67.1887	7A	137918755	T/C	BB	BB	BB	BB	AA	BB	BB	BB	AA	BB	AA	AA	BB	AA	BB	BB	BB	-	AA	AA	BB	AA	BB	AA	AA	AA	BB	BB	BB	AA	BB	BB	BB	BB	BB	BB	AA	AA	BB	-	BB	AA	AA	AA	BB
chr7A_143037233	67.5467	7A	143037233	A/G	BB	BB	BB	BB	AA	BB	BB	BB	AA	BB	AA	AA	BB	AA	BB	BB	BB	BB	AA	AA	BB	AA	BB	AA	AA	AA	BB	BB	BB	-	BB	BB	BB	BB	BB	BB	AA	AA	BB	AA	BB	AA	AA	AA	BB
chr7A_143077595	67.5467	7A	143077595	C/T	BB	BB	BB	BB	AA	BB	BB	BB	AA	BB	AA	AA	BB	AA	BB	BB	BB	BB	AA	AA	BB	AA	BB	AA	AA	AA	BB	BB	BB	AA	BB	BB	BB	BB	BB	BB	AA	AA	BB	AA	BB	AA	AA	AA	BB
chr7A_143077835	67.5467	7A	143077835	C/T	BB	BB	BB	BB	AA	BB	BB	BB	AA	BB	AA	AA	BB	AA	BB	BB	BB	BB	AA	AA	BB	AA	BB	AA	AA	AA	BB	BB	BB	AA	BB	BB	BB	BB	BB	BB	AA	AA	BB	AA	BB	AA	AA	AA	BB
chr7A_143134170	67.5467	7A	143134170	C/T	BB	BB	BB	BB	AA	BB	BB	BB	AA	BB	AA	AA	BB	AA	BB	BB	BB	BB	AA	AA	BB	AA	BB	AA	AA	AA	BB	BB	BB	AA	BB	BB	BB	BB	BB	BB	AA	AA	BB	AA	BB	AA	AA	AA	BB
chr7A_145472848	67.6665	7A	145472848	C/T	BB	BB	BB	BB	AA	BB	BB	BB	AA	BB	AA	AA	BB	AA	BB	BB	BB	BB	AA	AA	BB	AA	BB	AA	AA	AA	BB	BB	BB	AA	BB	BB	BB	BB	BB	BB	AA	AA	BB	AA	BB	AA	-	AA	BB
chr7A_148170518	67.6665	7A	148170518	G/T	BB	BB	BB	BB	AA	BB	BB	BB	AA	BB	AA	AA	BB	AA	BB	BB	BB	BB	AA	AA	BB	AA	BB	AA	AA	AA	BB	BB	BB	AA	BB	BB	BB	BB	BB	BB	AA	AA	BB	-	BB	AA	AA	AA	BB
chr7A_149426415	67.6665	7A	149426415	T/C	BB	BB	BB	BB	AA	BB	BB	BB	AA	BB	AA	AA	BB	AA	BB	BB	BB	BB	AA	AA	BB	AA	BB	AA	AA	AA	BB	BB	BB	AA	BB	BB	BB	BB	BB	BB	AA	AA	BB	AA	BB	AA	AA	AA	BB
chr7A_156267417	67.6665	7A	156267417	G/C	BB	BB	BB	BB	AA	BB	BB	BB	AA	BB	AA	AA	BB	AA	BB	BB	BB	BB	AA	AA	BB	AA	BB	AA	AA	AA	BB	BB	BB	AA	BB	BB	BB	BB	BB	BB	AA	AA	BB	AA	BB	AA	AA	AA	BB
chr7A_157017141	67.6665	7A	157017141	G/A	BB	BB	BB	BB	AA	BB	BB	BB	-	BB	AA	AA	BB	-	BB	BB	BB	BB	AA	AA	BB	AA	BB	AA	AA	-	BB	BB	BB	AA	BB	BB	BB	BB	BB	BB	AA	AA	BB	AA	BB	AA	AA	AA	BB
chr7A_158435155	67.6665	7A	158435155	A/T	BB	BB	BB	BB	-	BB	BB	BB	-	BB	AA	AA	BB	-	BB	BB	BB	BB	AA	AA	BB	AA	BB	-	AA	AA	BB	BB	BB	AA	BB	BB	BB	BB	BB	BB	AA	AA	BB	AA	BB	AA	AA	AA	BB
chr7A_163389301	67.6665	7A	163389301	G/T	BB	BB	BB	BB	AA	-	BB	BB	AA	BB	AA	AA	-	AA	BB	BB	BB	-	AA	AA	BB	AA	BB	AA	AA	AA	BB	BB	BB	AA	BB	BB	BB	BB	BB	BB	AA	AA	BB	AA	BB	AA	AA	AA	BB
chr7A_164780991	67.6665	7A	164780991	C/G	BB	BB	BB	BB	AA	BB	BB	BB	AA	BB	AA	AA	BB	AA	BB	BB	BB	BB	AA	AA	BB	AA	BB	AA	AA	AA	BB	BB	BB	AA	BB	BB	BB	BB	BB	BB	-	AA	BB	AA	BB	AA	AA	AA	BB
chr7A_167678916	67.6665	7A	167678916	T/C	BB	BB	BB	BB	AA	BB	BB	BB	AA	BB	AA	AA	BB	AA	BB	BB	BB	BB	AA	AA	BB	AA	BB	-	AA	AA	BB	BB	BB	AA	BB	BB	BB	BB	BB	BB	AA	AA	BB	AA	BB	AA	AA	AA	BB
chr7A_167908206	67.6665	7A	167908206	A/C	BB	BB	BB	BB	AA	BB	BB	BB	AA	BB	AA	AA	BB	AA	BB	BB	BB	BB	AA	AA	BB	AA	BB	AA	AA	AA	BB	BB	BB	AA	BB	BB	BB	BB	BB	BB	AA	AA	BB	AA	BB	AA	AA	AA	BB
chr7A_167908257	67.6665	7A	167908257	A/G	BB	BB	BB	BB	AA	BB	BB	BB	AA	BB	AA	AA	BB	AA	BB	BB	BB	BB	AA	AA	BB	AA	BB	AA	AA	AA	BB	BB	BB	AA	BB	BB	BB	BB	BB	BB	AA	AA	BB	AA	BB	AA	AA	AA	BB
chr7A_170685295	67.6665	7A	170685295	T/C	BB	BB	BB	BB	AA	BB	BB	BB	-	BB	AA	AA	BB	AA	BB	BB	BB	BB	AA	AA	BB	AA	BB	AA	AA	AA	BB	BB	BB	AA	BB	BB	BB	BB	BB	BB	AA	AA	BB	AA	BB	AA	AA	AA	BB
chr7A_171438929	67.6665	7A	171438929	A/G	BB	BB	BB	BB	AA	BB	BB	BB	AA	BB	AA	AA	BB	AA	BB	BB	BB	BB	AA	AA	BB	AA	BB	AA	AA	AA	BB	BB	BB	AA	BB	BB	BB	BB	BB	BB	AA	AA	BB	AA	BB	AA	AA	AA	BB
chr7A_172207184	67.6665	7A	172207184	T/C	BB	BB	BB	BB	AA	BB	BB	BB	AA	BB	AA	AA	BB	AA	BB	BB	BB	BB	AA	AA	BB	AA	BB	AA	AA	AA	BB	BB	BB	AA	BB	BB	BB	BB	BB	BB	AA	AA	BB	AA	BB	AA	AA	AA	BB
chr7A_172954069	67.6665	7A	172954069	A/G	BB	BB	BB	BB	AA	BB	BB	BB	AA	BB	AA	AA	BB	AA	BB	BB	BB	BB	AA	AA	BB	AA	BB	AA	AA	AA	BB	BB	BB	AA	BB	BB	BB	BB	BB	BB	AA	AA	BB	AA	BB	AA	AA	AA	BB
chr7A_186542045	67.8397	7A	186542045	C/T	BB	BB	BB	BB	AA	BB	BB	BB	AA	BB	AA	AA	BB	AA	BB	BB	BB	BB	AA	AA	BB	AA	BB	AA	AA	AA	BB	BB	BB	AA	BB	BB	BB	BB	BB	BB	AA	AA	BB	AA	BB	AA	AA	AA	BB
chr7A_189437949	67.8397	7A	189437949	C/T	BB	BB	BB	BB	AA	BB	BB	BB	AA	BB	AA	AA	BB	AA	BB	BB	BB	BB	AA	AA	BB	AA	BB	AA	AA	AA	BB	BB	BB	AA	BB	BB	BB	BB	BB	BB	AA	AA	BB	AA	BB	AA	AA	AA	BB
chr7A_191173957	67.8397	7A	191173957	C/T	BB	BB	BB	BB	AA	BB	BB	BB	AA	BB	AA	AA	BB	AA	BB	BB	BB	BB	AA	AA	BB	AA	BB	AA	AA	AA	BB	BB	BB	AA	BB	BB	BB	BB	BB	BB	AA	AA	BB	AA	BB	AA	AA	AA	BB
chr7A_191173997	67.8397	7A	191173997	A/T	BB	BB	BB	BB	AA	BB	BB	BB	AA	BB	AA	AA	BB	AA	BB	BB	BB	BB	AA	AA	BB	AA	BB	AA	AA	AA	BB	BB	BB	AA	BB	BB	BB	BB	BB	BB	AA	AA	BB	AA	BB	AA	AA	AA	BB
chr7A_193618317	67.8397	7A	193618317	G/A	BB	BB	BB	BB	AA	BB	BB	BB	AA	BB	AA	AA	BB	AA	BB	BB	BB	BB	AA	AA	BB	AA	BB	AA	AA	AA	BB	BB	BB	AA	BB	BB	BB	BB	BB	BB	AA	AA	BB	AA	BB	AA	AA	AA	BB
chr7A_199855309	67.8397	7A	199855309	T/C	BB	BB	BB	BB	AA	BB	BB	BB	AA	BB	AA	AA	BB	AA	BB	BB	BB	BB	AA	AA	BB	AA	BB	AA	AA	AA	BB	BB	BB	AA	BB	BB	BB	BB	BB	BB	AA	AA	BB	AA	BB	AA	AA	AA	BB
chr7A_201989719	67.8397	7A	201989719	C/T	BB	BB	BB	BB	AA	BB	BB	BB	AA	BB	AA	AA	BB	AA	BB	BB	BB	BB	AA	AA	BB	AA	BB	AA	AA	AA	BB	BB	BB	AA	BB	BB	BB	BB	BB	BB	AA	AA	BB	AA	BB	AA	AA	AA	BB
chr7A_202744676	67.8397	7A	202744676	C/G	BB	BB	BB	BB	AA	BB	BB	BB	AA	BB	AA	-	BB	AA	BB	BB	BB	BB	AA	AA	BB	AA	BB	AA	AA	AA	BB	BB	BB	AA	BB	BB	BB	BB	BB	BB	AA	-	BB	AA	BB	AA	AA	AA	BB
chr7A_206581766	68.0104	7A	206581766	G/A	BB	BB	BB	BB	AA	BB	BB	BB	AA	BB	AA	AA	BB	AA	BB	BB	BB	BB	AA	AA	BB	AA	BB	AA	AA	AA	BB	BB	BB	AA	BB	BB	BB	BB	BB	BB	AA	AA	BB	AA	BB	AA	AA	AA	BB
chr7A_233702366	68.8938	7A	233702366	G/A	BB	BB	BB	BB	AA	BB	BB	BB	AA	BB	BB	AA	BB	AA	BB	AA	BB	BB	AA	AA	BB	AA	BB	-	AA	AA	BB	BB	BB	AA	BB	BB	BB	BB	BB	BB	AA	AA	BB	AA	BB	AA	AA	AA	BB
chr7A_234827309	68.8938	7A	234827309	C/T	BB	BB	BB	BB	AA	BB	BB	BB	AA	BB	BB	AA	BB	AA	BB	AA	BB	BB	AA	AA	BB	AA	BB	AA	AA	-	BB	BB	BB	AA	BB	BB	BB	BB	BB	BB	AA	AA	BB	AA	BB	AA	-	AA	BB
chr7A_244406809	69.594	7A	244406809	G/T	BB	BB	BB	BB	AA	BB	BB	BB	AA	BB	BB	AA	BB	AA	BB	AA	BB	BB	AA	AA	BB	AA	BB	AA	AA	AA	BB	BB	BB	AA	BB	BB	BB	BB	BB	BB	AA	AA	BB	AA	BB	AA	AA	AA	BB
chr7A_538313684	74.7964	7A	538313684	C/T	BB	BB	BB	BB	AA	BB	BB	BB	AA	BB	BB	AA	BB	AA	BB	AA	BB	BB	BB	AA	BB	BB	BB	BB	AA	AA	BB	BB	BB	AA	BB	BB	BB	BB	BB	BB	BB	AA	BB	AA	BB	AA	-	AA	AA
chr7A_540774684	75.8269	7A	540774684	C/T	BB	BB	BB	BB	AA	BB	BB	BB	AA	BB	BB	AA	BB	AA	BB	AA	BB	BB	BB	AA	BB	BB	BB	BB	AA	AA	BB	BB	BB	AA	BB	BB	BB	BB	BB	BB	BB	AA	BB	AA	BB	AA	BB	AA	AA
chr7A_540872124	75.8269	7A	540872124	A/G	BB	BB	BB	BB	AA	BB	BB	BB	AA	BB	BB	AA	BB	AA	BB	AA	BB	BB	BB	AA	BB	BB	BB	BB	AA	AA	BB	BB	BB	AA	BB	BB	BB	BB	BB	BB	BB	AA	BB	AA	BB	AA	BB	AA	AA
chr7A_541335549	75.8269	7A	541335549	G/A	BB	BB	BB	BB	AA	BB	BB	BB	AA	BB	BB	AA	BB	AA	BB	AA	BB	BB	BB	AA	BB	BB	BB	BB	AA	AA	BB	BB	BB	AA	BB	BB	BB	BB	BB	BB	BB	AA	BB	AA	BB	AA	BB	AA	AA
chr7A_545581556	76.1686	7A	545581556	T/C	BB	BB	BB	BB	AA	BB	BB	BB	AA	BB	BB	AA	BB	AA	BB	AA	BB	BB	BB	AA	BB	BB	BB	BB	AA	AA	BB	BB	BB	AA	BB	BB	BB	BB	BB	BB	BB	AA	BB	AA	BB	AA	BB	AA	AA
chr7A_561604034	77.7555	7A	561604034	C/T	BB	BB	BB	BB	AA	BB	BB	BB	AA	BB	BB	AA	BB	-	BB	AA	BB	BB	BB	-	BB	BB	BB	BB	AA	AA	BB	BB	BB	AA	BB	BB	BB	BB	BB	BB	BB	AA	BB	AA	BB	AA	BB	BB	AA
chr7A_575259141	78.9766	7A	575259141	C/G	BB	BB	BB	BB	AA	BB	BB	BB	AA	BB	BB	AA	BB	-	BB	AA	BB	BB	BB	AA	BB	BB	BB	BB	AA	AA	AA	BB	BB	AA	BB	BB	BB	BB	BB	BB	BB	AA	BB	AA	BB	AA	BB	BB	AA
chr7A_580657048	79.8739	7A	580657048	C/A	BB	BB	BB	BB	AA	BB	BB	BB	AA	BB	BB	AA	BB	AA	BB	BB	BB	BB	BB	AA	BB	BB	BB	BB	AA	AA	AA	BB	BB	AA	BB	BB	BB	BB	BB	BB	BB	AA	BB	AA	BB	AA	BB	BB	BB
chr7A_581035740	79.8739	7A	581035740	G/A	BB	BB	BB	BB	-	BB	BB	BB	AA	BB	BB	AA	BB	AA	BB	BB	BB	BB	BB	AA	BB	BB	BB	BB	-	AA	AA	BB	BB	-	BB	BB	BB	BB	BB	BB	BB	AA	BB	AA	BB	AA	BB	BB	BB
chr7A_581045482	79.8739	7A	581045482	G/A	BB	BB	BB	BB	AA	BB	BB	BB	AA	BB	BB	AA	BB	AA	BB	BB	BB	-	BB	AA	BB	BB	BB	BB	AA	AA	AA	BB	BB	AA	BB	BB	BB	BB	BB	BB	BB	AA	BB	AA	BB	AA	BB	BB	BB
chr7A_586198349	79.9958	7A	586198349	C/T	BB	BB	BB	BB	AA	BB	BB	BB	AA	BB	BB	-	BB	AA	BB	BB	BB	BB	BB	AA	BB	BB	-	BB	AA	AA	AA	BB	BB	AA	BB	BB	BB	BB	BB	BB	BB	AA	BB	AA	BB	-	BB	BB	BB
chr7A_586312360	79.9958	7A	586312360	C/G	BB	BB	BB	BB	AA	BB	BB	BB	AA	BB	BB	AA	BB	AA	BB	BB	BB	BB	BB	AA	BB	BB	BB	BB	AA	AA	AA	BB	BB	AA	BB	BB	BB	BB	BB	BB	BB	AA	BB	AA	BB	AA	BB	BB	BB
chr7A_596357400	79.9958	7A	596357400	A/G	BB	BB	BB	BB	AA	BB	BB	BB	AA	BB	BB	AA	BB	AA	BB	BB	BB	BB	BB	AA	BB	BB	BB	BB	-	AA	AA	BB	BB	AA	BB	BB	BB	BB	BB	BB	BB	AA	BB	AA	BB	AA	BB	BB	BB
chr7A_603561507	80.1719	7A	603561507	A/G	BB	BB	BB	BB	AA	BB	BB	BB	AA	BB	BB	AA	BB	AA	BB	BB	BB	BB	BB	AA	BB	BB	BB	BB	AA	AA	AA	-	BB	AA	BB	BB	BB	BB	BB	BB	BB	AA	BB	AA	BB	AA	BB	BB	BB
chr7A_607735519	80.1719	7A	607735519	G/T	BB	BB	BB	BB	AA	BB	BB	BB	AA	BB	BB	AA	BB	AA	BB	BB	BB	BB	BB	AA	BB	BB	BB	BB	AA	AA	AA	BB	BB	AA	BB	BB	BB	BB	BB	BB	BB	AA	BB	AA	BB	AA	BB	BB	BB
chr7A_611894602	81.8118	7A	611894602	T/C	BB	BB	BB	BB	AA	BB	BB	BB	AA	BB	BB	AA	BB	AA	BB	BB	BB	BB	BB	AA	BB	BB	BB	BB	AA	AA	AA	BB	BB	AA	BB	BB	BB	BB	BB	BB	BB	AA	BB	-	BB	AA	BB	BB	BB
chr7A_617608296	82.1005	7A	617608296	T/A	BB	BB	BB	BB	AA	BB	BB	BB	AA	BB	BB	AA	BB	AA	BB	BB	BB	BB	BB	AA	BB	BB	BB	BB	AA	AA	AA	BB	BB	AA	BB	BB	BB	BB	BB	BB	BB	AA	BB	-	BB	AA	AA	BB	BB
chr7A_617608344	82.1005	7A	617608344	C/T	BB	BB	BB	BB	AA	BB	BB	BB	AA	BB	BB	AA	BB	AA	BB	BB	BB	BB	BB	AA	BB	BB	BB	BB	AA	AA	AA	BB	BB	AA	BB	BB	BB	BB	BB	BB	BB	AA	BB	-	BB	AA	AA	BB	BB
chr7A_618115905	82.1005	7A	618115905	A/G	BB	BB	BB	BB	AA	BB	BB	BB	AA	BB	BB	AA	BB	AA	BB	BB	BB	BB	BB	AA	BB	BB	BB	BB	AA	AA	AA	BB	BB	AA	BB	BB	BB	BB	BB	BB	BB	AA	BB	-	BB	AA	AA	BB	BB
chr7A_619494259	82.575	7A	619494259	T/C	BB	BB	BB	BB	AA	BB	BB	BB	AA	BB	BB	AA	BB	-	BB	BB	BB	BB	BB	AA	BB	BB	BB	BB	AA	AA	AA	BB	BB	AA	BB	BB	BB	BB	BB	BB	BB	AA	BB	-	BB	AA	-	BB	BB
chr7A_619494304	82.575	7A	619494304	G/A	BB	BB	BB	BB	AA	BB	BB	BB	AA	BB	BB	AA	BB	-	BB	BB	BB	BB	BB	AA	BB	BB	BB	BB	AA	AA	AA	BB	BB	AA	BB	BB	BB	BB	BB	BB	BB	AA	BB	-	BB	AA	-	BB	BB
chr7A_620398790	82.9404	7A	620398790	G/A	BB	BB	BB	BB	AA	BB	BB	BB	AA	BB	BB	AA	BB	AA	BB	BB	BB	BB	BB	AA	BB	BB	BB	BB	AA	AA	AA	BB	BB	AA	BB	BB	BB	AA	BB	BB	BB	AA	BB	-	BB	AA	AA	BB	BB
chr7A_620398793	82.9404	7A	620398793	T/C	BB	BB	BB	BB	AA	BB	BB	BB	AA	BB	BB	AA	BB	AA	BB	BB	BB	BB	BB	AA	BB	BB	BB	BB	AA	AA	AA	BB	BB	AA	BB	BB	BB	AA	BB	BB	BB	AA	BB	-	BB	AA	AA	BB	BB
chr7A_625068787	83.0616	7A	625068787	G/C	BB	BB	BB	BB	AA	BB	BB	BB	-	BB	BB	AA	BB	-	BB	BB	BB	BB	BB	AA	BB	BB	BB	BB	AA	AA	AA	BB	BB	AA	BB	BB	BB	AA	BB	BB	BB	AA	BB	-	BB	AA	AA	BB	BB
chr7A_627011158	84.0737	7A	627011158	T/C	BB	BB	BB	BB	AA	BB	BB	BB	AA	BB	BB	AA	BB	AA	BB	BB	BB	BB	BB	AA	BB	BB	BB	BB	AA	AA	AA	BB	BB	AA	BB	BB	BB	AA	BB	BB	BB	AA	BB	BB	BB	AA	AA	BB	BB
chr7A_634798210	85.1004	7A	634798210	G/A	BB	BB	BB	BB	AA	AA	BB	BB	-	BB	BB	AA	BB	AA	BB	BB	BB	BB	BB	AA	BB	BB	BB	BB	AA	AA	AA	AA	BB	AA	BB	BB	BB	AA	BB	BB	BB	AA	BB	-	BB	AA	AA	BB	BB
chr7A_634800703	85.1004	7A	634800703	G/T	BB	BB	BB	BB	AA	AA	BB	BB	BB	BB	BB	AA	BB	AA	BB	BB	BB	BB	BB	AA	BB	BB	BB	BB	AA	AA	AA	AA	BB	AA	BB	BB	BB	AA	BB	BB	BB	AA	BB	-	BB	AA	AA	BB	BB
chr7A_634973981	85.7583	7A	634973981	A/G	BB	BB	BB	BB	AA	AA	BB	BB	BB	BB	BB	AA	BB	AA	BB	BB	BB	BB	BB	AA	BB	BB	BB	BB	AA	AA	AA	AA	BB	AA	BB	BB	BB	AA	BB	AA	BB	AA	BB	-	BB	AA	AA	BB	BB
chr7A_636899988	85.9363	7A	636899988	C/T	BB	BB	BB	BB	AA	AA	BB	BB	BB	BB	BB	AA	BB	AA	BB	BB	BB	BB	BB	AA	BB	BB	BB	BB	AA	AA	AA	AA	BB	AA	BB	BB	BB	AA	BB	AA	BB	AA	BB	-	BB	AA	AA	BB	BB
chr7A_636899993	85.9363	7A	636899993	C/G	BB	BB	BB	BB	AA	AA	BB	BB	BB	BB	BB	AA	BB	AA	BB	BB	BB	BB	BB	AA	BB	BB	BB	BB	AA	AA	AA	AA	BB	AA	BB	BB	BB	AA	BB	AA	BB	AA	BB	-	BB	AA	AA	BB	BB
chr7A_636900013	85.9363	7A	636900013	T/C	BB	BB	BB	BB	AA	AA	BB	BB	BB	BB	BB	AA	BB	AA	BB	BB	BB	BB	BB	AA	BB	BB	BB	BB	AA	AA	AA	AA	BB	AA	BB	BB	BB	AA	BB	AA	BB	AA	BB	-	BB	AA	AA	BB	BB
chr7A_636900014	85.9363	7A	636900014	G/A	BB	BB	BB	BB	AA	AA	BB	BB	BB	BB	BB	AA	BB	AA	BB	BB	BB	BB	BB	AA	BB	BB	BB	BB	AA	AA	AA	AA	BB	AA	BB	BB	BB	AA	BB	AA	BB	AA	BB	-	BB	AA	AA	BB	BB
chr7A_637918371	86.1661	7A	637918371	C/T	BB	BB	BB	BB	AA	AA	BB	BB	BB	BB	BB	AA	BB	AA	BB	BB	BB	BB	BB	AA	BB	BB	-	BB	AA	AA	AA	AA	BB	AA	BB	BB	BB	AA	BB	AA	BB	AA	BB	BB	BB	AA	AA	BB	BB
chr7A_639296223	86.1661	7A	639296223	G/A	BB	BB	BB	BB	AA	AA	BB	BB	BB	BB	BB	AA	BB	AA	BB	BB	BB	BB	BB	AA	BB	BB	BB	BB	AA	AA	AA	AA	BB	AA	BB	BB	BB	AA	BB	AA	BB	AA	BB	-	BB	AA	AA	BB	BB
chr7A_641050335	86.2846	7A	641050335	C/G	BB	BB	BB	BB	AA	AA	BB	BB	BB	BB	BB	AA	BB	AA	BB	BB	BB	BB	BB	AA	BB	BB	BB	BB	AA	AA	AA	AA	BB	AA	BB	BB	BB	-	BB	AA	BB	AA	BB	-	BB	AA	AA	BB	BB
chr7A_652539633	95.0973	7A	652539633	G/A	BB	BB	BB	BB	AA	AA	AA	BB	-	BB	BB	AA	AA	AA	BB	BB	BB	AA	AA	BB	BB	BB	AA	BB	AA	AA	AA	-	BB	AA	BB	BB	BB	AA	BB	AA	AA	AA	AA	AA	BB	BB	AA	BB	BB
chr7A_657727223	97.3073	7A	657727223	G/T	BB	BB	BB	BB	AA	AA	AA	BB	AA	BB	BB	AA	AA	AA	BB	BB	BB	AA	AA	BB	BB	BB	AA	BB	AA	AA	AA	-	BB	AA	BB	BB	BB	AA	BB	AA	AA	AA	AA	AA	BB	BB	AA	BB	BB
chr7A_663536365	100.001	7A	663536365	G/A	BB	BB	BB	BB	AA	AA	AA	BB	AA	BB	BB	AA	AA	AA	BB	BB	BB	AA	AA	BB	BB	BB	AA	BB	-	BB	AA	BB	BB	AA	AA	BB	BB	AA	BB	AA	AA	AA	AA	-	BB	BB	AA	BB	BB
chr7A_663768882	100.119	7A	663768882	C/T	BB	BB	BB	BB	AA	AA	AA	BB	AA	BB	BB	AA	AA	AA	BB	BB	BB	AA	AA	BB	BB	BB	AA	BB	AA	BB	AA	BB	BB	AA	AA	BB	BB	AA	BB	AA	AA	AA	AA	-	BB	BB	AA	BB	BB
chr7A_663787843	100.119	7A	663787843	A/G	BB	BB	BB	BB	AA	AA	AA	BB	AA	BB	BB	AA	AA	AA	BB	BB	BB	AA	AA	BB	BB	BB	AA	BB	AA	BB	AA	BB	BB	AA	AA	BB	BB	AA	BB	AA	AA	AA	AA	-	BB	BB	AA	BB	BB
chr7A_664701829	100.521	7A	664701829	A/G	BB	BB	BB	BB	AA	AA	AA	BB	AA	BB	BB	AA	AA	AA	BB	BB	BB	AA	AA	BB	BB	BB	AA	-	AA	BB	AA	-	BB	AA	AA	BB	BB	AA	BB	AA	AA	AA	AA	-	BB	BB	AA	BB	BB
chr7A_664780495	100.521	7A	664780495	G/A	BB	BB	BB	BB	AA	AA	AA	BB	AA	BB	BB	AA	AA	AA	BB	BB	BB	AA	AA	BB	BB	BB	AA	BB	AA	BB	AA	BB	BB	AA	AA	BB	BB	AA	BB	AA	AA	AA	AA	-	BB	BB	AA	-	BB
chr7A_664780502	100.521	7A	664780502	T/C	BB	BB	BB	BB	AA	AA	AA	BB	AA	BB	BB	AA	AA	AA	BB	BB	BB	AA	AA	BB	BB	BB	AA	BB	AA	BB	AA	BB	BB	AA	AA	BB	BB	AA	BB	AA	AA	AA	AA	-	BB	BB	AA	-	BB
chr7A_666152639	100.521	7A	666152639	T/C	BB	BB	BB	BB	AA	AA	AA	BB	AA	BB	BB	AA	AA	AA	BB	BB	BB	AA	AA	BB	BB	BB	AA	BB	AA	BB	AA	BB	BB	AA	AA	BB	BB	AA	BB	AA	AA	AA	AA	-	BB	BB	AA	BB	BB
chr7A_666996558	101.125	7A	666996558	C/T	BB	BB	BB	BB	AA	AA	AA	BB	AA	BB	BB	AA	AA	AA	BB	BB	BB	-	AA	BB	BB	BB	AA	-	AA	AA	AA	BB	BB	-	AA	BB	BB	AA	BB	AA	AA	AA	AA	-	BB	BB	AA	BB	BB
chr7A_666996579	101.125	7A	666996579	A/T	BB	BB	BB	BB	AA	AA	AA	BB	AA	BB	BB	AA	AA	AA	BB	BB	BB	-	AA	BB	BB	BB	AA	-	AA	AA	AA	BB	BB	-	AA	BB	BB	AA	BB	AA	AA	AA	AA	-	BB	BB	AA	BB	BB
chr7A_669027273	101.125	7A	669027273	A/G	BB	BB	BB	BB	AA	AA	AA	BB	AA	BB	BB	-	AA	AA	BB	BB	BB	AA	AA	BB	BB	BB	AA	BB	AA	AA	AA	BB	BB	AA	AA	BB	BB	AA	BB	AA	AA	AA	AA	-	BB	BB	AA	BB	BB
chr7A_669653072	101.354	7A	669653072	G/T	BB	BB	BB	BB	AA	AA	AA	BB	AA	BB	BB	AA	AA	AA	BB	BB	BB	AA	AA	BB	BB	BB	AA	BB	AA	AA	AA	BB	BB	AA	AA	BB	BB	AA	BB	AA	AA	AA	AA	-	BB	BB	AA	BB	BB
chr7A_670265338	102.045	7A	670265338	A/G	BB	BB	BB	BB	AA	AA	AA	BB	AA	BB	BB	AA	AA	AA	BB	BB	BB	AA	AA	BB	BB	BB	AA	BB	AA	AA	AA	BB	BB	AA	AA	BB	BB	AA	BB	AA	AA	AA	AA	-	BB	BB	AA	BB	BB
chr7A_671752129	105.061	7A	671752129	G/C	BB	BB	BB	BB	AA	AA	-	BB	AA	BB	BB	AA	AA	AA	BB	BB	BB	AA	BB	BB	BB	BB	AA	BB	BB	AA	AA	BB	BB	AA	AA	BB	BB	AA	BB	AA	AA	AA	AA	-	BB	BB	AA	BB	BB
chr7A_672150702	106.016	7A	672150702	C/T	BB	BB	BB	BB	AA	AA	AA	BB	AA	BB	BB	AA	AA	AA	BB	BB	BB	AA	BB	BB	BB	BB	AA	BB	BB	AA	BB	BB	BB	AA	AA	BB	BB	AA	BB	AA	AA	AA	AA	-	BB	-	AA	BB	BB
chr7A_672150704	106.016	7A	672150704	T/C	BB	BB	BB	BB	AA	AA	AA	BB	AA	BB	BB	AA	AA	AA	BB	BB	BB	AA	BB	BB	BB	BB	AA	BB	BB	AA	BB	BB	BB	AA	AA	BB	BB	AA	BB	AA	AA	AA	AA	-	BB	-	AA	BB	BB
chr7A_675421930	108.432	7A	675421930	G/A	BB	BB	AA	BB	AA	AA	AA	BB	AA	BB	BB	AA	AA	AA	BB	BB	BB	AA	BB	BB	BB	BB	AA	BB	BB	AA	BB	BB	BB	AA	AA	BB	BB	AA	BB	-	BB	AA	AA	-	BB	AA	AA	BB	BB
chr7A_679857338	109.995	7A	679857338	A/G	BB	BB	AA	BB	AA	AA	AA	BB	BB	BB	BB	AA	AA	AA	BB	BB	BB	AA	BB	BB	BB	BB	AA	BB	AA	AA	BB	BB	BB	AA	AA	BB	BB	AA	BB	AA	-	AA	AA	-	BB	AA	AA	BB	BB
chr7A_679967898	110.231	7A	679967898	A/G	BB	BB	AA	BB	AA	AA	AA	-	BB	BB	BB	AA	AA	AA	BB	BB	BB	AA	BB	BB	BB	BB	AA	BB	AA	AA	BB	BB	BB	AA	AA	BB	BB	AA	BB	AA	BB	AA	AA	-	BB	AA	AA	BB	BB
chr7A_681260978	111.471	7A	681260978	T/G	BB	BB	AA	BB	AA	AA	AA	BB	BB	BB	BB	AA	AA	AA	BB	AA	BB	AA	BB	BB	BB	BB	AA	BB	AA	AA	BB	BB	BB	AA	AA	BB	BB	AA	BB	AA	BB	AA	AA	BB	BB	AA	AA	BB	BB
chr7A_686117842	113.533	7A	686117842	G/A	BB	BB	AA	BB	AA	AA	AA	BB	BB	BB	BB	AA	-	BB	BB	AA	BB	AA	BB	BB	AA	BB	AA	-	-	AA	BB	BB	BB	AA	AA	BB	BB	AA	BB	AA	BB	AA	AA	BB	BB	AA	AA	BB	BB
chr7A_686244374	114.185	7A	686244374	G/T	BB	BB	AA	BB	AA	AA	AA	BB	BB	BB	BB	AA	BB	BB	BB	AA	BB	AA	BB	BB	AA	BB	AA	BB	AA	AA	BB	BB	-	AA	BB	BB	BB	AA	BB	AA	BB	AA	AA	BB	BB	AA	AA	BB	BB
chr7A_690439172	119.114	7A	690439172	T/C	BB	BB	AA	BB	AA	AA	AA	BB	BB	BB	BB	AA	BB	BB	BB	AA	BB	AA	BB	BB	AA	BB	AA	AA	AA	AA	BB	BB	BB	AA	BB	BB	BB	BB	BB	AA	BB	AA	AA	BB	BB	AA	AA	BB	BB
chr7A_690574499	119.114	7A	690574499	G/A	BB	BB	AA	BB	AA	AA	AA	BB	BB	BB	BB	AA	BB	BB	BB	AA	BB	AA	BB	BB	AA	BB	AA	AA	AA	AA	BB	BB	BB	AA	BB	BB	BB	BB	BB	AA	BB	AA	AA	BB	BB	AA	AA	BB	BB
chr7A_690860911	119.114	7A	690860911	G/A	BB	BB	AA	BB	AA	AA	AA	BB	BB	BB	BB	AA	BB	BB	BB	AA	BB	AA	BB	BB	AA	BB	AA	AA	AA	AA	BB	BB	BB	AA	BB	BB	BB	BB	BB	AA	BB	AA	AA	BB	BB	AA	AA	BB	BB
chr7A_691163936	119.114	7A	691163936	A/G	BB	BB	AA	BB	AA	AA	-	BB	BB	BB	BB	AA	BB	BB	BB	AA	BB	AA	BB	BB	AA	BB	AA	AA	AA	AA	BB	BB	BB	AA	BB	BB	BB	BB	BB	AA	BB	AA	AA	BB	BB	AA	AA	BB	BB
chr7A_691722604	119.651	7A	691722604	T/G	BB	BB	AA	BB	AA	AA	AA	BB	BB	BB	BB	AA	BB	BB	BB	-	BB	AA	BB	BB	AA	BB	AA	AA	AA	-	BB	BB	BB	AA	BB	BB	BB	BB	BB	AA	BB	AA	AA	BB	-	AA	AA	BB	BB
chr7A_692010448	119.651	7A	692010448	C/T	BB	BB	AA	BB	AA	AA	AA	BB	BB	BB	BB	AA	BB	BB	BB	AA	BB	AA	BB	BB	AA	BB	AA	AA	AA	AA	BB	BB	BB	AA	BB	BB	BB	BB	BB	AA	BB	AA	AA	BB	BB	AA	AA	BB	BB
chr7A_693636621	121.695	7A	693636621	T/C	BB	BB	AA	BB	AA	AA	AA	BB	BB	BB	BB	AA	BB	BB	BB	-	BB	AA	BB	BB	AA	AA	AA	AA	AA	AA	BB	BB	BB	AA	AA	BB	BB	-	BB	AA	BB	AA	AA	BB	BB	AA	AA	BB	BB
chr7A_693692752	121.695	7A	693692752	G/C	BB	BB	AA	BB	AA	AA	AA	BB	BB	BB	BB	AA	BB	BB	BB	-	BB	AA	BB	BB	AA	AA	AA	AA	AA	AA	BB	BB	BB	AA	AA	BB	BB	BB	BB	AA	BB	AA	AA	BB	BB	AA	AA	BB	BB
chr7A_694049623	122.094	7A	694049623	G/C	BB	BB	AA	BB	AA	AA	AA	BB	BB	BB	BB	AA	BB	BB	BB	-	BB	AA	BB	BB	AA	AA	AA	AA	AA	AA	BB	BB	BB	AA	AA	BB	BB	BB	BB	AA	BB	AA	AA	BB	BB	AA	AA	BB	BB
chr7A_696781333	124.12	7A	696781333	A/G	BB	BB	AA	BB	AA	AA	AA	BB	BB	BB	BB	AA	BB	BB	BB	BB	BB	AA	BB	BB	AA	AA	AA	AA	AA	AA	BB	BB	BB	-	-	BB	-	BB	BB	AA	BB	AA	AA	BB	BB	AA	AA	BB	BB
chr7A_697934478	125.633	7A	697934478	G/T	BB	BB	AA	BB	AA	-	AA	BB	-	BB	BB	-	BB	BB	BB	BB	BB	AA	BB	BB	AA	AA	AA	AA	AA	AA	BB	BB	BB	AA	AA	BB	BB	BB	AA	AA	BB	AA	AA	BB	BB	AA	AA	BB	BB
chr7A_699093945	125.811	7A	699093945	A/G	BB	BB	AA	BB	AA	AA	AA	BB	BB	BB	BB	AA	BB	BB	BB	-	BB	AA	BB	BB	AA	AA	AA	AA	AA	AA	BB	BB	BB	AA	AA	BB	BB	BB	AA	AA	BB	AA	AA	BB	BB	AA	AA	BB	BB
chr7A_699149790	125.811	7A	699149790	T/G	BB	BB	AA	BB	AA	AA	-	BB	BB	BB	BB	AA	BB	BB	BB	-	BB	AA	BB	-	AA	AA	AA	AA	AA	AA	BB	BB	BB	AA	AA	BB	BB	-	AA	AA	BB	AA	AA	BB	BB	AA	AA	BB	BB
chr7A_699149799	125.811	7A	699149799	A/G	BB	BB	AA	BB	AA	AA	-	BB	BB	BB	BB	AA	BB	BB	BB	-	BB	AA	BB	-	AA	AA	AA	AA	AA	AA	BB	BB	BB	AA	AA	BB	BB	-	AA	AA	BB	AA	AA	BB	BB	AA	AA	BB	BB
chr7A_699409554	126.093	7A	699409554	T/C	BB	BB	AA	BB	AA	AA	AA	BB	BB	BB	BB	AA	BB	BB	BB	-	BB	AA	BB	BB	AA	AA	AA	AA	AA	AA	BB	BB	BB	AA	AA	BB	BB	BB	AA	AA	BB	AA	AA	BB	BB	AA	AA	BB	BB
chr7A_700067019	126.093	7A	700067019	G/A	BB	BB	AA	BB	AA	AA	AA	BB	BB	BB	BB	AA	BB	BB	BB	-	BB	AA	BB	BB	AA	AA	AA	AA	AA	AA	BB	BB	BB	AA	AA	BB	BB	BB	AA	AA	BB	AA	AA	BB	BB	AA	AA	BB	BB
chr7A_701239213	127.201	7A	701239213	A/G	BB	BB	AA	BB	AA	AA	AA	BB	BB	BB	BB	AA	BB	BB	BB	BB	AA	-	BB	BB	AA	AA	AA	AA	AA	AA	BB	BB	BB	AA	AA	BB	BB	BB	AA	AA	BB	AA	AA	BB	BB	AA	AA	BB	BB
chr7A_701621450	127.606	7A	701621450	A/G	BB	BB	AA	BB	AA	AA	AA	BB	BB	BB	BB	AA	BB	BB	BB	BB	AA	-	BB	BB	AA	AA	AA	AA	AA	AA	BB	BB	BB	AA	AA	BB	BB	BB	AA	AA	BB	AA	AA	BB	BB	AA	AA	BB	BB
chr7A_703895039	128.018	7A	703895039	G/A	BB	BB	AA	BB	AA	AA	AA	BB	BB	BB	BB	AA	BB	BB	BB	BB	AA	-	BB	BB	AA	AA	AA	AA	AA	AA	BB	BB	BB	AA	AA	BB	BB	BB	AA	AA	BB	AA	AA	BB	BB	AA	AA	BB	BB
chr7A_705365587	129.522	7A	705365587	T/G	BB	BB	AA	BB	AA	AA	BB	BB	BB	BB	BB	AA	BB	BB	BB	BB	AA	-	BB	BB	AA	AA	AA	AA	AA	AA	BB	BB	BB	AA	AA	BB	BB	BB	AA	AA	BB	AA	AA	BB	BB	-	AA	BB	BB
chr7A_706764955	131.253	7A	706764955	G/C	BB	BB	AA	BB	AA	AA	BB	BB	BB	BB	BB	AA	BB	BB	BB	BB	AA	BB	BB	BB	AA	AA	AA	AA	AA	AA	BB	BB	BB	AA	AA	BB	-	BB	AA	AA	BB	AA	AA	BB	BB	AA	AA	BB	BB
chr7A_706986737	131.253	7A	706986737	C/T	BB	BB	AA	BB	AA	AA	BB	BB	BB	BB	BB	AA	BB	BB	BB	BB	AA	BB	BB	BB	AA	AA	AA	AA	AA	AA	BB	BB	BB	AA	AA	BB	-	BB	AA	AA	BB	AA	AA	BB	BB	AA	AA	BB	BB
chr7A_712051217	133.261	7A	712051217	T/G	BB	BB	AA	BB	AA	AA	BB	BB	BB	BB	BB	AA	BB	BB	BB	BB	AA	BB	BB	BB	AA	AA	AA	AA	AA	AA	BB	BB	BB	AA	AA	BB	-	BB	AA	AA	BB	AA	AA	BB	BB	BB	AA	BB	BB
chr7A_712493218	133.549	7A	712493218	C/A	BB	BB	AA	BB	AA	AA	BB	BB	BB	BB	BB	AA	BB	BB	BB	BB	AA	BB	BB	BB	AA	AA	AA	AA	AA	AA	BB	BB	BB	AA	AA	BB	-	BB	AA	AA	BB	AA	AA	BB	BB	BB	AA	BB	BB
chr7A_712790291	133.954	7A	712790291	T/C	BB	BB	AA	BB	AA	AA	BB	BB	BB	BB	BB	AA	BB	BB	BB	BB	AA	BB	BB	BB	AA	AA	AA	AA	AA	AA	BB	BB	BB	AA	AA	BB	-	BB	AA	AA	BB	AA	AA	BB	BB	BB	AA	BB	BB
chr7A_714349791	134.351	7A	714349791	G/C	BB	BB	AA	BB	AA	AA	BB	BB	BB	BB	BB	AA	BB	BB	BB	BB	AA	AA	BB	BB	AA	AA	AA	AA	AA	AA	BB	BB	BB	AA	AA	BB	-	BB	AA	AA	BB	AA	AA	BB	BB	BB	AA	BB	BB
chr7A_721593588	139.944	7A	721593588	C/A	BB	BB	AA	AA	AA	AA	BB	BB	BB	BB	BB	AA	BB	BB	BB	BB	AA	AA	BB	BB	AA	AA	AA	AA	AA	AA	BB	-	BB	AA	BB	-	-	BB	AA	AA	BB	AA	AA	BB	BB	BB	-	BB	BB
chr7A_721916198	139.944	7A	721916198	G/C	BB	BB	AA	AA	AA	AA	BB	BB	BB	BB	BB	AA	BB	BB	BB	BB	-	AA	BB	BB	AA	AA	AA	AA	-	AA	BB	BB	BB	AA	BB	BB	AA	BB	AA	-	BB	AA	AA	BB	BB	BB	AA	BB	BB
chr7A_722307273	140.177	7A	722307273	T/C	BB	BB	AA	AA	AA	AA	BB	BB	BB	BB	BB	AA	BB	BB	BB	BB	AA	AA	BB	BB	AA	AA	AA	AA	AA	AA	BB	BB	BB	AA	BB	BB	-	BB	AA	AA	BB	AA	AA	BB	BB	BB	AA	BB	BB
chr7A_722307573	140.295	7A	722307573	A/C	BB	BB	AA	AA	AA	AA	BB	BB	BB	BB	BB	AA	BB	BB	BB	BB	AA	AA	BB	BB	AA	AA	AA	-	AA	AA	BB	BB	BB	AA	BB	BB	-	BB	AA	AA	BB	AA	AA	BB	BB	BB	AA	BB	BB
chr7A_726770683	146.053	7A	726770683	A/G	BB	BB	AA	AA	AA	AA	BB	BB	BB	BB	BB	AA	BB	BB	BB	BB	AA	AA	BB	BB	AA	AA	AA	AA	AA	AA	BB	BB	BB	BB	BB	-	-	BB	AA	AA	BB	BB	AA	BB	BB	BB	AA	BB	BB
chr7A_726771085	146.053	7A	726771085	T/C	BB	BB	AA	AA	AA	AA	BB	BB	BB	BB	BB	AA	BB	BB	BB	BB	AA	AA	BB	BB	AA	AA	AA	AA	AA	AA	BB	BB	BB	BB	BB	BB	-	BB	AA	AA	BB	BB	AA	BB	BB	BB	AA	BB	BB
chr7A_728427990	147.753	7A	728427990	C/T	BB	AA	AA	AA	AA	AA	BB	BB	BB	BB	BB	AA	BB	BB	BB	BB	AA	AA	BB	BB	AA	AA	AA	-	AA	AA	BB	BB	BB	BB	BB	BB	-	BB	AA	AA	BB	BB	AA	BB	BB	BB	AA	BB	BB
chr7A_728964965	147.753	7A	728964965	G/T	BB	AA	AA	AA	AA	AA	BB	BB	BB	BB	BB	AA	BB	BB	BB	BB	AA	AA	BB	BB	AA	AA	AA	AA	AA	AA	BB	BB	BB	BB	BB	BB	-	BB	AA	AA	BB	BB	AA	BB	BB	BB	AA	BB	BB
chr7A_729130823	147.753	7A	729130823	A/G	BB	AA	AA	AA	AA	AA	BB	BB	BB	BB	BB	AA	BB	BB	BB	BB	AA	AA	BB	BB	AA	AA	AA	AA	AA	AA	BB	BB	BB	BB	BB	BB	-	BB	AA	AA	BB	BB	AA	BB	BB	BB	AA	BB	BB
chr7A_734931887	149.514	7A	734931887	A/C	BB	AA	AA	AA	AA	AA	BB	BB	BB	AA	BB	AA	AA	BB	BB	BB	AA	AA	BB	BB	AA	AA	AA	AA	AA	AA	BB	BB	BB	BB	BB	BB	-	BB	AA	AA	BB	BB	AA	BB	BB	BB	BB	BB	BB
chr7A_735704450	149.514	7A	735704450	G/T	BB	AA	AA	AA	AA	AA	BB	BB	BB	AA	BB	AA	AA	BB	BB	BB	AA	AA	BB	BB	AA	AA	AA	AA	AA	AA	BB	BB	BB	BB	BB	BB	-	BB	AA	AA	BB	BB	AA	BB	BB	BB	BB	BB	BB
chr7A_736378850	149.514	7A	736378850	T/C	BB	AA	AA	AA	AA	AA	BB	BB	BB	AA	BB	AA	AA	BB	BB	BB	AA	AA	BB	BB	AA	AA	AA	AA	AA	AA	BB	BB	BB	BB	BB	BB	-	BB	AA	AA	BB	BB	AA	BB	BB	BB	BB	BB	BB
chr1B_3569582	0	1B	3569582	A/C	BB	BB	BB	BB	BB	BB	BB	BB	AA	BB	BB	BB	BB	BB	AA	BB	AA	BB	AA	BB	BB	BB	BB	BB	AA	BB	AA	AA	BB	BB	AA	BB	BB	AA	BB	BB	AA	-	AA	AA	AA	AA	AA	AA	BB
chr1B_3569600	0	1B	3569600	T/G	BB	BB	BB	BB	BB	BB	BB	BB	AA	BB	BB	BB	BB	BB	AA	BB	AA	BB	AA	BB	BB	BB	BB	BB	AA	BB	AA	AA	BB	BB	AA	BB	BB	AA	BB	BB	AA	-	AA	AA	AA	AA	AA	AA	BB
chr1B_3572482	0	1B	3572482	A/G	BB	BB	BB	BB	BB	BB	BB	BB	AA	BB	BB	BB	BB	BB	AA	BB	AA	BB	AA	BB	BB	BB	BB	BB	AA	BB	AA	AA	-	BB	AA	BB	BB	AA	BB	BB	AA	BB	AA	AA	AA	AA	AA	AA	BB
chr1B_6782701	0.425284	1B	6782701	G/A	BB	BB	BB	BB	BB	BB	BB	BB	AA	BB	BB	BB	BB	BB	AA	BB	AA	BB	AA	BB	BB	BB	BB	BB	-	BB	AA	AA	BB	BB	AA	BB	BB	AA	BB	BB	AA	BB	AA	AA	AA	AA	AA	AA	BB
chr1B_8569709	5.90413	1B	8569709	G/A	BB	BB	BB	BB	BB	BB	BB	BB	AA	BB	BB	BB	BB	BB	AA	BB	AA	BB	AA	BB	BB	BB	BB	AA	AA	BB	AA	-	BB	AA	BB	AA	BB	AA	BB	BB	AA	BB	AA	AA	AA	AA	-	BB	BB
chr1B_9082155	7.2124	1B	9082155	T/C	BB	BB	BB	BB	BB	BB	BB	BB	AA	BB	AA	BB	BB	BB	AA	BB	AA	BB	AA	BB	BB	BB	BB	AA	AA	BB	AA	-	BB	AA	BB	AA	BB	AA	BB	BB	AA	BB	AA	AA	AA	AA	AA	BB	BB
chr1B_15519301	12.7767	1B	15519301	T/C	AA	BB	BB	AA	BB	BB	BB	-	AA	BB	AA	BB	BB	BB	AA	AA	AA	BB	AA	BB	BB	BB	BB	AA	AA	BB	AA	AA	BB	AA	BB	BB	AA	AA	BB	BB	AA	BB	AA	BB	AA	BB	AA	BB	BB
chr1B_15589914	12.7767	1B	15589914	C/T	AA	BB	BB	AA	BB	BB	BB	BB	AA	BB	AA	BB	BB	BB	AA	AA	AA	BB	AA	BB	BB	BB	BB	AA	AA	BB	AA	-	BB	AA	BB	BB	AA	AA	BB	BB	AA	BB	AA	BB	AA	-	AA	BB	BB
chr1B_15589916	12.7767	1B	15589916	C/T	AA	BB	BB	AA	BB	BB	BB	BB	AA	BB	AA	BB	BB	BB	AA	AA	AA	BB	AA	BB	BB	BB	BB	AA	AA	BB	AA	AA	BB	AA	BB	BB	AA	AA	BB	BB	AA	BB	AA	BB	AA	-	AA	BB	BB
chr1B_15589918	12.7767	1B	15589918	T/C	AA	BB	BB	AA	BB	BB	BB	BB	AA	BB	AA	BB	BB	BB	AA	AA	AA	BB	AA	BB	BB	BB	BB	AA	AA	BB	AA	AA	BB	AA	BB	BB	AA	AA	BB	BB	AA	BB	AA	BB	AA	-	AA	BB	BB
chr1B_15589952	12.7767	1B	15589952	C/A	AA	BB	BB	AA	BB	BB	BB	BB	AA	BB	AA	BB	BB	BB	AA	AA	AA	BB	AA	BB	BB	BB	BB	AA	AA	BB	AA	AA	BB	AA	BB	BB	AA	AA	BB	BB	AA	BB	AA	BB	AA	-	AA	BB	BB
chr1B_15589953	12.7767	1B	15589953	C/G	AA	BB	BB	AA	BB	BB	BB	BB	AA	BB	AA	BB	BB	BB	AA	AA	AA	BB	AA	BB	BB	BB	BB	AA	AA	BB	AA	AA	BB	AA	BB	BB	AA	AA	BB	BB	AA	BB	AA	BB	AA	-	AA	BB	BB
chr1B_16427768	13.3581	1B	16427768	A/G	AA	BB	BB	AA	BB	BB	BB	BB	AA	BB	AA	BB	BB	BB	AA	AA	AA	BB	AA	BB	BB	BB	BB	AA	AA	BB	AA	AA	BB	AA	BB	BB	AA	AA	BB	BB	AA	BB	AA	BB	AA	BB	AA	BB	BB
chr1B_17816558	14.927	1B	17816558	T/C	AA	BB	BB	AA	BB	BB	BB	-	AA	BB	BB	BB	BB	BB	AA	-	AA	BB	AA	BB	BB	-	BB	AA	AA	BB	AA	AA	BB	AA	BB	BB	AA	AA	BB	BB	AA	BB	AA	BB	AA	BB	-	BB	BB
chr1B_21523313	15.665	1B	21523313	C/T	AA	BB	BB	AA	BB	BB	BB	AA	AA	BB	BB	BB	AA	BB	AA	AA	AA	BB	-	BB	BB	BB	BB	AA	AA	BB	AA	AA	BB	AA	BB	BB	AA	AA	BB	BB	AA	BB	AA	BB	AA	BB	AA	BB	BB
chr1B_32991773	21.8011	1B	32991773	G/C	AA	BB	BB	AA	BB	BB	BB	BB	AA	BB	BB	BB	AA	AA	AA	AA	AA	BB	AA	BB	BB	BB	BB	AA	AA	BB	AA	AA	BB	AA	BB	BB	AA	AA	BB	BB	-	BB	AA	BB	AA	BB	AA	BB	BB
chr1B_32991790	21.8011	1B	32991790	T/C	AA	BB	BB	AA	BB	BB	BB	BB	AA	BB	BB	BB	AA	AA	AA	AA	AA	BB	AA	BB	BB	BB	BB	AA	AA	BB	AA	AA	BB	AA	BB	BB	AA	AA	BB	BB	-	BB	AA	BB	AA	BB	AA	BB	BB
chr1B_38225358	22.2624	1B	38225358	T/C	AA	BB	BB	AA	BB	BB	BB	AA	AA	BB	BB	BB	AA	AA	AA	AA	AA	BB	AA	BB	BB	BB	BB	AA	AA	BB	AA	AA	BB	AA	BB	BB	AA	AA	BB	BB	-	BB	AA	BB	AA	BB	AA	BB	BB
chr1B_38225365	22.2624	1B	38225365	G/T	AA	BB	BB	AA	BB	BB	BB	AA	AA	BB	BB	BB	AA	AA	AA	AA	AA	BB	AA	BB	BB	BB	BB	AA	AA	BB	AA	AA	BB	AA	BB	BB	AA	AA	BB	BB	-	BB	AA	BB	AA	BB	AA	BB	BB
chr1B_89450786	33.5538	1B	89450786	A/T	AA	BB	BB	BB	BB	BB	AA	AA	BB	BB	BB	AA	AA	BB	AA	AA	AA	BB	AA	BB	BB	BB	BB	BB	AA	BB	AA	AA	AA	AA	BB	BB	BB	BB	BB	AA	AA	BB	BB	BB	AA	BB	AA	BB	AA
chr1B_90226495	33.5538	1B	90226495	C/G	AA	BB	BB	BB	BB	BB	AA	AA	BB	BB	BB	AA	AA	BB	AA	AA	AA	BB	AA	BB	BB	BB	BB	BB	AA	BB	AA	AA	AA	AA	BB	BB	BB	BB	BB	AA	AA	BB	BB	BB	AA	BB	AA	BB	AA
chr1B_93946603	34.2507	1B	93946603	T/C	AA	BB	BB	BB	BB	BB	AA	AA	BB	BB	BB	AA	AA	BB	AA	AA	AA	BB	AA	BB	BB	BB	BB	BB	AA	BB	AA	AA	AA	AA	BB	BB	BB	BB	BB	AA	AA	BB	BB	BB	AA	BB	AA	BB	AA
chr1B_94208144	34.7955	1B	94208144	C/A	AA	BB	BB	BB	BB	BB	AA	AA	BB	BB	BB	AA	AA	BB	AA	AA	AA	BB	AA	BB	BB	BB	BB	BB	AA	BB	AA	AA	AA	AA	BB	BB	BB	BB	BB	AA	AA	BB	BB	BB	-	BB	AA	BB	AA
chr1B_99799618	34.7955	1B	99799618	T/G	AA	BB	BB	BB	BB	BB	AA	AA	BB	BB	BB	AA	AA	BB	AA	AA	AA	BB	AA	BB	BB	BB	BB	BB	AA	BB	AA	AA	AA	AA	BB	BB	BB	BB	BB	AA	AA	BB	BB	BB	AA	BB	AA	BB	AA
chr1B_102155019	34.7955	1B	102155019	A/G	AA	BB	BB	BB	BB	BB	AA	AA	BB	BB	BB	AA	AA	BB	AA	AA	AA	BB	AA	BB	BB	BB	BB	BB	AA	BB	AA	AA	AA	AA	BB	BB	BB	BB	BB	AA	AA	BB	BB	BB	AA	BB	AA	BB	AA
chr1B_105260248	34.7955	1B	105260248	C/A	AA	BB	BB	BB	BB	BB	AA	AA	BB	BB	BB	AA	AA	BB	AA	AA	AA	BB	AA	BB	BB	BB	BB	BB	AA	BB	AA	AA	AA	AA	BB	BB	BB	BB	BB	AA	AA	BB	BB	BB	AA	BB	AA	BB	AA
chr1B_105260263	34.7955	1B	105260263	A/G	AA	BB	BB	BB	BB	BB	AA	AA	BB	BB	BB	AA	AA	BB	AA	AA	AA	BB	AA	BB	BB	BB	BB	BB	AA	BB	AA	AA	AA	AA	BB	BB	BB	BB	BB	AA	AA	BB	BB	BB	AA	BB	AA	BB	AA
chr1B_115279464	34.7955	1B	115279464	A/G	AA	BB	BB	BB	BB	BB	AA	AA	BB	BB	BB	AA	AA	BB	AA	AA	AA	BB	AA	BB	BB	BB	BB	BB	AA	BB	AA	AA	AA	-	BB	BB	BB	BB	BB	AA	AA	BB	BB	BB	AA	BB	AA	BB	AA
chr1B_119489492	34.7955	1B	119489492	C/T	AA	BB	BB	BB	BB	BB	AA	AA	BB	BB	BB	AA	AA	BB	AA	-	AA	BB	AA	BB	BB	BB	BB	BB	AA	-	AA	AA	AA	AA	BB	BB	BB	BB	BB	AA	AA	BB	BB	BB	AA	BB	AA	BB	AA
chr1B_119489553	34.7955	1B	119489553	T/A	AA	BB	BB	BB	BB	BB	AA	AA	BB	BB	BB	AA	AA	BB	AA	AA	AA	BB	AA	BB	BB	BB	BB	BB	AA	BB	AA	AA	AA	AA	BB	BB	BB	BB	BB	AA	AA	BB	BB	BB	AA	BB	AA	BB	AA
chr1B_136645757	34.9749	1B	136645757	T/C	AA	BB	BB	BB	BB	BB	AA	AA	BB	BB	BB	AA	AA	BB	AA	AA	AA	BB	AA	BB	BB	BB	BB	BB	AA	BB	AA	AA	AA	AA	BB	BB	BB	BB	BB	AA	AA	BB	BB	BB	AA	BB	AA	BB	AA
chr1B_136645760	34.9749	1B	136645760	C/T	AA	BB	BB	BB	BB	BB	AA	AA	BB	BB	BB	AA	AA	-	AA	AA	AA	BB	AA	BB	BB	BB	BB	BB	AA	BB	AA	AA	AA	AA	BB	BB	BB	BB	BB	AA	AA	BB	BB	BB	AA	BB	AA	BB	AA
chr1B_142510842	35.3777	1B	142510842	C/T	AA	BB	BB	BB	BB	BB	AA	-	BB	BB	BB	AA	AA	BB	AA	AA	AA	BB	AA	BB	BB	BB	BB	BB	AA	BB	AA	AA	AA	AA	BB	BB	BB	BB	BB	AA	AA	BB	BB	BB	AA	BB	AA	BB	AA
chr1B_142510865	35.3777	1B	142510865	T/C	AA	BB	BB	BB	BB	BB	AA	-	BB	BB	BB	AA	AA	BB	AA	AA	AA	BB	AA	BB	BB	BB	BB	BB	AA	BB	AA	AA	AA	AA	BB	BB	BB	BB	BB	AA	AA	BB	BB	BB	AA	BB	AA	BB	AA
chr1B_144883526	35.3777	1B	144883526	G/A	AA	BB	BB	BB	BB	BB	AA	AA	BB	BB	BB	AA	AA	BB	AA	AA	AA	BB	AA	BB	-	BB	BB	BB	AA	BB	AA	AA	AA	AA	BB	BB	BB	-	BB	AA	AA	BB	BB	BB	AA	-	AA	-	AA
chr1B_144883590	35.3777	1B	144883590	T/G	AA	BB	BB	BB	BB	BB	AA	AA	-	BB	BB	AA	AA	BB	AA	AA	AA	BB	AA	BB	BB	BB	BB	BB	AA	BB	AA	AA	AA	AA	BB	BB	BB	BB	BB	AA	AA	BB	BB	BB	AA	-	AA	BB	AA
chr1B_157285740	35.3777	1B	157285740	A/G	AA	BB	BB	BB	BB	BB	AA	AA	BB	BB	BB	AA	AA	BB	AA	AA	AA	BB	AA	BB	BB	BB	BB	BB	AA	BB	AA	AA	AA	AA	BB	BB	BB	BB	BB	AA	AA	BB	BB	BB	AA	BB	AA	BB	AA
chr1B_161272151	35.3777	1B	161272151	C/T	AA	BB	BB	BB	BB	BB	AA	AA	BB	BB	BB	AA	AA	BB	AA	AA	AA	BB	AA	BB	BB	BB	BB	BB	AA	BB	AA	AA	AA	AA	BB	BB	BB	BB	BB	AA	AA	BB	BB	BB	AA	BB	AA	BB	AA
chr1B_174644071	35.6631	1B	174644071	T/C	AA	BB	BB	BB	BB	BB	AA	AA	BB	BB	BB	AA	AA	BB	AA	AA	AA	BB	AA	BB	BB	BB	BB	BB	AA	AA	AA	AA	AA	AA	BB	-	BB	BB	BB	AA	AA	BB	BB	BB	AA	BB	-	BB	AA
chr1B_186525535	35.6631	1B	186525535	C/A	AA	BB	BB	BB	BB	BB	AA	AA	BB	BB	BB	AA	AA	BB	AA	AA	AA	BB	AA	BB	BB	BB	BB	BB	AA	AA	AA	AA	AA	AA	BB	BB	BB	BB	BB	AA	AA	BB	BB	BB	AA	BB	AA	BB	AA
chr1B_186525537	35.6631	1B	186525537	T/G	AA	BB	BB	BB	BB	BB	AA	AA	BB	BB	BB	AA	AA	BB	AA	AA	AA	BB	AA	BB	BB	BB	BB	BB	AA	AA	AA	AA	AA	AA	BB	BB	BB	BB	BB	AA	AA	BB	BB	BB	AA	BB	AA	BB	AA
chr1B_186525568	35.6631	1B	186525568	C/T	AA	BB	BB	BB	BB	BB	AA	AA	BB	BB	BB	AA	AA	BB	AA	AA	AA	BB	AA	BB	BB	BB	BB	BB	AA	AA	AA	AA	AA	AA	BB	BB	BB	BB	BB	AA	AA	BB	BB	BB	AA	BB	AA	BB	AA
chr1B_198615898	35.6631	1B	198615898	G/A	AA	BB	BB	BB	BB	BB	AA	AA	BB	BB	BB	AA	AA	BB	AA	AA	AA	BB	AA	BB	BB	BB	BB	BB	AA	AA	AA	AA	AA	AA	BB	BB	BB	BB	BB	AA	AA	BB	BB	BB	AA	BB	AA	BB	AA
chr1B_198617668	35.6631	1B	198617668	T/C	AA	BB	BB	BB	BB	BB	AA	AA	BB	BB	BB	AA	AA	BB	AA	AA	AA	BB	AA	BB	BB	BB	BB	BB	AA	AA	AA	AA	AA	AA	BB	BB	BB	BB	BB	AA	AA	BB	BB	BB	AA	BB	AA	BB	AA
chr1B_198637775	35.6631	1B	198637775	A/G	AA	BB	BB	BB	BB	BB	AA	AA	BB	BB	BB	AA	AA	BB	AA	AA	AA	BB	AA	BB	BB	BB	BB	BB	AA	AA	AA	AA	AA	AA	BB	BB	BB	BB	BB	AA	AA	BB	BB	BB	AA	BB	AA	BB	AA
chr1B_202016139	35.6631	1B	202016139	G/A	AA	BB	BB	BB	BB	BB	AA	AA	BB	BB	BB	AA	AA	BB	AA	AA	AA	BB	AA	BB	BB	BB	BB	BB	AA	AA	AA	AA	AA	AA	BB	BB	BB	BB	BB	AA	AA	BB	BB	BB	AA	BB	AA	BB	AA
chr1B_326790003	36.6528	1B	326790003	T/C	AA	BB	BB	BB	BB	BB	AA	AA	BB	BB	BB	AA	AA	BB	AA	AA	AA	BB	AA	BB	BB	BB	BB	BB	AA	AA	AA	AA	AA	AA	BB	-	BB	BB	BB	AA	AA	BB	BB	BB	AA	BB	AA	BB	AA
chr1B_328813768	36.6528	1B	328813768	A/G	AA	BB	BB	BB	BB	BB	AA	AA	BB	BB	BB	AA	AA	BB	AA	AA	AA	BB	AA	BB	BB	BB	BB	BB	AA	AA	AA	AA	AA	AA	BB	BB	BB	BB	BB	AA	AA	BB	BB	BB	AA	BB	AA	BB	AA
chr1B_328983734	36.6528	1B	328983734	T/C	AA	BB	BB	BB	BB	BB	AA	AA	BB	BB	BB	AA	AA	BB	AA	AA	AA	BB	AA	BB	BB	BB	BB	BB	AA	AA	AA	AA	AA	AA	BB	BB	BB	BB	BB	AA	AA	AA	BB	BB	AA	BB	AA	BB	AA
chr1B_336069190	37	1B	336069190	A/G	AA	BB	BB	BB	BB	BB	AA	AA	BB	BB	BB	AA	AA	BB	AA	AA	AA	BB	AA	BB	BB	BB	BB	BB	AA	AA	AA	AA	AA	AA	BB	BB	BB	BB	BB	AA	AA	AA	BB	BB	AA	BB	AA	BB	AA
chr1B_340462171	37.1161	1B	340462171	G/A	AA	BB	BB	BB	BB	BB	AA	AA	BB	BB	BB	AA	AA	BB	AA	AA	AA	BB	AA	BB	BB	BB	BB	BB	AA	AA	AA	AA	AA	AA	BB	BB	BB	BB	BB	AA	AA	AA	BB	BB	AA	BB	AA	BB	AA
chr1B_340462230	37.1161	1B	340462230	T/C	AA	BB	BB	BB	BB	BB	AA	AA	BB	BB	BB	AA	AA	BB	AA	AA	AA	BB	AA	BB	BB	BB	BB	BB	AA	AA	AA	AA	AA	AA	BB	BB	BB	BB	BB	AA	AA	AA	BB	BB	AA	BB	AA	BB	AA
chr1B_342643794	37.1161	1B	342643794	G/C	AA	BB	BB	BB	BB	BB	AA	AA	BB	BB	BB	AA	AA	BB	AA	AA	AA	BB	AA	BB	BB	BB	BB	BB	AA	AA	AA	AA	AA	AA	BB	BB	BB	BB	BB	-	AA	AA	BB	BB	AA	BB	AA	BB	AA
chr1B_348530185	37.1161	1B	348530185	G/C	AA	BB	BB	BB	BB	BB	AA	AA	BB	BB	BB	AA	AA	BB	AA	AA	AA	BB	AA	BB	BB	BB	BB	BB	AA	AA	AA	AA	AA	AA	BB	BB	BB	BB	BB	AA	AA	AA	BB	BB	AA	BB	AA	BB	AA
chr1B_357005558	37.3479	1B	357005558	G/C	AA	BB	BB	BB	BB	BB	AA	AA	BB	BB	BB	AA	AA	BB	AA	AA	AA	BB	AA	BB	BB	BB	BB	BB	AA	AA	AA	AA	AA	AA	BB	BB	BB	BB	BB	AA	AA	AA	BB	BB	AA	BB	AA	BB	AA
chr1B_357641044	37.5199	1B	357641044	T/C	AA	BB	BB	BB	BB	BB	AA	AA	BB	BB	BB	AA	AA	BB	AA	AA	AA	BB	AA	BB	BB	BB	BB	BB	AA	AA	AA	AA	AA	AA	BB	BB	BB	BB	BB	AA	AA	AA	BB	BB	AA	BB	AA	BB	AA
chr1B_357647490	37.5199	1B	357647490	G/T	AA	BB	BB	BB	BB	BB	AA	AA	BB	BB	BB	AA	-	BB	AA	-	AA	BB	AA	BB	BB	BB	BB	BB	AA	AA	AA	AA	AA	AA	BB	BB	BB	BB	BB	AA	AA	-	BB	BB	AA	BB	AA	BB	AA
chr1B_360276735	37.6348	1B	360276735	C/G	AA	BB	BB	BB	BB	BB	AA	AA	BB	BB	BB	AA	AA	BB	AA	AA	AA	BB	AA	BB	BB	BB	BB	BB	AA	AA	AA	AA	AA	AA	BB	BB	BB	BB	BB	AA	AA	AA	BB	BB	AA	BB	AA	BB	AA
chr1B_366877358	37.7499	1B	366877358	A/G	AA	BB	BB	BB	BB	BB	AA	AA	BB	BB	BB	AA	AA	BB	AA	AA	AA	BB	AA	BB	BB	BB	BB	BB	AA	AA	AA	AA	AA	AA	BB	BB	BB	BB	BB	AA	AA	AA	BB	BB	AA	BB	AA	BB	AA
chr1B_367425871	37.7499	1B	367425871	G/A	AA	BB	BB	BB	BB	BB	AA	AA	BB	BB	BB	AA	AA	BB	AA	AA	AA	BB	AA	BB	BB	BB	BB	BB	AA	AA	AA	AA	AA	AA	BB	BB	BB	BB	BB	AA	AA	AA	BB	BB	AA	BB	AA	BB	AA
chr1B_390280271	38.3233	1B	390280271	T/C	AA	BB	BB	BB	BB	BB	AA	AA	BB	BB	BB	AA	AA	BB	AA	AA	AA	BB	AA	BB	BB	BB	BB	BB	AA	AA	AA	AA	AA	AA	BB	BB	BB	BB	BB	AA	AA	AA	BB	BB	AA	AA	AA	BB	AA
chr1B_394858664	38.7351	1B	394858664	A/G	AA	BB	BB	BB	BB	BB	-	AA	BB	BB	BB	AA	AA	BB	AA	AA	AA	BB	AA	BB	BB	BB	BB	BB	AA	AA	AA	AA	AA	AA	BB	BB	BB	BB	BB	AA	AA	AA	BB	BB	AA	AA	AA	BB	AA
chr1B_402113039	39.2041	1B	402113039	T/G	AA	BB	BB	BB	BB	BB	AA	AA	BB	BB	BB	AA	AA	BB	AA	AA	AA	BB	AA	BB	BB	BB	BB	BB	AA	AA	AA	AA	AA	AA	BB	BB	BB	BB	BB	AA	AA	AA	BB	BB	AA	AA	AA	BB	AA
chr1B_403186556	39.2041	1B	403186556	T/C	AA	BB	BB	BB	BB	BB	AA	AA	BB	BB	BB	AA	AA	BB	AA	AA	AA	BB	AA	BB	BB	BB	BB	BB	AA	AA	AA	AA	AA	-	BB	BB	BB	BB	BB	AA	AA	AA	BB	BB	AA	AA	AA	BB	AA
chr1B_404522771	39.3195	1B	404522771	T/G	AA	BB	BB	BB	BB	BB	AA	AA	BB	BB	BB	AA	AA	BB	AA	AA	AA	BB	AA	BB	BB	BB	BB	BB	AA	AA	AA	AA	AA	AA	BB	BB	BB	BB	BB	AA	AA	-	BB	BB	AA	AA	-	BB	AA
chr1B_406036704	39.4349	1B	406036704	C/T	AA	BB	BB	BB	BB	BB	AA	AA	AA	BB	BB	AA	AA	BB	AA	AA	AA	BB	AA	BB	BB	BB	BB	BB	AA	AA	AA	AA	AA	AA	BB	BB	BB	BB	BB	AA	AA	AA	BB	BB	AA	AA	AA	BB	AA
chr1B_409670085	39.4349	1B	409670085	C/G	AA	BB	BB	BB	BB	BB	AA	AA	AA	BB	BB	AA	AA	BB	AA	AA	AA	-	AA	BB	BB	BB	BB	BB	AA	AA	AA	AA	AA	AA	BB	-	BB	BB	BB	AA	AA	AA	BB	BB	AA	AA	AA	BB	AA
chr1B_409670095	39.4349	1B	409670095	G/A	AA	BB	BB	BB	BB	BB	AA	AA	AA	BB	BB	AA	AA	BB	AA	AA	AA	BB	AA	BB	BB	BB	BB	BB	AA	AA	AA	AA	AA	AA	BB	-	BB	BB	BB	AA	AA	AA	BB	BB	AA	AA	AA	BB	AA
chr1B_409670122	39.4349	1B	409670122	C/T	AA	BB	BB	BB	BB	BB	AA	AA	AA	BB	BB	AA	AA	BB	AA	AA	AA	BB	AA	BB	BB	BB	BB	BB	AA	AA	AA	AA	AA	AA	BB	-	BB	BB	BB	AA	AA	AA	BB	BB	AA	AA	AA	BB	AA
chr1B_409670124	39.4349	1B	409670124	A/G	AA	BB	BB	BB	BB	BB	AA	AA	AA	BB	BB	AA	AA	BB	AA	AA	AA	BB	AA	BB	BB	BB	BB	BB	AA	AA	AA	AA	AA	AA	BB	-	BB	BB	BB	AA	AA	AA	BB	BB	AA	AA	AA	BB	AA
chr1B_411990571	39.4349	1B	411990571	C/G	AA	BB	BB	BB	BB	BB	AA	AA	AA	BB	BB	AA	AA	BB	AA	AA	AA	BB	AA	BB	BB	BB	BB	BB	AA	AA	AA	AA	AA	AA	BB	BB	BB	BB	BB	AA	AA	AA	BB	BB	AA	AA	AA	BB	AA
chr1B_416777058	39.4349	1B	416777058	G/T	AA	BB	BB	BB	BB	BB	AA	AA	AA	BB	BB	AA	AA	BB	AA	AA	AA	BB	AA	BB	BB	BB	BB	BB	AA	AA	AA	AA	AA	AA	BB	BB	BB	BB	BB	AA	AA	AA	BB	BB	AA	AA	AA	BB	AA
chr1B_420864209	39.7773	1B	420864209	T/C	AA	BB	BB	BB	BB	BB	AA	AA	AA	BB	BB	AA	AA	BB	AA	AA	AA	BB	AA	BB	BB	BB	BB	AA	AA	AA	AA	AA	AA	AA	BB	BB	BB	BB	BB	AA	AA	AA	BB	BB	AA	AA	AA	BB	AA
chr1B_426443901	39.9518	1B	426443901	A/G	AA	BB	BB	BB	BB	BB	AA	AA	AA	BB	BB	AA	AA	BB	AA	AA	AA	BB	AA	BB	BB	BB	BB	AA	-	AA	AA	AA	AA	AA	BB	BB	BB	BB	BB	AA	AA	AA	BB	BB	AA	AA	AA	BB	AA
chr1B_426443923	39.9518	1B	426443923	T/C	AA	BB	BB	BB	BB	BB	AA	AA	AA	BB	BB	AA	AA	BB	AA	AA	AA	BB	AA	BB	BB	BB	BB	AA	-	AA	AA	AA	AA	AA	BB	BB	BB	BB	BB	AA	AA	AA	BB	BB	AA	AA	AA	BB	AA
chr1B_430891129	40.8436	1B	430891129	C/T	AA	BB	BB	BB	BB	BB	AA	AA	AA	BB	BB	AA	AA	BB	AA	AA	AA	BB	AA	BB	BB	BB	BB	-	AA	AA	AA	AA	AA	AA	BB	BB	BB	BB	BB	BB	AA	AA	BB	BB	AA	AA	AA	BB	AA
chr1B_430891150	40.8436	1B	430891150	T/C	AA	BB	BB	BB	BB	BB	AA	AA	AA	BB	BB	AA	AA	BB	AA	AA	AA	BB	AA	BB	BB	BB	BB	-	AA	AA	AA	AA	AA	AA	BB	BB	BB	BB	BB	BB	AA	AA	BB	BB	AA	AA	AA	BB	AA
chr1B_431456238	40.8436	1B	431456238	C/T	AA	BB	BB	BB	BB	BB	AA	AA	AA	BB	BB	AA	AA	BB	AA	AA	AA	BB	AA	BB	BB	BB	BB	AA	AA	AA	AA	AA	AA	AA	BB	BB	BB	BB	BB	BB	AA	AA	BB	BB	AA	AA	AA	BB	AA
chr1B_432331461	40.8436	1B	432331461	T/C	AA	BB	BB	BB	BB	BB	AA	AA	AA	BB	BB	AA	AA	BB	AA	AA	AA	BB	AA	BB	BB	BB	BB	AA	AA	-	AA	AA	AA	AA	BB	BB	BB	BB	BB	BB	AA	AA	BB	BB	AA	AA	AA	BB	AA
chr1B_432759362	40.8436	1B	432759362	C/G	AA	BB	BB	BB	BB	BB	-	AA	AA	BB	BB	AA	AA	BB	AA	AA	AA	BB	AA	BB	BB	BB	BB	-	AA	AA	AA	AA	AA	AA	BB	BB	BB	BB	BB	BB	AA	AA	BB	-	AA	AA	AA	BB	AA
chr1B_433103170	40.9609	1B	433103170	G/T	AA	BB	BB	BB	BB	BB	AA	AA	AA	BB	BB	AA	AA	BB	AA	AA	AA	BB	AA	BB	BB	BB	BB	AA	-	AA	AA	AA	AA	AA	BB	BB	BB	BB	BB	BB	AA	AA	BB	BB	AA	AA	AA	BB	AA
chr1B_438693366	41.1343	1B	438693366	G/A	AA	BB	BB	BB	BB	BB	AA	AA	AA	BB	BB	AA	AA	BB	AA	AA	AA	BB	AA	BB	BB	BB	BB	AA	AA	AA	AA	AA	AA	AA	BB	BB	BB	BB	BB	BB	AA	AA	BB	BB	AA	AA	BB	BB	AA
chr1B_452765224	42.0085	1B	452765224	G/A	AA	BB	BB	BB	BB	BB	AA	AA	AA	BB	BB	AA	AA	BB	AA	AA	AA	BB	AA	BB	BB	BB	BB	AA	AA	AA	AA	AA	AA	AA	BB	BB	BB	BB	BB	BB	AA	AA	BB	BB	AA	AA	BB	BB	AA
chr1B_452770221	42.0085	1B	452770221	C/A	AA	BB	BB	BB	BB	BB	AA	AA	AA	BB	BB	AA	AA	BB	AA	AA	AA	BB	AA	BB	BB	BB	BB	AA	AA	AA	AA	AA	AA	AA	BB	BB	BB	BB	BB	BB	AA	AA	BB	BB	AA	AA	BB	BB	AA
chr1B_454887980	42.1839	1B	454887980	A/T	AA	BB	BB	BB	BB	BB	AA	AA	AA	BB	BB	AA	AA	BB	AA	AA	AA	BB	AA	BB	BB	BB	BB	AA	AA	AA	AA	BB	AA	AA	BB	BB	BB	BB	BB	BB	AA	AA	BB	BB	AA	AA	BB	BB	AA
chr1B_454892829	42.1839	1B	454892829	G/T	AA	BB	BB	BB	BB	BB	AA	AA	AA	BB	BB	AA	AA	BB	AA	AA	AA	BB	AA	BB	BB	BB	BB	AA	AA	AA	AA	BB	AA	AA	BB	BB	BB	BB	BB	BB	AA	AA	BB	BB	AA	AA	BB	BB	AA
chr1B_471181523	43.7395	1B	471181523	C/T	AA	BB	AA	BB	BB	BB	AA	AA	AA	BB	BB	AA	AA	BB	AA	AA	AA	BB	AA	BB	BB	BB	BB	AA	AA	AA	AA	BB	AA	AA	BB	BB	BB	BB	BB	BB	AA	AA	BB	BB	AA	AA	BB	BB	AA
chr1B_477393926	44.7116	1B	477393926	C/A	AA	BB	BB	BB	BB	BB	AA	AA	AA	BB	BB	AA	AA	BB	AA	AA	-	BB	AA	BB	BB	BB	-	AA	AA	AA	AA	BB	AA	AA	BB	BB	BB	BB	BB	BB	AA	AA	BB	BB	AA	AA	BB	BB	AA
chr1B_480841645	45.0731	1B	480841645	C/T	AA	BB	BB	BB	BB	BB	AA	AA	AA	BB	BB	AA	AA	BB	AA	AA	AA	BB	AA	BB	BB	BB	BB	AA	AA	AA	AA	BB	AA	AA	BB	BB	BB	BB	BB	BB	AA	AA	BB	BB	AA	AA	BB	BB	AA
chr1B_487411979	45.6465	1B	487411979	G/C	AA	BB	BB	BB	BB	BB	AA	AA	AA	BB	BB	AA	AA	BB	AA	AA	AA	BB	AA	BB	BB	BB	BB	AA	AA	AA	AA	BB	AA	AA	BB	BB	BB	BB	BB	BB	AA	AA	BB	BB	AA	AA	BB	BB	AA
chr1B_489207876	46.1117	1B	489207876	A/C	AA	BB	BB	BB	BB	BB	AA	AA	AA	BB	BB	AA	AA	BB	AA	AA	AA	BB	AA	BB	BB	-	BB	-	-	AA	AA	BB	AA	AA	BB	BB	BB	BB	BB	BB	AA	AA	BB	BB	AA	AA	BB	BB	AA
chr1B_489902428	46.1117	1B	489902428	A/G	AA	BB	BB	BB	BB	BB	AA	AA	AA	BB	BB	AA	AA	BB	AA	AA	AA	BB	AA	BB	BB	BB	BB	AA	AA	AA	AA	BB	AA	AA	BB	BB	BB	BB	BB	BB	AA	AA	BB	BB	AA	AA	BB	BB	AA
chr1B_502219335	47.7651	1B	502219335	T/C	AA	BB	BB	BB	AA	BB	AA	BB	BB	BB	BB	AA	AA	BB	AA	BB	AA	BB	AA	BB	BB	BB	BB	BB	AA	AA	AA	BB	AA	AA	BB	BB	BB	BB	BB	BB	AA	AA	BB	BB	AA	AA	BB	BB	AA
chr1B_505061917	48.6243	1B	505061917	G/A	AA	BB	BB	BB	AA	BB	BB	BB	BB	BB	BB	AA	AA	BB	AA	AA	AA	BB	AA	BB	BB	BB	BB	AA	AA	AA	AA	BB	AA	AA	BB	BB	BB	BB	BB	BB	AA	AA	BB	BB	AA	AA	BB	BB	AA
chr1B_512816068	49.3361	1B	512816068	A/G	AA	BB	BB	BB	AA	BB	BB	AA	-	BB	BB	AA	AA	BB	AA	AA	AA	BB	AA	BB	BB	BB	BB	AA	AA	AA	AA	BB	AA	AA	BB	BB	BB	BB	BB	BB	AA	AA	BB	BB	AA	AA	BB	BB	AA
chr1B_512816076	49.3361	1B	512816076	C/T	AA	BB	BB	BB	AA	BB	BB	AA	-	BB	BB	AA	AA	BB	AA	AA	AA	BB	AA	BB	BB	BB	BB	AA	AA	AA	AA	BB	AA	AA	BB	BB	BB	BB	BB	BB	AA	AA	BB	BB	AA	AA	BB	BB	AA
chr1B_512816125	49.3361	1B	512816125	T/G	AA	BB	BB	BB	AA	BB	BB	AA	-	BB	BB	AA	AA	BB	AA	AA	AA	BB	AA	BB	BB	BB	BB	AA	AA	AA	AA	BB	AA	AA	BB	BB	BB	BB	BB	BB	AA	AA	BB	BB	AA	AA	BB	BB	AA
chr1B_514572664	49.5748	1B	514572664	C/T	AA	BB	BB	BB	AA	BB	BB	-	-	BB	BB	AA	AA	BB	AA	AA	AA	BB	AA	BB	BB	BB	BB	AA	AA	AA	AA	BB	AA	AA	BB	BB	BB	BB	BB	BB	AA	AA	BB	BB	AA	AA	BB	BB	AA
chr1B_516951252	49.5748	1B	516951252	G/A	AA	BB	BB	BB	AA	BB	BB	-	-	BB	BB	AA	AA	BB	AA	AA	AA	BB	AA	BB	BB	BB	BB	AA	AA	AA	AA	BB	AA	AA	BB	BB	BB	BB	BB	BB	AA	AA	BB	BB	AA	AA	BB	BB	AA
chr1B_518242211	49.5748	1B	518242211	G/A	AA	BB	BB	BB	AA	BB	BB	-	-	BB	BB	AA	AA	BB	AA	AA	AA	BB	AA	BB	BB	BB	BB	AA	AA	AA	AA	BB	AA	AA	BB	BB	BB	BB	BB	BB	AA	AA	BB	BB	AA	AA	BB	BB	AA
chr1B_521004933	49.8756	1B	521004933	A/T	AA	BB	BB	BB	AA	BB	BB	BB	-	BB	BB	AA	AA	BB	AA	AA	AA	BB	AA	BB	-	BB	BB	AA	AA	AA	AA	BB	AA	AA	BB	BB	BB	BB	BB	BB	AA	AA	-	BB	-	AA	BB	BB	AA
chr1B_526271791	50.1913	1B	526271791	G/A	AA	BB	BB	BB	AA	BB	BB	-	-	BB	BB	AA	AA	BB	AA	AA	AA	BB	AA	BB	BB	BB	BB	AA	AA	AA	AA	BB	-	AA	BB	BB	BB	BB	BB	BB	AA	AA	BB	BB	-	AA	BB	BB	AA
chr1B_526570325	50.4355	1B	526570325	G/T	AA	BB	BB	BB	AA	BB	BB	-	-	BB	BB	AA	AA	BB	AA	AA	AA	BB	AA	BB	BB	BB	BB	AA	AA	AA	AA	BB	AA	AA	BB	BB	-	BB	BB	BB	AA	AA	BB	BB	-	AA	BB	BB	AA
chr1B_529288354	50.6733	1B	529288354	G/A	AA	BB	BB	BB	AA	BB	BB	-	AA	BB	BB	AA	AA	BB	AA	AA	AA	BB	AA	BB	BB	BB	BB	AA	AA	AA	AA	BB	-	AA	BB	BB	BB	BB	-	BB	AA	AA	BB	BB	AA	AA	BB	BB	AA
chr1B_529854670	50.8534	1B	529854670	T/C	AA	BB	BB	BB	AA	BB	BB	-	-	BB	BB	AA	AA	BB	AA	AA	AA	BB	AA	BB	BB	BB	BB	AA	AA	-	AA	BB	AA	-	BB	BB	BB	BB	BB	BB	AA	AA	BB	BB	AA	AA	BB	BB	AA
chr1B_529854699	50.8534	1B	529854699	T/C	AA	BB	BB	BB	AA	BB	BB	-	-	BB	BB	AA	AA	BB	AA	AA	AA	BB	AA	BB	BB	BB	BB	AA	AA	-	AA	BB	AA	-	BB	BB	BB	BB	BB	BB	AA	AA	BB	BB	AA	AA	BB	BB	AA
chr1B_529996213	50.8534	1B	529996213	G/T	AA	BB	BB	BB	AA	BB	BB	-	-	BB	BB	AA	AA	BB	AA	AA	AA	BB	AA	BB	BB	BB	BB	-	AA	AA	AA	BB	AA	AA	BB	BB	BB	BB	BB	BB	AA	AA	BB	BB	AA	AA	BB	BB	AA
chr1B_531634858	51.3791	1B	531634858	T/A	AA	BB	BB	BB	AA	BB	BB	-	-	BB	BB	AA	AA	BB	AA	AA	AA	BB	AA	BB	AA	BB	BB	-	AA	AA	AA	BB	AA	AA	BB	BB	BB	BB	BB	BB	AA	AA	BB	BB	AA	AA	BB	BB	AA
chr1B_531634867	51.3791	1B	531634867	T/C	AA	BB	BB	BB	AA	BB	BB	-	-	BB	BB	AA	AA	BB	AA	AA	AA	BB	AA	BB	AA	BB	BB	-	AA	AA	AA	BB	AA	AA	BB	BB	BB	BB	BB	BB	AA	AA	BB	BB	AA	AA	BB	BB	AA
chr1B_533193840	51.5509	1B	533193840	G/A	AA	BB	BB	BB	AA	BB	BB	-	-	BB	BB	AA	AA	BB	AA	AA	AA	BB	AA	BB	AA	BB	BB	AA	AA	AA	AA	BB	AA	AA	BB	BB	BB	BB	BB	BB	AA	AA	BB	BB	AA	AA	BB	BB	AA
chr1B_533399880	51.5509	1B	533399880	C/G	AA	BB	BB	BB	AA	BB	BB	-	-	BB	BB	AA	AA	BB	AA	AA	AA	BB	AA	BB	AA	BB	BB	AA	AA	-	AA	BB	AA	AA	BB	BB	BB	BB	BB	BB	AA	AA	BB	BB	AA	AA	BB	BB	AA
chr1B_537680418	51.5509	1B	537680418	G/A	AA	BB	BB	BB	AA	BB	BB	-	-	BB	BB	AA	AA	BB	AA	AA	AA	BB	AA	BB	AA	BB	BB	AA	AA	AA	AA	BB	AA	AA	BB	BB	BB	BB	BB	BB	AA	AA	BB	BB	AA	AA	BB	BB	AA
chr1B_543486093	54.9837	1B	543486093	G/A	AA	BB	BB	BB	AA	BB	-	AA	AA	BB	BB	AA	AA	BB	-	AA	AA	BB	AA	BB	AA	BB	BB	AA	-	AA	AA	-	AA	AA	BB	BB	BB	BB	BB	BB	AA	AA	BB	BB	AA	-	BB	BB	AA
chr1B_555294120	58.5843	1B	555294120	T/C	BB	BB	BB	BB	AA	BB	BB	-	AA	BB	BB	AA	AA	BB	-	AA	AA	BB	AA	BB	AA	BB	BB	AA	AA	AA	AA	BB	AA	AA	BB	BB	BB	BB	BB	BB	AA	AA	BB	BB	AA	AA	BB	BB	AA
chr1B_556106087	59.0446	1B	556106087	C/T	BB	BB	BB	BB	AA	BB	BB	-	AA	BB	BB	AA	AA	BB	-	AA	AA	BB	AA	BB	AA	BB	BB	AA	AA	AA	AA	BB	AA	AA	BB	BB	BB	BB	BB	BB	AA	AA	BB	BB	AA	AA	BB	BB	AA
chr1B_558561647	59.2178	1B	558561647	T/C	BB	BB	BB	BB	AA	BB	BB	-	AA	BB	BB	AA	AA	BB	-	AA	AA	BB	AA	BB	AA	BB	BB	AA	AA	AA	AA	BB	AA	AA	BB	BB	BB	BB	BB	BB	AA	AA	BB	BB	AA	AA	BB	BB	AA
chr1B_558913575	59.2178	1B	558913575	G/A	BB	BB	BB	BB	AA	BB	BB	-	AA	BB	BB	AA	AA	BB	-	AA	AA	BB	AA	BB	AA	BB	BB	AA	AA	AA	AA	BB	AA	AA	BB	BB	BB	BB	BB	BB	AA	AA	BB	-	AA	AA	BB	BB	AA
chr1B_559968428	59.3367	1B	559968428	G/T	BB	BB	BB	AA	AA	BB	BB	AA	AA	BB	BB	AA	AA	BB	AA	AA	AA	-	AA	BB	AA	BB	BB	AA	AA	AA	AA	BB	AA	AA	BB	BB	BB	BB	BB	BB	AA	AA	BB	BB	AA	AA	BB	BB	AA
chr1B_559968434	59.3367	1B	559968434	T/G	BB	BB	BB	AA	AA	BB	BB	AA	AA	BB	BB	AA	AA	BB	AA	AA	AA	-	AA	BB	AA	BB	BB	AA	AA	AA	AA	BB	AA	AA	BB	BB	BB	BB	BB	BB	AA	AA	BB	BB	AA	AA	BB	BB	AA
chr1B_561317364	59.5134	1B	561317364	C/G	BB	BB	BB	BB	AA	BB	BB	-	AA	BB	BB	AA	AA	BB	-	AA	AA	BB	AA	BB	AA	BB	BB	AA	AA	AA	AA	BB	AA	AA	BB	BB	BB	BB	BB	BB	AA	AA	BB	BB	AA	AA	BB	BB	AA
chr1B_564574971	60.7577	1B	564574971	G/C	BB	BB	BB	BB	AA	BB	BB	-	AA	BB	BB	AA	AA	BB	-	AA	AA	BB	AA	BB	AA	BB	BB	AA	AA	AA	AA	BB	AA	AA	BB	BB	BB	BB	BB	BB	AA	AA	BB	BB	AA	AA	BB	BB	AA
chr1B_566016812	61.4003	1B	566016812	T/C	BB	BB	BB	BB	AA	BB	BB	-	AA	BB	BB	AA	AA	BB	-	AA	AA	BB	AA	BB	AA	BB	BB	AA	AA	AA	AA	BB	AA	AA	BB	BB	BB	BB	BB	BB	AA	AA	BB	BB	AA	AA	BB	BB	AA
chr1B_566171302	62.2068	1B	566171302	A/G	BB	BB	BB	BB	AA	BB	BB	BB	AA	BB	BB	AA	AA	BB	-	AA	AA	BB	AA	BB	AA	BB	BB	AA	AA	AA	AA	BB	AA	AA	BB	BB	BB	BB	BB	BB	AA	AA	BB	BB	AA	AA	BB	BB	AA
chr1B_566183896	62.2068	1B	566183896	A/G	BB	BB	BB	BB	AA	BB	BB	BB	AA	BB	BB	AA	AA	-	-	AA	AA	BB	AA	BB	AA	BB	BB	AA	AA	AA	AA	BB	AA	AA	BB	BB	BB	BB	BB	BB	AA	AA	BB	BB	-	AA	BB	BB	AA
chr1B_566373102	62.2068	1B	566373102	G/A	BB	BB	BB	BB	AA	BB	BB	BB	AA	BB	BB	AA	-	BB	-	AA	AA	BB	AA	BB	AA	BB	BB	AA	AA	AA	-	BB	AA	AA	BB	BB	BB	BB	BB	BB	AA	AA	BB	BB	-	AA	BB	BB	AA
chr1B_566373121	62.2068	1B	566373121	G/A	BB	BB	BB	BB	AA	BB	BB	BB	AA	BB	BB	AA	-	BB	-	AA	AA	BB	AA	BB	AA	BB	BB	AA	AA	AA	-	BB	AA	AA	BB	BB	BB	BB	BB	BB	AA	AA	BB	BB	-	AA	BB	BB	AA
chr1B_571445331	63.2523	1B	571445331	T/C	BB	BB	BB	BB	AA	BB	BB	BB	AA	BB	BB	AA	AA	BB	-	AA	AA	AA	AA	BB	AA	BB	BB	AA	AA	AA	AA	BB	AA	AA	BB	BB	BB	BB	BB	BB	AA	BB	BB	AA	AA	AA	BB	BB	AA
chr1B_572257704	63.2523	1B	572257704	C/A	BB	BB	BB	BB	AA	BB	BB	BB	AA	BB	BB	AA	AA	BB	-	AA	AA	AA	AA	BB	AA	BB	BB	AA	AA	AA	AA	BB	AA	AA	BB	BB	BB	BB	BB	BB	AA	BB	BB	AA	-	AA	BB	BB	AA
chr1B_573008237	63.6032	1B	573008237	A/G	BB	BB	BB	AA	AA	BB	BB	BB	AA	BB	BB	-	AA	BB	-	AA	AA	AA	AA	BB	AA	BB	BB	AA	AA	AA	AA	BB	AA	AA	BB	BB	BB	BB	BB	BB	AA	BB	BB	AA	AA	AA	BB	BB	AA
chr1B_573008426	63.6032	1B	573008426	G/A	BB	BB	BB	AA	AA	BB	BB	BB	AA	BB	BB	AA	AA	BB	-	AA	AA	AA	AA	BB	AA	BB	BB	AA	AA	AA	AA	BB	AA	AA	BB	BB	BB	BB	BB	BB	AA	BB	BB	AA	AA	AA	BB	BB	AA
chr1B_573008427	63.6032	1B	573008427	G/A	BB	BB	BB	AA	AA	BB	BB	BB	AA	BB	BB	AA	AA	BB	-	AA	AA	AA	AA	BB	AA	BB	BB	AA	AA	AA	AA	BB	AA	AA	BB	BB	BB	BB	BB	BB	AA	BB	BB	AA	AA	AA	BB	BB	AA
chr1B_573008437	63.6032	1B	573008437	C/A	BB	BB	BB	AA	AA	BB	BB	BB	AA	BB	BB	AA	AA	BB	-	AA	AA	AA	AA	BB	AA	BB	BB	AA	AA	AA	AA	BB	AA	AA	BB	BB	BB	BB	BB	BB	AA	BB	BB	AA	AA	AA	BB	BB	AA
chr1B_573008438	63.6032	1B	573008438	T/A	BB	BB	BB	AA	AA	BB	BB	BB	AA	BB	BB	AA	AA	BB	-	AA	AA	AA	AA	BB	AA	BB	BB	AA	AA	AA	AA	BB	AA	AA	BB	BB	BB	BB	BB	BB	AA	BB	BB	AA	AA	AA	BB	BB	AA
chr1B_573008439	63.6032	1B	573008439	C/A	BB	BB	BB	AA	AA	BB	BB	BB	AA	BB	BB	AA	AA	BB	-	AA	AA	AA	AA	BB	AA	BB	BB	AA	AA	AA	AA	BB	AA	AA	BB	BB	BB	BB	BB	BB	AA	BB	BB	AA	AA	AA	BB	BB	AA
chr1B_575710353	63.9582	1B	575710353	G/A	BB	BB	BB	AA	AA	BB	BB	BB	AA	BB	BB	AA	-	BB	-	AA	AA	AA	AA	BB	AA	BB	BB	AA	AA	AA	AA	BB	AA	-	BB	BB	BB	BB	BB	BB	AA	BB	BB	AA	-	AA	BB	BB	AA
chr1B_576052099	64.0738	1B	576052099	G/C	BB	BB	BB	AA	AA	BB	BB	BB	AA	BB	BB	AA	AA	BB	-	AA	AA	AA	AA	BB	AA	BB	BB	AA	AA	AA	AA	BB	AA	AA	BB	BB	BB	BB	BB	BB	AA	BB	BB	AA	AA	AA	BB	BB	AA
chr1B_576052100	64.0738	1B	576052100	G/C	BB	BB	BB	AA	AA	BB	BB	BB	AA	BB	BB	AA	AA	BB	-	AA	AA	AA	AA	BB	AA	BB	BB	AA	AA	AA	AA	BB	AA	AA	BB	BB	BB	BB	BB	BB	AA	BB	BB	AA	AA	AA	BB	BB	AA
chr1B_576223928	64.0738	1B	576223928	C/A	BB	BB	BB	AA	AA	BB	BB	BB	AA	BB	BB	AA	AA	BB	-	AA	AA	AA	-	BB	-	BB	BB	AA	AA	AA	AA	BB	AA	AA	BB	BB	BB	BB	BB	BB	AA	BB	BB	AA	AA	AA	BB	BB	AA
chr1B_577038108	64.0738	1B	577038108	G/C	BB	BB	BB	AA	AA	BB	BB	BB	AA	BB	BB	AA	AA	BB	-	AA	AA	AA	AA	BB	AA	BB	BB	AA	AA	AA	-	BB	AA	AA	BB	BB	BB	BB	BB	BB	AA	BB	BB	AA	-	AA	BB	BB	AA
chr1B_577611450	64.0738	1B	577611450	G/T	BB	BB	BB	AA	AA	BB	BB	BB	AA	BB	BB	AA	AA	BB	-	AA	AA	AA	AA	BB	AA	BB	BB	AA	AA	AA	AA	BB	AA	AA	BB	BB	BB	BB	BB	BB	AA	BB	BB	AA	AA	-	BB	BB	AA
chr1B_581199980	64.4202	1B	581199980	G/C	BB	BB	BB	AA	AA	BB	BB	BB	AA	BB	BB	AA	AA	BB	-	AA	AA	AA	AA	BB	AA	BB	BB	AA	AA	AA	AA	BB	AA	AA	BB	BB	BB	BB	BB	BB	AA	BB	BB	AA	AA	AA	BB	BB	AA
chr1B_583684838	65.3495	1B	583684838	G/T	BB	BB	AA	AA	AA	BB	BB	BB	BB	BB	BB	AA	AA	BB	-	AA	AA	AA	AA	BB	AA	BB	AA	AA	AA	AA	AA	BB	AA	AA	BB	BB	BB	BB	BB	BB	AA	BB	BB	AA	AA	AA	BB	BB	AA
chr1B_583759748	65.3495	1B	583759748	C/G	BB	BB	AA	AA	AA	BB	BB	BB	BB	BB	BB	AA	AA	BB	BB	AA	-	AA	AA	BB	AA	BB	AA	AA	AA	AA	AA	BB	AA	AA	BB	BB	BB	BB	-	BB	AA	BB	BB	AA	AA	AA	BB	BB	AA
chr1B_584784731	65.8565	1B	584784731	A/G	BB	BB	AA	AA	AA	BB	BB	BB	BB	BB	BB	-	AA	AA	-	AA	AA	-	AA	BB	AA	BB	BB	AA	AA	AA	AA	BB	AA	-	BB	BB	BB	BB	BB	BB	AA	BB	BB	-	AA	AA	BB	BB	AA
chr1B_587138373	66.6473	1B	587138373	T/C	AA	BB	AA	AA	AA	BB	BB	BB	BB	BB	BB	AA	AA	AA	-	BB	AA	AA	AA	BB	AA	BB	BB	AA	AA	AA	AA	BB	AA	AA	BB	BB	BB	BB	BB	BB	AA	BB	BB	AA	AA	AA	BB	BB	AA
chr1B_587501321	66.6473	1B	587501321	T/C	AA	BB	AA	AA	AA	BB	BB	BB	BB	BB	BB	AA	AA	AA	-	BB	AA	AA	AA	BB	AA	BB	BB	AA	AA	AA	AA	BB	AA	AA	BB	BB	BB	BB	BB	BB	AA	BB	BB	AA	AA	AA	BB	BB	AA
chr1B_587501330	66.6473	1B	587501330	T/C	AA	BB	AA	AA	AA	BB	BB	BB	BB	BB	BB	AA	AA	AA	-	BB	AA	AA	AA	BB	AA	BB	BB	AA	AA	AA	AA	BB	AA	AA	BB	BB	BB	BB	BB	BB	AA	BB	BB	AA	AA	AA	BB	BB	AA
chr1B_587501331	66.6473	1B	587501331	A/T	AA	BB	AA	AA	AA	BB	BB	BB	BB	BB	BB	AA	AA	AA	-	BB	AA	AA	AA	BB	AA	BB	BB	AA	AA	AA	AA	BB	AA	AA	BB	BB	BB	BB	BB	BB	AA	BB	BB	AA	AA	AA	BB	BB	AA
chr1B_587607124	66.6473	1B	587607124	G/C	AA	BB	AA	AA	AA	BB	BB	BB	BB	BB	BB	AA	AA	AA	-	BB	AA	AA	AA	BB	AA	BB	BB	AA	AA	AA	AA	BB	AA	AA	BB	BB	BB	BB	BB	BB	AA	BB	BB	AA	AA	AA	BB	BB	AA
chr1B_591512790	67.1055	1B	591512790	G/A	AA	BB	AA	AA	AA	BB	BB	BB	BB	BB	BB	AA	AA	AA	-	BB	AA	AA	AA	BB	AA	BB	BB	AA	AA	AA	AA	BB	AA	AA	BB	BB	BB	BB	BB	BB	AA	BB	BB	AA	AA	AA	BB	BB	AA
chr1B_592655428	67.1055	1B	592655428	A/G	AA	BB	AA	AA	AA	BB	BB	BB	BB	BB	BB	AA	AA	AA	-	BB	AA	AA	AA	BB	AA	BB	BB	AA	AA	AA	AA	BB	AA	AA	BB	BB	BB	BB	BB	BB	AA	BB	BB	AA	AA	AA	BB	BB	AA
chr1B_593176868	67.2818	1B	593176868	C/T	AA	BB	AA	AA	AA	BB	BB	BB	BB	BB	BB	AA	AA	AA	-	BB	AA	AA	AA	BB	AA	BB	BB	AA	AA	AA	AA	BB	AA	AA	BB	BB	BB	BB	BB	BB	AA	BB	BB	AA	-	AA	BB	BB	AA
chr1B_593916808	67.4572	1B	593916808	T/C	AA	BB	AA	AA	AA	BB	BB	BB	BB	BB	BB	AA	AA	AA	-	BB	AA	AA	AA	BB	AA	BB	BB	AA	AA	AA	AA	BB	AA	AA	BB	BB	BB	BB	BB	BB	AA	BB	BB	AA	AA	AA	BB	BB	AA
chr1B_593916951	67.4572	1B	593916951	A/G	AA	BB	AA	AA	AA	BB	BB	BB	BB	BB	BB	AA	AA	AA	-	BB	AA	AA	AA	BB	AA	BB	BB	AA	AA	AA	AA	BB	AA	AA	BB	BB	BB	-	BB	BB	AA	BB	BB	AA	AA	AA	BB	BB	AA
chr1B_594654831	67.6837	1B	594654831	G/T	AA	BB	AA	AA	AA	BB	BB	BB	BB	BB	BB	AA	AA	AA	-	BB	AA	AA	AA	BB	AA	BB	BB	AA	AA	AA	AA	BB	AA	AA	BB	BB	BB	BB	BB	BB	AA	BB	BB	AA	AA	AA	BB	BB	AA
chr1B_601429271	68.7924	1B	601429271	A/G	AA	BB	AA	AA	AA	BB	BB	BB	BB	BB	BB	BB	AA	AA	BB	BB	AA	AA	AA	BB	-	BB	BB	-	AA	-	AA	BB	AA	AA	BB	BB	BB	BB	BB	BB	AA	BB	BB	AA	AA	AA	BB	BB	AA
chr1B_606689387	70.6292	1B	606689387	T/G	AA	BB	AA	AA	AA	BB	BB	BB	BB	BB	BB	BB	-	AA	-	BB	-	AA	AA	BB	AA	BB	BB	BB	AA	AA	AA	BB	AA	AA	BB	BB	BB	BB	BB	BB	AA	BB	BB	AA	AA	AA	BB	BB	AA
chr1B_613937342	72.7318	1B	613937342	A/C	AA	BB	AA	AA	AA	BB	BB	BB	BB	BB	BB	BB	AA	AA	-	BB	BB	AA	AA	BB	AA	BB	BB	BB	AA	AA	AA	BB	AA	AA	BB	BB	AA	BB	BB	BB	AA	BB	BB	BB	AA	AA	BB	BB	AA
chr1B_614393233	73.3092	1B	614393233	T/C	AA	BB	AA	AA	AA	BB	BB	BB	BB	BB	BB	BB	AA	AA	BB	BB	BB	AA	AA	BB	AA	BB	BB	BB	AA	AA	AA	BB	BB	AA	BB	BB	AA	BB	BB	BB	AA	BB	BB	BB	AA	AA	BB	BB	AA
chr1B_614500742	73.8276	1B	614500742	G/C	AA	BB	AA	AA	AA	BB	BB	BB	BB	BB	BB	BB	AA	AA	-	BB	BB	AA	AA	BB	AA	BB	BB	BB	AA	-	AA	BB	AA	AA	BB	BB	AA	BB	BB	BB	AA	BB	BB	BB	AA	AA	BB	BB	AA
chr1B_615019925	73.8276	1B	615019925	G/A	AA	BB	AA	AA	AA	BB	BB	BB	BB	BB	BB	BB	AA	AA	-	BB	BB	AA	AA	BB	AA	BB	BB	BB	AA	AA	AA	BB	AA	AA	BB	BB	AA	BB	BB	BB	AA	BB	BB	BB	AA	AA	BB	BB	AA
chr1B_625232015	79.0964	1B	625232015	G/A	AA	BB	AA	AA	AA	BB	BB	BB	BB	BB	BB	BB	AA	AA	-	BB	BB	AA	AA	BB	AA	BB	BB	-	AA	AA	AA	BB	AA	AA	BB	BB	AA	BB	BB	BB	AA	BB	BB	BB	AA	AA	BB	BB	AA
chr1B_626069867	79.3303	1B	626069867	T/C	AA	BB	AA	AA	AA	BB	BB	BB	BB	BB	BB	BB	AA	AA	-	BB	BB	AA	AA	BB	AA	BB	BB	BB	AA	AA	AA	BB	BB	AA	BB	BB	AA	BB	BB	BB	AA	BB	BB	BB	AA	AA	BB	BB	AA
chr1B_628033571	80.4615	1B	628033571	T/C	AA	BB	AA	AA	AA	BB	BB	BB	BB	BB	BB	BB	AA	AA	-	BB	BB	AA	AA	BB	AA	BB	BB	BB	AA	AA	AA	BB	BB	AA	BB	AA	AA	BB	BB	BB	AA	BB	BB	BB	AA	AA	BB	BB	AA
chr1B_628033574	80.4615	1B	628033574	G/C	AA	BB	AA	AA	AA	BB	BB	BB	BB	BB	BB	BB	AA	AA	-	BB	BB	AA	AA	BB	AA	BB	BB	BB	AA	AA	AA	BB	BB	AA	BB	AA	AA	BB	BB	BB	AA	BB	BB	BB	AA	AA	BB	BB	AA
chr1B_629489631	81.1139	1B	629489631	G/A	AA	BB	AA	AA	AA	BB	BB	BB	BB	BB	BB	BB	-	AA	-	BB	BB	AA	AA	BB	AA	BB	BB	BB	AA	AA	AA	BB	BB	AA	BB	AA	AA	BB	BB	BB	AA	BB	BB	BB	AA	AA	BB	BB	AA
chr1B_630932582	81.6342	1B	630932582	A/G	AA	BB	AA	AA	AA	BB	BB	BB	BB	BB	BB	BB	AA	AA	-	BB	BB	AA	AA	BB	AA	BB	BB	BB	AA	AA	AA	BB	BB	AA	BB	AA	AA	BB	BB	BB	AA	BB	BB	BB	AA	AA	BB	-	AA
chr1B_631718867	82.3368	1B	631718867	G/C	AA	BB	AA	AA	AA	BB	BB	BB	BB	BB	BB	BB	AA	AA	-	BB	BB	AA	AA	BB	AA	BB	BB	BB	AA	AA	AA	BB	BB	AA	BB	AA	AA	BB	BB	BB	AA	BB	BB	BB	AA	AA	BB	BB	AA
chr1B_634683077	82.568	1B	634683077	C/T	AA	BB	AA	AA	AA	BB	BB	BB	BB	BB	BB	BB	AA	AA	-	BB	BB	AA	AA	BB	AA	BB	BB	BB	AA	AA	AA	BB	BB	AA	BB	AA	AA	BB	BB	BB	AA	BB	BB	BB	AA	AA	BB	BB	AA
chr1B_635977848	82.6824	1B	635977848	C/T	AA	BB	AA	AA	AA	BB	BB	BB	BB	BB	BB	BB	AA	AA	-	BB	BB	AA	AA	BB	AA	BB	BB	BB	AA	AA	AA	BB	BB	AA	BB	AA	AA	BB	BB	BB	AA	BB	BB	BB	AA	AA	BB	BB	AA
chr1B_637942755	83.6721	1B	637942755	G/A	AA	BB	AA	AA	AA	BB	BB	BB	BB	BB	BB	AA	AA	AA	-	BB	BB	AA	AA	BB	AA	BB	BB	BB	AA	AA	AA	BB	BB	AA	BB	AA	AA	BB	BB	BB	AA	BB	BB	BB	AA	AA	BB	BB	AA
chr1B_637942764	83.6721	1B	637942764	A/G	AA	BB	AA	AA	AA	BB	BB	BB	BB	BB	BB	AA	AA	AA	-	BB	BB	AA	AA	BB	AA	BB	BB	BB	AA	AA	AA	BB	BB	AA	BB	AA	AA	-	BB	BB	AA	BB	BB	BB	AA	AA	BB	BB	AA
chr1B_639941368	84.7926	1B	639941368	T/G	AA	BB	AA	AA	AA	BB	BB	BB	BB	AA	BB	AA	AA	AA	AA	BB	BB	AA	AA	BB	AA	BB	BB	-	AA	AA	AA	-	BB	AA	BB	AA	AA	BB	BB	BB	AA	BB	BB	BB	AA	AA	BB	BB	AA
chr1B_641943575	86.2837	1B	641943575	C/T	AA	BB	AA	AA	AA	BB	BB	AA	BB	AA	BB	AA	AA	AA	-	BB	BB	AA	AA	BB	AA	BB	BB	BB	AA	AA	AA	BB	BB	AA	BB	AA	AA	BB	BB	BB	AA	BB	BB	BB	AA	BB	BB	BB	AA
chr1B_642986047	87.7056	1B	642986047	A/C	AA	BB	AA	AA	AA	BB	BB	AA	BB	AA	BB	AA	AA	-	-	BB	-	AA	AA	BB	AA	BB	BB	BB	BB	AA	AA	BB	BB	AA	BB	AA	AA	BB	BB	BB	AA	BB	BB	BB	AA	BB	BB	BB	AA
chr1B_644598814	88.7708	1B	644598814	T/C	AA	BB	AA	AA	AA	BB	BB	AA	BB	AA	BB	AA	AA	-	-	BB	BB	AA	AA	BB	AA	BB	BB	BB	BB	AA	AA	BB	BB	AA	BB	AA	AA	BB	BB	BB	AA	BB	BB	BB	AA	BB	BB	BB	AA
chr1B_645790637	91.877	1B	645790637	G/A	AA	BB	AA	BB	AA	BB	BB	AA	BB	AA	BB	AA	AA	AA	-	BB	BB	AA	AA	BB	AA	BB	BB	BB	BB	AA	AA	BB	BB	AA	BB	AA	AA	BB	BB	BB	AA	BB	BB	BB	AA	BB	BB	BB	AA
chr1B_646777021	92.5272	1B	646777021	A/G	AA	BB	AA	BB	AA	BB	BB	AA	-	AA	BB	AA	AA	AA	-	BB	BB	AA	AA	BB	AA	BB	BB	BB	BB	AA	AA	BB	BB	AA	BB	AA	AA	BB	BB	BB	AA	BB	BB	BB	AA	BB	BB	BB	AA
chr1B_647164209	92.5272	1B	647164209	G/A	AA	BB	AA	BB	AA	BB	BB	AA	BB	AA	BB	AA	AA	AA	-	BB	BB	AA	AA	BB	AA	BB	BB	BB	BB	AA	AA	BB	BB	AA	BB	AA	AA	BB	BB	BB	AA	BB	BB	BB	AA	BB	BB	BB	AA
chr1B_648105021	92.5272	1B	648105021	A/G	AA	BB	AA	BB	AA	BB	BB	AA	BB	AA	BB	AA	AA	AA	-	BB	BB	AA	AA	BB	AA	BB	BB	BB	BB	AA	AA	BB	BB	AA	BB	AA	AA	BB	BB	BB	AA	BB	BB	BB	AA	BB	BB	BB	AA
chr1B_648105028	92.5272	1B	648105028	C/T	AA	BB	AA	BB	AA	BB	BB	AA	BB	AA	BB	AA	AA	AA	-	BB	BB	AA	AA	BB	AA	BB	BB	BB	BB	AA	AA	BB	BB	AA	BB	AA	AA	BB	BB	BB	AA	BB	BB	BB	AA	BB	BB	BB	AA
chr1B_649043492	92.7627	1B	649043492	A/G	AA	BB	AA	BB	AA	BB	BB	AA	BB	BB	BB	AA	AA	AA	-	BB	BB	AA	AA	BB	AA	BB	BB	BB	BB	AA	AA	BB	BB	AA	BB	AA	AA	BB	BB	BB	-	BB	BB	BB	AA	BB	BB	BB	AA
chr1B_652458682	93.1839	1B	652458682	G/A	AA	BB	AA	BB	AA	BB	BB	AA	BB	BB	BB	AA	AA	AA	-	BB	BB	AA	AA	BB	AA	BB	BB	BB	BB	-	AA	BB	BB	-	BB	AA	AA	BB	BB	BB	AA	BB	BB	BB	AA	BB	BB	-	AA
chr1B_653086336	93.3724	1B	653086336	G/C	AA	BB	AA	BB	AA	BB	BB	AA	BB	BB	BB	AA	AA	AA	-	BB	BB	AA	AA	BB	AA	BB	BB	BB	BB	AA	-	BB	BB	AA	BB	AA	AA	BB	BB	BB	AA	BB	BB	BB	AA	BB	BB	BB	AA
chr1B_656423128	94.8747	1B	656423128	T/A	AA	BB	AA	BB	AA	BB	BB	AA	BB	BB	BB	AA	AA	AA	AA	BB	BB	AA	-	BB	AA	BB	BB	BB	BB	AA	AA	BB	BB	AA	BB	AA	AA	BB	BB	BB	AA	BB	BB	BB	AA	BB	BB	BB	AA
chr1B_656500881	94.8747	1B	656500881	G/A	AA	BB	AA	BB	AA	BB	BB	AA	BB	BB	BB	AA	AA	AA	AA	BB	BB	AA	AA	BB	AA	BB	BB	BB	BB	AA	AA	BB	BB	AA	BB	AA	AA	BB	BB	BB	AA	BB	BB	BB	AA	BB	BB	BB	AA
chr1B_656671071	95.0469	1B	656671071	A/G	AA	BB	AA	BB	AA	BB	BB	AA	BB	BB	BB	AA	AA	AA	AA	BB	BB	AA	AA	BB	AA	BB	BB	BB	BB	AA	AA	BB	BB	AA	BB	AA	AA	BB	BB	BB	AA	BB	BB	BB	AA	BB	BB	BB	-
chr1B_657283601	95.0469	1B	657283601	C/A	AA	BB	AA	BB	AA	BB	BB	AA	BB	BB	BB	AA	AA	AA	AA	BB	BB	AA	AA	BB	AA	BB	BB	BB	BB	AA	AA	BB	BB	AA	BB	AA	AA	BB	BB	BB	AA	BB	BB	BB	AA	BB	BB	BB	AA
chr1B_659985831	96.8064	1B	659985831	C/T	AA	BB	AA	BB	AA	BB	BB	-	BB	BB	BB	AA	AA	AA	AA	BB	BB	AA	AA	BB	AA	BB	BB	BB	BB	AA	AA	BB	BB	BB	BB	AA	-	BB	BB	BB	AA	BB	BB	BB	AA	BB	BB	BB	AA
chr1B_660012741	96.8064	1B	660012741	T/C	AA	BB	AA	BB	AA	BB	BB	AA	BB	BB	BB	AA	AA	-	AA	BB	BB	AA	AA	BB	AA	BB	BB	BB	BB	AA	AA	BB	BB	BB	BB	-	AA	BB	BB	BB	-	BB	BB	BB	AA	-	BB	BB	AA
chr1B_660012742	96.8064	1B	660012742	A/T	AA	BB	AA	BB	AA	BB	BB	AA	BB	BB	BB	AA	AA	-	AA	BB	BB	AA	AA	BB	AA	BB	BB	BB	BB	AA	AA	BB	BB	BB	BB	-	AA	BB	BB	BB	-	BB	BB	BB	AA	-	BB	BB	AA
chr1B_661567261	97.9568	1B	661567261	G/A	AA	AA	AA	BB	AA	BB	BB	AA	BB	BB	BB	AA	AA	AA	AA	BB	BB	AA	AA	BB	AA	BB	BB	BB	BB	AA	AA	BB	BB	BB	BB	AA	AA	BB	BB	BB	AA	BB	BB	BB	AA	BB	BB	BB	AA
chr1B_662037023	98.8136	1B	662037023	T/C	AA	AA	AA	BB	AA	BB	BB	AA	BB	BB	BB	AA	AA	AA	AA	BB	BB	AA	AA	BB	AA	BB	BB	BB	BB	AA	AA	BB	BB	BB	BB	AA	AA	BB	BB	BB	AA	BB	BB	BB	AA	BB	BB	BB	AA
chr1B_662037058	98.8136	1B	662037058	G/T	AA	AA	AA	BB	AA	BB	BB	AA	BB	BB	BB	AA	AA	AA	AA	BB	BB	AA	AA	BB	AA	BB	BB	BB	BB	AA	AA	BB	BB	BB	BB	AA	AA	BB	BB	BB	AA	BB	BB	BB	AA	BB	BB	BB	AA
chr1B_662200777	98.9401	1B	662200777	T/A	AA	AA	AA	BB	AA	BB	BB	AA	BB	BB	BB	AA	AA	-	AA	BB	BB	AA	AA	BB	AA	BB	BB	BB	BB	AA	AA	BB	BB	BB	BB	AA	AA	BB	BB	BB	AA	BB	BB	BB	-	BB	BB	BB	AA
chr1B_662492278	99.1882	1B	662492278	C/T	AA	AA	AA	BB	AA	BB	BB	AA	BB	BB	BB	AA	AA	AA	AA	BB	BB	AA	AA	BB	AA	BB	BB	BB	BB	AA	AA	BB	BB	BB	BB	BB	AA	BB	BB	BB	AA	BB	BB	BB	AA	BB	BB	BB	AA
chr1B_664017294	99.623	1B	664017294	G/A	AA	AA	AA	BB	AA	BB	BB	AA	BB	BB	BB	AA	AA	AA	AA	BB	BB	AA	AA	BB	AA	BB	AA	BB	BB	AA	AA	BB	BB	BB	BB	BB	AA	BB	BB	BB	AA	BB	BB	-	AA	BB	BB	BB	AA
chr1B_664017357	99.623	1B	664017357	C/T	AA	AA	AA	BB	AA	BB	BB	AA	BB	BB	BB	AA	AA	AA	AA	BB	BB	AA	AA	BB	AA	BB	AA	BB	BB	AA	AA	BB	BB	BB	BB	BB	AA	BB	BB	BB	AA	BB	BB	BB	AA	BB	BB	BB	AA
chr1B_664017378	99.623	1B	664017378	A/G	AA	AA	AA	BB	AA	BB	BB	AA	BB	BB	BB	AA	AA	AA	AA	BB	BB	AA	AA	BB	AA	BB	AA	BB	BB	AA	AA	BB	BB	BB	BB	BB	AA	BB	BB	BB	AA	BB	BB	BB	AA	BB	BB	BB	AA
chr1B_664297889	99.623	1B	664297889	T/C	AA	AA	AA	BB	AA	BB	BB	AA	BB	BB	BB	AA	AA	AA	AA	BB	BB	AA	AA	BB	AA	BB	AA	BB	BB	-	AA	BB	BB	BB	BB	BB	AA	BB	BB	BB	-	BB	BB	BB	AA	BB	BB	-	AA
chr1B_665291494	100.744	1B	665291494	C/G	AA	AA	AA	BB	AA	BB	-	AA	BB	BB	BB	AA	AA	AA	AA	BB	BB	AA	AA	BB	AA	BB	AA	BB	BB	AA	BB	BB	BB	BB	BB	BB	AA	BB	BB	BB	AA	BB	BB	BB	-	BB	BB	BB	AA
chr1B_665410008	100.864	1B	665410008	G/C	AA	AA	AA	BB	AA	BB	BB	AA	BB	BB	BB	AA	AA	AA	AA	BB	BB	AA	AA	BB	AA	BB	AA	BB	BB	AA	BB	BB	BB	BB	BB	BB	AA	BB	BB	BB	AA	BB	BB	BB	AA	BB	BB	BB	AA
chr1B_673741661	114.642	1B	673741661	T/C	AA	AA	AA	BB	AA	BB	BB	BB	BB	AA	BB	AA	AA	AA	BB	AA	BB	AA	AA	BB	BB	BB	AA	BB	BB	AA	BB	BB	BB	AA	AA	BB	AA	BB	BB	BB	BB	BB	BB	AA	AA	BB	BB	BB	AA
chr1B_673847545	114.995	1B	673847545	T/G	AA	AA	AA	BB	AA	BB	BB	BB	BB	AA	BB	AA	AA	AA	-	AA	BB	AA	AA	BB	BB	BB	AA	BB	BB	AA	BB	BB	BB	AA	AA	BB	AA	BB	BB	BB	BB	BB	BB	AA	AA	-	BB	BB	AA
chr1B_676179113	119.024	1B	676179113	G/A	AA	AA	AA	AA	BB	BB	BB	BB	BB	AA	BB	AA	AA	AA	-	AA	BB	AA	AA	BB	BB	-	AA	BB	BB	AA	BB	BB	BB	AA	AA	BB	AA	BB	BB	BB	BB	BB	BB	AA	AA	AA	BB	BB	AA
chr1B_677131763	119.679	1B	677131763	C/G	AA	AA	AA	AA	BB	BB	BB	BB	BB	AA	BB	AA	AA	AA	AA	AA	BB	AA	AA	BB	BB	AA	AA	BB	BB	AA	BB	BB	BB	AA	AA	BB	AA	BB	BB	BB	BB	BB	BB	AA	AA	AA	BB	BB	AA
chr1B_677131775	119.679	1B	677131775	T/C	AA	AA	AA	AA	BB	BB	BB	BB	BB	AA	BB	AA	AA	AA	AA	AA	BB	AA	AA	BB	BB	AA	AA	BB	BB	AA	BB	BB	BB	AA	AA	BB	AA	BB	BB	BB	BB	BB	BB	AA	AA	AA	BB	BB	AA
chr1B_677323589	119.793	1B	677323589	G/A	AA	AA	AA	AA	BB	BB	BB	BB	BB	AA	BB	AA	AA	AA	BB	AA	BB	AA	AA	BB	BB	-	AA	BB	BB	AA	BB	BB	BB	AA	AA	BB	AA	BB	BB	BB	BB	BB	BB	AA	AA	AA	BB	BB	AA
chr1B_678047013	119.793	1B	678047013	C/A	AA	AA	AA	AA	BB	BB	BB	BB	BB	AA	BB	AA	AA	AA	-	AA	BB	AA	AA	BB	BB	-	AA	BB	BB	AA	BB	BB	BB	AA	AA	BB	AA	BB	BB	BB	BB	BB	BB	AA	AA	AA	BB	BB	AA
chr1B_680160157	121.754	1B	680160157	C/T	AA	AA	AA	AA	BB	BB	BB	BB	BB	AA	BB	AA	AA	AA	-	AA	AA	AA	AA	AA	BB	BB	AA	BB	BB	AA	BB	AA	AA	AA	AA	BB	AA	BB	BB	BB	BB	BB	BB	AA	AA	AA	BB	BB	AA
chr1B_680160172	121.754	1B	680160172	G/A	AA	AA	AA	AA	BB	BB	BB	BB	BB	AA	BB	AA	AA	AA	-	AA	AA	AA	AA	AA	BB	BB	AA	BB	BB	AA	BB	AA	AA	AA	AA	BB	AA	BB	BB	BB	BB	BB	BB	AA	AA	AA	BB	BB	AA
chr1B_681076728	122.214	1B	681076728	T/C	AA	AA	AA	AA	BB	BB	BB	BB	BB	AA	BB	AA	AA	AA	-	AA	AA	AA	AA	AA	BB	BB	AA	BB	BB	AA	BB	AA	AA	AA	AA	BB	AA	BB	BB	BB	BB	BB	BB	AA	AA	AA	BB	BB	AA
chr1B_681076729	122.214	1B	681076729	G/T	AA	AA	AA	AA	BB	BB	BB	BB	BB	AA	BB	AA	AA	AA	-	AA	AA	AA	AA	AA	BB	BB	AA	BB	BB	AA	BB	AA	AA	AA	AA	BB	AA	BB	BB	BB	BB	BB	BB	AA	AA	AA	BB	BB	AA
chr1B_681077251	122.214	1B	681077251	A/G	AA	AA	AA	AA	BB	BB	BB	BB	BB	AA	BB	AA	AA	AA	-	AA	AA	AA	AA	AA	-	-	AA	BB	BB	AA	BB	AA	AA	AA	AA	BB	AA	BB	BB	BB	BB	BB	BB	AA	AA	AA	BB	BB	AA
chr1B_687334531	123.6	1B	687334531	G/A	AA	AA	AA	AA	BB	BB	BB	BB	AA	BB	BB	AA	AA	AA	-	AA	AA	AA	AA	AA	BB	AA	AA	AA	BB	-	BB	AA	AA	AA	AA	BB	AA	BB	BB	BB	BB	BB	BB	AA	AA	AA	BB	BB	AA
chr2B_7028946	0	2B	7028946	T/C	BB	BB	AA	AA	BB	BB	AA	-	BB	AA	AA	BB	AA	AA	BB	AA	BB	BB	BB	BB	BB	BB	AA	AA	BB	AA	BB	AA	BB	AA	BB	BB	AA	BB	BB	AA	AA	BB	AA	AA	BB	BB	BB	AA	BB
chr2B_7028958	0	2B	7028958	G/A	BB	BB	AA	AA	BB	BB	AA	-	BB	AA	AA	BB	AA	AA	BB	AA	BB	BB	BB	BB	BB	BB	AA	AA	BB	AA	BB	AA	BB	AA	BB	BB	AA	BB	BB	AA	AA	BB	AA	AA	BB	BB	BB	AA	BB
chr2B_7648637	0	2B	7648637	C/T	BB	BB	AA	AA	BB	BB	AA	-	BB	AA	AA	BB	AA	AA	BB	AA	-	BB	BB	BB	BB	BB	AA	AA	BB	AA	BB	AA	BB	AA	BB	BB	AA	BB	BB	AA	AA	BB	AA	AA	BB	BB	BB	AA	BB
chr2B_8278969	0	2B	8278969	C/T	BB	BB	AA	AA	BB	BB	AA	-	BB	AA	AA	BB	AA	AA	BB	AA	BB	BB	BB	BB	BB	BB	AA	AA	BB	AA	BB	AA	BB	AA	BB	BB	AA	BB	BB	AA	AA	-	AA	AA	BB	BB	BB	AA	BB
chr2B_25070524	22.323	2B	25070524	A/G	BB	BB	AA	AA	BB	BB	AA	AA	BB	AA	AA	AA	AA	AA	BB	BB	BB	BB	BB	AA	AA	BB	BB	AA	BB	BB	AA	AA	BB	BB	BB	BB	AA	BB	BB	BB	AA	BB	BB	BB	BB	BB	BB	AA	BB
chr2B_25070577	22.323	2B	25070577	G/A	BB	BB	AA	AA	BB	BB	AA	AA	BB	AA	AA	AA	AA	AA	BB	BB	BB	BB	BB	AA	AA	BB	BB	AA	BB	BB	AA	AA	BB	BB	BB	BB	AA	BB	BB	BB	AA	BB	-	BB	BB	BB	BB	AA	BB
chr2B_25577716	23.377	2B	25577716	G/A	BB	BB	AA	AA	BB	BB	AA	AA	BB	AA	AA	AA	AA	AA	BB	BB	-	BB	BB	AA	AA	BB	BB	AA	BB	BB	AA	AA	BB	BB	BB	BB	AA	BB	BB	BB	AA	BB	BB	BB	BB	BB	BB	AA	BB
chr2B_26497536	23.6201	2B	26497536	G/C	BB	BB	AA	AA	BB	BB	AA	AA	BB	AA	AA	AA	AA	AA	BB	BB	BB	BB	BB	AA	AA	BB	BB	AA	BB	-	AA	AA	BB	BB	BB	BB	AA	BB	BB	BB	AA	BB	BB	BB	BB	BB	BB	AA	BB
chr2B_26497570	23.6201	2B	26497570	A/C	BB	BB	AA	AA	BB	BB	AA	AA	BB	AA	AA	AA	AA	AA	BB	BB	BB	BB	BB	AA	AA	BB	BB	AA	BB	-	AA	AA	BB	BB	BB	BB	AA	BB	BB	BB	AA	BB	BB	BB	BB	BB	BB	AA	BB
chr2B_26885140	23.6201	2B	26885140	G/C	BB	BB	AA	AA	BB	BB	AA	AA	BB	AA	AA	AA	AA	AA	BB	BB	BB	BB	BB	AA	AA	BB	BB	AA	BB	BB	AA	AA	BB	BB	BB	BB	AA	BB	BB	BB	AA	BB	BB	BB	BB	BB	BB	AA	BB
chr2B_26885148	23.6201	2B	26885148	C/T	BB	BB	AA	AA	BB	BB	AA	AA	BB	AA	AA	AA	AA	AA	BB	BB	BB	BB	BB	AA	AA	BB	BB	AA	BB	BB	AA	AA	BB	BB	BB	BB	AA	BB	BB	BB	AA	BB	BB	BB	BB	BB	BB	AA	BB
chr2B_26987136	23.6201	2B	26987136	C/A	BB	BB	AA	AA	BB	BB	AA	AA	BB	AA	AA	AA	AA	AA	BB	BB	-	BB	BB	AA	AA	BB	BB	AA	BB	BB	AA	AA	BB	BB	BB	BB	AA	BB	BB	BB	AA	BB	BB	BB	BB	BB	BB	AA	BB
chr2B_28014597	25.3752	2B	28014597	C/T	BB	BB	AA	AA	AA	BB	AA	AA	BB	AA	AA	AA	AA	AA	BB	BB	AA	BB	BB	AA	AA	BB	BB	AA	BB	BB	AA	AA	BB	BB	BB	BB	AA	BB	BB	BB	AA	AA	BB	BB	BB	BB	BB	AA	AA
chr2B_28176025	25.886	2B	28176025	G/A	BB	BB	AA	BB	BB	BB	AA	AA	BB	AA	AA	AA	AA	AA	BB	BB	BB	BB	BB	AA	AA	BB	BB	-	BB	BB	AA	AA	BB	BB	BB	BB	AA	BB	BB	BB	AA	BB	BB	BB	BB	BB	BB	AA	AA
chr2B_28176026	25.886	2B	28176026	G/T	BB	BB	AA	BB	BB	BB	AA	AA	BB	AA	AA	AA	AA	AA	BB	BB	BB	BB	BB	AA	AA	BB	BB	-	BB	BB	AA	AA	BB	BB	BB	BB	AA	BB	BB	BB	AA	BB	BB	BB	BB	BB	BB	AA	AA
chr2B_28352289	25.886	2B	28352289	A/T	BB	BB	AA	BB	BB	BB	AA	AA	BB	AA	AA	AA	AA	AA	BB	BB	-	BB	BB	AA	AA	BB	BB	AA	BB	BB	AA	AA	BB	BB	BB	BB	AA	BB	BB	BB	AA	BB	BB	BB	BB	BB	BB	AA	AA
chr2B_29046034	26.4099	2B	29046034	C/A	BB	BB	AA	BB	BB	BB	AA	AA	BB	AA	AA	AA	AA	AA	BB	BB	BB	BB	BB	AA	AA	BB	BB	-	-	BB	AA	AA	BB	BB	BB	BB	AA	BB	BB	BB	AA	BB	BB	BB	BB	BB	BB	AA	AA
chr2B_29542794	26.4099	2B	29542794	T/C	BB	BB	AA	BB	BB	BB	AA	AA	BB	AA	AA	AA	AA	AA	BB	BB	BB	BB	BB	AA	AA	BB	BB	AA	BB	BB	AA	AA	BB	BB	BB	BB	AA	BB	BB	BB	AA	BB	BB	BB	BB	BB	BB	AA	AA
chr2B_30465929	26.8805	2B	30465929	T/C	BB	BB	AA	BB	BB	BB	AA	AA	BB	BB	AA	AA	AA	AA	BB	BB	-	BB	BB	AA	AA	BB	BB	AA	BB	AA	AA	AA	BB	BB	BB	BB	AA	BB	BB	BB	AA	BB	BB	-	BB	BB	BB	AA	AA
chr2B_39694539	37.3506	2B	39694539	G/A	BB	BB	AA	AA	BB	BB	BB	AA	AA	BB	AA	AA	AA	AA	BB	BB	AA	BB	BB	AA	AA	BB	BB	AA	BB	BB	AA	BB	BB	BB	BB	BB	BB	BB	BB	BB	AA	BB	BB	BB	BB	BB	BB	AA	BB
chr2B_45349379	39.7068	2B	45349379	G/A	BB	BB	AA	-	BB	BB	BB	AA	AA	BB	AA	AA	AA	AA	BB	BB	AA	BB	BB	AA	AA	BB	BB	AA	BB	BB	AA	BB	BB	BB	BB	BB	BB	BB	BB	BB	AA	BB	BB	BB	BB	BB	BB	AA	BB
chr2B_46093867	39.9421	2B	46093867	C/G	BB	BB	AA	BB	BB	BB	BB	AA	AA	BB	AA	AA	AA	AA	BB	BB	AA	BB	BB	AA	AA	BB	BB	-	BB	BB	AA	BB	BB	BB	BB	BB	BB	BB	BB	BB	AA	BB	BB	BB	-	BB	BB	BB	BB
chr2B_47252355	40.5409	2B	47252355	T/C	BB	BB	AA	-	BB	BB	BB	AA	AA	BB	AA	AA	AA	AA	BB	BB	AA	-	BB	AA	AA	BB	BB	AA	BB	BB	AA	BB	BB	BB	BB	BB	BB	-	BB	BB	AA	BB	BB	BB	BB	BB	BB	BB	BB
chr2B_48030510	40.8873	2B	48030510	T/C	BB	BB	AA	AA	BB	BB	BB	AA	AA	BB	AA	AA	AA	AA	BB	BB	AA	BB	BB	AA	AA	BB	BB	AA	BB	BB	AA	BB	BB	BB	BB	BB	BB	BB	BB	BB	AA	BB	BB	BB	BB	BB	BB	BB	BB
chr2B_48030550	40.8873	2B	48030550	C/T	BB	BB	AA	AA	BB	BB	BB	AA	AA	BB	AA	AA	AA	AA	BB	BB	AA	BB	BB	AA	AA	BB	BB	AA	BB	BB	AA	BB	BB	BB	BB	BB	BB	BB	BB	BB	AA	BB	BB	BB	BB	BB	BB	BB	BB
chr2B_49082856	41.309	2B	49082856	G/A	BB	BB	AA	BB	BB	BB	BB	AA	AA	BB	AA	AA	AA	-	BB	BB	AA	BB	BB	AA	AA	BB	BB	AA	BB	BB	AA	BB	BB	BB	BB	BB	BB	BB	BB	BB	AA	BB	BB	BB	BB	BB	BB	BB	BB
chr2B_50741368	41.6789	2B	50741368	C/G	BB	BB	AA	-	BB	BB	BB	AA	AA	BB	AA	AA	AA	AA	BB	BB	AA	BB	BB	AA	AA	BB	BB	AA	BB	BB	AA	BB	BB	BB	BB	BB	BB	BB	BB	BB	AA	BB	BB	BB	BB	BB	BB	BB	BB
chr2B_52149150	41.6789	2B	52149150	T/C	BB	BB	AA	-	BB	BB	BB	AA	AA	BB	AA	-	-	AA	BB	BB	AA	BB	BB	AA	AA	BB	BB	AA	BB	BB	AA	BB	BB	BB	BB	BB	BB	BB	BB	BB	AA	BB	BB	BB	BB	BB	BB	BB	BB
chr2B_53430001	42.2166	2B	53430001	G/T	BB	BB	AA	BB	BB	BB	BB	AA	AA	BB	-	AA	AA	AA	BB	BB	AA	BB	BB	AA	AA	BB	BB	AA	BB	BB	AA	BB	BB	BB	BB	BB	BB	BB	BB	BB	BB	BB	BB	BB	BB	BB	BB	BB	BB
chr2B_53430011	42.2166	2B	53430011	T/G	BB	BB	AA	BB	BB	BB	BB	AA	AA	BB	-	AA	AA	AA	BB	BB	AA	BB	BB	AA	AA	BB	BB	AA	BB	BB	AA	BB	BB	BB	BB	BB	BB	BB	BB	BB	BB	BB	BB	BB	BB	BB	BB	BB	BB
chr2B_54887283	43.5811	2B	54887283	A/T	BB	BB	AA	-	BB	BB	BB	AA	AA	BB	AA	AA	AA	AA	BB	BB	AA	BB	BB	AA	AA	BB	BB	AA	BB	BB	AA	BB	-	BB	BB	BB	BB	BB	BB	BB	BB	BB	BB	BB	BB	BB	BB	BB	BB
chr2B_55031794	43.5811	2B	55031794	G/A	BB	BB	AA	-	BB	BB	BB	AA	AA	BB	AA	AA	AA	AA	BB	BB	AA	BB	BB	AA	AA	BB	BB	AA	BB	BB	AA	BB	-	BB	BB	BB	BB	BB	BB	BB	BB	BB	BB	BB	BB	BB	BB	BB	BB
chr2B_57917296	43.93	2B	57917296	A/G	BB	BB	AA	-	BB	BB	BB	AA	AA	BB	AA	AA	AA	AA	BB	BB	AA	BB	BB	AA	AA	BB	BB	AA	BB	BB	AA	BB	-	BB	BB	BB	BB	BB	BB	BB	BB	BB	BB	BB	BB	BB	BB	BB	BB
chr2B_66667099	45.9842	2B	66667099	C/G	BB	BB	AA	AA	BB	BB	AA	AA	AA	BB	AA	AA	AA	AA	BB	BB	AA	BB	BB	AA	AA	BB	BB	AA	AA	BB	AA	BB	-	BB	BB	BB	BB	BB	BB	BB	BB	BB	BB	BB	BB	AA	BB	BB	BB
chr2B_73269346	49.4134	2B	73269346	C/T	BB	BB	AA	AA	BB	BB	AA	AA	AA	AA	AA	AA	AA	AA	BB	BB	AA	AA	BB	AA	AA	BB	BB	AA	AA	BB	-	BB	BB	BB	BB	BB	AA	BB	-	BB	BB	BB	BB	BB	BB	AA	BB	BB	BB
chr2B_73269353	49.4134	2B	73269353	C/T	BB	BB	AA	AA	BB	BB	AA	AA	AA	AA	AA	AA	AA	AA	BB	BB	AA	AA	BB	AA	AA	BB	BB	AA	AA	BB	-	BB	BB	BB	BB	BB	AA	BB	-	BB	BB	BB	BB	BB	BB	AA	BB	BB	BB
chr2B_90443867	57.2057	2B	90443867	C/G	BB	BB	BB	AA	BB	BB	AA	BB	BB	AA	AA	AA	AA	AA	BB	BB	AA	BB	BB	AA	AA	-	AA	BB	AA	BB	AA	BB	BB	BB	BB	BB	AA	BB	BB	BB	BB	AA	BB	BB	BB	AA	-	BB	BB
chr2B_90785911	57.3755	2B	90785911	C/A	BB	BB	BB	AA	BB	BB	AA	BB	BB	AA	AA	AA	AA	AA	BB	BB	AA	BB	BB	AA	AA	BB	AA	BB	AA	BB	AA	BB	BB	BB	BB	BB	AA	BB	BB	BB	BB	AA	BB	BB	BB	AA	-	BB	BB
chr2B_91205293	57.4889	2B	91205293	T/G	BB	BB	AA	AA	BB	BB	AA	BB	BB	AA	AA	AA	AA	AA	BB	BB	AA	BB	BB	AA	AA	BB	AA	BB	AA	BB	AA	BB	BB	BB	BB	BB	AA	BB	BB	BB	BB	AA	BB	BB	BB	AA	BB	BB	BB
chr2B_91596937	57.4889	2B	91596937	G/T	BB	BB	AA	AA	BB	BB	AA	BB	BB	AA	AA	AA	AA	AA	BB	BB	AA	BB	BB	AA	AA	BB	AA	BB	AA	BB	AA	BB	BB	BB	BB	BB	AA	BB	BB	BB	BB	AA	BB	-	BB	AA	-	BB	BB
chr2B_93408983	57.7894	2B	93408983	C/T	BB	BB	AA	AA	BB	BB	AA	BB	BB	AA	AA	AA	AA	AA	BB	BB	AA	BB	BB	AA	AA	BB	AA	BB	AA	BB	AA	BB	BB	BB	BB	BB	AA	BB	BB	BB	BB	AA	BB	BB	BB	AA	-	BB	BB
chr2B_93632332	57.7894	2B	93632332	G/A	BB	BB	AA	AA	BB	BB	AA	BB	BB	AA	AA	AA	AA	AA	BB	BB	AA	BB	BB	AA	AA	BB	AA	-	AA	BB	AA	BB	BB	BB	BB	BB	AA	BB	BB	BB	BB	AA	BB	BB	BB	AA	-	BB	BB
chr2B_94654447	58.1544	2B	94654447	T/G	AA	BB	AA	AA	BB	BB	AA	BB	BB	AA	AA	AA	AA	-	BB	BB	AA	BB	BB	AA	AA	BB	AA	BB	-	BB	AA	BB	BB	-	BB	BB	AA	BB	BB	BB	BB	AA	BB	BB	BB	AA	-	BB	BB
chr2B_94661155	58.1544	2B	94661155	C/G	AA	BB	AA	AA	BB	BB	AA	BB	BB	AA	AA	AA	AA	AA	BB	BB	AA	BB	BB	AA	AA	BB	AA	BB	AA	BB	AA	BB	BB	BB	BB	BB	AA	BB	BB	BB	BB	AA	BB	BB	BB	AA	-	BB	BB
chr2B_103905079	61.7648	2B	103905079	A/G	AA	BB	AA	AA	BB	AA	AA	BB	BB	AA	BB	AA	AA	AA	BB	BB	BB	BB	BB	AA	AA	BB	AA	BB	AA	BB	AA	BB	BB	BB	BB	-	AA	AA	BB	BB	BB	AA	BB	BB	BB	AA	-	BB	BB
chr2B_104940505	62.117	2B	104940505	G/A	AA	BB	AA	AA	BB	AA	AA	BB	BB	AA	BB	AA	AA	AA	BB	BB	BB	BB	BB	AA	AA	BB	AA	BB	AA	BB	AA	BB	BB	BB	BB	BB	AA	AA	BB	BB	BB	AA	BB	BB	BB	AA	-	BB	BB
chr2B_105896071	62.7633	2B	105896071	A/C	AA	BB	AA	AA	BB	AA	AA	BB	BB	AA	BB	AA	AA	AA	BB	BB	BB	BB	BB	AA	AA	BB	AA	BB	AA	BB	AA	BB	BB	BB	BB	BB	AA	AA	BB	BB	BB	AA	BB	BB	BB	AA	AA	BB	BB
chr2B_106775979	63.3586	2B	106775979	C/T	AA	BB	AA	AA	BB	AA	AA	BB	BB	AA	BB	AA	AA	AA	BB	BB	BB	BB	BB	AA	AA	BB	AA	BB	AA	BB	AA	BB	BB	BB	BB	BB	BB	AA	BB	BB	BB	AA	BB	-	BB	AA	-	BB	BB
chr2B_106962929	63.4804	2B	106962929	G/C	AA	BB	AA	AA	BB	AA	AA	BB	BB	AA	BB	AA	AA	-	BB	BB	BB	BB	BB	AA	AA	BB	AA	BB	AA	BB	AA	BB	BB	BB	BB	BB	BB	AA	BB	BB	BB	AA	BB	BB	BB	-	AA	BB	BB
chr2B_107959786	63.4804	2B	107959786	G/T	-	BB	AA	AA	BB	AA	AA	BB	BB	AA	BB	AA	AA	AA	BB	BB	BB	BB	BB	AA	AA	BB	AA	BB	AA	BB	AA	BB	BB	BB	BB	BB	BB	AA	BB	BB	BB	AA	BB	BB	BB	AA	-	-	BB
chr2B_107959796	63.4804	2B	107959796	T/A	BB	BB	AA	AA	BB	AA	AA	BB	BB	AA	BB	AA	AA	AA	BB	BB	BB	BB	BB	AA	AA	BB	AA	BB	AA	BB	AA	BB	BB	BB	BB	BB	BB	AA	BB	BB	BB	AA	BB	BB	BB	AA	-	BB	BB
chr2B_107959827	63.4804	2B	107959827	G/C	BB	BB	AA	AA	BB	AA	AA	BB	BB	AA	BB	AA	AA	AA	BB	BB	BB	BB	BB	AA	AA	BB	AA	BB	AA	BB	AA	BB	BB	BB	BB	BB	BB	AA	BB	BB	BB	AA	BB	BB	BB	AA	-	BB	BB
chr2B_107959828	63.4804	2B	107959828	C/T	BB	BB	AA	AA	BB	AA	AA	BB	BB	AA	BB	AA	AA	AA	BB	BB	BB	BB	BB	AA	AA	BB	AA	BB	AA	BB	AA	BB	BB	BB	BB	BB	BB	AA	BB	BB	BB	AA	BB	BB	BB	AA	-	BB	BB
chr2B_108903914	63.6554	2B	108903914	T/C	BB	BB	AA	AA	BB	AA	AA	BB	BB	AA	BB	AA	AA	AA	BB	BB	BB	BB	BB	AA	AA	BB	AA	BB	AA	BB	AA	BB	BB	BB	BB	BB	BB	AA	-	-	BB	AA	BB	BB	BB	AA	-	BB	BB
chr2B_110980797	64.3547	2B	110980797	T/G	BB	BB	AA	BB	BB	AA	AA	BB	BB	AA	BB	AA	AA	AA	BB	BB	BB	BB	BB	AA	AA	BB	AA	BB	AA	BB	AA	BB	BB	BB	BB	BB	BB	AA	BB	BB	BB	AA	BB	BB	BB	AA	AA	BB	BB
chr2B_116160238	64.7557	2B	116160238	G/C	BB	BB	AA	-	BB	AA	AA	BB	BB	AA	BB	AA	AA	AA	BB	BB	BB	BB	BB	AA	AA	BB	AA	-	AA	BB	AA	BB	BB	BB	BB	BB	BB	AA	BB	BB	BB	AA	BB	BB	BB	AA	AA	BB	BB
chr2B_116317293	64.7557	2B	116317293	C/T	BB	BB	AA	-	BB	AA	AA	BB	BB	AA	BB	AA	AA	AA	BB	BB	BB	BB	BB	AA	AA	BB	AA	BB	AA	BB	AA	BB	BB	BB	BB	BB	BB	AA	BB	BB	BB	AA	BB	BB	BB	AA	AA	BB	BB
chr2B_116410765	64.7557	2B	116410765	C/A	BB	BB	AA	-	BB	AA	AA	BB	BB	AA	BB	AA	AA	AA	BB	BB	-	BB	BB	AA	AA	BB	AA	BB	-	BB	AA	BB	BB	BB	BB	BB	BB	AA	BB	BB	BB	AA	BB	BB	BB	AA	AA	BB	BB
chr2B_118063681	64.7557	2B	118063681	T/C	BB	BB	AA	-	BB	AA	AA	BB	BB	AA	BB	AA	AA	AA	BB	BB	BB	BB	BB	AA	AA	BB	AA	BB	AA	BB	AA	BB	BB	BB	BB	BB	BB	AA	BB	BB	BB	AA	BB	BB	BB	AA	AA	BB	BB
chr2B_120240579	64.7557	2B	120240579	T/C	BB	BB	AA	-	BB	AA	AA	BB	BB	AA	BB	AA	AA	AA	BB	BB	BB	BB	BB	AA	AA	BB	AA	BB	AA	BB	AA	BB	BB	BB	BB	BB	BB	AA	BB	BB	BB	AA	BB	BB	BB	AA	AA	BB	BB
chr2B_130028901	64.8721	2B	130028901	C/G	BB	BB	AA	-	BB	AA	AA	BB	BB	AA	BB	AA	AA	AA	BB	BB	BB	BB	BB	AA	AA	BB	AA	BB	AA	BB	AA	BB	BB	BB	BB	BB	BB	AA	BB	BB	BB	AA	BB	BB	BB	AA	AA	BB	BB
chr2B_131567948	64.9878	2B	131567948	G/A	BB	BB	AA	-	BB	AA	AA	BB	BB	AA	BB	AA	AA	AA	BB	BB	BB	BB	BB	AA	AA	BB	AA	BB	AA	BB	AA	-	BB	BB	BB	BB	BB	AA	BB	BB	BB	AA	BB	BB	BB	AA	AA	BB	BB
chr2B_133551301	65.6157	2B	133551301	C/T	BB	BB	AA	-	BB	AA	AA	BB	BB	AA	BB	AA	AA	AA	BB	BB	BB	BB	BB	AA	AA	BB	AA	BB	AA	BB	AA	BB	BB	BB	BB	BB	BB	AA	BB	BB	BB	AA	BB	BB	BB	AA	AA	BB	BB
chr2B_133551311	65.6157	2B	133551311	T/C	BB	BB	AA	-	BB	AA	AA	BB	BB	AA	BB	AA	AA	AA	BB	BB	BB	BB	BB	AA	AA	BB	AA	BB	AA	BB	AA	BB	BB	BB	BB	BB	BB	AA	BB	BB	BB	AA	BB	BB	BB	AA	AA	BB	BB
chr2B_133551320	65.6157	2B	133551320	C/G	BB	BB	AA	-	BB	AA	AA	BB	BB	AA	BB	AA	AA	AA	BB	BB	BB	BB	BB	AA	AA	BB	AA	BB	AA	BB	AA	BB	BB	BB	BB	BB	BB	AA	BB	BB	BB	AA	BB	BB	BB	AA	AA	BB	BB
chr2B_133551323	65.7277	2B	133551323	C/T	BB	BB	AA	-	BB	AA	AA	BB	BB	AA	BB	AA	AA	AA	BB	BB	BB	BB	BB	AA	AA	BB	AA	BB	AA	BB	AA	BB	BB	BB	BB	BB	BB	AA	BB	BB	BB	AA	BB	BB	BB	AA	AA	BB	BB
chr2B_133948513	65.8979	2B	133948513	T/C	BB	BB	AA	-	BB	AA	AA	BB	BB	AA	BB	AA	AA	AA	BB	BB	BB	BB	BB	AA	AA	BB	AA	BB	AA	BB	AA	BB	BB	BB	BB	BB	BB	AA	-	BB	BB	AA	BB	BB	-	AA	AA	BB	BB
chr2B_133948913	65.8979	2B	133948913	G/A	BB	BB	AA	-	BB	AA	AA	-	BB	AA	BB	AA	AA	AA	BB	BB	BB	BB	BB	AA	AA	BB	AA	BB	AA	BB	AA	BB	BB	BB	BB	BB	BB	AA	BB	BB	BB	AA	BB	BB	BB	AA	AA	BB	BB
chr2B_134997853	66.3003	2B	134997853	A/G	BB	BB	AA	-	BB	AA	AA	BB	BB	AA	BB	AA	AA	AA	BB	BB	BB	BB	BB	AA	AA	BB	AA	BB	AA	BB	AA	BB	BB	BB	BB	BB	BB	AA	BB	BB	BB	AA	BB	BB	BB	AA	AA	BB	BB
chr2B_140852194	66.4224	2B	140852194	A/C	BB	BB	AA	BB	BB	AA	AA	BB	BB	AA	BB	-	AA	AA	BB	BB	BB	BB	BB	AA	-	BB	AA	BB	AA	BB	AA	BB	BB	BB	BB	BB	BB	AA	-	BB	BB	AA	BB	BB	-	AA	AA	BB	-
chr2B_140852202	66.4224	2B	140852202	G/C	BB	BB	AA	BB	BB	AA	AA	BB	BB	AA	BB	-	AA	AA	BB	BB	BB	BB	BB	AA	-	BB	AA	BB	AA	BB	AA	BB	BB	BB	BB	BB	BB	AA	-	BB	BB	AA	BB	BB	-	AA	AA	BB	-
chr2B_140852222	66.4224	2B	140852222	G/C	BB	BB	AA	BB	BB	AA	AA	BB	BB	AA	BB	-	AA	AA	BB	BB	BB	BB	BB	AA	-	BB	AA	BB	AA	BB	AA	BB	BB	BB	BB	BB	BB	AA	-	BB	BB	AA	BB	BB	-	AA	AA	BB	-
chr2B_141157203	66.6645	2B	141157203	C/A	BB	BB	AA	BB	BB	AA	AA	BB	BB	AA	BB	AA	AA	AA	BB	BB	BB	BB	BB	AA	AA	BB	AA	BB	AA	BB	AA	BB	BB	BB	BB	BB	BB	AA	BB	BB	BB	AA	BB	BB	BB	AA	AA	BB	AA
chr2B_141157204	66.6645	2B	141157204	G/T	BB	BB	AA	BB	BB	AA	AA	BB	BB	AA	BB	AA	AA	AA	BB	BB	BB	BB	BB	AA	AA	BB	AA	BB	AA	BB	AA	BB	BB	BB	BB	BB	BB	AA	BB	BB	BB	AA	BB	BB	BB	AA	AA	BB	AA
chr2B_141157229	66.6645	2B	141157229	T/A	BB	BB	AA	BB	BB	AA	AA	BB	BB	AA	BB	AA	AA	AA	BB	BB	BB	BB	BB	AA	AA	BB	AA	BB	AA	BB	AA	BB	BB	BB	BB	BB	BB	AA	BB	BB	BB	AA	BB	BB	BB	AA	AA	BB	AA
chr2B_142867158	66.9001	2B	142867158	G/A	BB	-	AA	-	BB	AA	AA	BB	BB	AA	BB	-	AA	AA	BB	BB	BB	BB	BB	AA	AA	BB	AA	BB	AA	BB	AA	BB	BB	BB	BB	BB	BB	AA	BB	BB	BB	AA	BB	BB	BB	AA	-	BB	AA
chr2B_143000989	67.1365	2B	143000989	T/A	BB	BB	AA	-	BB	AA	AA	BB	BB	AA	BB	AA	AA	AA	BB	BB	BB	BB	BB	AA	AA	BB	AA	BB	AA	BB	AA	BB	BB	BB	BB	BB	BB	AA	BB	BB	BB	AA	BB	BB	BB	AA	AA	BB	AA
chr2B_146440688	67.3146	2B	146440688	G/A	BB	BB	AA	-	BB	AA	AA	BB	BB	AA	BB	-	AA	AA	BB	BB	BB	BB	BB	AA	AA	BB	AA	BB	AA	BB	AA	BB	BB	BB	BB	BB	BB	AA	BB	BB	BB	AA	BB	BB	BB	AA	-	BB	AA
chr2B_147496812	67.4951	2B	147496812	G/C	BB	BB	AA	-	BB	AA	AA	BB	BB	AA	BB	AA	AA	AA	BB	BB	BB	BB	BB	AA	AA	BB	AA	-	AA	BB	AA	BB	BB	BB	BB	BB	BB	AA	BB	BB	BB	AA	BB	BB	BB	AA	AA	BB	AA
chr2B_151895522	67.4951	2B	151895522	G/A	BB	BB	AA	-	BB	AA	AA	BB	BB	AA	BB	-	AA	AA	BB	BB	BB	BB	BB	AA	AA	BB	AA	BB	AA	BB	AA	BB	BB	BB	BB	BB	BB	AA	BB	BB	BB	AA	BB	BB	BB	AA	AA	BB	AA
chr2B_153613233	67.4951	2B	153613233	C/T	BB	BB	AA	-	BB	AA	-	BB	BB	AA	BB	AA	AA	AA	BB	BB	BB	BB	BB	AA	-	BB	AA	BB	AA	BB	AA	BB	BB	BB	BB	BB	BB	AA	BB	BB	BB	AA	BB	BB	BB	AA	AA	BB	AA
chr2B_154602719	67.6098	2B	154602719	C/T	BB	BB	AA	BB	BB	AA	AA	BB	BB	AA	BB	AA	AA	AA	BB	BB	BB	BB	BB	AA	AA	BB	AA	BB	AA	BB	AA	BB	BB	BB	BB	BB	BB	AA	BB	BB	BB	AA	BB	BB	BB	AA	AA	BB	AA
chr2B_160768350	69.4256	2B	160768350	C/T	BB	BB	AA	-	BB	AA	BB	BB	BB	BB	AA	AA	AA	AA	BB	BB	BB	BB	BB	AA	AA	AA	AA	BB	AA	BB	AA	BB	BB	BB	BB	BB	BB	AA	BB	BB	BB	AA	BB	BB	BB	AA	AA	BB	AA
chr2B_160768358	69.4256	2B	160768358	T/C	BB	BB	AA	-	BB	AA	BB	BB	BB	BB	AA	AA	AA	AA	BB	BB	BB	BB	BB	AA	AA	AA	AA	BB	AA	BB	AA	BB	BB	BB	BB	BB	BB	AA	BB	BB	BB	AA	BB	BB	BB	AA	AA	BB	AA
chr2B_165944831	70.7158	2B	165944831	A/C	BB	BB	BB	-	BB	AA	BB	BB	BB	BB	AA	AA	AA	AA	BB	BB	BB	BB	BB	AA	AA	AA	AA	BB	AA	BB	AA	BB	BB	BB	BB	BB	BB	AA	BB	BB	BB	AA	BB	-	BB	AA	AA	BB	AA
chr2B_167887808	71.1019	2B	167887808	G/A	BB	BB	BB	-	BB	AA	BB	BB	BB	BB	AA	AA	AA	AA	BB	BB	BB	BB	BB	AA	AA	AA	AA	BB	-	BB	AA	BB	BB	BB	BB	BB	BB	AA	BB	BB	BB	AA	BB	AA	BB	AA	AA	BB	AA
chr2B_168039528	71.1019	2B	168039528	A/T	BB	BB	BB	-	BB	AA	BB	BB	BB	BB	AA	AA	AA	AA	BB	BB	BB	BB	BB	AA	AA	AA	AA	BB	AA	BB	AA	BB	BB	BB	BB	BB	BB	AA	BB	BB	BB	AA	BB	AA	BB	AA	AA	BB	AA
chr2B_168039531	71.1019	2B	168039531	G/C	BB	BB	BB	-	BB	AA	BB	BB	BB	BB	AA	AA	AA	AA	BB	BB	BB	BB	BB	AA	AA	AA	AA	BB	AA	BB	AA	BB	BB	BB	BB	BB	BB	AA	BB	BB	BB	AA	BB	AA	BB	AA	AA	BB	AA
chr2B_168039551	71.1019	2B	168039551	A/G	BB	BB	BB	-	BB	AA	BB	BB	BB	BB	AA	AA	AA	AA	BB	BB	BB	BB	BB	AA	AA	AA	AA	BB	AA	BB	AA	BB	BB	BB	BB	BB	BB	AA	BB	BB	BB	AA	BB	AA	BB	AA	AA	BB	AA
chr2B_168040070	71.1019	2B	168040070	A/G	BB	BB	BB	-	BB	AA	BB	BB	BB	BB	AA	AA	AA	AA	BB	BB	BB	BB	BB	AA	AA	AA	AA	-	AA	BB	AA	BB	BB	BB	BB	-	BB	AA	BB	BB	BB	AA	BB	AA	-	AA	AA	BB	AA
chr2B_174831760	71.5251	2B	174831760	T/G	BB	BB	BB	BB	BB	AA	BB	BB	BB	BB	AA	AA	AA	AA	BB	BB	BB	BB	BB	AA	AA	AA	AA	BB	AA	BB	AA	BB	BB	BB	BB	BB	BB	AA	BB	BB	BB	AA	BB	AA	BB	AA	AA	BB	AA
chr2B_178761042	71.5251	2B	178761042	G/C	BB	BB	BB	-	BB	AA	BB	BB	BB	BB	AA	-	AA	AA	BB	BB	BB	BB	BB	AA	AA	AA	AA	BB	AA	BB	AA	BB	BB	BB	BB	BB	BB	AA	BB	BB	BB	AA	BB	AA	BB	-	-	BB	AA
chr2B_182512874	71.7039	2B	182512874	G/A	BB	BB	BB	-	BB	AA	BB	BB	BB	BB	AA	AA	AA	AA	BB	BB	BB	BB	BB	AA	AA	AA	AA	BB	AA	BB	AA	BB	BB	BB	BB	BB	BB	BB	BB	BB	BB	AA	BB	AA	BB	AA	AA	BB	AA
chr2B_184494478	72.16	2B	184494478	C/G	BB	BB	BB	BB	BB	AA	BB	BB	BB	BB	AA	AA	AA	AA	BB	BB	BB	BB	BB	AA	AA	AA	AA	BB	AA	BB	AA	BB	BB	BB	BB	BB	BB	BB	BB	BB	BB	AA	BB	BB	BB	AA	AA	BB	AA
chr2B_184512531	72.3912	2B	184512531	C/G	BB	BB	BB	-	BB	AA	BB	BB	BB	BB	AA	AA	AA	AA	BB	BB	BB	BB	BB	AA	AA	AA	AA	BB	AA	BB	AA	BB	BB	BB	BB	BB	BB	BB	BB	BB	BB	AA	BB	AA	BB	AA	AA	BB	AA
chr2B_195663922	72.5635	2B	195663922	G/A	BB	BB	BB	BB	BB	AA	BB	BB	BB	BB	AA	AA	AA	AA	BB	BB	BB	BB	BB	AA	AA	AA	AA	BB	AA	BB	AA	BB	BB	BB	BB	BB	BB	BB	BB	BB	BB	AA	BB	AA	BB	AA	AA	BB	AA
chr2B_195927221	72.5635	2B	195927221	C/A	BB	BB	BB	BB	BB	AA	BB	BB	BB	BB	AA	AA	AA	AA	BB	BB	BB	BB	BB	AA	AA	AA	AA	BB	AA	BB	AA	BB	BB	BB	BB	BB	BB	BB	BB	BB	BB	AA	BB	AA	BB	AA	AA	BB	AA
chr2B_202155891	73.0149	2B	202155891	T/C	BB	BB	BB	BB	BB	AA	BB	BB	BB	BB	AA	AA	AA	AA	BB	BB	BB	BB	BB	AA	AA	AA	AA	BB	AA	BB	AA	BB	BB	BB	BB	BB	BB	BB	BB	BB	BB	AA	BB	AA	BB	AA	AA	AA	AA
chr2B_206122594	73.3562	2B	206122594	C/G	BB	BB	BB	BB	BB	AA	BB	BB	BB	BB	AA	AA	AA	AA	BB	BB	BB	BB	BB	AA	AA	AA	AA	BB	AA	BB	AA	BB	BB	BB	BB	BB	BB	BB	BB	BB	BB	AA	BB	AA	BB	AA	AA	AA	AA
chr2B_213710035	74.1095	2B	213710035	A/G	BB	BB	BB	BB	BB	AA	BB	BB	BB	BB	AA	AA	AA	BB	BB	BB	BB	BB	BB	AA	AA	AA	AA	BB	AA	BB	AA	BB	BB	BB	BB	BB	BB	BB	BB	BB	BB	AA	BB	AA	BB	AA	AA	AA	AA
chr2B_231660960	74.4539	2B	231660960	C/T	BB	BB	BB	BB	BB	AA	BB	BB	BB	BB	AA	AA	AA	BB	BB	BB	BB	BB	BB	AA	AA	AA	AA	BB	AA	BB	AA	BB	BB	BB	BB	BB	BB	BB	BB	BB	BB	AA	AA	AA	BB	AA	AA	AA	AA
chr2B_235258472	74.9682	2B	235258472	C/T	BB	BB	BB	BB	BB	AA	BB	BB	BB	BB	AA	AA	AA	BB	BB	BB	BB	BB	BB	AA	AA	AA	AA	BB	AA	BB	AA	BB	BB	BB	BB	BB	BB	BB	BB	BB	BB	AA	AA	BB	BB	AA	-	AA	AA
chr2B_235259333	74.9682	2B	235259333	T/C	BB	BB	BB	BB	BB	AA	BB	BB	BB	BB	AA	AA	AA	BB	BB	BB	BB	BB	BB	AA	AA	AA	AA	BB	AA	BB	AA	BB	BB	BB	BB	BB	BB	BB	BB	BB	BB	AA	AA	BB	BB	AA	AA	AA	AA
chr2B_236170513	74.9682	2B	236170513	C/G	BB	BB	BB	BB	BB	AA	BB	BB	BB	BB	AA	AA	AA	BB	BB	BB	BB	BB	BB	AA	AA	AA	AA	BB	AA	BB	AA	BB	BB	BB	BB	BB	BB	BB	BB	BB	BB	AA	AA	BB	BB	AA	AA	AA	AA
chr2B_236583799	74.9682	2B	236583799	C/T	BB	BB	BB	BB	BB	AA	BB	BB	BB	BB	AA	AA	AA	BB	BB	BB	BB	BB	BB	AA	AA	AA	AA	-	AA	BB	AA	BB	BB	BB	BB	BB	BB	BB	BB	BB	BB	AA	AA	BB	BB	AA	AA	AA	AA
chr2B_236592800	74.9682	2B	236592800	T/C	BB	BB	BB	BB	BB	AA	BB	BB	BB	BB	AA	AA	AA	BB	BB	BB	BB	BB	BB	AA	AA	AA	AA	BB	AA	BB	AA	BB	BB	BB	BB	-	BB	BB	BB	BB	BB	AA	AA	BB	BB	AA	AA	AA	AA
chr2B_237981006	75.1935	2B	237981006	T/C	BB	BB	BB	BB	BB	AA	BB	BB	BB	BB	AA	AA	AA	BB	BB	BB	BB	BB	BB	-	AA	AA	AA	BB	AA	BB	AA	BB	BB	BB	BB	BB	BB	BB	BB	BB	BB	AA	AA	BB	BB	AA	AA	AA	AA
chr2B_237981402	75.1935	2B	237981402	C/G	BB	BB	BB	BB	BB	AA	BB	BB	BB	BB	AA	AA	AA	BB	BB	BB	BB	BB	BB	AA	AA	AA	AA	BB	AA	BB	AA	BB	BB	BB	BB	BB	BB	BB	BB	BB	BB	AA	AA	BB	BB	AA	AA	AA	AA
chr2B_247517791	75.663	2B	247517791	G/T	BB	BB	BB	BB	BB	AA	BB	BB	BB	BB	AA	AA	AA	BB	BB	BB	BB	BB	BB	AA	AA	AA	AA	BB	AA	BB	AA	BB	BB	BB	BB	BB	BB	BB	BB	BB	BB	AA	AA	BB	BB	AA	AA	AA	AA
chr2B_250520187	76.1341	2B	250520187	T/G	BB	BB	BB	BB	BB	AA	BB	BB	BB	BB	AA	AA	AA	BB	BB	BB	BB	BB	BB	AA	AA	AA	AA	BB	AA	BB	AA	BB	BB	BB	BB	BB	BB	BB	BB	AA	BB	AA	AA	BB	BB	AA	AA	AA	AA
chr2B_387202250	76.7707	2B	387202250	G/A	BB	BB	BB	-	BB	AA	BB	BB	BB	BB	AA	AA	AA	BB	BB	BB	BB	BB	BB	AA	AA	AA	BB	-	AA	BB	AA	BB	BB	BB	BB	BB	BB	BB	-	AA	AA	AA	AA	BB	BB	AA	AA	AA	AA
chr2B_391481628	76.7707	2B	391481628	G/C	BB	BB	BB	BB	BB	AA	BB	BB	BB	BB	AA	AA	AA	BB	BB	BB	BB	BB	BB	AA	AA	AA	BB	BB	AA	BB	AA	BB	BB	BB	BB	BB	BB	BB	-	AA	AA	AA	AA	BB	BB	AA	AA	AA	AA
chr2B_392038018	76.7707	2B	392038018	T/C	BB	BB	BB	-	BB	AA	BB	BB	BB	BB	AA	AA	AA	BB	BB	BB	BB	BB	BB	AA	AA	AA	BB	-	AA	BB	AA	BB	BB	BB	BB	BB	BB	BB	-	AA	AA	AA	AA	BB	BB	AA	AA	AA	AA
chr2B_392038022	76.7707	2B	392038022	A/G	BB	-	BB	-	BB	AA	BB	BB	BB	BB	AA	AA	AA	BB	BB	BB	BB	BB	BB	AA	AA	AA	BB	-	AA	BB	AA	BB	BB	BB	BB	BB	BB	BB	-	AA	AA	AA	AA	BB	BB	AA	AA	AA	AA
chr2B_393187837	76.7707	2B	393187837	C/G	BB	BB	BB	BB	BB	AA	BB	BB	BB	BB	AA	AA	AA	BB	BB	BB	BB	BB	BB	AA	AA	AA	BB	BB	AA	BB	AA	BB	BB	BB	BB	BB	BB	BB	BB	AA	AA	AA	AA	BB	BB	AA	AA	AA	AA
chr2B_409664093	77.2248	2B	409664093	C/T	BB	BB	BB	-	BB	AA	BB	BB	BB	BB	AA	AA	AA	BB	BB	BB	BB	BB	BB	AA	AA	AA	BB	BB	AA	BB	AA	BB	BB	BB	BB	BB	BB	BB	-	AA	AA	AA	AA	BB	BB	AA	AA	AA	AA
chr2B_419320960	77.4031	2B	419320960	C/T	BB	BB	AA	-	BB	AA	BB	BB	BB	BB	-	AA	AA	BB	BB	BB	BB	BB	-	AA	AA	AA	BB	BB	AA	BB	AA	BB	BB	BB	BB	BB	BB	BB	-	AA	AA	AA	AA	BB	BB	AA	AA	AA	AA
chr2B_422190984	77.4031	2B	422190984	A/C	BB	BB	AA	-	BB	AA	BB	BB	BB	BB	AA	AA	AA	BB	BB	BB	BB	BB	BB	AA	AA	AA	BB	BB	AA	AA	AA	BB	BB	BB	BB	BB	BB	BB	-	AA	AA	AA	AA	BB	BB	AA	AA	AA	AA
chr2B_422191033	77.4031	2B	422191033	G/A	BB	BB	AA	BB	BB	AA	BB	BB	BB	BB	AA	AA	AA	BB	BB	BB	BB	BB	BB	AA	AA	AA	BB	BB	AA	AA	AA	BB	BB	BB	BB	BB	BB	BB	-	AA	AA	AA	AA	BB	BB	AA	AA	AA	AA
chr2B_427069097	77.4031	2B	427069097	C/T	BB	BB	AA	-	BB	AA	BB	BB	BB	BB	-	AA	AA	BB	BB	BB	BB	BB	BB	AA	AA	AA	BB	BB	AA	AA	AA	BB	BB	BB	BB	BB	BB	BB	-	AA	AA	AA	AA	BB	BB	AA	AA	AA	AA
chr2B_436242777	77.4031	2B	436242777	C/T	BB	BB	AA	-	BB	AA	BB	BB	BB	BB	AA	AA	AA	BB	BB	BB	BB	BB	BB	AA	AA	AA	BB	BB	AA	AA	AA	BB	BB	BB	BB	BB	BB	BB	-	AA	AA	AA	AA	BB	BB	AA	AA	AA	AA
chr2B_437379885	77.4031	2B	437379885	G/A	BB	BB	AA	-	BB	AA	BB	BB	BB	BB	AA	AA	-	BB	BB	BB	BB	BB	BB	AA	AA	AA	BB	BB	AA	AA	AA	BB	BB	BB	BB	BB	BB	BB	-	AA	AA	AA	AA	BB	BB	AA	AA	AA	AA
chr2B_445251697	77.6997	2B	445251697	A/G	BB	BB	AA	-	BB	AA	BB	BB	BB	BB	AA	AA	AA	BB	BB	BB	BB	BB	BB	AA	AA	AA	BB	BB	AA	AA	AA	BB	BB	BB	BB	BB	BB	BB	BB	AA	AA	AA	AA	BB	BB	AA	AA	AA	AA
chr2B_447741164	77.6997	2B	447741164	G/T	BB	BB	AA	BB	BB	AA	BB	BB	BB	BB	AA	AA	AA	BB	BB	BB	BB	BB	BB	AA	AA	AA	BB	BB	AA	AA	-	BB	BB	BB	BB	BB	BB	BB	-	AA	AA	AA	AA	BB	BB	AA	AA	AA	AA
chr2B_453818255	78.7881	2B	453818255	A/G	BB	BB	AA	-	BB	AA	BB	BB	BB	BB	AA	AA	AA	BB	BB	BB	BB	BB	BB	AA	AA	AA	BB	BB	AA	AA	AA	BB	BB	BB	BB	BB	BB	BB	-	AA	AA	AA	AA	BB	BB	AA	AA	AA	AA
chr2B_456976688	79.0167	2B	456976688	T/C	BB	BB	AA	BB	BB	AA	BB	BB	BB	BB	AA	AA	AA	BB	BB	BB	BB	BB	BB	AA	AA	AA	BB	BB	AA	AA	AA	BB	BB	BB	BB	BB	BB	BB	-	BB	AA	AA	AA	BB	BB	AA	AA	AA	AA
chr2B_477569164	79.4739	2B	477569164	T/C	BB	BB	AA	-	BB	AA	BB	BB	BB	BB	-	AA	AA	BB	BB	BB	BB	BB	BB	AA	AA	AA	BB	BB	AA	AA	AA	BB	BB	BB	BB	BB	BB	BB	-	AA	AA	AA	AA	BB	BB	-	AA	AA	AA
chr2B_507912216	81.5036	2B	507912216	G/T	BB	AA	AA	-	BB	AA	BB	BB	BB	BB	AA	AA	AA	BB	BB	AA	BB	BB	AA	BB	AA	AA	BB	-	AA	AA	AA	BB	BB	BB	BB	BB	BB	BB	-	AA	AA	AA	AA	BB	BB	AA	AA	AA	AA
chr2B_542915141	84.7438	2B	542915141	T/C	BB	AA	AA	BB	BB	AA	BB	BB	BB	BB	AA	AA	AA	-	BB	AA	BB	BB	AA	BB	AA	AA	BB	BB	AA	AA	AA	BB	BB	BB	BB	BB	BB	BB	-	AA	BB	AA	-	BB	BB	AA	AA	AA	AA
chr2B_556518053	87.6921	2B	556518053	G/C	BB	AA	AA	-	BB	AA	BB	BB	BB	AA	AA	-	AA	BB	BB	AA	BB	AA	AA	BB	AA	AA	BB	BB	AA	-	AA	BB	BB	BB	BB	BB	BB	BB	-	BB	BB	AA	-	BB	BB	BB	AA	AA	AA
chr2B_559193948	88.1237	2B	559193948	A/C	BB	AA	AA	-	BB	AA	BB	BB	BB	AA	AA	AA	AA	BB	BB	AA	BB	AA	AA	BB	AA	AA	BB	BB	AA	AA	AA	BB	BB	-	BB	BB	BB	BB	-	BB	BB	AA	BB	BB	BB	BB	AA	AA	AA
chr2B_561223426	88.1237	2B	561223426	G/A	BB	AA	AA	-	BB	AA	BB	BB	BB	AA	AA	AA	AA	BB	BB	AA	BB	AA	AA	BB	AA	AA	BB	BB	AA	AA	AA	BB	BB	BB	BB	BB	BB	BB	-	BB	BB	AA	BB	BB	BB	BB	AA	AA	AA
chr2B_563184715	88.1237	2B	563184715	G/A	BB	AA	AA	-	BB	AA	BB	BB	BB	AA	AA	AA	-	BB	BB	AA	BB	AA	AA	BB	AA	AA	BB	BB	AA	AA	AA	BB	BB	BB	BB	BB	BB	BB	-	BB	BB	AA	BB	BB	BB	BB	-	AA	AA
chr2B_565068522	88.3528	2B	565068522	G/A	BB	AA	AA	-	BB	AA	BB	BB	BB	AA	AA	AA	AA	BB	BB	AA	BB	AA	AA	BB	AA	AA	BB	BB	AA	AA	AA	BB	BB	BB	BB	BB	BB	BB	-	BB	BB	AA	BB	BB	BB	BB	AA	AA	AA
chr2B_565077119	88.3528	2B	565077119	C/T	BB	AA	AA	-	BB	AA	BB	BB	BB	AA	AA	AA	AA	BB	BB	AA	BB	AA	AA	BB	AA	AA	BB	BB	AA	AA	AA	BB	BB	BB	BB	BB	BB	BB	-	BB	BB	AA	BB	BB	BB	BB	AA	AA	AA
chr2B_569063077	88.5316	2B	569063077	C/T	BB	AA	AA	BB	BB	AA	BB	BB	BB	AA	AA	AA	AA	BB	BB	AA	BB	AA	AA	BB	AA	AA	BB	-	AA	AA	AA	BB	BB	BB	BB	BB	BB	BB	-	BB	BB	AA	BB	BB	BB	BB	AA	AA	AA
chr2B_573722881	89.5535	2B	573722881	C/T	BB	AA	AA	BB	BB	AA	BB	BB	BB	AA	AA	-	AA	BB	BB	AA	BB	AA	AA	BB	AA	AA	BB	BB	-	AA	AA	BB	BB	BB	BB	BB	BB	BB	-	BB	BB	AA	BB	BB	BB	BB	AA	AA	AA
chr2B_575867504	89.6744	2B	575867504	C/T	BB	AA	AA	-	BB	AA	BB	BB	BB	AA	AA	AA	AA	BB	BB	AA	BB	AA	AA	BB	AA	AA	BB	BB	AA	AA	AA	BB	BB	BB	BB	BB	BB	BB	-	BB	BB	AA	BB	BB	BB	BB	AA	AA	AA
chr2B_581433234	90.0168	2B	581433234	C/G	BB	AA	AA	BB	BB	AA	BB	BB	BB	AA	AA	AA	AA	BB	BB	AA	BB	AA	AA	BB	AA	AA	BB	BB	AA	AA	AA	BB	BB	BB	BB	BB	BB	BB	-	BB	BB	AA	BB	BB	BB	BB	AA	AA	AA
chr2B_585896503	90.2428	2B	585896503	C/T	BB	AA	AA	-	BB	AA	BB	BB	BB	AA	AA	AA	AA	BB	BB	AA	BB	AA	AA	BB	AA	AA	BB	BB	AA	AA	AA	BB	BB	BB	BB	BB	BB	BB	-	BB	BB	AA	BB	BB	BB	BB	AA	AA	AA
chr2B_586908032	90.2428	2B	586908032	T/C	BB	AA	AA	BB	BB	AA	BB	BB	BB	AA	AA	-	-	BB	BB	AA	BB	AA	AA	BB	AA	AA	BB	BB	AA	AA	AA	BB	BB	-	BB	BB	BB	BB	-	BB	BB	AA	BB	BB	BB	BB	AA	AA	AA
chr2B_587170706	90.2428	2B	587170706	A/C	BB	AA	AA	-	BB	AA	BB	BB	BB	AA	AA	AA	AA	BB	BB	AA	BB	AA	AA	BB	AA	AA	BB	BB	AA	AA	AA	BB	BB	BB	BB	BB	BB	BB	-	BB	BB	AA	BB	BB	BB	BB	AA	AA	AA
chr2B_588147109	90.2428	2B	588147109	A/G	BB	AA	AA	BB	BB	AA	BB	BB	-	AA	AA	AA	AA	BB	BB	AA	BB	AA	AA	BB	AA	AA	BB	BB	AA	AA	AA	BB	BB	BB	BB	BB	BB	BB	-	BB	BB	AA	BB	BB	BB	BB	AA	AA	AA
chr2B_596658977	90.8907	2B	596658977	C/A	BB	BB	AA	-	BB	AA	BB	BB	BB	AA	AA	AA	AA	BB	BB	AA	BB	AA	AA	BB	AA	AA	BB	BB	AA	AA	AA	BB	BB	BB	BB	BB	BB	BB	-	BB	BB	AA	BB	BB	BB	BB	AA	AA	AA
chr2B_608669072	91.8398	2B	608669072	C/T	AA	BB	AA	AA	BB	AA	BB	BB	BB	AA	AA	AA	AA	BB	BB	AA	BB	AA	AA	BB	AA	AA	BB	BB	AA	AA	AA	BB	BB	BB	BB	BB	BB	BB	-	BB	BB	AA	BB	BB	BB	BB	AA	AA	AA
chr2B_615886634	92.4212	2B	615886634	G/A	AA	BB	AA	AA	BB	AA	BB	BB	BB	AA	AA	AA	AA	AA	BB	AA	BB	AA	AA	BB	AA	AA	BB	BB	AA	AA	AA	BB	BB	BB	BB	BB	BB	BB	-	BB	BB	AA	BB	BB	BB	BB	AA	AA	AA
chr2B_616934964	92.4212	2B	616934964	C/G	AA	BB	AA	AA	BB	AA	BB	BB	BB	AA	AA	AA	AA	AA	BB	AA	BB	AA	AA	BB	AA	AA	BB	BB	AA	AA	AA	BB	BB	BB	BB	BB	BB	BB	-	BB	BB	AA	BB	BB	BB	BB	AA	AA	AA
chr2B_617949721	92.4212	2B	617949721	G/C	AA	BB	AA	AA	BB	AA	BB	BB	BB	AA	AA	AA	AA	AA	BB	AA	BB	AA	AA	BB	AA	AA	BB	BB	AA	AA	AA	BB	BB	BB	BB	BB	BB	BB	-	BB	BB	AA	BB	BB	BB	BB	AA	AA	AA
chr2B_620194469	92.4212	2B	620194469	T/C	AA	BB	AA	AA	BB	AA	BB	BB	BB	AA	AA	AA	AA	AA	BB	AA	BB	AA	AA	BB	AA	AA	BB	BB	AA	AA	AA	BB	BB	BB	BB	BB	BB	BB	-	BB	BB	AA	-	BB	BB	BB	AA	AA	AA
chr2B_620232294	92.5345	2B	620232294	G/A	AA	BB	AA	AA	BB	AA	BB	BB	BB	AA	AA	AA	AA	AA	BB	AA	BB	AA	AA	BB	AA	AA	BB	BB	AA	AA	AA	BB	BB	BB	BB	BB	BB	BB	-	BB	BB	AA	BB	BB	BB	BB	AA	AA	AA
chr2B_620850351	92.5345	2B	620850351	T/C	AA	BB	AA	AA	BB	AA	BB	BB	BB	AA	AA	AA	AA	AA	BB	AA	BB	AA	AA	BB	AA	AA	BB	BB	AA	AA	AA	BB	BB	BB	BB	BB	BB	BB	-	BB	BB	AA	BB	BB	BB	BB	AA	AA	AA
chr2B_629150388	92.8813	2B	629150388	C/T	AA	BB	AA	AA	BB	AA	BB	BB	BB	AA	AA	AA	AA	AA	BB	AA	BB	AA	AA	BB	AA	AA	BB	BB	AA	AA	AA	BB	BB	BB	BB	BB	BB	BB	-	BB	BB	AA	BB	BB	BB	BB	AA	AA	AA
chr2B_634408425	94.3523	2B	634408425	C/T	AA	BB	AA	AA	BB	AA	BB	BB	BB	AA	AA	AA	AA	AA	BB	AA	BB	AA	AA	-	AA	AA	BB	BB	-	AA	AA	BB	BB	BB	BB	BB	BB	BB	-	BB	BB	AA	BB	BB	BB	BB	AA	AA	AA
chr2B_634408446	94.3523	2B	634408446	A/C	AA	BB	AA	AA	BB	AA	BB	BB	BB	AA	AA	AA	AA	AA	BB	AA	BB	AA	AA	-	AA	AA	BB	BB	-	AA	AA	BB	-	BB	BB	BB	BB	BB	-	BB	BB	AA	BB	BB	BB	BB	AA	AA	AA
chr2B_634408453	94.3523	2B	634408453	A/G	AA	BB	AA	AA	BB	AA	BB	BB	BB	AA	AA	AA	AA	AA	BB	AA	BB	AA	AA	-	AA	AA	BB	BB	-	AA	AA	BB	BB	BB	BB	BB	BB	BB	-	BB	BB	AA	BB	BB	BB	BB	AA	AA	AA
chr2B_634408461	94.3523	2B	634408461	A/G	AA	BB	AA	AA	BB	AA	BB	BB	BB	AA	AA	AA	AA	AA	BB	AA	BB	AA	AA	-	AA	AA	BB	BB	-	AA	AA	BB	BB	BB	BB	BB	BB	BB	-	BB	BB	AA	BB	BB	BB	BB	AA	AA	AA
chr2B_634408464	94.3523	2B	634408464	T/C	AA	BB	AA	AA	BB	AA	BB	BB	BB	AA	AA	AA	AA	AA	BB	AA	BB	AA	AA	-	AA	AA	BB	BB	-	AA	AA	BB	BB	BB	BB	BB	BB	BB	-	BB	BB	AA	BB	BB	BB	BB	AA	AA	AA
chr2B_636117701	94.4686	2B	636117701	C/A	AA	BB	AA	AA	BB	AA	BB	BB	BB	AA	AA	AA	AA	AA	BB	AA	BB	AA	AA	BB	AA	AA	BB	BB	AA	AA	AA	BB	BB	BB	BB	BB	BB	BB	-	BB	BB	AA	BB	BB	BB	BB	AA	AA	AA
chr2B_636117703	94.4686	2B	636117703	A/G	AA	BB	AA	AA	BB	AA	BB	BB	BB	AA	AA	AA	AA	AA	BB	AA	BB	AA	AA	BB	AA	AA	BB	BB	AA	AA	AA	BB	BB	BB	BB	BB	BB	BB	-	BB	BB	AA	BB	BB	BB	BB	AA	AA	AA
chr2B_643092698	94.99	2B	643092698	C/T	AA	BB	AA	AA	BB	AA	AA	BB	BB	AA	AA	AA	AA	AA	BB	AA	BB	AA	AA	BB	AA	AA	BB	BB	AA	AA	AA	BB	BB	BB	BB	BB	BB	BB	-	BB	BB	AA	BB	BB	BB	BB	AA	AA	AA
chr2B_652825691	95.579	2B	652825691	A/G	AA	BB	AA	AA	BB	AA	AA	BB	BB	AA	AA	AA	AA	AA	BB	AA	BB	AA	AA	BB	AA	AA	BB	BB	AA	-	AA	BB	BB	BB	BB	BB	BB	BB	-	BB	BB	AA	BB	BB	BB	BB	AA	AA	AA
chr2B_655306260	96.1271	2B	655306260	G/A	AA	BB	AA	AA	BB	-	AA	BB	BB	AA	AA	AA	AA	AA	BB	AA	BB	AA	AA	-	AA	AA	BB	BB	AA	AA	AA	BB	BB	BB	BB	AA	BB	BB	-	BB	BB	AA	BB	BB	BB	BB	AA	AA	AA
chr2B_668180818	98.0711	2B	668180818	C/T	AA	BB	AA	AA	BB	AA	AA	BB	BB	BB	AA	AA	AA	AA	BB	AA	-	AA	AA	BB	AA	AA	-	BB	AA	AA	AA	BB	BB	BB	BB	AA	BB	BB	-	BB	BB	AA	BB	BB	BB	BB	AA	AA	AA
chr2B_672081159	98.0711	2B	672081159	T/G	AA	BB	AA	AA	BB	AA	AA	BB	BB	BB	AA	AA	AA	AA	BB	AA	BB	AA	AA	BB	AA	AA	BB	BB	AA	AA	AA	BB	BB	BB	BB	AA	BB	BB	BB	BB	BB	AA	BB	BB	BB	BB	AA	AA	AA
chr2B_672081161	98.0711	2B	672081161	G/C	AA	BB	AA	AA	BB	AA	AA	BB	BB	BB	AA	AA	AA	AA	BB	AA	BB	AA	AA	BB	AA	AA	BB	BB	AA	AA	AA	BB	BB	BB	BB	AA	BB	BB	BB	BB	BB	AA	BB	BB	BB	BB	AA	AA	AA
chr2B_672668810	98.0711	2B	672668810	A/G	AA	BB	AA	AA	BB	AA	AA	BB	BB	BB	AA	AA	AA	AA	BB	AA	BB	AA	AA	BB	-	AA	BB	BB	AA	AA	AA	BB	BB	BB	BB	AA	BB	BB	-	BB	BB	AA	BB	BB	BB	BB	AA	AA	AA
chr2B_679904106	98.7535	2B	679904106	G/T	AA	BB	-	AA	BB	AA	AA	BB	BB	BB	AA	AA	AA	AA	BB	AA	BB	AA	-	BB	AA	AA	BB	BB	AA	AA	AA	BB	BB	BB	BB	AA	BB	BB	-	BB	BB	AA	BB	BB	BB	BB	AA	AA	AA
chr2B_679904107	98.7535	2B	679904107	G/T	AA	BB	-	AA	BB	AA	AA	BB	BB	BB	AA	AA	AA	AA	BB	AA	BB	AA	-	BB	AA	AA	BB	BB	AA	AA	AA	BB	BB	BB	BB	AA	BB	BB	-	BB	BB	AA	BB	BB	BB	BB	AA	AA	AA
chr2B_679904117	98.7535	2B	679904117	C/T	AA	BB	-	AA	BB	AA	AA	BB	BB	BB	AA	AA	AA	AA	BB	AA	BB	AA	-	BB	AA	AA	BB	BB	AA	AA	AA	BB	BB	BB	BB	AA	BB	BB	-	BB	BB	AA	BB	BB	BB	BB	AA	AA	AA
chr2B_692615373	100.951	2B	692615373	C/T	BB	AA	-	-	AA	AA	AA	BB	BB	BB	AA	AA	AA	AA	BB	AA	BB	AA	AA	BB	BB	AA	BB	BB	AA	AA	AA	BB	BB	BB	BB	AA	AA	BB	-	BB	BB	AA	-	BB	AA	BB	AA	AA	AA
chr2B_692625720	100.951	2B	692625720	T/C	BB	AA	-	-	AA	AA	AA	BB	BB	BB	AA	AA	AA	AA	BB	AA	BB	AA	AA	BB	BB	AA	BB	BB	AA	AA	AA	BB	BB	BB	BB	AA	AA	BB	-	BB	BB	AA	BB	BB	AA	BB	AA	AA	AA
chr2B_692625897	100.951	2B	692625897	G/C	BB	AA	-	-	AA	AA	AA	BB	BB	BB	AA	AA	AA	AA	BB	AA	BB	AA	AA	BB	BB	AA	BB	BB	AA	AA	AA	BB	BB	BB	BB	AA	AA	BB	-	BB	BB	AA	BB	BB	AA	BB	AA	AA	AA
chr2B_692625932	100.951	2B	692625932	A/G	BB	AA	-	-	AA	AA	AA	BB	BB	BB	AA	AA	AA	AA	BB	AA	BB	AA	AA	BB	BB	AA	BB	BB	AA	AA	AA	BB	BB	BB	BB	AA	AA	BB	-	BB	BB	AA	BB	BB	AA	BB	AA	AA	AA
chr2B_697713406	101.653	2B	697713406	T/C	BB	AA	-	BB	AA	AA	AA	BB	BB	BB	AA	AA	AA	AA	BB	AA	BB	AA	AA	BB	BB	AA	BB	BB	AA	AA	AA	BB	BB	BB	BB	AA	AA	BB	-	BB	BB	AA	BB	BB	AA	BB	AA	AA	AA
chr2B_697714189	101.653	2B	697714189	A/G	BB	AA	-	-	AA	AA	AA	BB	BB	BB	AA	AA	AA	AA	BB	AA	BB	AA	AA	BB	BB	AA	BB	BB	AA	AA	AA	BB	BB	BB	BB	AA	AA	BB	-	BB	BB	AA	BB	BB	AA	BB	AA	AA	AA
chr2B_698081986	101.653	2B	698081986	T/C	BB	AA	-	BB	AA	AA	AA	BB	BB	BB	AA	AA	AA	AA	BB	AA	BB	AA	AA	BB	BB	AA	BB	BB	AA	AA	AA	BB	BB	BB	BB	AA	AA	BB	-	BB	BB	AA	BB	BB	AA	BB	AA	AA	AA
chr2B_700411147	101.88	2B	700411147	C/T	BB	AA	-	BB	AA	AA	AA	BB	BB	BB	AA	AA	AA	AA	BB	AA	BB	AA	AA	BB	BB	AA	BB	BB	AA	AA	AA	BB	BB	BB	BB	AA	AA	BB	-	BB	BB	AA	BB	BB	AA	BB	AA	AA	AA
chr2B_703619379	101.88	2B	703619379	A/G	BB	AA	-	-	AA	AA	AA	BB	BB	BB	AA	AA	AA	AA	BB	AA	BB	AA	AA	BB	BB	AA	BB	-	AA	AA	AA	BB	BB	BB	BB	AA	AA	BB	-	BB	BB	AA	BB	BB	AA	BB	AA	AA	AA
chr2B_706567148	102.538	2B	706567148	A/G	BB	AA	-	-	AA	AA	AA	BB	BB	BB	AA	AA	AA	AA	AA	AA	BB	AA	AA	BB	BB	AA	BB	BB	AA	-	AA	BB	BB	BB	BB	AA	AA	BB	-	BB	BB	AA	BB	BB	AA	BB	AA	AA	AA
chr2B_706703395	102.538	2B	706703395	A/G	BB	AA	-	-	AA	AA	AA	BB	BB	BB	AA	AA	AA	AA	AA	AA	BB	AA	AA	BB	BB	AA	BB	BB	AA	AA	-	BB	BB	BB	BB	AA	AA	BB	-	BB	BB	AA	BB	BB	AA	BB	AA	AA	AA
chr2B_707417590	102.665	2B	707417590	A/G	BB	AA	-	-	AA	AA	AA	BB	BB	BB	AA	AA	AA	AA	AA	AA	BB	AA	AA	BB	BB	AA	BB	BB	AA	AA	AA	BB	BB	BB	BB	AA	AA	BB	-	BB	BB	AA	-	BB	AA	BB	AA	AA	AA
chr2B_711866576	103.517	2B	711866576	C/A	BB	AA	-	BB	AA	AA	AA	BB	BB	BB	AA	AA	AA	AA	AA	AA	BB	AA	AA	BB	BB	AA	BB	BB	AA	AA	AA	BB	BB	BB	BB	AA	AA	BB	-	BB	BB	AA	BB	BB	AA	BB	AA	AA	AA
chr2B_712830787	103.691	2B	712830787	C/T	BB	AA	-	-	AA	AA	AA	BB	BB	BB	AA	AA	AA	AA	AA	AA	BB	AA	AA	BB	BB	AA	BB	BB	AA	AA	AA	BB	BB	BB	BB	AA	AA	BB	-	BB	BB	AA	BB	BB	AA	BB	-	AA	AA
chr2B_712830791	103.691	2B	712830791	G/A	BB	AA	-	-	AA	AA	AA	BB	BB	BB	AA	AA	AA	AA	AA	AA	BB	AA	AA	BB	BB	AA	BB	BB	AA	AA	AA	BB	BB	BB	BB	AA	AA	BB	-	BB	BB	AA	BB	BB	AA	-	-	AA	AA
chr2B_712959282	103.806	2B	712959282	T/C	BB	BB	-	BB	AA	AA	AA	BB	BB	BB	AA	AA	AA	AA	AA	AA	BB	AA	AA	BB	BB	AA	BB	BB	AA	AA	AA	BB	BB	BB	BB	AA	AA	BB	-	BB	BB	AA	BB	BB	AA	BB	AA	AA	AA
chr2B_715023997	104.205	2B	715023997	G/A	BB	AA	-	-	AA	AA	AA	BB	BB	BB	AA	AA	AA	AA	AA	AA	BB	AA	AA	BB	BB	AA	BB	BB	AA	AA	AA	BB	BB	BB	BB	AA	AA	BB	-	BB	-	AA	BB	BB	AA	BB	AA	AA	AA
chr2B_716180576	104.205	2B	716180576	A/G	BB	AA	-	-	AA	AA	AA	BB	BB	BB	AA	AA	AA	AA	AA	AA	BB	AA	AA	BB	BB	AA	BB	BB	AA	AA	AA	BB	BB	-	BB	AA	AA	BB	-	BB	BB	AA	BB	BB	AA	BB	-	AA	AA
chr2B_716180619	104.205	2B	716180619	A/T	BB	AA	-	-	AA	AA	AA	BB	BB	BB	AA	AA	AA	AA	AA	AA	BB	AA	-	BB	BB	AA	BB	BB	AA	AA	AA	BB	BB	-	BB	AA	AA	BB	-	BB	BB	AA	BB	BB	AA	BB	-	AA	AA
chr2B_717090344	104.493	2B	717090344	G/A	BB	AA	-	-	AA	AA	AA	BB	BB	BB	AA	AA	AA	AA	AA	AA	BB	AA	AA	BB	BB	AA	BB	BB	AA	AA	AA	BB	BB	BB	BB	AA	AA	BB	-	BB	BB	AA	BB	BB	BB	BB	AA	AA	AA
chr2B_717127236	104.607	2B	717127236	G/A	BB	AA	-	-	AA	AA	AA	BB	BB	BB	AA	AA	AA	AA	AA	AA	BB	AA	AA	BB	BB	AA	BB	BB	AA	AA	AA	BB	BB	BB	BB	AA	AA	BB	-	BB	BB	AA	BB	BB	BB	BB	-	AA	AA
chr2B_717692706	104.779	2B	717692706	G/A	BB	AA	-	AA	AA	AA	AA	BB	BB	BB	AA	AA	AA	AA	AA	AA	BB	AA	AA	BB	BB	AA	BB	BB	AA	AA	AA	BB	BB	BB	BB	AA	AA	BB	-	BB	BB	AA	BB	BB	BB	BB	-	AA	AA
chr2B_717692760	104.779	2B	717692760	T/G	BB	AA	-	AA	AA	AA	AA	BB	BB	BB	AA	AA	AA	AA	AA	AA	BB	AA	AA	BB	BB	AA	BB	BB	AA	AA	AA	BB	BB	BB	BB	AA	AA	BB	-	BB	BB	AA	BB	BB	BB	BB	-	AA	AA
chr2B_719471468	104.955	2B	719471468	G/A	BB	AA	-	-	AA	AA	AA	BB	BB	BB	AA	AA	AA	AA	AA	AA	BB	AA	AA	BB	BB	AA	BB	BB	AA	AA	AA	BB	BB	BB	BB	AA	AA	BB	-	BB	BB	AA	AA	BB	BB	BB	AA	AA	AA
chr2B_724754961	105.382	2B	724754961	G/A	BB	AA	-	AA	-	AA	AA	BB	BB	BB	-	AA	AA	BB	AA	AA	BB	AA	AA	BB	BB	AA	BB	BB	AA	AA	AA	BB	BB	BB	BB	AA	AA	BB	-	BB	BB	AA	AA	BB	BB	BB	-	AA	AA
chr2B_732057145	106.903	2B	732057145	T/C	BB	AA	-	AA	AA	AA	AA	BB	BB	-	AA	AA	AA	BB	AA	AA	BB	AA	AA	BB	BB	AA	BB	BB	AA	AA	AA	BB	BB	BB	BB	AA	AA	BB	-	BB	BB	AA	AA	BB	BB	BB	-	AA	AA
chr2B_733077316	106.903	2B	733077316	C/T	BB	AA	-	AA	AA	AA	AA	BB	BB	BB	AA	AA	AA	BB	AA	AA	BB	AA	AA	BB	BB	AA	BB	BB	AA	AA	AA	BB	BB	BB	BB	AA	AA	BB	-	BB	BB	AA	AA	BB	BB	BB	AA	AA	AA
chr2B_733077331	106.903	2B	733077331	T/A	BB	AA	-	AA	AA	AA	AA	BB	BB	BB	AA	AA	AA	BB	AA	AA	BB	AA	AA	BB	BB	AA	BB	BB	AA	AA	AA	BB	BB	BB	BB	AA	AA	BB	-	BB	BB	AA	AA	BB	BB	BB	AA	AA	AA
chr2B_734646063	107.946	2B	734646063	A/G	BB	AA	-	-	AA	AA	AA	BB	BB	BB	AA	AA	AA	BB	AA	AA	BB	AA	AA	BB	BB	AA	BB	BB	AA	AA	AA	BB	BB	BB	BB	AA	AA	BB	-	BB	BB	AA	AA	BB	BB	BB	AA	AA	AA
chr2B_734672815	107.946	2B	734672815	C/G	BB	AA	-	-	AA	AA	AA	BB	BB	BB	AA	AA	AA	BB	AA	AA	BB	AA	AA	BB	BB	AA	BB	BB	AA	AA	AA	BB	BB	BB	BB	AA	AA	BB	-	BB	BB	AA	AA	BB	BB	BB	AA	AA	AA
chr2B_736110560	108.174	2B	736110560	G/A	BB	AA	-	AA	AA	AA	AA	BB	BB	BB	AA	AA	AA	BB	AA	AA	BB	AA	AA	BB	BB	AA	BB	BB	AA	AA	AA	BB	BB	BB	BB	AA	AA	BB	-	BB	BB	AA	AA	BB	BB	BB	AA	AA	AA
chr2B_736408809	108.174	2B	736408809	T/C	BB	AA	-	-	AA	AA	AA	BB	BB	BB	AA	AA	AA	BB	AA	AA	BB	AA	AA	BB	BB	AA	BB	BB	AA	AA	AA	BB	BB	BB	BB	AA	AA	BB	BB	BB	BB	AA	AA	BB	BB	BB	AA	AA	AA
chr2B_737870969	108.402	2B	737870969	G/C	BB	AA	-	-	AA	AA	AA	AA	BB	BB	AA	AA	AA	BB	AA	AA	BB	AA	AA	BB	BB	AA	BB	BB	AA	AA	AA	BB	BB	BB	BB	AA	AA	BB	-	BB	BB	AA	AA	BB	BB	BB	AA	AA	AA
chr2B_738507404	108.402	2B	738507404	G/T	BB	AA	-	-	AA	AA	AA	AA	BB	BB	AA	AA	AA	BB	AA	AA	BB	AA	AA	BB	BB	AA	BB	BB	AA	AA	AA	BB	BB	BB	BB	AA	AA	BB	-	BB	BB	AA	AA	BB	BB	BB	AA	AA	AA
chr2B_738930916	108.402	2B	738930916	T/C	BB	AA	-	-	AA	AA	AA	AA	BB	BB	AA	AA	AA	BB	AA	AA	BB	AA	AA	BB	BB	AA	BB	BB	AA	AA	AA	BB	BB	BB	BB	AA	AA	BB	-	BB	BB	AA	AA	BB	BB	BB	AA	AA	AA
chr2B_739389195	108.402	2B	739389195	A/G	BB	AA	-	-	AA	AA	AA	AA	BB	BB	AA	AA	AA	BB	AA	AA	BB	AA	AA	BB	BB	AA	BB	BB	AA	AA	AA	BB	BB	BB	BB	AA	AA	BB	-	BB	BB	AA	AA	BB	BB	BB	AA	AA	AA
chr2B_744186464	112.208	2B	744186464	A/G	BB	BB	-	-	AA	AA	AA	AA	-	AA	AA	AA	AA	BB	AA	AA	BB	BB	AA	-	BB	AA	BB	BB	AA	AA	AA	BB	BB	BB	BB	AA	AA	BB	-	AA	AA	AA	AA	BB	BB	BB	AA	AA	AA
chr2B_745683122	113.257	2B	745683122	A/G	BB	BB	-	AA	AA	AA	AA	AA	BB	AA	AA	AA	AA	BB	AA	AA	AA	BB	AA	BB	BB	AA	BB	BB	AA	AA	AA	BB	BB	BB	BB	AA	AA	BB	-	AA	AA	AA	AA	BB	BB	BB	AA	AA	AA
chr2B_746655453	115.266	2B	746655453	T/A	BB	BB	-	-	AA	AA	AA	AA	BB	AA	BB	AA	AA	BB	AA	AA	AA	BB	AA	BB	BB	AA	BB	-	AA	AA	AA	-	BB	-	BB	AA	AA	BB	-	AA	AA	AA	AA	BB	BB	BB	AA	AA	AA
chr2B_748595375	115.878	2B	748595375	T/C	BB	BB	-	-	AA	AA	AA	AA	BB	AA	BB	AA	AA	-	AA	AA	AA	AA	AA	BB	BB	AA	BB	BB	AA	AA	AA	BB	BB	BB	BB	AA	AA	BB	-	AA	AA	AA	AA	BB	BB	BB	AA	AA	AA
chr2B_749922394	116.565	2B	749922394	G/C	BB	BB	-	AA	AA	AA	AA	AA	BB	AA	BB	AA	AA	BB	AA	AA	AA	AA	AA	BB	BB	AA	BB	BB	AA	AA	AA	BB	BB	BB	BB	AA	AA	BB	-	AA	AA	AA	AA	BB	BB	BB	AA	AA	AA
chr2B_760015905	125.37	2B	760015905	C/T	BB	BB	-	BB	AA	AA	AA	AA	BB	AA	BB	AA	AA	BB	AA	AA	AA	AA	BB	BB	BB	AA	BB	BB	AA	BB	AA	BB	AA	BB	AA	BB	AA	BB	BB	AA	AA	AA	AA	AA	BB	BB	AA	AA	AA
chr2B_760109106	125.37	2B	760109106	G/A	BB	BB	-	BB	AA	AA	AA	AA	BB	AA	BB	AA	AA	BB	AA	AA	AA	AA	BB	BB	BB	AA	BB	BB	AA	BB	AA	BB	AA	BB	AA	BB	AA	BB	-	AA	AA	AA	AA	AA	BB	BB	AA	AA	AA
chr2B_760114783	125.37	2B	760114783	T/C	BB	BB	-	BB	AA	AA	AA	AA	BB	AA	BB	AA	-	BB	AA	AA	AA	AA	BB	BB	BB	AA	BB	BB	AA	BB	AA	BB	AA	BB	AA	BB	AA	BB	-	AA	AA	AA	AA	AA	BB	BB	-	AA	AA
chr2B_760119532	125.37	2B	760119532	G/A	BB	BB	BB	BB	AA	AA	AA	AA	BB	AA	BB	AA	AA	BB	AA	AA	AA	AA	BB	BB	BB	AA	BB	BB	AA	BB	AA	BB	AA	-	AA	BB	AA	BB	-	AA	AA	AA	AA	AA	BB	BB	AA	AA	AA
chr2B_761846807	126.822	2B	761846807	A/T	BB	BB	-	BB	AA	AA	AA	AA	BB	AA	BB	AA	AA	BB	AA	AA	AA	AA	BB	BB	BB	AA	BB	BB	AA	BB	AA	BB	AA	BB	AA	-	AA	BB	-	AA	AA	AA	AA	AA	BB	BB	AA	AA	AA
chr2B_761846819	126.822	2B	761846819	T/A	BB	BB	-	BB	AA	AA	AA	AA	BB	AA	BB	AA	AA	BB	AA	AA	AA	AA	BB	BB	BB	AA	BB	BB	AA	BB	AA	BB	AA	BB	AA	-	AA	BB	-	AA	AA	AA	AA	AA	BB	BB	AA	AA	AA
chr2B_765063178	128.76	2B	765063178	G/A	BB	BB	-	BB	AA	AA	AA	AA	BB	AA	BB	AA	AA	BB	AA	AA	AA	AA	BB	BB	AA	AA	BB	BB	AA	BB	AA	BB	AA	BB	BB	BB	AA	BB	-	AA	AA	AA	AA	AA	BB	BB	AA	AA	AA
chr2B_765220814	128.93	2B	765220814	C/T	BB	BB	-	BB	AA	AA	AA	AA	BB	AA	BB	AA	AA	BB	AA	AA	AA	AA	BB	BB	AA	AA	BB	BB	AA	BB	AA	BB	AA	BB	BB	BB	AA	BB	-	AA	AA	AA	AA	AA	BB	BB	AA	AA	AA
chr2B_765220825	128.93	2B	765220825	A/G	BB	BB	-	BB	AA	AA	AA	AA	BB	AA	BB	AA	AA	BB	AA	AA	AA	AA	BB	BB	AA	AA	BB	BB	AA	BB	AA	BB	AA	BB	BB	BB	AA	BB	-	AA	AA	AA	AA	AA	BB	BB	AA	AA	AA
chr2B_765454910	129.102	2B	765454910	A/G	BB	BB	-	BB	AA	AA	AA	AA	BB	AA	BB	AA	AA	BB	AA	AA	AA	AA	BB	BB	AA	AA	BB	BB	AA	BB	AA	BB	AA	BB	BB	BB	AA	BB	-	AA	AA	AA	AA	AA	BB	BB	AA	AA	AA
chr2B_766178942	129.333	2B	766178942	C/T	BB	BB	-	BB	AA	AA	AA	AA	BB	-	BB	AA	AA	BB	AA	AA	AA	AA	BB	BB	AA	AA	BB	BB	AA	BB	AA	BB	AA	BB	BB	BB	AA	-	-	AA	AA	AA	-	AA	BB	BB	-	AA	AA
chr2B_766178965	129.333	2B	766178965	C/A	BB	BB	-	BB	AA	AA	AA	AA	BB	-	BB	AA	AA	BB	AA	AA	AA	AA	BB	BB	AA	AA	BB	BB	AA	BB	AA	BB	AA	BB	BB	BB	AA	BB	-	AA	AA	AA	-	AA	BB	BB	AA	AA	AA
chr2B_766178985	129.333	2B	766178985	G/A	BB	BB	-	BB	AA	AA	AA	AA	BB	-	BB	AA	AA	BB	AA	AA	AA	AA	BB	BB	AA	AA	BB	BB	AA	BB	AA	BB	AA	BB	BB	BB	AA	BB	-	AA	AA	AA	-	AA	BB	BB	AA	AA	AA
chr2B_767019785	129.333	2B	767019785	T/G	BB	BB	-	BB	AA	AA	AA	AA	BB	AA	BB	AA	AA	BB	AA	AA	AA	AA	BB	BB	AA	AA	BB	BB	AA	BB	AA	BB	AA	BB	BB	BB	AA	BB	-	AA	AA	AA	AA	AA	BB	BB	AA	AA	AA
chr2B_767024550	129.333	2B	767024550	C/T	BB	BB	-	BB	AA	AA	AA	AA	BB	AA	BB	AA	AA	BB	AA	AA	AA	AA	-	BB	AA	AA	BB	BB	AA	BB	AA	BB	AA	BB	BB	BB	AA	BB	-	AA	AA	AA	AA	AA	BB	BB	AA	AA	AA
chr2B_767121964	129.333	2B	767121964	C/G	BB	BB	-	BB	AA	AA	AA	AA	BB	AA	BB	AA	AA	BB	AA	AA	AA	AA	BB	BB	AA	AA	BB	BB	AA	BB	AA	BB	AA	BB	BB	BB	AA	BB	-	AA	AA	AA	AA	AA	BB	BB	AA	AA	AA
chr2B_769262969	132.793	2B	769262969	C/T	BB	BB	-	BB	BB	AA	AA	AA	BB	AA	AA	AA	AA	BB	AA	AA	AA	AA	BB	BB	AA	AA	BB	BB	AA	BB	BB	BB	AA	BB	BB	BB	AA	BB	-	AA	AA	AA	AA	AA	BB	BB	AA	AA	AA
chr2B_769666133	132.793	2B	769666133	G/A	BB	BB	-	BB	BB	AA	AA	AA	BB	AA	AA	AA	AA	BB	AA	AA	AA	AA	BB	BB	AA	AA	BB	BB	AA	BB	BB	BB	AA	BB	BB	BB	AA	BB	-	AA	AA	AA	AA	AA	BB	BB	AA	AA	AA
chr2B_769941872	133.206	2B	769941872	G/C	BB	BB	-	BB	BB	AA	AA	AA	BB	AA	AA	AA	AA	BB	AA	AA	AA	AA	BB	BB	AA	AA	BB	BB	AA	BB	BB	BB	AA	BB	BB	BB	AA	BB	-	AA	AA	AA	AA	AA	BB	BB	AA	AA	AA
chr2B_769941908	133.206	2B	769941908	C/G	BB	BB	-	BB	BB	AA	AA	AA	BB	AA	AA	AA	AA	BB	AA	AA	AA	AA	BB	BB	AA	AA	BB	BB	AA	BB	BB	BB	AA	BB	BB	BB	AA	BB	-	AA	AA	AA	AA	AA	BB	BB	AA	AA	AA
chr2B_769950981	133.319	2B	769950981	G/A	BB	BB	-	BB	BB	AA	AA	AA	BB	AA	AA	AA	AA	BB	AA	AA	AA	AA	BB	BB	AA	AA	BB	BB	AA	BB	BB	BB	AA	BB	BB	BB	AA	BB	-	AA	AA	AA	AA	AA	BB	BB	AA	AA	AA
chr2B_770091041	133.491	2B	770091041	G/A	BB	BB	-	BB	BB	AA	AA	AA	BB	AA	AA	AA	AA	BB	AA	AA	AA	AA	BB	BB	AA	AA	BB	BB	AA	BB	BB	BB	AA	BB	BB	BB	AA	BB	-	AA	AA	AA	AA	AA	BB	BB	AA	AA	AA
chr2B_770091068	133.491	2B	770091068	G/A	BB	BB	-	BB	BB	AA	AA	AA	BB	AA	AA	AA	AA	BB	AA	AA	AA	AA	BB	BB	AA	AA	BB	BB	AA	BB	BB	BB	AA	BB	BB	BB	AA	BB	-	AA	AA	AA	AA	AA	BB	BB	AA	AA	AA
chr2B_772063524	133.954	2B	772063524	C/G	BB	BB	-	BB	BB	AA	AA	AA	BB	AA	AA	AA	AA	BB	AA	AA	AA	AA	BB	BB	AA	AA	BB	BB	AA	BB	BB	BB	AA	BB	BB	BB	AA	BB	-	AA	AA	AA	AA	AA	BB	BB	AA	AA	AA
chr2B_773465908	133.954	2B	773465908	T/C	BB	BB	-	BB	BB	AA	AA	AA	BB	AA	AA	AA	AA	BB	AA	AA	AA	AA	BB	BB	AA	AA	BB	BB	AA	BB	BB	BB	AA	BB	BB	BB	AA	BB	BB	AA	AA	-	AA	AA	BB	BB	AA	AA	AA
chr2B_773465938	133.954	2B	773465938	C/A	BB	BB	-	BB	BB	AA	AA	AA	BB	AA	AA	AA	AA	BB	AA	AA	AA	AA	BB	BB	AA	AA	BB	BB	AA	BB	BB	BB	AA	BB	BB	BB	AA	BB	BB	AA	AA	-	AA	AA	BB	BB	AA	AA	AA
chr2B_773465940	133.954	2B	773465940	C/G	BB	BB	-	BB	BB	AA	AA	AA	BB	AA	AA	AA	AA	BB	AA	AA	AA	AA	BB	BB	AA	AA	BB	BB	AA	BB	BB	BB	AA	BB	BB	BB	AA	BB	BB	AA	AA	-	AA	AA	BB	BB	AA	AA	AA
chr2B_773899138	134.136	2B	773899138	C/A	BB	BB	-	BB	BB	AA	AA	AA	BB	AA	AA	AA	AA	BB	AA	AA	AA	AA	BB	BB	AA	AA	BB	BB	AA	BB	BB	BB	AA	BB	BB	BB	AA	BB	-	AA	AA	AA	-	AA	BB	BB	AA	AA	AA
chr2B_774484070	134.136	2B	774484070	A/G	BB	BB	-	BB	BB	AA	AA	AA	BB	AA	AA	AA	AA	BB	AA	AA	AA	AA	BB	BB	AA	AA	-	BB	AA	BB	BB	BB	AA	-	BB	BB	AA	BB	-	AA	AA	AA	AA	AA	BB	BB	AA	AA	AA
chr2B_776888709	136.478	2B	776888709	A/G	BB	BB	-	BB	BB	AA	AA	AA	BB	AA	AA	AA	AA	BB	AA	AA	AA	AA	BB	BB	AA	AA	BB	BB	AA	BB	BB	BB	AA	BB	BB	BB	AA	BB	-	AA	AA	BB	AA	AA	BB	BB	AA	AA	AA
chr2B_777295222	136.598	2B	777295222	G/A	BB	BB	-	BB	BB	AA	AA	AA	BB	AA	AA	AA	AA	BB	AA	AA	AA	AA	BB	BB	AA	AA	BB	BB	AA	BB	BB	BB	AA	BB	BB	BB	AA	BB	-	AA	AA	BB	AA	-	BB	BB	AA	AA	AA
chr2B_777653065	136.969	2B	777653065	T/C	BB	BB	-	BB	BB	AA	AA	AA	BB	AA	AA	AA	AA	BB	AA	BB	AA	AA	BB	BB	AA	AA	BB	BB	AA	BB	BB	BB	AA	BB	BB	BB	AA	BB	-	AA	AA	BB	AA	BB	BB	BB	AA	AA	AA
chr2B_777653092	136.969	2B	777653092	A/G	BB	BB	-	BB	BB	AA	AA	AA	BB	AA	AA	AA	AA	BB	AA	BB	AA	AA	BB	BB	AA	AA	BB	BB	AA	BB	BB	BB	AA	BB	BB	BB	AA	BB	-	AA	AA	BB	AA	BB	BB	BB	AA	AA	AA
chr2B_780857799	137.984	2B	780857799	G/A	BB	BB	BB	BB	BB	AA	AA	AA	BB	AA	AA	AA	AA	BB	AA	BB	AA	AA	BB	BB	AA	AA	BB	BB	AA	-	BB	BB	AA	BB	BB	BB	AA	BB	-	AA	AA	BB	AA	BB	BB	BB	AA	AA	AA
chr2B_780857826	137.984	2B	780857826	C/T	BB	BB	BB	BB	BB	AA	AA	AA	BB	AA	AA	AA	AA	BB	AA	BB	AA	AA	BB	BB	AA	AA	BB	BB	AA	-	BB	BB	AA	BB	BB	BB	AA	BB	-	AA	AA	BB	AA	BB	BB	BB	AA	AA	AA
chr2B_784905791	138.718	2B	784905791	G/C	BB	BB	-	BB	BB	AA	AA	AA	BB	AA	AA	AA	AA	BB	AA	BB	AA	AA	BB	BB	AA	AA	BB	BB	AA	BB	BB	BB	AA	BB	BB	BB	AA	BB	-	AA	AA	BB	AA	BB	BB	BB	AA	AA	AA
chr2B_785074460	138.718	2B	785074460	T/C	BB	BB	-	BB	BB	AA	AA	AA	BB	AA	AA	AA	AA	BB	AA	BB	AA	AA	BB	BB	AA	AA	BB	BB	AA	BB	BB	BB	AA	BB	BB	BB	AA	BB	-	AA	AA	BB	AA	BB	BB	BB	AA	AA	AA
chr2B_785943758	139.074	2B	785943758	C/G	BB	BB	-	BB	BB	AA	AA	AA	BB	AA	AA	AA	-	BB	AA	BB	AA	AA	BB	BB	-	AA	BB	BB	-	BB	BB	BB	AA	BB	BB	BB	AA	BB	-	AA	-	BB	AA	BB	BB	BB	AA	AA	AA
chr2B_799538648	143.326	2B	799538648	A/G	BB	BB	-	BB	BB	AA	AA	AA	-	AA	AA	AA	AA	BB	AA	BB	AA	AA	BB	BB	AA	AA	BB	BB	AA	BB	BB	BB	AA	BB	BB	BB	AA	BB	-	AA	AA	BB	AA	BB	BB	BB	AA	AA	AA
chr2B_800780364	143.791	2B	800780364	G/A	BB	BB	-	BB	BB	AA	AA	AA	BB	AA	AA	AA	AA	BB	AA	BB	AA	AA	BB	BB	AA	AA	BB	BB	AA	BB	BB	BB	AA	BB	BB	BB	AA	BB	-	AA	AA	BB	AA	BB	BB	BB	AA	AA	AA
chr3B_1339074	0	3B	1339074	A/G	AA	AA	BB	AA	BB	BB	BB	BB	BB	AA	BB	BB	BB	-	BB	BB	AA	BB	AA	BB	BB	BB	BB	BB	BB	AA	BB	AA	AA	AA	BB	BB	BB	AA	BB	AA	AA	AA	BB	AA	BB	AA	BB	BB	AA
chr3B_1339031	0.170649	3B	1339031	C/T	AA	AA	BB	AA	BB	BB	BB	BB	BB	AA	BB	BB	BB	-	BB	BB	AA	BB	AA	BB	BB	BB	BB	BB	BB	AA	BB	AA	AA	AA	BB	BB	BB	AA	BB	AA	AA	AA	BB	AA	BB	BB	BB	BB	AA
chr3B_1339078	0.170649	3B	1339078	C/G	AA	AA	BB	AA	BB	BB	BB	BB	BB	AA	BB	BB	BB	-	BB	BB	AA	BB	AA	BB	BB	BB	BB	BB	BB	AA	BB	AA	AA	AA	BB	BB	BB	AA	BB	AA	AA	AA	BB	AA	BB	BB	BB	BB	AA
chr3B_1339088	0.170649	3B	1339088	T/A	AA	AA	BB	AA	BB	BB	BB	BB	BB	AA	BB	BB	BB	-	BB	BB	AA	BB	AA	BB	BB	BB	BB	BB	BB	AA	BB	AA	AA	AA	BB	BB	BB	AA	BB	AA	AA	AA	BB	AA	BB	BB	BB	BB	AA
chr3B_1351404	0.285197	3B	1351404	T/C	AA	AA	BB	AA	BB	BB	BB	BB	BB	AA	BB	BB	BB	-	BB	BB	AA	BB	AA	BB	BB	BB	BB	BB	BB	AA	BB	AA	AA	AA	BB	BB	BB	AA	BB	AA	AA	AA	BB	AA	BB	BB	BB	BB	AA
chr3B_2222629	1.69568	3B	2222629	G/C	AA	AA	BB	AA	BB	BB	BB	BB	BB	AA	BB	BB	BB	-	BB	BB	AA	BB	AA	BB	BB	BB	BB	BB	BB	AA	BB	AA	AA	AA	BB	BB	AA	AA	BB	AA	AA	AA	BB	AA	AA	BB	BB	BB	AA
chr3B_2264457	1.69568	3B	2264457	T/C	AA	AA	BB	AA	BB	BB	BB	BB	BB	AA	BB	-	BB	-	BB	BB	AA	BB	AA	BB	BB	BB	BB	BB	-	AA	BB	AA	AA	AA	BB	BB	AA	AA	BB	AA	AA	AA	-	AA	AA	-	BB	BB	AA
chr3B_4553446	5.02571	3B	4553446	T/C	AA	AA	BB	AA	BB	BB	AA	BB	BB	AA	BB	BB	BB	AA	BB	BB	AA	BB	AA	-	BB	BB	AA	BB	BB	AA	AA	AA	-	AA	BB	BB	AA	AA	BB	AA	AA	AA	BB	AA	AA	BB	BB	BB	AA
chr3B_4553477	5.02571	3B	4553477	C/G	AA	AA	BB	AA	BB	BB	AA	BB	BB	AA	BB	BB	BB	AA	BB	BB	AA	BB	AA	BB	BB	BB	AA	BB	BB	AA	AA	AA	-	AA	BB	BB	AA	AA	BB	AA	AA	AA	BB	AA	AA	BB	BB	BB	AA
chr3B_4553493	5.02571	3B	4553493	G/A	AA	AA	BB	AA	BB	BB	AA	BB	BB	AA	BB	BB	BB	AA	BB	-	AA	BB	AA	BB	BB	BB	AA	BB	BB	AA	AA	AA	-	AA	BB	BB	AA	AA	BB	AA	AA	AA	BB	AA	AA	BB	BB	BB	AA
chr3B_5857925	6.73831	3B	5857925	A/G	AA	AA	BB	AA	BB	BB	AA	BB	BB	AA	BB	BB	BB	AA	BB	BB	AA	BB	AA	BB	BB	BB	AA	BB	BB	AA	AA	AA	AA	AA	BB	BB	AA	AA	BB	AA	AA	AA	BB	AA	AA	BB	BB	BB	AA
chr3B_6951948	8.21628	3B	6951948	C/T	-	AA	BB	BB	BB	BB	AA	BB	BB	AA	BB	BB	BB	AA	BB	BB	AA	BB	AA	BB	BB	BB	AA	BB	BB	AA	AA	AA	AA	AA	BB	BB	AA	-	BB	AA	AA	AA	BB	AA	AA	AA	AA	BB	AA
chr3B_10046843	10.7746	3B	10046843	C/T	-	AA	BB	AA	BB	BB	AA	BB	BB	BB	BB	BB	BB	AA	BB	-	AA	AA	AA	BB	BB	BB	AA	BB	BB	AA	AA	AA	AA	AA	BB	BB	AA	AA	BB	AA	AA	AA	BB	AA	AA	AA	AA	BB	AA
chr3B_10656866	11.3735	3B	10656866	C/T	-	AA	BB	AA	BB	BB	AA	BB	BB	BB	BB	BB	BB	AA	BB	-	AA	AA	AA	BB	BB	BB	AA	BB	BB	AA	AA	AA	AA	AA	BB	BB	AA	AA	BB	AA	AA	AA	BB	AA	AA	AA	AA	BB	AA
chr3B_11511771	11.3735	3B	11511771	T/C	-	AA	BB	AA	BB	BB	AA	BB	BB	BB	BB	BB	BB	AA	BB	-	AA	AA	AA	BB	BB	BB	AA	BB	BB	AA	AA	AA	AA	AA	BB	BB	AA	AA	BB	AA	AA	AA	BB	AA	AA	AA	AA	BB	AA
chr3B_13454494	11.9495	3B	13454494	C/G	-	AA	BB	AA	BB	BB	AA	BB	BB	BB	BB	BB	-	AA	BB	-	AA	AA	AA	BB	BB	BB	AA	BB	BB	AA	AA	AA	AA	AA	BB	BB	AA	AA	BB	AA	AA	BB	BB	AA	AA	AA	AA	BB	AA
chr3B_14482106	13.4205	3B	14482106	T/C	-	AA	BB	BB	BB	BB	AA	BB	BB	BB	BB	BB	BB	AA	BB	AA	AA	AA	-	BB	BB	BB	AA	BB	BB	AA	AA	AA	AA	AA	BB	BB	-	AA	BB	AA	AA	BB	BB	AA	AA	BB	AA	BB	AA
chr3B_14482107	13.4205	3B	14482107	G/A	-	AA	BB	BB	BB	BB	AA	BB	BB	BB	BB	BB	BB	AA	BB	AA	AA	AA	-	BB	BB	BB	AA	BB	BB	AA	AA	AA	AA	AA	BB	BB	-	AA	BB	AA	AA	BB	BB	AA	AA	BB	AA	BB	AA
chr3B_15808856	13.4205	3B	15808856	G/T	AA	AA	BB	BB	BB	BB	AA	-	BB	BB	BB	BB	BB	AA	BB	-	AA	AA	AA	BB	BB	BB	AA	BB	BB	AA	AA	AA	AA	AA	BB	BB	-	AA	BB	AA	AA	BB	BB	AA	AA	BB	AA	BB	AA
chr3B_16143053	13.6053	3B	16143053	T/C	-	AA	BB	BB	BB	BB	AA	BB	BB	BB	BB	BB	BB	AA	BB	-	AA	AA	AA	BB	BB	BB	AA	BB	BB	AA	AA	AA	AA	AA	-	BB	-	AA	BB	AA	AA	BB	BB	AA	AA	BB	-	BB	AA
chr3B_16308730	13.7253	3B	16308730	A/C	-	AA	BB	BB	BB	BB	AA	BB	BB	BB	BB	BB	BB	AA	BB	-	AA	AA	AA	BB	BB	BB	AA	BB	BB	AA	AA	AA	AA	AA	BB	BB	-	AA	BB	AA	AA	BB	BB	AA	AA	BB	AA	BB	AA
chr3B_17070378	14.2125	3B	17070378	G/T	-	AA	BB	BB	BB	BB	AA	BB	BB	BB	BB	BB	BB	AA	BB	-	AA	AA	AA	BB	-	BB	AA	BB	BB	AA	AA	AA	AA	AA	BB	BB	-	AA	BB	AA	AA	BB	BB	AA	AA	BB	AA	BB	AA
chr3B_17625402	14.6358	3B	17625402	G/A	AA	AA	BB	BB	BB	BB	AA	BB	BB	BB	BB	BB	BB	AA	BB	AA	AA	AA	AA	BB	BB	BB	AA	BB	BB	AA	AA	AA	AA	AA	BB	BB	AA	AA	BB	AA	AA	BB	BB	AA	AA	BB	AA	BB	AA
chr3B_17625413	14.6358	3B	17625413	A/G	AA	AA	BB	BB	BB	BB	AA	BB	BB	BB	BB	BB	BB	AA	BB	AA	AA	AA	AA	BB	BB	BB	AA	BB	BB	AA	AA	AA	AA	AA	BB	BB	AA	AA	BB	AA	AA	BB	BB	AA	AA	BB	AA	BB	AA
chr3B_17974241	15.1664	3B	17974241	C/G	-	AA	BB	BB	BB	BB	AA	BB	BB	BB	BB	BB	BB	AA	BB	-	AA	AA	AA	BB	BB	BB	AA	BB	BB	AA	AA	AA	AA	AA	BB	AA	-	AA	BB	AA	AA	BB	BB	AA	AA	BB	AA	BB	AA
chr3B_18450140	15.1664	3B	18450140	T/C	-	AA	BB	BB	BB	BB	AA	BB	BB	BB	BB	BB	BB	AA	BB	-	AA	AA	AA	BB	BB	BB	AA	BB	BB	AA	AA	AA	AA	AA	BB	AA	-	AA	BB	-	AA	BB	BB	AA	AA	BB	AA	BB	AA
chr3B_20138621	16.1713	3B	20138621	G/T	-	AA	BB	BB	BB	BB	AA	BB	BB	BB	BB	BB	BB	AA	BB	AA	AA	AA	AA	BB	BB	BB	AA	-	BB	AA	AA	AA	AA	AA	BB	AA	-	AA	BB	-	AA	BB	BB	AA	AA	BB	AA	BB	AA
chr3B_20379412	16.47	3B	20379412	T/A	AA	AA	BB	BB	BB	BB	AA	BB	BB	BB	BB	BB	BB	AA	BB	AA	AA	AA	AA	BB	BB	BB	AA	BB	BB	AA	AA	AA	AA	AA	BB	AA	-	AA	BB	-	AA	BB	BB	AA	AA	BB	-	BB	AA
chr3B_20389689	16.47	3B	20389689	C/T	AA	AA	BB	BB	BB	BB	AA	BB	BB	BB	BB	BB	BB	AA	BB	AA	AA	AA	AA	BB	BB	BB	AA	BB	BB	AA	AA	AA	AA	-	BB	AA	-	AA	BB	-	AA	BB	BB	AA	AA	BB	-	BB	AA
chr3B_20432655	16.47	3B	20432655	T/A	-	AA	BB	BB	BB	BB	AA	BB	BB	BB	BB	BB	BB	AA	BB	AA	AA	AA	AA	BB	BB	BB	AA	BB	BB	AA	AA	AA	AA	AA	BB	AA	-	AA	BB	-	AA	BB	BB	AA	AA	BB	AA	BB	AA
chr3B_20432656	16.47	3B	20432656	A/T	-	AA	BB	BB	BB	BB	AA	BB	BB	BB	BB	BB	BB	AA	BB	AA	AA	AA	AA	BB	BB	BB	AA	BB	BB	AA	AA	AA	AA	AA	BB	AA	-	AA	BB	-	AA	BB	BB	AA	AA	BB	AA	BB	AA
chr3B_20432664	16.47	3B	20432664	T/A	-	AA	BB	BB	BB	BB	AA	BB	BB	BB	BB	BB	BB	AA	BB	AA	AA	AA	AA	BB	BB	BB	AA	BB	BB	AA	AA	AA	AA	AA	BB	AA	-	AA	BB	-	AA	BB	BB	AA	AA	BB	AA	BB	AA
chr3B_20432675	16.47	3B	20432675	C/G	-	AA	BB	BB	BB	BB	AA	BB	BB	BB	BB	BB	BB	AA	BB	AA	AA	AA	AA	BB	BB	BB	AA	BB	BB	AA	AA	AA	AA	AA	BB	AA	-	AA	BB	-	AA	BB	BB	AA	AA	BB	AA	BB	AA
chr3B_20432680	16.47	3B	20432680	C/G	-	AA	BB	BB	BB	BB	AA	BB	BB	BB	BB	BB	BB	AA	BB	AA	AA	AA	AA	BB	BB	BB	AA	BB	BB	AA	AA	AA	AA	AA	BB	AA	-	AA	BB	-	AA	BB	BB	AA	AA	BB	AA	BB	AA
chr3B_22348613	17.8233	3B	22348613	G/A	-	AA	BB	BB	BB	AA	AA	BB	BB	BB	BB	BB	BB	AA	BB	AA	AA	AA	AA	BB	BB	BB	AA	BB	BB	AA	AA	-	AA	BB	BB	AA	-	AA	BB	BB	AA	BB	BB	AA	AA	BB	AA	BB	AA
chr3B_23162236	19.1394	3B	23162236	T/C	-	AA	BB	BB	BB	AA	AA	BB	BB	BB	BB	BB	BB	AA	BB	AA	AA	AA	AA	BB	BB	BB	AA	BB	BB	-	AA	-	AA	BB	BB	AA	BB	AA	BB	AA	AA	BB	BB	AA	AA	BB	AA	BB	AA
chr3B_23945426	20.2148	3B	23945426	A/G	-	AA	BB	BB	BB	AA	AA	BB	BB	BB	BB	BB	BB	AA	BB	AA	AA	AA	AA	BB	BB	BB	AA	BB	BB	AA	AA	-	AA	BB	BB	AA	-	AA	BB	AA	AA	BB	AA	AA	AA	BB	AA	BB	AA
chr3B_24929107	20.7297	3B	24929107	G/C	-	AA	BB	BB	BB	AA	AA	BB	BB	BB	BB	BB	BB	AA	BB	AA	AA	AA	AA	BB	BB	BB	AA	BB	BB	AA	AA	AA	AA	BB	BB	AA	BB	AA	BB	AA	AA	BB	AA	AA	AA	BB	AA	BB	AA
chr3B_27998649	22.6741	3B	27998649	G/A	BB	AA	BB	BB	BB	AA	AA	BB	BB	BB	BB	BB	BB	AA	BB	AA	AA	AA	AA	BB	AA	BB	BB	-	BB	AA	AA	-	AA	BB	BB	AA	BB	AA	BB	AA	AA	BB	AA	AA	AA	BB	AA	BB	AA
chr3B_29498643	26.7522	3B	29498643	A/G	BB	AA	AA	BB	BB	AA	AA	BB	BB	BB	BB	BB	BB	AA	BB	AA	AA	AA	AA	BB	AA	AA	BB	BB	BB	AA	AA	-	AA	BB	BB	AA	BB	AA	BB	AA	AA	BB	AA	AA	AA	AA	AA	BB	AA
chr3B_31701487	30.0003	3B	31701487	A/G	BB	AA	AA	BB	BB	AA	AA	BB	BB	BB	BB	BB	BB	AA	BB	AA	AA	AA	AA	BB	AA	AA	BB	AA	BB	AA	AA	-	AA	BB	AA	AA	BB	AA	BB	AA	AA	BB	AA	AA	AA	AA	AA	BB	AA
chr3B_32028665	30.0003	3B	32028665	T/C	BB	AA	AA	BB	BB	AA	AA	BB	BB	BB	BB	BB	BB	AA	BB	AA	AA	AA	AA	BB	AA	AA	BB	-	BB	AA	AA	AA	AA	BB	AA	AA	BB	AA	BB	-	AA	BB	AA	AA	AA	AA	AA	BB	AA
chr3B_32028870	30.0003	3B	32028870	T/A	BB	-	AA	BB	BB	AA	AA	BB	BB	BB	BB	BB	BB	AA	BB	AA	AA	AA	AA	BB	AA	AA	BB	AA	BB	AA	AA	-	AA	BB	AA	AA	BB	AA	BB	AA	AA	BB	AA	AA	AA	AA	AA	BB	AA
chr3B_32028890	30.0003	3B	32028890	C/T	BB	-	AA	BB	BB	AA	AA	BB	BB	BB	BB	BB	BB	AA	BB	AA	AA	AA	AA	BB	AA	AA	BB	AA	BB	AA	AA	-	AA	BB	AA	AA	BB	AA	BB	AA	AA	BB	AA	AA	AA	AA	AA	BB	AA
chr3B_40213005	33.0586	3B	40213005	G/A	BB	AA	AA	BB	BB	AA	AA	BB	BB	BB	BB	BB	BB	AA	BB	AA	AA	AA	AA	BB	AA	AA	-	AA	-	AA	AA	-	AA	BB	AA	-	BB	AA	BB	BB	AA	BB	AA	AA	AA	AA	AA	BB	AA
chr3B_43051268	36.6654	3B	43051268	G/A	BB	AA	AA	BB	BB	AA	AA	BB	BB	BB	BB	BB	BB	AA	BB	-	AA	AA	AA	BB	AA	AA	BB	AA	AA	AA	AA	BB	AA	BB	AA	AA	BB	AA	BB	BB	AA	BB	AA	AA	AA	-	AA	BB	AA
chr3B_43098076	36.6654	3B	43098076	A/G	BB	AA	AA	BB	BB	AA	AA	BB	BB	BB	BB	BB	BB	AA	BB	AA	AA	AA	-	BB	AA	AA	BB	AA	AA	AA	AA	BB	AA	BB	AA	AA	BB	-	BB	BB	AA	BB	AA	AA	AA	AA	AA	BB	AA
chr3B_44847745	37.0385	3B	44847745	G/T	BB	AA	AA	BB	BB	AA	AA	BB	BB	BB	BB	BB	BB	AA	BB	AA	AA	AA	AA	BB	AA	AA	BB	-	AA	AA	AA	BB	AA	BB	AA	AA	BB	AA	BB	BB	AA	BB	AA	AA	AA	AA	AA	BB	AA
chr3B_45197573	37.0385	3B	45197573	G/A	BB	AA	AA	BB	BB	AA	AA	BB	BB	BB	BB	BB	BB	AA	BB	AA	AA	AA	AA	BB	AA	AA	BB	AA	AA	AA	AA	BB	AA	BB	AA	AA	-	AA	BB	BB	AA	BB	AA	AA	AA	AA	AA	BB	AA
chr3B_47019728	38.3562	3B	47019728	G/A	BB	AA	AA	BB	BB	AA	AA	BB	BB	BB	BB	BB	BB	AA	BB	AA	AA	AA	AA	BB	AA	AA	BB	AA	AA	AA	AA	BB	BB	BB	AA	-	BB	AA	BB	BB	AA	BB	AA	AA	AA	AA	AA	BB	AA
chr3B_47451100	38.5861	3B	47451100	C/A	BB	AA	AA	BB	BB	AA	AA	BB	BB	BB	BB	BB	BB	AA	BB	AA	AA	AA	AA	BB	AA	AA	BB	AA	AA	AA	AA	BB	BB	BB	AA	AA	BB	AA	BB	BB	AA	BB	AA	AA	AA	AA	-	BB	AA
chr3B_53593842	39.3646	3B	53593842	C/T	AA	AA	AA	AA	BB	AA	AA	BB	BB	BB	BB	BB	BB	AA	BB	AA	AA	AA	AA	BB	AA	AA	BB	AA	AA	AA	AA	BB	BB	BB	AA	AA	BB	AA	BB	BB	AA	BB	AA	-	AA	AA	AA	-	AA
chr3B_54305024	39.3646	3B	54305024	A/G	AA	AA	AA	AA	BB	AA	AA	BB	BB	BB	BB	BB	BB	AA	BB	AA	AA	AA	AA	BB	AA	AA	BB	AA	AA	AA	AA	BB	BB	BB	AA	AA	BB	AA	BB	BB	AA	BB	AA	AA	AA	AA	AA	BB	AA
chr3B_54305039	39.3646	3B	54305039	G/A	AA	AA	AA	AA	BB	AA	AA	BB	BB	BB	BB	BB	BB	AA	BB	AA	AA	AA	AA	BB	AA	AA	BB	AA	AA	AA	AA	BB	BB	BB	AA	AA	BB	AA	BB	BB	AA	BB	-	AA	AA	AA	AA	BB	AA
chr3B_59889587	42.4156	3B	59889587	T/C	AA	AA	AA	AA	BB	AA	AA	BB	BB	BB	BB	BB	BB	AA	BB	BB	AA	BB	AA	AA	AA	AA	BB	AA	AA	AA	AA	BB	BB	BB	AA	BB	BB	AA	BB	BB	AA	BB	AA	AA	BB	AA	AA	BB	AA
chr3B_59889618	42.4156	3B	59889618	C/T	AA	AA	AA	AA	BB	AA	AA	BB	BB	BB	BB	BB	BB	AA	BB	BB	AA	BB	AA	AA	AA	AA	BB	AA	AA	AA	AA	BB	BB	BB	AA	BB	BB	AA	BB	BB	AA	BB	AA	AA	BB	AA	AA	BB	AA
chr3B_60736604	42.4156	3B	60736604	C/G	AA	AA	AA	AA	BB	AA	AA	BB	BB	BB	BB	BB	BB	AA	BB	BB	AA	BB	AA	AA	AA	AA	BB	AA	AA	AA	AA	BB	BB	BB	AA	BB	-	AA	BB	BB	AA	BB	AA	AA	BB	AA	AA	BB	AA
chr3B_60737182	42.4156	3B	60737182	A/G	AA	AA	AA	AA	BB	AA	AA	BB	BB	BB	BB	BB	BB	AA	BB	BB	AA	BB	AA	AA	AA	AA	BB	AA	AA	AA	AA	-	BB	BB	AA	BB	BB	AA	BB	BB	AA	BB	AA	AA	BB	AA	AA	-	AA
chr3B_60737258	42.4156	3B	60737258	G/A	AA	AA	AA	AA	BB	AA	AA	BB	BB	BB	BB	BB	BB	AA	BB	BB	AA	BB	AA	AA	AA	AA	BB	AA	-	AA	AA	BB	BB	BB	AA	BB	BB	AA	BB	BB	AA	BB	AA	AA	BB	AA	AA	-	AA
chr3B_63431003	42.5394	3B	63431003	G/A	AA	AA	AA	AA	BB	BB	AA	BB	BB	BB	BB	BB	BB	AA	BB	BB	AA	BB	-	AA	AA	AA	BB	AA	AA	AA	AA	BB	BB	BB	AA	BB	BB	AA	BB	BB	AA	BB	AA	AA	BB	AA	-	BB	-
chr3B_64414832	42.5394	3B	64414832	A/C	AA	AA	AA	AA	BB	BB	AA	BB	BB	BB	BB	BB	BB	AA	BB	BB	AA	BB	AA	AA	AA	AA	BB	AA	AA	AA	AA	BB	BB	BB	AA	BB	BB	AA	BB	BB	AA	BB	AA	AA	BB	AA	AA	BB	AA
chr3B_66055212	44.0621	3B	66055212	C/G	AA	AA	AA	AA	BB	BB	AA	BB	BB	BB	BB	BB	BB	AA	BB	BB	AA	BB	AA	AA	AA	AA	BB	-	AA	AA	AA	BB	BB	-	AA	BB	BB	AA	BB	BB	AA	BB	AA	BB	BB	AA	AA	BB	AA
chr3B_69361413	45.2237	3B	69361413	G/A	AA	AA	AA	AA	BB	BB	AA	BB	BB	BB	BB	BB	BB	AA	AA	BB	AA	BB	AA	AA	AA	AA	BB	AA	AA	AA	-	-	BB	AA	AA	BB	BB	AA	BB	BB	BB	BB	AA	BB	BB	AA	AA	BB	AA
chr3B_70906673	45.2237	3B	70906673	C/A	AA	AA	AA	AA	BB	BB	AA	-	BB	BB	BB	BB	BB	AA	AA	BB	AA	BB	AA	AA	AA	AA	BB	AA	AA	AA	-	BB	-	BB	AA	BB	BB	AA	BB	BB	BB	BB	AA	BB	BB	AA	AA	BB	AA
chr3B_70906676	45.2237	3B	70906676	A/C	AA	AA	AA	AA	BB	BB	AA	-	BB	BB	BB	BB	BB	AA	AA	BB	AA	BB	AA	AA	AA	AA	BB	AA	AA	AA	-	BB	-	BB	AA	BB	BB	AA	BB	BB	BB	BB	AA	BB	BB	AA	AA	BB	AA
chr3B_70906677	45.2237	3B	70906677	T/C	AA	AA	AA	AA	BB	BB	AA	-	BB	BB	BB	BB	BB	AA	AA	BB	AA	BB	AA	AA	AA	AA	BB	AA	AA	AA	-	BB	-	BB	AA	BB	BB	AA	BB	BB	BB	BB	AA	BB	BB	AA	AA	BB	AA
chr3B_70906693	45.2237	3B	70906693	T/C	AA	AA	AA	AA	BB	BB	AA	-	BB	BB	BB	BB	BB	AA	AA	BB	AA	BB	AA	AA	AA	AA	BB	AA	AA	AA	-	BB	-	BB	AA	BB	BB	AA	BB	BB	BB	BB	AA	BB	BB	AA	AA	BB	AA
chr3B_70906717	45.2237	3B	70906717	G/T	AA	AA	AA	AA	BB	BB	AA	-	BB	BB	BB	BB	BB	AA	AA	BB	AA	BB	AA	AA	AA	AA	BB	AA	AA	AA	-	BB	-	BB	AA	BB	BB	AA	BB	BB	BB	BB	AA	BB	BB	AA	AA	BB	AA
chr3B_73851171	46.1329	3B	73851171	A/G	AA	BB	BB	AA	BB	BB	AA	BB	BB	BB	BB	BB	BB	AA	AA	BB	AA	BB	AA	AA	AA	AA	BB	AA	AA	AA	AA	BB	BB	-	AA	BB	BB	AA	BB	BB	BB	BB	AA	BB	BB	AA	AA	BB	AA
chr3B_78136780	46.3029	3B	78136780	T/C	AA	BB	BB	AA	BB	BB	AA	BB	BB	BB	BB	BB	BB	AA	AA	BB	AA	BB	AA	AA	AA	AA	BB	AA	AA	AA	AA	BB	BB	-	AA	BB	BB	AA	BB	BB	BB	BB	AA	BB	BB	AA	AA	BB	AA
chr3B_82495634	46.7095	3B	82495634	C/G	AA	BB	BB	AA	BB	BB	AA	BB	BB	BB	BB	BB	BB	AA	AA	BB	AA	-	AA	AA	AA	AA	BB	AA	AA	AA	AA	BB	BB	-	AA	BB	BB	AA	BB	BB	BB	BB	AA	BB	BB	AA	AA	BB	AA
chr3B_116111222	48.1574	3B	116111222	A/T	AA	BB	BB	AA	BB	BB	AA	BB	BB	BB	BB	BB	BB	AA	AA	BB	AA	AA	AA	AA	AA	AA	BB	AA	AA	AA	-	BB	BB	-	AA	BB	BB	AA	BB	BB	BB	BB	AA	BB	BB	AA	AA	BB	AA
chr3B_116601913	48.5034	3B	116601913	C/A	AA	BB	BB	AA	BB	BB	AA	BB	BB	BB	BB	BB	BB	AA	AA	BB	AA	BB	AA	AA	AA	AA	BB	AA	AA	AA	AA	BB	BB	AA	AA	BB	BB	AA	BB	BB	BB	BB	AA	BB	BB	AA	AA	BB	AA
chr3B_123034815	49.0924	3B	123034815	G/A	AA	BB	BB	AA	BB	BB	AA	BB	BB	BB	BB	BB	BB	AA	AA	BB	AA	BB	AA	AA	AA	AA	BB	AA	AA	AA	AA	BB	BB	-	AA	BB	BB	AA	BB	BB	BB	AA	AA	BB	BB	AA	AA	AA	AA
chr3B_124354995	49.0924	3B	124354995	C/A	AA	BB	BB	AA	BB	BB	AA	BB	BB	BB	BB	BB	BB	AA	AA	BB	AA	BB	AA	AA	AA	AA	BB	AA	AA	AA	AA	BB	BB	-	AA	BB	BB	AA	BB	BB	BB	AA	AA	BB	BB	AA	AA	-	AA
chr3B_127297179	49.0924	3B	127297179	G/T	AA	BB	BB	AA	BB	BB	AA	BB	BB	BB	BB	BB	BB	-	AA	BB	AA	BB	AA	AA	AA	AA	BB	AA	AA	-	AA	BB	BB	BB	AA	BB	BB	AA	-	BB	BB	AA	AA	BB	BB	AA	-	-	AA
chr3B_128572330	49.0924	3B	128572330	A/G	AA	BB	BB	AA	BB	BB	AA	BB	BB	BB	BB	BB	BB	AA	AA	BB	AA	BB	AA	AA	AA	AA	BB	AA	AA	AA	AA	BB	-	BB	AA	-	BB	AA	BB	BB	BB	-	AA	BB	BB	AA	AA	AA	AA
chr3B_130186388	49.0924	3B	130186388	C/A	AA	BB	BB	AA	BB	BB	AA	BB	BB	BB	BB	BB	BB	AA	AA	BB	AA	BB	AA	AA	AA	AA	BB	AA	AA	AA	AA	BB	AA	-	AA	BB	BB	AA	BB	BB	BB	AA	AA	BB	BB	AA	AA	AA	AA
chr3B_132806496	49.0924	3B	132806496	C/T	AA	BB	BB	AA	BB	BB	AA	BB	BB	BB	BB	BB	BB	AA	AA	BB	AA	BB	AA	AA	AA	AA	BB	AA	AA	AA	AA	BB	AA	-	AA	BB	BB	AA	BB	BB	BB	AA	AA	BB	BB	AA	AA	AA	AA
chr3B_132958826	49.0924	3B	132958826	A/G	AA	BB	BB	AA	BB	BB	AA	BB	BB	BB	BB	BB	BB	AA	AA	BB	AA	BB	AA	AA	AA	AA	BB	AA	AA	AA	AA	BB	AA	BB	AA	BB	BB	AA	BB	BB	BB	AA	AA	BB	BB	AA	AA	AA	AA
chr3B_136095746	49.4396	3B	136095746	C/T	AA	BB	BB	AA	BB	BB	AA	BB	BB	BB	BB	BB	BB	AA	AA	BB	AA	BB	AA	AA	AA	AA	BB	AA	AA	AA	AA	BB	AA	BB	AA	BB	BB	AA	BB	BB	BB	AA	AA	BB	BB	AA	AA	AA	AA
chr3B_143666807	49.9617	3B	143666807	A/G	AA	BB	BB	AA	BB	BB	AA	BB	BB	BB	BB	BB	BB	AA	AA	BB	-	BB	AA	AA	AA	AA	BB	AA	AA	AA	AA	BB	AA	AA	AA	BB	BB	AA	BB	BB	BB	AA	AA	BB	BB	AA	AA	AA	AA
chr3B_144213474	49.9617	3B	144213474	T/C	AA	BB	BB	AA	BB	BB	AA	BB	BB	BB	BB	BB	BB	AA	AA	BB	-	BB	AA	AA	AA	AA	BB	AA	AA	AA	AA	BB	AA	AA	AA	BB	BB	AA	BB	BB	BB	AA	AA	BB	BB	AA	AA	AA	AA
chr3B_144348135	49.9617	3B	144348135	A/G	AA	BB	BB	AA	BB	BB	AA	BB	BB	BB	BB	BB	BB	AA	-	BB	AA	BB	AA	AA	AA	AA	BB	AA	AA	AA	AA	BB	AA	AA	AA	BB	BB	AA	BB	BB	BB	AA	AA	BB	BB	AA	AA	AA	AA
chr3B_147720166	50.3644	3B	147720166	A/T	AA	BB	BB	AA	BB	BB	AA	BB	BB	BB	BB	BB	BB	AA	AA	BB	AA	BB	AA	AA	AA	AA	BB	AA	AA	AA	AA	BB	AA	-	AA	BB	BB	AA	BB	BB	BB	AA	AA	BB	BB	AA	AA	AA	AA
chr3B_147794882	50.4865	3B	147794882	G/C	AA	BB	BB	AA	BB	BB	AA	BB	BB	BB	BB	BB	BB	AA	AA	BB	AA	BB	AA	AA	AA	AA	BB	AA	AA	AA	AA	BB	AA	AA	AA	BB	BB	AA	BB	BB	BB	AA	AA	BB	BB	AA	AA	AA	AA
chr3B_148893761	50.4865	3B	148893761	A/T	AA	BB	BB	AA	BB	BB	AA	BB	BB	BB	BB	BB	BB	AA	AA	BB	AA	BB	AA	AA	AA	AA	BB	AA	AA	AA	AA	BB	AA	AA	AA	BB	BB	AA	BB	BB	BB	AA	AA	BB	BB	AA	AA	AA	AA
chr3B_153650250	50.4865	3B	153650250	A/G	AA	BB	BB	AA	BB	BB	AA	BB	BB	BB	BB	BB	BB	AA	AA	BB	AA	BB	AA	AA	AA	AA	BB	AA	AA	AA	AA	BB	AA	AA	AA	BB	BB	AA	BB	BB	BB	AA	AA	BB	BB	AA	AA	AA	AA
chr3B_206291972	53.3416	3B	206291972	C/T	AA	BB	BB	AA	BB	BB	AA	BB	AA	BB	BB	BB	BB	AA	AA	BB	AA	BB	AA	AA	AA	AA	BB	AA	AA	AA	AA	BB	AA	AA	AA	BB	BB	AA	BB	BB	BB	BB	AA	BB	BB	AA	AA	AA	AA
chr3B_222247324	53.3416	3B	222247324	T/C	AA	BB	BB	AA	BB	BB	AA	BB	AA	BB	BB	BB	BB	AA	AA	BB	AA	BB	AA	AA	AA	AA	BB	AA	AA	AA	AA	BB	AA	AA	AA	BB	BB	AA	BB	BB	BB	BB	AA	BB	BB	AA	AA	AA	AA
chr3B_241087084	53.6306	3B	241087084	G/A	AA	BB	BB	AA	BB	BB	AA	BB	AA	BB	BB	BB	BB	AA	AA	BB	AA	BB	AA	AA	AA	AA	BB	AA	AA	AA	AA	BB	AA	AA	AA	BB	BB	AA	BB	BB	BB	BB	AA	BB	BB	AA	-	AA	AA
chr3B_367844193	54.3641	3B	367844193	G/A	AA	BB	BB	AA	BB	BB	AA	BB	AA	BB	BB	BB	BB	AA	AA	BB	-	BB	AA	AA	AA	AA	BB	AA	AA	AA	AA	BB	AA	-	-	-	BB	AA	BB	BB	BB	BB	AA	BB	BB	AA	-	AA	AA
chr3B_379344465	54.3641	3B	379344465	C/T	AA	BB	BB	AA	BB	BB	AA	BB	AA	BB	BB	BB	BB	AA	AA	BB	AA	BB	AA	AA	AA	AA	BB	AA	AA	AA	AA	BB	AA	AA	AA	BB	BB	AA	BB	BB	BB	BB	AA	BB	BB	-	AA	AA	AA
chr3B_414367001	54.6628	3B	414367001	A/C	AA	BB	BB	AA	BB	-	AA	BB	AA	BB	BB	BB	BB	AA	AA	BB	AA	BB	AA	AA	AA	AA	BB	AA	AA	AA	AA	BB	AA	AA	AA	BB	BB	AA	BB	BB	BB	BB	AA	BB	BB	AA	AA	AA	AA
chr3B_419566527	55.1318	3B	419566527	C/A	AA	BB	BB	AA	BB	BB	AA	BB	AA	BB	BB	BB	BB	AA	AA	BB	-	-	AA	AA	AA	AA	BB	AA	AA	AA	AA	BB	AA	AA	AA	BB	BB	AA	BB	-	BB	-	AA	BB	BB	AA	AA	AA	AA
chr3B_448734003	55.4924	3B	448734003	C/T	AA	BB	BB	AA	BB	BB	AA	BB	AA	BB	BB	BB	BB	AA	AA	BB	AA	BB	AA	AA	-	AA	BB	AA	AA	-	AA	BB	AA	AA	AA	BB	BB	AA	BB	BB	BB	BB	AA	BB	BB	AA	AA	AA	AA
chr3B_448734013	55.4924	3B	448734013	A/G	AA	BB	BB	AA	BB	BB	AA	BB	AA	BB	BB	BB	BB	AA	AA	BB	AA	BB	AA	AA	-	AA	BB	AA	AA	-	AA	BB	AA	AA	AA	BB	BB	AA	BB	BB	BB	BB	AA	BB	BB	AA	AA	AA	AA
chr3B_448772199	55.4924	3B	448772199	T/C	AA	BB	BB	AA	BB	BB	AA	BB	AA	BB	BB	BB	BB	AA	AA	BB	AA	BB	AA	AA	AA	AA	BB	AA	AA	AA	AA	BB	AA	AA	AA	BB	BB	AA	BB	BB	BB	BB	AA	BB	BB	AA	AA	AA	AA
chr3B_449451825	55.609	3B	449451825	G/A	AA	BB	BB	AA	BB	BB	AA	BB	AA	BB	BB	BB	BB	AA	AA	BB	AA	BB	AA	AA	AA	AA	BB	AA	AA	AA	AA	BB	AA	AA	AA	BB	BB	AA	BB	BB	BB	BB	AA	BB	BB	AA	AA	AA	-
chr3B_470866042	56.2279	3B	470866042	A/G	AA	BB	BB	AA	BB	-	AA	BB	AA	BB	BB	BB	BB	AA	AA	BB	AA	BB	AA	AA	AA	-	BB	AA	AA	AA	AA	BB	AA	AA	AA	BB	BB	AA	BB	BB	BB	BB	AA	BB	BB	AA	AA	AA	AA
chr3B_479991730	56.5898	3B	479991730	A/G	AA	BB	BB	AA	BB	BB	AA	BB	AA	BB	BB	BB	BB	AA	AA	BB	AA	BB	AA	AA	AA	AA	BB	AA	AA	AA	AA	BB	AA	AA	AA	BB	BB	AA	BB	BB	BB	BB	AA	BB	BB	AA	AA	AA	AA
chr3B_495235838	57.2148	3B	495235838	T/C	AA	BB	BB	AA	BB	BB	AA	BB	AA	AA	BB	BB	BB	AA	AA	BB	AA	BB	AA	AA	AA	AA	BB	AA	AA	AA	AA	BB	AA	AA	AA	BB	BB	AA	BB	BB	BB	AA	AA	BB	BB	AA	AA	AA	AA
chr3B_495235901	57.2148	3B	495235901	A/G	AA	BB	BB	AA	BB	BB	AA	BB	AA	AA	BB	BB	BB	AA	AA	BB	AA	BB	AA	AA	AA	AA	BB	AA	AA	AA	AA	BB	AA	AA	AA	BB	BB	AA	BB	BB	BB	AA	AA	BB	BB	AA	AA	AA	AA
chr3B_495235904	57.2148	3B	495235904	T/C	AA	BB	BB	AA	BB	BB	AA	BB	AA	AA	BB	BB	BB	AA	AA	BB	AA	BB	AA	AA	AA	AA	BB	AA	AA	AA	AA	BB	AA	AA	AA	BB	BB	AA	BB	BB	-	AA	AA	BB	BB	AA	AA	AA	AA
chr3B_501653695	57.3857	3B	501653695	T/G	AA	BB	BB	AA	BB	BB	AA	BB	AA	AA	BB	BB	BB	AA	AA	BB	AA	BB	AA	AA	AA	AA	BB	AA	AA	AA	AA	BB	AA	AA	AA	BB	BB	AA	BB	BB	BB	AA	AA	BB	BB	AA	AA	AA	AA
chr3B_508711126	57.7239	3B	508711126	C/G	AA	BB	BB	AA	BB	BB	AA	BB	AA	AA	BB	BB	BB	AA	AA	BB	AA	BB	AA	AA	AA	AA	BB	AA	AA	AA	AA	BB	AA	AA	AA	BB	BB	AA	BB	BB	BB	AA	AA	BB	BB	AA	AA	AA	AA
chr3B_512864089	57.7239	3B	512864089	T/C	AA	BB	BB	AA	BB	-	AA	BB	AA	AA	BB	BB	BB	AA	AA	BB	AA	BB	AA	AA	AA	AA	BB	AA	AA	AA	AA	BB	AA	-	AA	BB	BB	AA	BB	BB	BB	AA	AA	BB	BB	AA	AA	AA	AA
chr3B_543487640	59.3515	3B	543487640	A/G	AA	BB	BB	AA	BB	BB	AA	AA	AA	AA	BB	BB	BB	AA	AA	BB	AA	-	AA	AA	AA	AA	BB	AA	AA	AA	BB	AA	AA	AA	AA	BB	BB	AA	BB	BB	BB	AA	AA	BB	BB	AA	BB	AA	AA
chr3B_543487658	59.3515	3B	543487658	C/G	AA	BB	BB	AA	BB	BB	AA	AA	AA	AA	BB	BB	BB	AA	AA	BB	AA	-	AA	AA	AA	AA	BB	AA	AA	AA	BB	AA	AA	AA	AA	BB	BB	AA	BB	BB	BB	AA	AA	BB	BB	AA	BB	AA	AA
chr3B_562272668	61.3085	3B	562272668	C/T	AA	BB	BB	AA	BB	BB	AA	AA	BB	AA	BB	BB	BB	AA	AA	BB	AA	BB	AA	AA	AA	AA	BB	AA	AA	AA	BB	AA	AA	AA	AA	BB	BB	AA	BB	BB	-	AA	AA	BB	BB	AA	BB	AA	AA
chr3B_566830710	61.5958	3B	566830710	C/T	AA	BB	BB	AA	BB	BB	AA	AA	BB	AA	BB	BB	BB	AA	AA	BB	AA	BB	AA	AA	AA	AA	BB	-	AA	AA	BB	AA	AA	AA	AA	BB	BB	AA	BB	BB	-	AA	AA	BB	BB	AA	BB	AA	AA
chr3B_567001229	61.5958	3B	567001229	T/C	AA	BB	BB	AA	BB	BB	AA	AA	BB	AA	BB	BB	BB	AA	AA	BB	AA	BB	AA	AA	AA	AA	BB	AA	AA	AA	BB	AA	AA	AA	AA	BB	BB	AA	BB	BB	-	AA	AA	BB	BB	AA	BB	AA	AA
chr3B_573497145	61.9538	3B	573497145	G/A	AA	BB	BB	AA	BB	BB	AA	AA	BB	AA	BB	BB	BB	AA	AA	BB	AA	BB	AA	AA	AA	AA	BB	AA	AA	AA	BB	AA	AA	AA	AA	BB	BB	AA	BB	BB	-	AA	AA	BB	BB	AA	BB	AA	AA
chr3B_581263452	62.1821	3B	581263452	T/C	AA	BB	BB	AA	BB	BB	AA	AA	BB	AA	BB	BB	AA	AA	AA	BB	AA	BB	AA	AA	AA	AA	BB	AA	AA	AA	BB	AA	AA	AA	AA	BB	BB	-	BB	BB	-	AA	AA	BB	BB	AA	BB	AA	AA
chr3B_581268461	62.1821	3B	581268461	C/T	AA	BB	BB	AA	BB	BB	AA	AA	BB	AA	BB	BB	AA	AA	AA	BB	AA	BB	AA	AA	AA	AA	BB	AA	AA	AA	BB	AA	AA	AA	AA	-	BB	AA	BB	BB	BB	AA	AA	BB	BB	AA	BB	AA	AA
chr3B_586142035	62.999	3B	586142035	T/C	AA	BB	BB	-	BB	BB	AA	AA	-	AA	BB	BB	AA	AA	AA	BB	AA	BB	AA	AA	AA	AA	BB	AA	AA	AA	BB	AA	AA	AA	AA	BB	BB	AA	BB	BB	-	AA	AA	BB	BB	AA	BB	AA	AA
chr3B_590500962	63.2276	3B	590500962	G/T	AA	BB	BB	AA	BB	BB	AA	AA	BB	AA	BB	BB	AA	AA	AA	BB	AA	BB	AA	AA	AA	AA	BB	AA	AA	AA	BB	AA	AA	AA	AA	BB	BB	AA	BB	BB	-	AA	AA	BB	BB	AA	BB	AA	AA
chr3B_593933738	63.3408	3B	593933738	G/C	AA	BB	BB	AA	BB	BB	AA	AA	BB	AA	BB	BB	AA	AA	AA	BB	AA	BB	AA	AA	AA	AA	BB	AA	AA	AA	BB	AA	AA	AA	AA	BB	BB	AA	BB	BB	-	AA	AA	BB	BB	AA	BB	AA	AA
chr3B_595269484	63.3408	3B	595269484	T/G	AA	BB	BB	AA	BB	BB	AA	AA	BB	AA	BB	BB	AA	AA	AA	BB	AA	BB	AA	AA	AA	AA	BB	AA	AA	AA	BB	AA	AA	-	AA	BB	BB	AA	BB	BB	-	AA	AA	BB	BB	AA	BB	AA	AA
chr3B_597784699	63.4547	3B	597784699	G/A	AA	BB	BB	AA	BB	BB	AA	AA	BB	AA	BB	BB	AA	AA	AA	BB	AA	BB	AA	AA	AA	AA	BB	AA	AA	AA	BB	AA	AA	AA	AA	BB	BB	AA	BB	BB	-	AA	AA	BB	BB	AA	BB	AA	AA
chr3B_602786401	63.6948	3B	602786401	G/A	AA	BB	BB	AA	BB	BB	AA	AA	BB	AA	BB	BB	AA	AA	AA	BB	AA	BB	AA	AA	AA	AA	BB	AA	AA	AA	BB	AA	AA	AA	AA	BB	BB	AA	-	BB	-	AA	AA	BB	BB	AA	BB	AA	AA
chr3B_602786405	63.6948	3B	602786405	C/A	AA	BB	BB	AA	BB	BB	AA	AA	BB	AA	BB	BB	AA	AA	AA	BB	AA	BB	AA	AA	AA	AA	BB	AA	AA	AA	BB	AA	AA	AA	AA	BB	BB	AA	-	BB	-	AA	AA	BB	BB	AA	BB	AA	AA
chr3B_602786415	63.6948	3B	602786415	G/A	AA	BB	BB	AA	BB	BB	AA	AA	BB	AA	BB	BB	AA	AA	AA	BB	AA	BB	AA	AA	AA	AA	BB	AA	AA	AA	BB	AA	AA	AA	AA	BB	BB	AA	-	BB	-	AA	AA	BB	BB	AA	BB	AA	AA
chr3B_602786507	63.6948	3B	602786507	C/T	AA	BB	BB	AA	BB	BB	AA	AA	BB	AA	BB	BB	AA	AA	AA	BB	AA	-	AA	AA	AA	AA	BB	AA	AA	AA	BB	AA	AA	AA	AA	BB	BB	AA	BB	BB	-	AA	AA	BB	BB	AA	BB	AA	AA
chr3B_603576820	63.948	3B	603576820	G/T	AA	BB	BB	AA	BB	BB	AA	AA	BB	AA	BB	BB	AA	AA	AA	-	AA	BB	AA	AA	AA	AA	BB	AA	AA	AA	BB	AA	AA	AA	AA	-	BB	AA	BB	-	-	AA	AA	BB	BB	AA	-	AA	AA
chr3B_604271045	63.948	3B	604271045	G/A	AA	BB	BB	AA	BB	-	AA	-	BB	AA	BB	BB	AA	AA	AA	BB	AA	BB	AA	AA	AA	AA	BB	AA	AA	AA	BB	AA	AA	AA	AA	BB	BB	AA	-	BB	AA	AA	AA	BB	BB	AA	BB	AA	AA
chr3B_607406113	64.865	3B	607406113	G/A	AA	BB	BB	AA	BB	BB	AA	AA	AA	AA	BB	BB	AA	AA	AA	BB	AA	BB	AA	AA	AA	AA	BB	AA	AA	AA	BB	AA	AA	AA	AA	BB	BB	AA	BB	BB	-	AA	AA	BB	BB	AA	BB	AA	AA
chr3B_621935545	65.2596	3B	621935545	A/C	AA	BB	BB	AA	BB	BB	AA	AA	AA	AA	BB	BB	AA	AA	AA	BB	AA	BB	AA	AA	AA	AA	BB	AA	AA	AA	BB	AA	AA	AA	AA	BB	BB	AA	BB	BB	-	AA	AA	BB	BB	AA	BB	AA	AA
chr3B_623654517	65.4277	3B	623654517	A/G	AA	BB	BB	AA	BB	BB	AA	AA	AA	AA	BB	BB	AA	AA	AA	BB	AA	BB	AA	AA	AA	AA	BB	AA	AA	AA	BB	AA	AA	AA	AA	BB	BB	AA	BB	BB	-	AA	AA	BB	BB	AA	BB	AA	AA
chr3B_623662234	65.4277	3B	623662234	G/A	AA	BB	BB	AA	BB	-	AA	AA	AA	AA	BB	BB	AA	AA	AA	BB	AA	BB	AA	AA	AA	AA	BB	AA	AA	AA	BB	AA	AA	AA	AA	BB	BB	AA	BB	BB	-	AA	AA	BB	BB	AA	BB	AA	AA
chr3B_625709746	65.4277	3B	625709746	G/C	AA	BB	BB	AA	BB	BB	AA	AA	AA	AA	BB	BB	AA	AA	AA	BB	AA	BB	AA	AA	AA	AA	BB	AA	AA	AA	BB	AA	AA	AA	AA	BB	BB	AA	BB	BB	-	AA	AA	-	BB	AA	BB	AA	AA
chr3B_626303951	65.4277	3B	626303951	A/G	AA	BB	BB	AA	BB	BB	AA	AA	AA	AA	BB	BB	AA	AA	AA	BB	AA	BB	AA	AA	AA	AA	BB	AA	AA	AA	BB	AA	AA	AA	AA	BB	BB	AA	BB	BB	-	AA	AA	BB	BB	AA	BB	AA	AA
chr3B_630398559	65.5972	3B	630398559	A/G	AA	BB	BB	AA	BB	BB	AA	AA	AA	AA	BB	BB	AA	AA	AA	BB	AA	BB	AA	AA	AA	AA	BB	AA	AA	AA	BB	AA	AA	AA	AA	BB	BB	AA	BB	BB	-	AA	AA	BB	BB	AA	BB	AA	AA
chr3B_647077174	66.7469	3B	647077174	G/A	AA	BB	AA	AA	BB	BB	AA	AA	AA	AA	BB	BB	AA	AA	AA	BB	AA	BB	AA	AA	AA	AA	BB	AA	AA	AA	BB	AA	AA	AA	AA	BB	BB	AA	BB	BB	AA	AA	AA	BB	BB	AA	BB	AA	AA
chr3B_665443219	68.1873	3B	665443219	A/G	AA	BB	AA	AA	BB	BB	AA	AA	BB	AA	BB	BB	AA	AA	AA	-	AA	BB	AA	AA	AA	AA	BB	AA	AA	AA	BB	AA	AA	AA	AA	BB	BB	AA	BB	BB	AA	AA	AA	BB	BB	AA	BB	AA	AA
chr3B_671837486	69.8646	3B	671837486	T/C	AA	BB	AA	AA	BB	BB	AA	AA	BB	AA	BB	BB	AA	BB	AA	BB	AA	BB	AA	AA	AA	AA	BB	AA	AA	AA	BB	AA	AA	AA	AA	BB	BB	AA	BB	BB	AA	AA	AA	BB	BB	AA	BB	AA	AA
chr3B_672397679	70.3922	3B	672397679	T/C	AA	-	AA	AA	BB	BB	AA	AA	BB	AA	BB	BB	AA	BB	AA	BB	AA	BB	AA	AA	AA	AA	BB	AA	AA	AA	BB	AA	AA	AA	AA	BB	BB	AA	BB	BB	AA	AA	AA	BB	BB	AA	BB	AA	AA
chr3B_672653850	70.5118	3B	672653850	T/A	AA	BB	AA	AA	BB	BB	AA	AA	BB	AA	BB	BB	AA	BB	AA	BB	AA	BB	AA	AA	AA	AA	BB	AA	-	AA	BB	AA	AA	AA	AA	BB	BB	AA	BB	BB	AA	AA	AA	BB	BB	AA	BB	AA	-
chr3B_673836537	71.0246	3B	673836537	A/G	AA	BB	AA	AA	BB	BB	AA	AA	BB	-	BB	BB	AA	BB	-	BB	AA	BB	AA	AA	-	AA	BB	-	AA	AA	BB	AA	AA	AA	AA	BB	BB	AA	BB	AA	AA	AA	AA	BB	BB	AA	BB	AA	AA
chr3B_678429625	71.0246	3B	678429625	T/G	AA	BB	AA	AA	BB	BB	AA	AA	BB	AA	BB	BB	AA	BB	AA	BB	AA	BB	AA	AA	AA	AA	BB	AA	AA	AA	BB	AA	AA	AA	AA	BB	BB	AA	BB	AA	AA	AA	AA	BB	BB	AA	BB	AA	AA
chr3B_683106242	71.4463	3B	683106242	G/A	AA	BB	AA	AA	BB	BB	AA	AA	BB	AA	BB	BB	AA	BB	AA	BB	AA	-	AA	AA	AA	AA	BB	AA	AA	AA	BB	AA	AA	AA	AA	BB	BB	AA	BB	AA	AA	AA	AA	BB	BB	AA	BB	AA	AA
chr3B_684390207	72.129	3B	684390207	T/C	AA	BB	AA	AA	BB	BB	AA	AA	BB	AA	BB	BB	BB	BB	AA	BB	AA	-	AA	AA	AA	AA	BB	AA	AA	AA	-	AA	AA	AA	AA	BB	BB	AA	BB	AA	AA	AA	AA	BB	BB	AA	BB	AA	AA
chr3B_689167760	72.4124	3B	689167760	C/T	AA	BB	AA	AA	BB	BB	AA	AA	BB	AA	BB	BB	BB	BB	AA	BB	AA	-	AA	AA	AA	AA	BB	AA	AA	AA	BB	AA	AA	AA	AA	BB	BB	AA	BB	AA	AA	AA	AA	BB	BB	AA	BB	AA	AA
chr3B_689992037	72.4124	3B	689992037	C/T	AA	BB	AA	AA	BB	BB	AA	AA	BB	AA	BB	BB	BB	BB	AA	BB	AA	-	AA	AA	AA	AA	BB	AA	AA	AA	BB	AA	AA	AA	AA	BB	BB	AA	BB	AA	AA	AA	AA	BB	BB	AA	BB	AA	AA
chr3B_691511687	72.6439	3B	691511687	T/C	AA	-	AA	AA	BB	BB	AA	AA	BB	AA	BB	BB	BB	BB	AA	BB	AA	-	AA	AA	AA	AA	BB	AA	AA	AA	BB	AA	AA	AA	AA	BB	BB	AA	BB	AA	AA	AA	AA	BB	BB	AA	BB	AA	AA
chr3B_696333021	72.6439	3B	696333021	A/C	AA	BB	AA	AA	BB	BB	AA	AA	BB	AA	BB	BB	BB	BB	AA	BB	AA	-	AA	AA	AA	AA	BB	AA	AA	AA	BB	AA	AA	AA	AA	BB	BB	AA	BB	AA	-	AA	AA	BB	BB	AA	BB	AA	AA
chr3B_696333042	72.6439	3B	696333042	G/A	AA	BB	AA	AA	BB	BB	AA	AA	BB	AA	BB	BB	BB	BB	AA	BB	AA	-	AA	AA	AA	AA	BB	AA	AA	AA	BB	AA	AA	AA	AA	BB	BB	AA	BB	AA	-	AA	AA	BB	BB	AA	BB	AA	AA
chr3B_697227632	72.6439	3B	697227632	T/C	AA	BB	AA	AA	BB	BB	AA	AA	BB	AA	BB	BB	BB	BB	AA	BB	AA	-	AA	AA	AA	AA	BB	AA	AA	AA	BB	AA	AA	AA	AA	BB	BB	AA	BB	AA	-	AA	AA	BB	BB	AA	BB	AA	AA
chr3B_697227656	72.6439	3B	697227656	C/A	AA	BB	AA	AA	BB	BB	AA	AA	BB	AA	BB	BB	BB	BB	AA	BB	AA	-	AA	AA	AA	AA	BB	AA	AA	AA	BB	AA	AA	AA	AA	BB	BB	AA	BB	AA	-	AA	AA	BB	BB	AA	BB	AA	AA
chr3B_697471133	72.6439	3B	697471133	C/T	AA	BB	AA	AA	BB	BB	AA	AA	BB	AA	BB	BB	BB	BB	AA	BB	AA	AA	AA	AA	AA	AA	BB	AA	AA	AA	BB	AA	-	AA	AA	BB	BB	AA	-	AA	-	AA	AA	BB	BB	AA	-	AA	AA
chr3B_697471137	72.6439	3B	697471137	A/G	AA	BB	AA	AA	BB	BB	AA	AA	BB	AA	BB	BB	BB	BB	AA	BB	AA	AA	AA	AA	AA	AA	BB	AA	AA	AA	BB	AA	-	AA	AA	BB	BB	AA	-	AA	-	AA	AA	BB	BB	AA	-	AA	AA
chr3B_700236307	72.6439	3B	700236307	A/G	AA	BB	AA	AA	BB	BB	AA	AA	BB	AA	BB	BB	BB	BB	AA	BB	AA	-	AA	AA	AA	AA	BB	AA	AA	AA	BB	AA	AA	AA	AA	BB	BB	AA	BB	AA	-	AA	AA	BB	BB	AA	BB	AA	AA
chr3B_701317234	72.6439	3B	701317234	C/T	AA	BB	AA	AA	BB	BB	AA	AA	BB	AA	BB	BB	BB	-	AA	BB	AA	-	AA	AA	AA	AA	BB	AA	AA	AA	BB	AA	AA	AA	AA	BB	BB	AA	BB	AA	BB	AA	AA	BB	BB	AA	BB	AA	AA
chr3B_711349262	73.6313	3B	711349262	A/C	AA	BB	AA	AA	BB	BB	AA	AA	BB	AA	BB	BB	BB	BB	AA	BB	AA	BB	AA	AA	AA	BB	BB	AA	AA	AA	BB	AA	AA	AA	AA	BB	BB	AA	BB	AA	-	AA	AA	BB	BB	AA	BB	AA	BB
chr3B_711349606	73.6313	3B	711349606	A/C	AA	BB	AA	AA	BB	BB	AA	AA	BB	AA	BB	BB	BB	BB	AA	BB	AA	BB	AA	AA	AA	BB	BB	AA	AA	AA	BB	AA	AA	AA	AA	BB	BB	AA	BB	AA	-	AA	AA	BB	BB	AA	BB	AA	BB
chr3B_717363530	73.6313	3B	717363530	T/C	AA	BB	AA	AA	BB	BB	AA	AA	BB	AA	BB	BB	BB	BB	AA	BB	AA	-	AA	AA	AA	BB	BB	AA	AA	AA	BB	AA	AA	AA	AA	BB	BB	AA	BB	AA	-	AA	AA	BB	BB	AA	BB	AA	BB
chr3B_718349793	73.6313	3B	718349793	T/C	AA	BB	AA	AA	BB	BB	AA	AA	BB	AA	BB	BB	BB	BB	AA	BB	AA	-	AA	AA	-	BB	BB	AA	AA	AA	BB	AA	AA	AA	AA	BB	BB	AA	BB	AA	-	AA	AA	BB	-	AA	BB	AA	BB
chr3B_719443463	73.8728	3B	719443463	T/A	AA	BB	AA	AA	BB	BB	AA	AA	BB	AA	BB	BB	BB	BB	AA	BB	AA	-	AA	AA	AA	-	BB	AA	AA	AA	BB	AA	AA	AA	AA	BB	BB	AA	BB	AA	-	AA	AA	BB	BB	AA	BB	AA	BB
chr3B_719818208	73.8728	3B	719818208	G/A	AA	BB	AA	AA	BB	BB	AA	AA	BB	-	BB	BB	BB	BB	AA	BB	AA	-	AA	AA	AA	BB	BB	AA	AA	AA	BB	AA	AA	AA	AA	BB	BB	AA	BB	AA	BB	AA	AA	BB	BB	AA	BB	AA	BB
chr3B_719910621	73.8728	3B	719910621	T/C	AA	BB	AA	AA	BB	BB	AA	AA	BB	AA	BB	BB	BB	BB	AA	BB	AA	-	AA	AA	AA	BB	BB	AA	AA	AA	BB	AA	AA	AA	AA	BB	BB	AA	-	AA	BB	AA	AA	BB	BB	AA	BB	AA	BB
chr3B_722479382	74.353	3B	722479382	A/G	AA	BB	AA	AA	BB	BB	AA	AA	BB	AA	BB	BB	BB	BB	AA	BB	AA	-	AA	AA	AA	BB	BB	AA	AA	AA	BB	AA	AA	AA	AA	BB	BB	AA	BB	AA	-	AA	AA	BB	BB	AA	BB	AA	BB
chr3B_723493651	74.641	3B	723493651	T/C	AA	BB	AA	AA	BB	BB	AA	AA	BB	AA	BB	BB	BB	BB	AA	BB	AA	-	AA	AA	AA	BB	BB	-	AA	AA	BB	AA	AA	AA	AA	BB	BB	AA	-	AA	-	AA	AA	BB	BB	AA	BB	AA	BB
chr3B_724181749	74.7636	3B	724181749	T/C	AA	BB	AA	AA	BB	BB	AA	AA	BB	AA	BB	BB	BB	BB	AA	BB	AA	-	AA	AA	AA	BB	BB	AA	AA	AA	BB	AA	AA	-	AA	BB	BB	AA	BB	-	-	AA	AA	BB	BB	AA	BB	AA	BB
chr3B_729003470	76.3811	3B	729003470	C/G	AA	BB	AA	AA	AA	BB	BB	AA	BB	AA	BB	BB	BB	-	AA	BB	AA	-	AA	AA	AA	BB	BB	AA	AA	AA	BB	AA	AA	AA	AA	BB	AA	AA	BB	AA	-	AA	AA	BB	BB	AA	BB	AA	AA
chr3B_730933615	77.305	3B	730933615	C/T	AA	BB	AA	AA	AA	BB	BB	BB	BB	-	BB	BB	BB	-	AA	BB	AA	BB	AA	BB	AA	BB	BB	AA	AA	AA	BB	AA	AA	AA	AA	BB	AA	AA	BB	AA	-	AA	AA	BB	BB	AA	BB	AA	AA
chr3B_730933690	77.305	3B	730933690	C/T	AA	BB	AA	AA	AA	BB	BB	BB	BB	AA	BB	BB	BB	-	AA	BB	AA	-	AA	BB	AA	BB	BB	AA	AA	AA	BB	AA	AA	AA	AA	BB	AA	AA	BB	AA	-	AA	AA	BB	BB	AA	BB	AA	AA
chr3B_730933692	77.305	3B	730933692	A/G	AA	BB	AA	AA	AA	BB	BB	BB	BB	AA	BB	BB	BB	-	AA	BB	AA	-	AA	BB	AA	BB	BB	AA	AA	AA	BB	AA	AA	AA	AA	BB	AA	AA	BB	AA	-	AA	AA	BB	BB	AA	BB	AA	AA
chr3B_730933697	77.305	3B	730933697	T/C	AA	BB	AA	AA	AA	BB	BB	BB	BB	AA	BB	BB	BB	-	AA	BB	AA	-	AA	BB	AA	BB	BB	AA	AA	AA	BB	AA	AA	AA	AA	BB	AA	AA	BB	AA	-	AA	AA	BB	BB	AA	BB	AA	AA
chr3B_732857252	77.8946	3B	732857252	G/T	AA	BB	AA	AA	AA	BB	BB	BB	BB	AA	BB	BB	BB	AA	-	BB	AA	BB	AA	BB	AA	BB	BB	AA	AA	AA	BB	AA	AA	AA	AA	BB	AA	AA	BB	AA	BB	AA	-	BB	BB	AA	BB	AA	AA
chr3B_736747234	80.762	3B	736747234	G/A	AA	BB	AA	-	AA	BB	BB	BB	BB	AA	BB	BB	BB	-	AA	BB	AA	-	AA	BB	AA	BB	AA	BB	-	AA	BB	AA	AA	AA	AA	BB	AA	AA	BB	AA	BB	AA	AA	BB	BB	AA	BB	AA	AA
chr3B_738156493	80.9976	3B	738156493	T/G	AA	BB	AA	-	AA	BB	BB	BB	BB	AA	BB	BB	BB	-	AA	BB	AA	-	AA	BB	AA	BB	AA	BB	-	AA	BB	AA	AA	AA	AA	BB	AA	AA	BB	AA	BB	AA	AA	BB	BB	AA	BB	AA	AA
chr3B_739227234	81.7705	3B	739227234	C/T	AA	BB	AA	BB	AA	BB	BB	BB	BB	AA	BB	BB	BB	AA	AA	BB	AA	-	AA	BB	AA	BB	AA	BB	-	AA	BB	AA	AA	AA	AA	BB	AA	AA	BB	AA	BB	AA	AA	BB	BB	AA	BB	AA	AA
chr3B_739339418	81.947	3B	739339418	T/C	AA	BB	AA	BB	AA	BB	BB	BB	BB	AA	BB	BB	BB	-	AA	BB	AA	-	AA	BB	AA	BB	AA	-	-	AA	BB	AA	AA	AA	AA	BB	AA	AA	BB	AA	BB	AA	AA	BB	BB	AA	-	AA	AA
chr3B_741968028	82.7378	3B	741968028	C/T	AA	BB	AA	BB	AA	BB	BB	BB	BB	AA	BB	BB	BB	-	BB	BB	AA	-	AA	BB	AA	BB	AA	BB	-	AA	BB	AA	AA	AA	-	BB	AA	AA	BB	AA	BB	AA	AA	BB	BB	AA	BB	AA	AA
chr3B_742164462	82.7378	3B	742164462	G/A	AA	BB	AA	BB	AA	BB	BB	BB	BB	AA	BB	BB	BB	-	BB	BB	AA	-	AA	BB	AA	BB	AA	BB	-	AA	BB	AA	AA	AA	AA	BB	AA	AA	BB	AA	BB	AA	AA	BB	BB	AA	BB	AA	AA
chr3B_742164468	82.7378	3B	742164468	C/T	AA	BB	AA	BB	AA	BB	BB	BB	BB	AA	BB	BB	BB	-	BB	BB	AA	-	AA	BB	AA	BB	AA	BB	-	AA	BB	AA	AA	AA	AA	BB	AA	AA	BB	AA	BB	AA	AA	BB	BB	AA	BB	AA	AA
chr3B_742167894	82.7378	3B	742167894	T/C	AA	BB	AA	BB	AA	BB	BB	BB	BB	AA	BB	BB	BB	-	BB	BB	-	-	AA	BB	AA	BB	AA	BB	BB	AA	BB	AA	AA	AA	AA	BB	AA	AA	BB	AA	BB	AA	AA	BB	BB	AA	BB	AA	AA
chr3B_742457591	82.7378	3B	742457591	A/G	AA	BB	AA	BB	AA	BB	BB	BB	BB	AA	BB	BB	BB	-	BB	BB	AA	-	AA	BB	AA	BB	AA	BB	-	AA	BB	AA	AA	AA	AA	BB	AA	AA	BB	AA	BB	AA	AA	BB	BB	AA	BB	AA	AA
chr3B_743137118	82.7378	3B	743137118	C/T	AA	BB	AA	BB	AA	BB	BB	BB	BB	AA	BB	BB	BB	-	BB	BB	AA	BB	AA	BB	AA	BB	AA	BB	-	AA	BB	AA	-	AA	AA	BB	AA	AA	BB	AA	BB	AA	AA	BB	BB	AA	BB	AA	-
chr3B_747699989	84.6782	3B	747699989	T/G	AA	AA	AA	BB	AA	BB	BB	-	BB	AA	BB	BB	BB	AA	BB	BB	AA	AA	AA	BB	AA	BB	AA	AA	-	AA	BB	AA	AA	AA	AA	BB	AA	AA	BB	AA	BB	AA	AA	BB	BB	AA	BB	AA	AA
chr3B_749031819	84.9239	3B	749031819	C/T	BB	AA	AA	BB	AA	-	BB	BB	BB	AA	BB	BB	BB	-	BB	BB	AA	AA	AA	-	AA	BB	AA	AA	-	AA	BB	AA	AA	AA	AA	BB	AA	AA	BB	AA	BB	AA	AA	BB	BB	AA	BB	AA	AA
chr3B_749031832	84.9239	3B	749031832	T/G	BB	AA	AA	BB	AA	-	BB	BB	BB	AA	BB	BB	BB	-	BB	BB	AA	AA	AA	-	AA	BB	AA	AA	-	AA	BB	AA	AA	AA	AA	BB	AA	AA	BB	AA	BB	AA	AA	BB	BB	AA	BB	AA	AA
chr3B_749060514	84.9239	3B	749060514	G/A	BB	AA	AA	BB	AA	BB	BB	BB	BB	AA	BB	BB	BB	-	BB	BB	AA	AA	AA	BB	AA	-	AA	AA	-	AA	BB	AA	AA	-	AA	BB	AA	AA	BB	AA	BB	AA	AA	BB	BB	AA	BB	AA	AA
chr3B_749555711	84.9239	3B	749555711	G/T	BB	AA	AA	BB	AA	BB	BB	BB	BB	AA	BB	BB	BB	-	BB	BB	AA	AA	AA	BB	AA	BB	AA	AA	-	AA	-	AA	AA	AA	AA	BB	AA	AA	BB	AA	BB	AA	AA	BB	BB	AA	BB	AA	AA
chr3B_751919328	85.9632	3B	751919328	A/G	BB	-	AA	BB	AA	BB	BB	BB	BB	AA	BB	BB	BB	-	BB	BB	AA	AA	AA	BB	AA	BB	AA	AA	-	AA	BB	AA	AA	AA	AA	BB	AA	AA	BB	AA	BB	AA	AA	BB	BB	AA	BB	AA	AA
chr3B_751919353	85.9632	3B	751919353	G/A	BB	-	AA	BB	AA	BB	BB	BB	BB	AA	BB	BB	BB	-	BB	BB	AA	AA	AA	BB	AA	BB	AA	AA	-	AA	BB	AA	AA	AA	AA	BB	AA	AA	BB	AA	BB	AA	AA	BB	BB	AA	BB	AA	AA
chr3B_751919361	85.9632	3B	751919361	G/A	BB	-	AA	BB	AA	BB	BB	BB	BB	AA	BB	BB	BB	-	BB	BB	AA	AA	AA	BB	AA	BB	AA	AA	-	AA	BB	AA	AA	AA	AA	BB	AA	AA	BB	AA	BB	AA	AA	BB	BB	AA	BB	AA	AA
chr3B_751919363	85.9632	3B	751919363	A/G	BB	-	AA	BB	AA	BB	BB	BB	BB	AA	BB	BB	BB	-	BB	BB	AA	AA	AA	BB	AA	BB	AA	AA	-	AA	BB	AA	AA	AA	AA	BB	AA	AA	BB	AA	BB	AA	AA	BB	BB	AA	BB	AA	AA
chr3B_751919370	85.9632	3B	751919370	T/C	BB	-	AA	BB	AA	BB	BB	BB	BB	AA	BB	BB	BB	-	BB	BB	AA	AA	AA	BB	AA	BB	AA	AA	-	AA	BB	AA	AA	AA	AA	BB	AA	AA	BB	AA	BB	AA	AA	BB	BB	AA	BB	AA	AA
chr3B_752301758	86.3124	3B	752301758	T/C	BB	AA	AA	BB	BB	BB	BB	BB	BB	AA	BB	BB	BB	AA	BB	BB	AA	AA	AA	BB	AA	BB	AA	AA	BB	AA	BB	AA	AA	AA	AA	BB	AA	AA	BB	AA	BB	AA	AA	BB	BB	AA	BB	AA	AA
chr3B_754887273	86.6004	3B	754887273	G/C	BB	AA	AA	BB	BB	BB	BB	BB	BB	AA	BB	BB	BB	AA	BB	BB	AA	AA	AA	BB	AA	BB	AA	-	-	AA	BB	AA	AA	AA	AA	BB	AA	AA	BB	AA	BB	AA	AA	BB	BB	AA	BB	AA	AA
chr3B_755806007	86.716	3B	755806007	G/A	BB	AA	AA	BB	BB	BB	BB	BB	BB	AA	BB	BB	BB	AA	BB	BB	AA	AA	AA	BB	AA	BB	AA	AA	-	AA	BB	AA	AA	AA	AA	BB	AA	AA	BB	AA	BB	AA	AA	BB	BB	AA	BB	AA	AA
chr3B_757950915	88.9573	3B	757950915	T/C	BB	AA	AA	BB	BB	BB	BB	-	BB	AA	BB	BB	BB	AA	BB	BB	AA	AA	AA	BB	AA	BB	AA	AA	-	AA	BB	AA	AA	AA	AA	BB	AA	AA	BB	AA	BB	AA	AA	BB	BB	AA	BB	AA	AA
chr3B_757950918	88.9573	3B	757950918	G/T	BB	AA	AA	BB	BB	BB	BB	-	BB	AA	BB	BB	BB	AA	BB	BB	AA	AA	AA	BB	AA	BB	AA	AA	-	AA	BB	AA	AA	AA	AA	BB	AA	AA	BB	AA	BB	AA	AA	BB	BB	AA	BB	AA	AA
chr3B_758373830	89.1356	3B	758373830	G/A	BB	AA	AA	BB	BB	BB	BB	BB	BB	AA	BB	BB	BB	AA	BB	BB	AA	AA	AA	BB	AA	BB	AA	AA	-	AA	BB	AA	-	AA	AA	BB	AA	AA	BB	AA	BB	AA	AA	BB	BB	AA	BB	AA	AA
chr3B_759187821	89.9842	3B	759187821	C/T	BB	AA	AA	BB	BB	BB	BB	BB	BB	AA	BB	BB	BB	AA	BB	AA	AA	AA	AA	BB	AA	BB	AA	AA	BB	AA	BB	AA	AA	AA	AA	BB	AA	AA	BB	AA	BB	AA	AA	BB	BB	AA	BB	AA	AA
chr3B_761436472	90.7608	3B	761436472	C/A	BB	AA	AA	BB	BB	BB	BB	BB	BB	AA	BB	BB	BB	-	BB	AA	AA	AA	AA	BB	AA	AA	AA	AA	BB	AA	BB	AA	AA	AA	AA	BB	AA	AA	BB	AA	BB	AA	AA	BB	BB	AA	BB	AA	AA
chr3B_761479499	90.7608	3B	761479499	G/A	BB	AA	-	BB	BB	BB	BB	BB	BB	AA	BB	BB	BB	-	BB	AA	AA	AA	AA	-	AA	AA	AA	AA	BB	AA	BB	AA	AA	AA	AA	BB	AA	AA	BB	AA	BB	AA	AA	BB	BB	AA	BB	AA	AA
chr3B_763055468	91.4585	3B	763055468	A/G	BB	AA	AA	BB	BB	BB	BB	AA	BB	AA	BB	BB	BB	-	BB	-	AA	AA	-	BB	AA	AA	AA	AA	BB	AA	BB	AA	AA	AA	AA	BB	AA	AA	BB	AA	BB	AA	AA	BB	BB	AA	BB	AA	AA
chr3B_763055485	91.4585	3B	763055485	G/A	BB	AA	AA	BB	BB	BB	BB	AA	BB	AA	BB	BB	BB	-	BB	-	AA	AA	-	BB	AA	AA	AA	AA	BB	AA	BB	AA	AA	AA	AA	BB	AA	AA	BB	AA	BB	AA	AA	BB	BB	AA	BB	AA	AA
chr3B_764073079	94.5796	3B	764073079	C/A	BB	AA	AA	BB	BB	BB	-	AA	BB	AA	BB	BB	BB	-	BB	AA	AA	AA	AA	BB	AA	AA	AA	AA	AA	AA	BB	AA	AA	AA	AA	BB	BB	AA	BB	AA	BB	AA	AA	BB	BB	AA	-	AA	AA
chr3B_764073098	94.5796	3B	764073098	A/G	BB	AA	AA	BB	BB	BB	-	AA	BB	AA	BB	BB	BB	-	BB	AA	AA	AA	AA	BB	AA	AA	AA	AA	AA	AA	BB	AA	AA	AA	AA	BB	BB	AA	BB	AA	BB	AA	AA	BB	BB	AA	-	AA	AA
chr3B_765556801	95.0008	3B	765556801	G/T	BB	AA	AA	BB	BB	BB	BB	AA	BB	AA	BB	BB	BB	-	BB	AA	AA	AA	AA	BB	AA	AA	AA	AA	AA	AA	BB	AA	AA	AA	AA	BB	BB	AA	BB	AA	BB	AA	AA	BB	BB	AA	AA	AA	AA
chr3B_767584569	95.9602	3B	767584569	C/T	BB	AA	AA	BB	BB	BB	BB	AA	BB	AA	BB	BB	BB	-	BB	AA	AA	-	AA	BB	AA	AA	AA	AA	AA	AA	BB	AA	AA	AA	AA	BB	BB	AA	BB	AA	BB	AA	BB	BB	BB	AA	AA	AA	BB
chr3B_768510830	96.0838	3B	768510830	T/C	BB	AA	AA	BB	BB	BB	BB	AA	BB	AA	BB	BB	BB	-	BB	AA	AA	AA	AA	BB	AA	AA	AA	AA	AA	AA	BB	AA	AA	AA	AA	BB	BB	AA	BB	AA	BB	AA	BB	BB	BB	AA	AA	AA	-
chr3B_768510842	96.0838	3B	768510842	T/C	BB	AA	AA	BB	BB	BB	BB	AA	BB	AA	BB	BB	BB	-	BB	AA	AA	AA	AA	BB	AA	AA	AA	AA	AA	AA	BB	AA	AA	AA	AA	BB	BB	AA	BB	AA	BB	AA	BB	BB	BB	AA	AA	AA	-
chr3B_768572756	96.0838	3B	768572756	G/A	BB	AA	AA	BB	BB	BB	BB	AA	BB	AA	BB	BB	BB	-	BB	AA	AA	AA	AA	BB	AA	AA	AA	AA	AA	AA	BB	AA	AA	AA	AA	BB	BB	AA	BB	AA	BB	AA	BB	BB	BB	AA	AA	AA	BB
chr3B_773526342	98.6701	3B	773526342	A/G	BB	AA	AA	BB	BB	BB	BB	AA	BB	AA	BB	BB	BB	BB	BB	AA	AA	-	AA	BB	AA	AA	AA	AA	AA	AA	BB	-	AA	AA	AA	BB	BB	AA	BB	AA	-	AA	BB	BB	BB	AA	AA	AA	BB
chr3B_774833216	98.6701	3B	774833216	A/C	BB	AA	AA	BB	BB	BB	BB	AA	BB	AA	BB	-	BB	BB	-	AA	AA	AA	AA	-	AA	AA	AA	AA	AA	AA	BB	-	AA	-	AA	BB	BB	AA	BB	AA	BB	AA	BB	BB	-	AA	AA	AA	BB
chr3B_774943843	98.6701	3B	774943843	G/C	BB	AA	AA	BB	BB	BB	BB	AA	BB	AA	BB	BB	BB	-	BB	AA	AA	AA	AA	BB	AA	AA	AA	AA	AA	AA	BB	-	AA	AA	AA	BB	BB	AA	BB	AA	BB	AA	BB	BB	BB	AA	AA	AA	BB
chr3B_775092241	98.6701	3B	775092241	G/T	BB	AA	AA	BB	BB	BB	BB	AA	BB	AA	BB	BB	BB	BB	BB	AA	AA	AA	AA	BB	AA	AA	AA	AA	AA	AA	BB	-	AA	AA	AA	BB	BB	AA	BB	AA	BB	AA	BB	BB	BB	AA	AA	AA	BB
chr3B_776544962	101.235	3B	776544962	C/G	BB	BB	AA	BB	BB	BB	BB	AA	BB	AA	BB	BB	BB	BB	BB	AA	AA	AA	AA	BB	AA	AA	AA	AA	AA	AA	BB	-	AA	AA	AA	BB	BB	AA	BB	AA	BB	AA	-	AA	AA	AA	AA	AA	AA
chr3B_776971109	101.78	3B	776971109	A/G	BB	BB	AA	BB	BB	BB	BB	AA	BB	AA	BB	BB	BB	BB	BB	AA	AA	AA	AA	BB	-	AA	AA	AA	AA	-	BB	-	AA	AA	AA	BB	BB	AA	BB	AA	BB	AA	BB	AA	AA	AA	-	AA	BB
chr3B_780625810	107.012	3B	780625810	C/T	BB	BB	BB	BB	BB	BB	BB	AA	BB	AA	BB	BB	AA	BB	BB	AA	AA	AA	AA	BB	AA	AA	AA	AA	AA	AA	BB	-	BB	AA	AA	BB	BB	AA	BB	AA	BB	AA	BB	AA	AA	AA	AA	AA	BB
chr3B_780625819	107.012	3B	780625819	T/A	BB	BB	BB	BB	BB	BB	BB	AA	BB	AA	BB	BB	AA	BB	BB	AA	AA	AA	AA	BB	AA	AA	AA	AA	AA	AA	BB	-	BB	AA	AA	BB	BB	AA	BB	AA	BB	AA	BB	AA	AA	AA	AA	AA	BB
chr3B_789662085	113.62	3B	789662085	G/C	BB	BB	BB	BB	BB	BB	BB	AA	AA	AA	BB	BB	AA	BB	BB	BB	AA	AA	AA	BB	AA	AA	AA	AA	AA	-	BB	AA	-	AA	AA	BB	BB	AA	BB	AA	BB	AA	AA	AA	AA	AA	AA	BB	BB
chr3B_789662091	113.62	3B	789662091	A/C	BB	BB	BB	BB	BB	BB	BB	AA	AA	AA	BB	BB	AA	BB	BB	BB	AA	AA	AA	BB	AA	AA	AA	AA	AA	-	BB	AA	-	AA	AA	BB	BB	AA	BB	AA	BB	AA	AA	AA	AA	AA	AA	BB	BB
chr3B_790581100	113.62	3B	790581100	C/T	BB	BB	BB	BB	BB	BB	BB	AA	AA	AA	BB	BB	AA	BB	BB	BB	AA	AA	AA	BB	AA	AA	AA	AA	AA	-	BB	AA	-	AA	AA	BB	BB	AA	BB	AA	BB	AA	AA	AA	AA	AA	AA	BB	BB
chr3B_790655654	113.62	3B	790655654	A/G	BB	BB	BB	BB	BB	BB	BB	AA	AA	AA	BB	BB	AA	BB	BB	BB	AA	AA	AA	BB	AA	AA	AA	AA	AA	-	BB	AA	-	-	AA	BB	BB	AA	BB	AA	BB	AA	AA	AA	AA	AA	AA	BB	BB
chr3B_793118513	114.39	3B	793118513	A/G	BB	BB	BB	BB	BB	BB	BB	AA	AA	AA	BB	BB	AA	BB	BB	BB	AA	AA	AA	BB	AA	AA	AA	AA	AA	-	BB	AA	BB	AA	AA	BB	BB	AA	BB	AA	BB	AA	AA	AA	AA	AA	AA	BB	BB
chr3B_794315865	116.266	3B	794315865	G/T	BB	BB	BB	BB	BB	BB	BB	AA	AA	AA	AA	BB	AA	BB	BB	BB	AA	AA	AA	BB	AA	AA	AA	AA	AA	AA	BB	AA	-	AA	AA	BB	BB	AA	BB	AA	AA	AA	AA	AA	AA	AA	AA	BB	BB
chr3B_794315875	116.266	3B	794315875	C/G	BB	BB	BB	BB	BB	BB	BB	AA	AA	AA	AA	BB	AA	BB	BB	BB	AA	AA	AA	BB	AA	AA	AA	AA	AA	AA	BB	AA	-	AA	AA	BB	BB	AA	BB	AA	AA	AA	AA	AA	AA	AA	AA	BB	BB
chr3B_798496864	121.215	3B	798496864	G/A	BB	BB	BB	BB	BB	BB	AA	BB	AA	-	AA	BB	AA	AA	BB	BB	-	AA	AA	BB	AA	AA	AA	AA	AA	AA	BB	AA	BB	AA	AA	BB	BB	AA	BB	-	-	AA	AA	AA	AA	AA	AA	BB	BB
chr3B_802703650	124.792	3B	802703650	C/A	AA	BB	BB	BB	BB	BB	AA	AA	AA	AA	AA	BB	AA	AA	BB	BB	AA	AA	AA	BB	AA	AA	AA	AA	AA	AA	BB	AA	-	AA	AA	BB	BB	AA	BB	AA	AA	AA	AA	AA	AA	AA	AA	BB	BB
chr3B_803512487	124.792	3B	803512487	C/A	AA	BB	BB	BB	BB	BB	AA	AA	AA	AA	AA	BB	AA	-	BB	BB	AA	AA	AA	BB	AA	AA	AA	AA	AA	AA	BB	AA	-	AA	AA	BB	BB	AA	BB	AA	AA	AA	AA	AA	AA	AA	AA	BB	BB
chr3B_807959479	125.819	3B	807959479	C/T	AA	BB	BB	BB	BB	BB	AA	AA	AA	AA	AA	BB	AA	-	BB	BB	AA	AA	AA	BB	AA	AA	AA	AA	AA	AA	BB	AA	BB	AA	AA	BB	BB	AA	BB	AA	AA	AA	AA	AA	AA	AA	AA	BB	BB
chr3B_807959500	125.819	3B	807959500	T/A	AA	BB	BB	BB	BB	BB	AA	AA	AA	AA	AA	BB	AA	-	BB	BB	AA	AA	AA	BB	AA	AA	AA	AA	AA	AA	BB	AA	BB	AA	AA	BB	BB	AA	BB	AA	AA	AA	AA	AA	AA	AA	AA	BB	BB
chr3B_807959509	125.819	3B	807959509	G/A	AA	BB	BB	BB	BB	BB	AA	AA	AA	AA	AA	BB	AA	-	BB	BB	AA	AA	AA	BB	AA	AA	AA	AA	AA	AA	BB	AA	BB	AA	AA	BB	BB	AA	BB	AA	AA	AA	AA	AA	AA	AA	AA	BB	BB
chr3B_808661528	125.819	3B	808661528	T/G	AA	BB	BB	BB	BB	BB	AA	AA	AA	AA	AA	BB	AA	AA	BB	BB	AA	AA	AA	BB	AA	AA	AA	AA	AA	AA	BB	AA	-	AA	AA	BB	BB	AA	BB	AA	AA	AA	AA	AA	AA	AA	AA	BB	BB
chr3B_809916501	126.407	3B	809916501	G/A	AA	BB	BB	BB	BB	BB	AA	AA	AA	AA	AA	BB	AA	AA	BB	BB	AA	AA	AA	BB	AA	-	AA	AA	AA	AA	BB	AA	-	AA	AA	BB	BB	AA	BB	AA	AA	AA	AA	AA	AA	AA	AA	BB	BB
chr3B_812610861	130.109	3B	812610861	A/C	AA	BB	BB	BB	BB	BB	AA	AA	AA	AA	AA	BB	AA	AA	BB	BB	AA	AA	BB	BB	BB	AA	AA	AA	AA	AA	BB	AA	BB	AA	AA	BB	BB	AA	BB	AA	AA	AA	AA	AA	AA	AA	AA	AA	BB
chr3B_815300892	134.888	3B	815300892	C/T	BB	BB	BB	BB	BB	AA	AA	BB	AA	AA	BB	BB	AA	AA	BB	BB	AA	AA	BB	BB	BB	AA	AA	AA	AA	AA	BB	AA	BB	AA	AA	BB	BB	AA	BB	AA	AA	AA	AA	AA	AA	AA	BB	AA	AA
chr3B_817331209	136.54	3B	817331209	C/A	BB	BB	BB	BB	BB	AA	AA	BB	AA	AA	BB	AA	AA	AA	BB	BB	AA	AA	BB	BB	BB	AA	BB	AA	AA	AA	BB	AA	BB	AA	AA	BB	AA	AA	BB	AA	AA	AA	AA	AA	AA	AA	BB	AA	AA
chr3B_817331740	136.54	3B	817331740	G/T	BB	BB	BB	BB	BB	AA	AA	BB	AA	AA	BB	AA	AA	AA	BB	BB	AA	AA	BB	BB	BB	AA	BB	AA	AA	AA	BB	AA	BB	AA	AA	BB	AA	AA	BB	AA	AA	AA	AA	AA	AA	AA	BB	AA	AA
chr3B_817667210	136.54	3B	817667210	C/T	BB	BB	BB	BB	BB	AA	AA	BB	AA	AA	BB	AA	AA	AA	BB	BB	AA	AA	BB	BB	BB	AA	BB	AA	AA	AA	BB	AA	BB	AA	AA	BB	AA	AA	BB	AA	AA	AA	AA	AA	AA	AA	-	AA	AA
chr3B_818513872	136.54	3B	818513872	G/A	BB	BB	BB	BB	BB	AA	AA	BB	AA	AA	BB	AA	AA	AA	BB	BB	AA	AA	BB	BB	BB	AA	BB	AA	AA	AA	BB	AA	BB	AA	AA	BB	AA	AA	BB	AA	AA	AA	AA	AA	AA	AA	BB	AA	AA
chr3B_818871576	136.54	3B	818871576	C/T	BB	BB	BB	BB	BB	AA	AA	BB	AA	AA	BB	AA	AA	AA	BB	BB	AA	AA	BB	BB	BB	AA	BB	AA	AA	AA	BB	AA	BB	AA	AA	BB	AA	AA	BB	AA	AA	AA	AA	AA	AA	AA	BB	AA	AA
chr3B_818871591	136.54	3B	818871591	C/G	BB	BB	BB	BB	BB	AA	AA	BB	AA	AA	BB	AA	AA	AA	BB	BB	AA	AA	BB	BB	BB	AA	BB	AA	AA	AA	BB	AA	BB	AA	AA	BB	AA	AA	BB	AA	AA	AA	AA	AA	AA	AA	BB	AA	AA
chr3B_818926962	136.54	3B	818926962	A/T	BB	BB	BB	BB	BB	AA	AA	BB	AA	AA	BB	AA	AA	AA	BB	BB	AA	AA	BB	BB	BB	AA	BB	AA	AA	AA	BB	AA	-	AA	AA	BB	AA	AA	-	AA	AA	AA	AA	AA	AA	AA	BB	AA	AA
chr3B_823976516	138.275	3B	823976516	G/C	AA	BB	BB	AA	BB	AA	AA	BB	AA	AA	BB	AA	AA	AA	-	BB	AA	AA	-	BB	BB	AA	BB	AA	AA	AA	BB	AA	BB	AA	AA	BB	AA	AA	BB	AA	AA	AA	AA	AA	AA	AA	BB	AA	AA
chr3B_826654802	138.275	3B	826654802	A/G	AA	BB	BB	AA	BB	AA	AA	BB	AA	AA	BB	AA	AA	AA	BB	BB	AA	AA	-	BB	BB	AA	BB	AA	AA	AA	BB	AA	BB	AA	AA	BB	AA	AA	BB	AA	AA	AA	AA	AA	AA	AA	BB	AA	AA
chr3B_829514022	138.275	3B	829514022	C/T	AA	BB	BB	AA	BB	AA	AA	BB	AA	AA	BB	AA	AA	AA	BB	BB	AA	AA	-	BB	BB	AA	BB	AA	AA	AA	BB	AA	BB	AA	AA	BB	AA	AA	BB	AA	AA	AA	AA	AA	AA	AA	BB	AA	AA
chr4B_5260314	0	4B	5260314	A/G	AA	AA	AA	AA	AA	AA	AA	AA	BB	AA	AA	BB	BB	AA	AA	AA	AA	BB	AA	BB	BB	BB	BB	AA	AA	AA	BB	AA	AA	BB	AA	AA	BB	BB	AA	AA	AA	BB	BB	AA	AA	AA	BB	AA	BB
chr4B_10579636	2.83205	4B	10579636	C/T	AA	AA	AA	AA	AA	AA	AA	BB	BB	BB	AA	BB	AA	AA	-	AA	BB	-	-	BB	BB	BB	BB	AA	AA	AA	BB	AA	AA	BB	AA	AA	BB	BB	AA	AA	BB	BB	-	AA	AA	AA	BB	AA	BB
chr4B_11554383	4.60166	4B	11554383	G/A	AA	AA	AA	AA	AA	AA	AA	BB	BB	BB	AA	BB	AA	AA	AA	AA	BB	BB	BB	BB	BB	BB	BB	AA	AA	AA	BB	AA	AA	BB	AA	AA	BB	BB	AA	AA	BB	BB	-	AA	AA	AA	BB	AA	AA
chr4B_12533949	8.87958	4B	12533949	C/G	AA	AA	AA	AA	AA	AA	AA	BB	BB	BB	AA	BB	AA	AA	BB	AA	BB	BB	BB	BB	BB	BB	BB	AA	AA	AA	BB	AA	BB	BB	AA	AA	BB	BB	AA	BB	-	BB	-	AA	AA	AA	BB	AA	AA
chr4B_16386705	12.5974	4B	16386705	C/A	AA	AA	AA	AA	AA	AA	AA	BB	BB	BB	AA	BB	AA	AA	BB	AA	BB	BB	-	BB	BB	BB	BB	-	AA	AA	BB	AA	BB	AA	AA	AA	BB	BB	AA	BB	AA	BB	-	AA	AA	AA	BB	AA	AA
chr4B_20002132	14.7592	4B	20002132	G/A	AA	AA	AA	AA	AA	AA	AA	BB	BB	BB	AA	BB	AA	AA	AA	AA	BB	BB	-	BB	BB	BB	BB	AA	AA	AA	BB	AA	BB	AA	AA	AA	BB	BB	AA	BB	-	BB	-	AA	AA	AA	BB	AA	AA
chr4B_20567798	14.988	4B	20567798	G/T	AA	AA	AA	AA	AA	AA	AA	BB	BB	BB	-	BB	AA	AA	AA	AA	BB	BB	-	BB	BB	BB	BB	AA	AA	AA	BB	AA	BB	AA	AA	AA	BB	BB	AA	BB	-	BB	BB	AA	AA	AA	BB	AA	AA
chr4B_20588325	14.988	4B	20588325	A/G	AA	AA	AA	AA	AA	AA	AA	BB	BB	BB	-	BB	AA	AA	AA	AA	BB	BB	-	BB	BB	BB	BB	AA	AA	AA	BB	AA	BB	AA	AA	AA	BB	BB	AA	BB	-	BB	-	AA	AA	AA	BB	AA	AA
chr4B_21573529	16.4153	4B	21573529	G/A	AA	AA	AA	AA	AA	BB	BB	BB	BB	BB	-	BB	AA	AA	AA	BB	BB	BB	-	BB	BB	BB	BB	AA	AA	AA	BB	AA	BB	AA	AA	-	BB	BB	AA	BB	-	BB	-	AA	AA	AA	BB	AA	AA
chr4B_21935984	16.5954	4B	21935984	C/T	AA	AA	AA	AA	AA	BB	BB	BB	BB	BB	-	BB	AA	-	AA	BB	BB	BB	BB	BB	BB	AA	BB	AA	AA	AA	BB	AA	BB	AA	AA	AA	BB	BB	BB	BB	-	BB	BB	AA	AA	AA	BB	AA	AA
chr4B_22175330	16.5954	4B	22175330	G/A	AA	AA	AA	AA	AA	BB	BB	BB	BB	BB	AA	BB	AA	AA	AA	BB	BB	BB	-	BB	BB	AA	BB	AA	AA	AA	BB	AA	BB	AA	AA	AA	BB	BB	BB	BB	-	BB	-	AA	AA	AA	BB	AA	AA
chr4B_22276860	16.5954	4B	22276860	T/C	AA	AA	AA	AA	AA	BB	BB	BB	BB	BB	-	BB	AA	AA	AA	BB	BB	BB	-	BB	BB	AA	BB	AA	AA	AA	BB	AA	BB	AA	AA	AA	BB	BB	BB	BB	-	BB	-	AA	AA	AA	BB	AA	AA
chr4B_32811760	29.0927	4B	32811760	A/G	AA	BB	AA	AA	AA	BB	BB	BB	BB	BB	AA	BB	AA	AA	AA	BB	BB	AA	-	BB	BB	AA	BB	BB	AA	AA	BB	BB	BB	AA	AA	AA	BB	BB	AA	BB	AA	BB	-	AA	AA	AA	BB	BB	AA
chr4B_34275620	29.0927	4B	34275620	G/A	AA	BB	AA	AA	AA	BB	BB	BB	BB	BB	AA	BB	AA	AA	AA	BB	BB	AA	AA	BB	BB	AA	BB	BB	AA	AA	BB	BB	BB	AA	AA	AA	BB	BB	AA	BB	-	BB	-	AA	AA	AA	BB	BB	AA
chr4B_37529724	29.4351	4B	37529724	C/T	AA	BB	AA	AA	AA	BB	BB	BB	BB	BB	AA	BB	AA	AA	AA	BB	BB	AA	AA	BB	BB	AA	BB	BB	AA	AA	BB	BB	BB	AA	AA	AA	BB	BB	AA	BB	AA	BB	-	AA	AA	AA	BB	BB	AA
chr4B_38006147	29.4351	4B	38006147	G/A	AA	BB	AA	AA	AA	BB	BB	BB	BB	BB	AA	BB	AA	AA	AA	BB	BB	AA	AA	BB	BB	AA	BB	BB	AA	AA	BB	BB	BB	AA	-	AA	BB	BB	AA	BB	AA	BB	-	AA	AA	AA	BB	BB	AA
chr4B_38624956	29.4351	4B	38624956	G/C	AA	BB	AA	AA	AA	BB	BB	BB	BB	BB	AA	BB	AA	-	AA	BB	BB	AA	AA	BB	BB	AA	BB	BB	AA	AA	BB	BB	BB	-	AA	AA	BB	BB	AA	BB	AA	BB	-	AA	AA	AA	BB	BB	AA
chr4B_39310425	29.4351	4B	39310425	A/G	AA	BB	AA	AA	AA	BB	BB	BB	BB	BB	AA	BB	AA	AA	AA	BB	BB	AA	AA	BB	BB	AA	BB	BB	AA	AA	BB	BB	BB	AA	AA	AA	BB	BB	AA	BB	AA	BB	-	AA	AA	AA	BB	BB	AA
chr4B_40059939	29.6165	4B	40059939	C/T	AA	BB	AA	AA	AA	BB	BB	BB	BB	BB	AA	BB	AA	AA	AA	BB	BB	AA	AA	BB	BB	AA	BB	BB	AA	AA	BB	BB	BB	AA	AA	AA	BB	BB	AA	BB	AA	BB	-	AA	AA	AA	BB	BB	AA
chr4B_56275070	32.7577	4B	56275070	G/T	BB	BB	AA	BB	AA	BB	BB	AA	AA	AA	AA	BB	AA	AA	AA	BB	BB	AA	AA	BB	BB	AA	BB	BB	AA	AA	BB	BB	BB	-	AA	BB	BB	BB	AA	BB	BB	BB	BB	AA	AA	AA	BB	BB	AA
chr4B_56276695	32.7577	4B	56276695	A/C	BB	BB	AA	BB	AA	BB	BB	AA	AA	AA	AA	BB	AA	AA	AA	BB	BB	AA	AA	BB	BB	AA	BB	BB	AA	AA	BB	BB	BB	-	AA	BB	BB	BB	AA	BB	BB	BB	BB	AA	AA	AA	BB	BB	AA
chr4B_60700995	32.7577	4B	60700995	C/T	BB	BB	AA	BB	AA	BB	BB	AA	AA	-	AA	BB	AA	AA	AA	BB	BB	AA	AA	BB	BB	AA	BB	BB	AA	AA	BB	BB	BB	AA	AA	BB	BB	BB	AA	BB	BB	BB	BB	AA	AA	AA	BB	BB	AA
chr4B_60701027	32.7577	4B	60701027	G/A	BB	BB	AA	BB	AA	BB	BB	AA	AA	-	AA	BB	AA	AA	AA	BB	BB	AA	AA	BB	BB	AA	BB	BB	AA	AA	BB	BB	BB	AA	AA	BB	BB	BB	AA	BB	BB	BB	BB	AA	AA	AA	BB	BB	AA
chr4B_63121316	32.7577	4B	63121316	C/T	BB	BB	AA	BB	AA	BB	BB	AA	AA	AA	AA	BB	AA	AA	AA	BB	BB	AA	AA	BB	BB	AA	BB	BB	AA	AA	BB	BB	BB	AA	AA	BB	BB	BB	AA	BB	BB	BB	BB	AA	AA	AA	BB	BB	AA
chr4B_66101014	32.7577	4B	66101014	C/A	BB	BB	AA	BB	AA	BB	BB	AA	AA	AA	AA	BB	AA	AA	AA	BB	BB	AA	AA	BB	BB	AA	BB	BB	AA	AA	BB	BB	BB	AA	AA	BB	BB	BB	AA	BB	BB	BB	BB	AA	AA	-	BB	BB	AA
chr4B_68734906	32.881	4B	68734906	G/C	BB	BB	AA	BB	AA	BB	BB	AA	AA	AA	AA	BB	AA	AA	AA	BB	BB	AA	AA	BB	BB	AA	BB	BB	AA	AA	BB	BB	BB	AA	AA	BB	-	BB	AA	BB	BB	BB	BB	AA	AA	AA	BB	BB	AA
chr4B_68734967	32.881	4B	68734967	A/G	BB	BB	AA	BB	AA	BB	BB	AA	AA	AA	AA	BB	AA	AA	AA	BB	BB	AA	AA	BB	BB	AA	BB	BB	AA	AA	BB	BB	BB	AA	AA	BB	-	BB	AA	BB	BB	BB	BB	AA	AA	AA	BB	BB	AA
chr4B_78614397	33.4968	4B	78614397	G/A	BB	BB	AA	BB	AA	BB	BB	AA	AA	BB	AA	BB	AA	AA	AA	BB	BB	AA	AA	BB	BB	AA	BB	BB	AA	-	BB	BB	AA	AA	AA	BB	BB	BB	AA	BB	BB	BB	BB	AA	AA	AA	BB	BB	AA
chr4B_89696882	34.3079	4B	89696882	A/T	BB	BB	AA	BB	AA	BB	BB	AA	AA	BB	-	BB	AA	AA	AA	BB	BB	AA	AA	BB	BB	AA	BB	BB	BB	AA	BB	BB	AA	AA	AA	BB	BB	BB	BB	BB	BB	BB	BB	AA	AA	AA	BB	BB	AA
chr4B_89929085	34.3079	4B	89929085	A/G	BB	BB	AA	BB	AA	BB	BB	AA	AA	BB	AA	BB	AA	AA	AA	BB	BB	AA	AA	BB	BB	AA	BB	BB	BB	AA	BB	BB	AA	AA	-	BB	BB	BB	BB	BB	BB	BB	BB	AA	AA	AA	BB	BB	AA
chr4B_95721706	34.5344	4B	95721706	A/G	BB	BB	AA	BB	AA	BB	BB	AA	AA	BB	AA	BB	AA	AA	AA	BB	BB	AA	AA	BB	BB	AA	BB	BB	BB	AA	BB	BB	AA	AA	AA	BB	BB	BB	BB	BB	BB	BB	BB	AA	AA	AA	BB	BB	AA
chr4B_95721712	34.5344	4B	95721712	C/A	BB	BB	AA	BB	AA	BB	BB	AA	AA	BB	AA	BB	AA	AA	AA	BB	BB	AA	AA	BB	BB	AA	BB	BB	BB	AA	BB	BB	AA	AA	AA	BB	BB	BB	BB	BB	BB	BB	BB	AA	AA	AA	BB	BB	AA
chr4B_95721730	34.5344	4B	95721730	A/T	BB	BB	AA	BB	AA	BB	BB	AA	AA	BB	AA	BB	AA	AA	AA	BB	BB	AA	AA	BB	BB	AA	BB	BB	BB	AA	BB	BB	AA	AA	AA	BB	BB	BB	BB	BB	BB	BB	BB	AA	AA	AA	BB	BB	AA
chr4B_95857038	34.5344	4B	95857038	A/C	BB	BB	AA	BB	AA	BB	BB	-	AA	BB	AA	BB	AA	AA	AA	BB	BB	-	AA	BB	BB	AA	BB	BB	BB	AA	BB	BB	AA	-	AA	BB	BB	BB	BB	BB	BB	BB	BB	AA	-	AA	BB	BB	AA
chr4B_95857048	34.5344	4B	95857048	T/C	BB	BB	AA	BB	AA	BB	BB	-	AA	BB	AA	BB	AA	AA	AA	BB	BB	-	AA	BB	BB	AA	BB	BB	BB	AA	BB	BB	AA	-	AA	BB	BB	BB	BB	BB	BB	BB	BB	AA	-	AA	BB	BB	AA
chr4B_96640944	34.5344	4B	96640944	A/G	BB	BB	AA	BB	AA	BB	BB	AA	AA	BB	AA	BB	AA	AA	-	BB	BB	AA	-	BB	BB	AA	BB	BB	BB	AA	BB	BB	AA	AA	AA	BB	BB	BB	BB	BB	BB	BB	BB	AA	AA	AA	BB	BB	AA
chr4B_106031529	34.6555	4B	106031529	G/T	BB	BB	AA	BB	AA	BB	BB	AA	-	BB	AA	BB	AA	-	AA	BB	BB	-	AA	BB	BB	AA	BB	BB	AA	AA	BB	BB	AA	AA	AA	BB	BB	BB	BB	BB	BB	BB	BB	AA	AA	AA	BB	BB	AA
chr4B_112921865	34.8857	4B	112921865	C/G	BB	BB	AA	BB	AA	BB	BB	AA	AA	BB	AA	BB	AA	AA	AA	BB	BB	AA	AA	BB	BB	AA	BB	BB	AA	AA	BB	BB	AA	AA	AA	BB	BB	BB	BB	BB	BB	BB	BB	AA	AA	AA	BB	BB	AA
chr4B_124503780	34.8857	4B	124503780	G/C	BB	BB	AA	BB	AA	BB	BB	AA	AA	BB	AA	BB	AA	AA	AA	BB	BB	AA	AA	BB	BB	AA	BB	BB	AA	AA	BB	BB	AA	AA	AA	BB	BB	BB	BB	BB	BB	BB	BB	AA	AA	AA	BB	BB	AA
chr4B_131713428	34.8857	4B	131713428	T/G	BB	BB	AA	BB	-	BB	BB	AA	AA	BB	AA	BB	AA	AA	AA	BB	BB	AA	AA	BB	BB	AA	BB	BB	AA	AA	BB	BB	AA	AA	AA	BB	BB	BB	BB	BB	BB	BB	BB	AA	AA	AA	BB	BB	AA
chr4B_131713468	34.8857	4B	131713468	C/G	BB	BB	AA	BB	AA	BB	BB	AA	AA	BB	AA	BB	AA	AA	AA	BB	BB	-	AA	BB	BB	AA	BB	BB	AA	AA	BB	BB	AA	AA	AA	BB	BB	BB	BB	BB	BB	BB	BB	AA	AA	AA	BB	BB	AA
chr4B_132340213	34.8857	4B	132340213	G/A	BB	BB	AA	BB	AA	BB	BB	AA	AA	BB	AA	BB	AA	AA	AA	BB	BB	AA	AA	BB	BB	AA	BB	BB	AA	AA	BB	BB	AA	AA	AA	BB	BB	BB	BB	BB	BB	BB	BB	AA	AA	AA	BB	BB	AA
chr4B_132340250	34.8857	4B	132340250	C/T	BB	BB	AA	BB	AA	BB	BB	AA	AA	BB	AA	BB	AA	AA	AA	BB	BB	AA	AA	BB	BB	AA	BB	BB	AA	AA	BB	BB	AA	AA	AA	BB	BB	BB	BB	BB	BB	BB	BB	AA	AA	AA	BB	BB	AA
chr4B_144062974	35.4011	4B	144062974	T/C	BB	BB	AA	BB	AA	BB	BB	AA	AA	BB	AA	BB	AA	AA	AA	BB	BB	AA	AA	BB	BB	AA	BB	BB	AA	AA	BB	BB	AA	AA	AA	BB	BB	BB	BB	BB	BB	BB	BB	AA	AA	AA	BB	BB	AA
chr4B_154685123	35.4011	4B	154685123	T/C	BB	BB	AA	BB	AA	BB	BB	AA	AA	BB	AA	BB	AA	AA	AA	BB	BB	AA	AA	BB	BB	AA	BB	BB	AA	AA	BB	BB	AA	AA	AA	BB	BB	BB	BB	BB	BB	BB	BB	AA	AA	AA	BB	BB	AA
chr4B_171214281	35.6279	4B	171214281	A/C	BB	BB	AA	BB	AA	BB	BB	AA	AA	BB	AA	BB	AA	AA	AA	BB	BB	AA	AA	BB	BB	AA	BB	BB	AA	AA	BB	BB	AA	AA	AA	BB	BB	BB	BB	BB	BB	BB	BB	AA	AA	AA	BB	BB	AA
chr4B_172379130	35.8011	4B	172379130	G/A	BB	BB	AA	BB	AA	BB	BB	AA	AA	BB	AA	BB	AA	AA	AA	BB	BB	AA	AA	BB	BB	AA	BB	BB	AA	AA	BB	BB	AA	AA	AA	BB	BB	BB	BB	BB	BB	BB	BB	AA	AA	AA	-	BB	AA
chr4B_221196874	36.7325	4B	221196874	T/G	BB	BB	AA	BB	AA	BB	BB	AA	AA	BB	AA	BB	AA	AA	AA	BB	BB	AA	AA	BB	BB	AA	BB	BB	AA	AA	BB	BB	AA	AA	AA	BB	BB	BB	BB	BB	BB	BB	AA	AA	AA	AA	BB	BB	AA
chr4B_259083136	36.7325	4B	259083136	G/A	BB	BB	AA	BB	AA	BB	BB	AA	AA	BB	AA	BB	AA	AA	AA	BB	BB	AA	AA	BB	BB	AA	BB	BB	AA	AA	BB	BB	AA	AA	AA	BB	BB	BB	BB	BB	BB	BB	-	AA	AA	AA	BB	BB	AA
chr4B_270537146	36.7325	4B	270537146	C/T	BB	BB	AA	BB	AA	BB	BB	AA	AA	BB	AA	BB	AA	AA	AA	BB	BB	AA	AA	BB	BB	AA	BB	BB	AA	AA	BB	BB	AA	AA	AA	BB	BB	BB	BB	BB	BB	BB	-	AA	AA	AA	BB	BB	AA
chr4B_270577234	36.7325	4B	270577234	G/A	BB	BB	AA	BB	AA	BB	BB	AA	AA	BB	AA	BB	AA	AA	AA	BB	BB	AA	AA	BB	BB	AA	BB	BB	AA	AA	BB	BB	AA	AA	AA	BB	BB	BB	BB	BB	BB	BB	AA	AA	AA	AA	BB	BB	AA
chr4B_285548418	36.7325	4B	285548418	T/G	BB	BB	AA	BB	AA	BB	BB	AA	AA	BB	AA	BB	AA	AA	AA	BB	BB	AA	AA	BB	BB	AA	BB	-	AA	AA	BB	BB	AA	AA	AA	BB	BB	BB	BB	BB	BB	BB	-	AA	AA	AA	BB	BB	AA
chr4B_294920460	36.7325	4B	294920460	G/A	BB	BB	AA	BB	AA	BB	BB	AA	AA	BB	AA	BB	AA	AA	AA	BB	BB	AA	AA	BB	BB	AA	BB	BB	AA	AA	BB	BB	AA	AA	AA	BB	BB	BB	BB	BB	BB	BB	AA	AA	AA	AA	BB	BB	AA
chr4B_294920470	36.7325	4B	294920470	T/C	BB	BB	AA	BB	AA	BB	BB	AA	AA	BB	AA	BB	AA	AA	AA	BB	BB	AA	AA	BB	BB	AA	BB	BB	AA	AA	BB	BB	AA	AA	AA	BB	BB	BB	BB	BB	BB	BB	AA	AA	AA	AA	BB	BB	AA
chr4B_342858512	36.7325	4B	342858512	C/G	BB	BB	AA	BB	AA	BB	BB	AA	AA	BB	AA	BB	AA	AA	AA	BB	BB	AA	AA	BB	BB	AA	BB	BB	AA	AA	BB	BB	AA	AA	-	BB	BB	BB	BB	BB	BB	BB	-	AA	AA	AA	BB	BB	AA
chr4B_360710761	36.7325	4B	360710761	A/G	BB	BB	AA	BB	AA	BB	BB	AA	AA	BB	AA	BB	-	AA	AA	BB	BB	AA	AA	BB	BB	AA	BB	BB	AA	AA	BB	BB	AA	AA	AA	BB	BB	BB	BB	BB	BB	BB	-	AA	AA	-	BB	BB	AA
chr4B_362146617	36.7325	4B	362146617	C/G	BB	BB	AA	BB	AA	BB	BB	AA	AA	BB	AA	BB	AA	AA	AA	BB	BB	AA	AA	BB	BB	AA	BB	BB	AA	AA	BB	BB	AA	AA	AA	BB	BB	BB	BB	BB	BB	BB	-	AA	AA	AA	BB	BB	AA
chr4B_381375735	36.7325	4B	381375735	A/G	BB	BB	AA	BB	AA	BB	BB	AA	AA	BB	AA	BB	AA	AA	AA	BB	BB	AA	AA	BB	BB	AA	BB	BB	AA	AA	BB	BB	AA	AA	AA	BB	BB	BB	BB	BB	BB	BB	-	AA	AA	AA	BB	BB	AA
chr4B_385424973	36.7325	4B	385424973	T/C	BB	BB	AA	BB	AA	BB	BB	AA	AA	BB	AA	BB	AA	AA	AA	BB	BB	AA	AA	BB	BB	AA	BB	BB	AA	AA	BB	BB	AA	AA	AA	BB	BB	BB	BB	BB	BB	BB	-	AA	AA	AA	BB	BB	AA
chr4B_386491501	36.7325	4B	386491501	T/G	BB	BB	AA	BB	AA	BB	BB	AA	AA	BB	AA	BB	AA	-	AA	BB	BB	AA	AA	BB	BB	AA	BB	BB	AA	AA	BB	BB	AA	AA	AA	BB	BB	BB	BB	BB	BB	BB	-	AA	AA	AA	BB	BB	AA
chr4B_422215050	38.9549	4B	422215050	G/C	BB	BB	AA	BB	AA	BB	BB	AA	BB	BB	AA	BB	AA	AA	AA	BB	BB	AA	AA	BB	BB	AA	BB	BB	AA	AA	BB	BB	AA	AA	AA	BB	BB	BB	BB	BB	AA	AA	-	AA	AA	BB	BB	BB	AA
chr4B_481237209	42.1636	4B	481237209	T/C	BB	BB	AA	BB	AA	BB	BB	AA	BB	BB	AA	BB	AA	AA	AA	BB	BB	AA	AA	BB	BB	AA	BB	BB	AA	AA	BB	BB	AA	AA	AA	BB	BB	BB	BB	BB	AA	AA	-	AA	AA	BB	BB	BB	AA
chr4B_483801357	42.4517	4B	483801357	C/T	BB	BB	AA	BB	AA	BB	-	AA	BB	BB	AA	BB	AA	AA	AA	BB	BB	AA	AA	BB	BB	AA	BB	BB	AA	AA	BB	BB	AA	AA	AA	BB	BB	BB	BB	BB	AA	AA	-	AA	-	BB	BB	BB	AA
chr4B_517622721	44.3461	4B	517622721	C/T	BB	BB	AA	BB	AA	BB	BB	AA	BB	AA	AA	BB	AA	AA	AA	BB	BB	AA	AA	BB	BB	AA	BB	BB	AA	BB	BB	BB	AA	AA	AA	BB	BB	BB	BB	BB	AA	AA	-	AA	BB	BB	BB	BB	AA
chr4B_519404696	44.9188	4B	519404696	C/T	BB	BB	AA	BB	AA	BB	BB	AA	BB	AA	AA	BB	AA	AA	AA	BB	BB	AA	AA	BB	BB	AA	BB	BB	BB	BB	BB	BB	AA	AA	AA	BB	BB	BB	BB	BB	AA	AA	AA	AA	BB	BB	BB	BB	AA
chr4B_519477927	44.9188	4B	519477927	A/G	BB	BB	AA	BB	AA	BB	BB	AA	BB	AA	AA	BB	AA	AA	AA	BB	BB	AA	AA	BB	BB	AA	BB	BB	BB	BB	BB	BB	AA	AA	AA	BB	BB	BB	BB	BB	AA	AA	AA	AA	BB	BB	BB	BB	AA
chr4B_520298930	45.2075	4B	520298930	A/T	BB	BB	AA	BB	AA	BB	BB	AA	BB	AA	AA	BB	AA	AA	AA	BB	BB	AA	AA	BB	BB	AA	BB	BB	BB	BB	BB	BB	AA	AA	AA	BB	BB	BB	BB	BB	AA	AA	AA	AA	BB	BB	BB	BB	AA
chr4B_520934349	45.3807	4B	520934349	C/T	BB	BB	AA	BB	AA	BB	BB	AA	BB	AA	AA	BB	AA	AA	AA	BB	BB	AA	AA	BB	BB	AA	BB	BB	BB	BB	BB	BB	AA	AA	AA	BB	BB	BB	BB	BB	AA	AA	AA	AA	BB	BB	BB	BB	AA
chr4B_526943163	45.783	4B	526943163	C/T	BB	BB	AA	BB	AA	BB	BB	AA	BB	AA	AA	BB	AA	AA	AA	BB	BB	AA	AA	BB	BB	AA	BB	-	BB	BB	BB	BB	AA	AA	AA	BB	BB	BB	BB	BB	AA	AA	AA	AA	BB	BB	BB	BB	AA
chr4B_535089159	47.796	4B	535089159	A/G	BB	BB	AA	BB	BB	BB	BB	AA	BB	AA	AA	BB	AA	AA	AA	BB	BB	AA	AA	BB	BB	AA	BB	AA	BB	BB	BB	BB	AA	AA	AA	BB	BB	BB	BB	BB	AA	AA	AA	AA	BB	BB	BB	BB	AA
chr4B_536895442	47.9726	4B	536895442	A/C	BB	BB	AA	BB	BB	BB	BB	AA	BB	AA	AA	BB	AA	AA	AA	BB	BB	AA	AA	-	BB	AA	BB	AA	BB	BB	BB	BB	AA	AA	AA	BB	BB	BB	BB	BB	AA	AA	AA	-	BB	BB	BB	BB	AA
chr4B_537798135	47.9726	4B	537798135	G/A	BB	BB	AA	BB	BB	BB	BB	AA	BB	AA	AA	BB	AA	AA	AA	BB	BB	AA	AA	BB	BB	AA	BB	AA	BB	BB	BB	BB	AA	AA	AA	BB	BB	BB	BB	BB	AA	AA	AA	AA	BB	BB	BB	BB	AA
chr4B_544293087	48.0986	4B	544293087	C/T	BB	BB	AA	BB	BB	BB	BB	AA	BB	-	AA	BB	AA	AA	AA	BB	BB	AA	-	BB	BB	AA	BB	AA	BB	BB	BB	BB	AA	AA	AA	BB	BB	BB	BB	BB	AA	AA	AA	AA	BB	BB	BB	BB	AA
chr4B_544593895	48.0986	4B	544593895	C/T	BB	BB	AA	BB	BB	BB	BB	AA	BB	AA	AA	BB	AA	AA	AA	BB	BB	AA	AA	BB	BB	AA	BB	-	BB	BB	BB	BB	AA	AA	AA	BB	BB	BB	BB	BB	AA	AA	AA	AA	BB	BB	BB	BB	AA
chr4B_546023632	48.0986	4B	546023632	G/A	BB	BB	AA	BB	BB	BB	BB	AA	BB	AA	AA	BB	AA	AA	AA	BB	BB	AA	AA	-	BB	AA	BB	AA	BB	BB	BB	BB	AA	AA	AA	BB	BB	BB	BB	BB	AA	AA	AA	AA	BB	BB	BB	BB	AA
chr4B_547093363	48.0986	4B	547093363	T/A	BB	BB	-	BB	BB	BB	BB	-	BB	AA	AA	BB	AA	AA	AA	BB	BB	AA	AA	BB	BB	AA	BB	AA	BB	BB	BB	BB	AA	AA	AA	BB	BB	BB	BB	BB	AA	AA	AA	AA	BB	BB	-	BB	AA
chr4B_554197994	48.0986	4B	554197994	T/G	BB	BB	AA	BB	BB	BB	BB	AA	BB	AA	AA	BB	AA	AA	AA	BB	BB	AA	AA	BB	BB	AA	BB	AA	BB	BB	BB	BB	AA	AA	AA	BB	BB	BB	BB	BB	AA	AA	AA	AA	BB	BB	BB	BB	AA
chr4B_554966435	48.0986	4B	554966435	C/T	BB	BB	AA	BB	BB	BB	BB	AA	BB	AA	AA	BB	AA	AA	AA	BB	BB	AA	AA	BB	BB	AA	BB	AA	BB	BB	BB	BB	AA	AA	AA	BB	BB	BB	BB	BB	AA	AA	AA	AA	BB	BB	BB	BB	AA
chr4B_555219190	48.0986	4B	555219190	T/C	BB	BB	AA	BB	BB	BB	BB	AA	BB	AA	AA	BB	AA	AA	AA	BB	BB	AA	AA	BB	BB	AA	BB	AA	BB	BB	BB	BB	AA	AA	AA	BB	BB	BB	BB	BB	AA	AA	AA	AA	BB	BB	BB	BB	AA
chr4B_558060734	48.0986	4B	558060734	T/C	BB	BB	AA	BB	BB	BB	-	AA	BB	AA	AA	BB	AA	AA	AA	BB	BB	AA	AA	BB	BB	AA	BB	AA	BB	BB	BB	BB	AA	AA	AA	BB	BB	BB	BB	BB	AA	AA	AA	AA	BB	BB	BB	BB	AA
chr4B_561012473	48.0986	4B	561012473	A/G	BB	BB	AA	BB	BB	BB	-	AA	BB	AA	AA	BB	AA	AA	AA	BB	BB	AA	AA	BB	BB	AA	BB	AA	BB	BB	BB	BB	AA	AA	AA	BB	-	BB	BB	BB	BB	AA	AA	AA	BB	BB	BB	BB	AA
chr4B_561013636	48.0986	4B	561013636	T/C	BB	BB	AA	BB	BB	BB	BB	AA	BB	AA	AA	BB	AA	AA	AA	BB	BB	AA	AA	BB	BB	AA	BB	AA	BB	BB	BB	BB	AA	AA	AA	BB	BB	BB	BB	BB	BB	AA	AA	AA	BB	BB	BB	BB	AA
chr4B_562927899	48.2692	4B	562927899	T/C	BB	BB	AA	BB	BB	BB	BB	AA	BB	AA	AA	BB	AA	AA	AA	BB	BB	AA	AA	BB	BB	AA	BB	AA	BB	BB	BB	BB	AA	AA	AA	BB	BB	BB	BB	BB	BB	AA	AA	AA	BB	BB	BB	BB	AA
chr4B_563628848	48.2692	4B	563628848	T/C	BB	BB	-	BB	BB	BB	BB	AA	BB	AA	AA	BB	AA	AA	AA	BB	BB	AA	AA	BB	BB	AA	BB	AA	BB	BB	BB	BB	AA	AA	AA	BB	BB	BB	BB	BB	BB	AA	AA	-	BB	BB	BB	BB	AA
chr4B_588905418	50.6307	4B	588905418	C/T	BB	BB	AA	BB	AA	BB	BB	AA	BB	AA	AA	BB	AA	AA	AA	BB	BB	AA	AA	BB	BB	BB	BB	AA	BB	BB	BB	BB	AA	AA	AA	BB	BB	BB	BB	BB	BB	AA	AA	AA	AA	BB	AA	AA	AA
chr4B_589181090	50.6307	4B	589181090	C/G	BB	BB	AA	BB	AA	BB	BB	AA	BB	AA	AA	BB	AA	AA	AA	BB	BB	AA	AA	BB	BB	BB	BB	AA	BB	BB	BB	BB	AA	-	AA	BB	BB	BB	BB	BB	BB	AA	AA	AA	AA	BB	AA	AA	AA
chr4B_596374487	51.3089	4B	596374487	A/G	BB	BB	AA	BB	AA	BB	BB	AA	BB	AA	AA	BB	AA	AA	AA	BB	BB	AA	AA	BB	BB	BB	BB	AA	BB	BB	BB	BB	AA	AA	AA	BB	BB	BB	BB	BB	BB	AA	AA	AA	AA	BB	AA	AA	AA
chr4B_601792322	51.6585	4B	601792322	G/C	BB	BB	AA	BB	AA	BB	BB	AA	BB	AA	AA	BB	AA	AA	AA	BB	BB	AA	AA	BB	BB	BB	BB	AA	BB	BB	BB	BB	AA	AA	AA	BB	BB	BB	BB	BB	BB	AA	AA	AA	-	BB	AA	AA	AA
chr4B_601932745	51.6585	4B	601932745	C/T	BB	BB	AA	BB	AA	BB	BB	AA	BB	AA	AA	BB	AA	AA	AA	BB	BB	AA	AA	BB	BB	BB	BB	AA	BB	BB	BB	BB	AA	AA	AA	BB	BB	BB	BB	BB	BB	AA	AA	AA	BB	BB	AA	AA	AA
chr4B_601934091	51.6585	4B	601934091	G/T	BB	BB	AA	BB	AA	BB	BB	AA	BB	AA	AA	BB	AA	AA	AA	BB	BB	AA	AA	BB	BB	BB	BB	AA	BB	BB	BB	BB	AA	AA	AA	BB	BB	BB	BB	BB	BB	AA	AA	AA	BB	BB	AA	AA	AA
chr4B_602403655	51.6585	4B	602403655	T/C	BB	BB	AA	BB	AA	BB	BB	AA	BB	AA	AA	BB	AA	AA	AA	BB	BB	AA	AA	BB	BB	BB	BB	AA	BB	BB	BB	BB	AA	AA	AA	BB	BB	BB	BB	BB	BB	AA	AA	AA	BB	BB	AA	AA	AA
chr4B_602403716	51.6585	4B	602403716	A/G	BB	BB	AA	BB	AA	BB	BB	AA	BB	AA	AA	BB	AA	AA	AA	BB	BB	AA	AA	BB	BB	BB	BB	AA	BB	BB	BB	BB	AA	AA	AA	BB	BB	BB	BB	BB	BB	AA	AA	AA	BB	BB	AA	AA	AA
chr4B_602403734	51.6585	4B	602403734	C/G	BB	BB	AA	BB	AA	BB	BB	AA	BB	AA	AA	BB	AA	AA	AA	BB	BB	AA	AA	BB	BB	BB	BB	AA	BB	BB	BB	BB	AA	AA	AA	BB	BB	BB	BB	BB	BB	AA	AA	AA	BB	BB	AA	AA	AA
chr4B_603519569	51.7787	4B	603519569	C/A	BB	BB	AA	BB	AA	BB	BB	AA	BB	AA	AA	BB	AA	AA	AA	BB	BB	AA	AA	BB	BB	BB	BB	AA	BB	BB	BB	BB	AA	AA	AA	BB	BB	BB	BB	BB	BB	AA	AA	AA	BB	BB	AA	AA	AA
chr4B_604054126	51.7787	4B	604054126	C/T	BB	BB	AA	BB	AA	BB	-	AA	BB	AA	AA	BB	AA	AA	AA	BB	BB	AA	AA	BB	BB	BB	BB	AA	BB	BB	BB	BB	AA	AA	AA	BB	BB	BB	BB	BB	BB	AA	AA	AA	BB	BB	AA	AA	AA
chr4B_607638066	51.9603	4B	607638066	T/A	BB	BB	AA	BB	AA	BB	BB	AA	BB	AA	AA	BB	AA	AA	AA	BB	BB	AA	AA	BB	BB	BB	BB	AA	BB	BB	BB	BB	AA	AA	AA	BB	BB	BB	BB	BB	BB	AA	AA	AA	BB	BB	AA	AA	AA
chr4B_607638135	51.9603	4B	607638135	A/G	BB	BB	-	BB	AA	BB	BB	AA	BB	AA	AA	BB	AA	AA	AA	BB	BB	-	AA	BB	BB	BB	BB	AA	BB	BB	BB	BB	AA	AA	AA	BB	BB	BB	BB	BB	BB	AA	AA	AA	BB	BB	AA	AA	AA
chr4B_609407213	52.248	4B	609407213	G/A	BB	BB	AA	BB	AA	BB	BB	AA	BB	AA	AA	BB	AA	AA	AA	BB	BB	AA	AA	BB	BB	BB	BB	AA	BB	BB	BB	BB	AA	AA	AA	BB	BB	BB	BB	BB	BB	AA	AA	AA	BB	BB	AA	AA	AA
chr4B_609407215	52.248	4B	609407215	C/A	BB	BB	AA	BB	AA	BB	BB	AA	BB	AA	AA	BB	AA	AA	AA	BB	BB	-	AA	BB	BB	BB	BB	AA	BB	BB	BB	BB	AA	AA	AA	BB	BB	BB	BB	BB	BB	AA	AA	AA	BB	BB	AA	AA	AA
chr4B_609486986	52.422	4B	609486986	T/C	BB	BB	AA	BB	AA	BB	BB	AA	BB	AA	AA	-	AA	AA	AA	BB	BB	AA	AA	BB	BB	BB	BB	AA	BB	BB	BB	BB	AA	AA	AA	BB	BB	BB	BB	BB	BB	AA	AA	AA	BB	BB	AA	AA	AA
chr4B_609495662	52.422	4B	609495662	A/G	BB	BB	AA	BB	AA	BB	BB	AA	BB	AA	AA	BB	AA	AA	AA	BB	BB	AA	AA	BB	BB	BB	BB	AA	BB	BB	BB	BB	AA	AA	AA	BB	BB	BB	BB	BB	BB	AA	AA	AA	BB	BB	AA	AA	AA
chr4B_610244209	52.7689	4B	610244209	C/A	BB	BB	AA	BB	AA	BB	BB	AA	BB	AA	AA	BB	AA	AA	AA	BB	BB	AA	AA	BB	BB	BB	BB	AA	BB	BB	BB	BB	AA	AA	AA	BB	BB	BB	BB	BB	BB	AA	AA	AA	AA	BB	AA	AA	AA
chr4B_611675038	52.7689	4B	611675038	G/T	BB	BB	AA	BB	AA	BB	BB	AA	BB	AA	AA	BB	AA	AA	AA	BB	BB	AA	AA	BB	BB	BB	BB	AA	BB	BB	BB	BB	AA	AA	AA	BB	BB	BB	BB	BB	BB	AA	AA	AA	AA	BB	AA	AA	AA
chr4B_611675042	52.7689	4B	611675042	G/C	BB	BB	AA	BB	AA	BB	BB	AA	BB	AA	AA	BB	AA	AA	AA	BB	BB	AA	AA	BB	BB	BB	BB	AA	BB	BB	BB	BB	AA	AA	AA	BB	BB	BB	BB	BB	BB	AA	AA	AA	AA	BB	AA	AA	AA
chr4B_611675063	52.7689	4B	611675063	T/C	BB	BB	AA	BB	AA	BB	BB	AA	BB	AA	AA	BB	AA	AA	AA	BB	BB	AA	AA	BB	BB	BB	BB	AA	BB	BB	BB	BB	AA	AA	AA	BB	BB	BB	BB	BB	BB	AA	AA	AA	AA	BB	AA	AA	AA
chr4B_613025680	53.2531	4B	613025680	C/T	BB	BB	AA	BB	AA	BB	BB	AA	BB	AA	AA	BB	AA	AA	AA	BB	BB	AA	AA	BB	BB	BB	BB	AA	BB	BB	BB	BB	AA	AA	AA	BB	BB	BB	BB	BB	BB	AA	AA	AA	AA	BB	-	AA	AA
chr4B_613388382	53.2531	4B	613388382	T/G	BB	BB	AA	BB	AA	BB	BB	AA	BB	AA	AA	BB	AA	AA	AA	BB	BB	AA	AA	BB	BB	BB	BB	-	BB	BB	BB	BB	AA	AA	AA	BB	BB	BB	BB	BB	BB	AA	AA	AA	AA	BB	AA	AA	AA
chr4B_613389001	53.2531	4B	613389001	C/G	BB	BB	AA	BB	AA	BB	BB	AA	BB	AA	AA	BB	AA	AA	AA	BB	BB	AA	AA	BB	BB	BB	BB	AA	BB	BB	BB	BB	AA	AA	AA	BB	BB	BB	BB	BB	BB	AA	AA	AA	AA	BB	AA	AA	AA
chr4B_614243651	53.5656	4B	614243651	T/C	BB	BB	AA	BB	AA	BB	BB	AA	BB	AA	AA	BB	AA	AA	-	BB	BB	AA	AA	BB	BB	BB	BB	AA	BB	BB	BB	BB	AA	-	-	BB	BB	BB	BB	BB	BB	AA	AA	AA	AA	BB	AA	AA	AA
chr4B_616575086	54.0441	4B	616575086	G/A	BB	BB	AA	BB	AA	BB	BB	AA	BB	AA	AA	BB	AA	AA	AA	BB	BB	AA	AA	BB	BB	BB	BB	AA	BB	BB	BB	BB	AA	AA	AA	BB	BB	BB	BB	BB	BB	AA	AA	AA	AA	BB	AA	AA	AA
chr4B_617334542	54.1618	4B	617334542	C/T	BB	BB	AA	BB	AA	BB	BB	AA	BB	-	AA	BB	AA	AA	-	BB	BB	AA	AA	BB	BB	BB	BB	AA	BB	BB	BB	BB	AA	AA	AA	BB	BB	BB	BB	BB	BB	AA	AA	AA	AA	BB	AA	AA	AA
chr4B_619935881	54.3971	4B	619935881	T/C	BB	BB	AA	BB	AA	BB	BB	AA	BB	AA	AA	BB	AA	AA	AA	BB	BB	AA	AA	BB	BB	BB	BB	AA	BB	BB	BB	BB	AA	AA	AA	BB	BB	BB	BB	BB	BB	AA	AA	AA	AA	BB	AA	AA	AA
chr4B_620061711	54.5115	4B	620061711	G/A	BB	BB	AA	BB	AA	BB	BB	AA	BB	AA	AA	BB	AA	AA	AA	BB	BB	AA	AA	BB	BB	BB	BB	AA	BB	BB	BB	BB	AA	AA	AA	BB	BB	BB	BB	BB	BB	AA	AA	AA	AA	BB	AA	AA	AA
chr4B_621446792	54.5115	4B	621446792	C/T	BB	BB	AA	BB	AA	BB	BB	-	BB	AA	AA	BB	AA	AA	AA	BB	BB	AA	AA	BB	BB	BB	BB	AA	-	BB	BB	BB	AA	AA	AA	BB	BB	BB	AA	BB	BB	AA	AA	AA	AA	BB	AA	AA	AA
chr4B_621446803	54.5115	4B	621446803	T/G	BB	BB	AA	BB	AA	BB	BB	-	BB	AA	AA	BB	AA	AA	AA	BB	BB	AA	AA	BB	BB	BB	BB	AA	-	BB	BB	BB	AA	AA	AA	BB	BB	BB	AA	BB	BB	AA	AA	AA	AA	BB	AA	AA	AA
[truncated: 1,635 more rows]
[truncated: 864 more columns]
