# Supplementary material for: Dense genotyping-by-sequencing linkage maps of two Synthetic W7984×Opata reference populations provide insights into wheat structural diversity
Source: Sci Rep. 2019 Feb 11;9:1793. doi: 10.1038/s41598-018-38111-3 (PMC6370774; doi:10.1038/s41598-018-38111-3)
Supplement: Supplementary file 4 — Dataset S3 [file 41598_2018_38111_MOESM4_ESM.xlsx]

## Sheet: SynOpDH92.map
Marker	cM	Chr	Position	Alleles	SynOpDH0010	SynOpDH0014	SynOpDH0015	SynOpDH0018	SynOpDH0019	SynOpDH0020	SynOpDH0021	SynOpDH0022	SynOpDH0026	SynOpDH0028	SynOpDH0029	SynOpDH0031	SynOpDH0033	SynOpDH0034	SynOpDH0035	SynOpDH0045	SynOpDH0048	SynOpDH0049	SynOpDH0051	SynOpDH0067	SynOpDH0069	SynOpDH0071	SynOpDH0073	SynOpDH0074	SynOpDH0077	SynOpDH0078	SynOpDH0079	SynOpDH0080	SynOpDH0083	SynOpDH0084	SynOpDH0085	SynOpDH0086	SynOpDH0087	SynOpDH0096	SynOpDH0097	SynOpDH0100	SynOpDH0112	SynOpDH0114	SynOpDH0115	SynOpDH0116	SynOpDH0117	SynOpDH0118	SynOpDH0120	SynOpDH0125	SynOpDH0131
chr1A_1232964	0	1A	1232964	G/A	BB	BB	BB	BB	AA	AA	AA	BB	BB	AA	AA	BB	AA	BB	AA	BB	BB	AA	BB	AA	BB	BB	BB	AA	BB	BB	AA	AA	AA	AA	BB	BB	BB	AA	BB	AA	BB	AA	AA	BB	BB	AA	AA	AA	AA
chr1A_4206812	0.569915	1A	4206812	G/A	BB	BB	BB	BB	AA	AA	AA	BB	BB	AA	AA	BB	AA	BB	AA	-	BB	AA	BB	AA	BB	BB	BB	AA	BB	BB	AA	AA	AA	AA	BB	BB	BB	AA	BB	AA	BB	AA	AA	BB	BB	AA	AA	AA	AA
chr1A_4214497	0.569915	1A	4214497	A/G	BB	BB	BB	BB	AA	AA	AA	BB	BB	AA	AA	BB	AA	BB	AA	AA	BB	AA	BB	AA	BB	BB	BB	AA	BB	-	AA	-	AA	AA	BB	BB	BB	-	BB	AA	BB	AA	AA	BB	BB	AA	AA	AA	AA
chr1A_4214523	0.569915	1A	4214523	C/T	BB	BB	BB	BB	AA	AA	AA	BB	BB	AA	AA	BB	AA	BB	AA	AA	BB	AA	BB	AA	BB	BB	BB	AA	BB	-	AA	-	AA	AA	BB	BB	BB	-	BB	AA	BB	AA	AA	BB	BB	AA	AA	AA	AA
chr1A_4722825	0.569915	1A	4722825	A/G	BB	BB	BB	BB	AA	AA	AA	BB	BB	AA	AA	BB	AA	BB	AA	AA	BB	AA	BB	AA	BB	BB	BB	AA	BB	BB	AA	AA	AA	AA	BB	BB	BB	AA	BB	AA	BB	AA	-	BB	BB	AA	AA	AA	AA
chr1A_6027915	0.569915	1A	6027915	T/A	BB	BB	BB	BB	AA	AA	AA	BB	BB	AA	AA	BB	-	BB	AA	AA	BB	AA	BB	AA	BB	BB	BB	AA	BB	BB	AA	-	AA	AA	BB	BB	BB	AA	BB	AA	BB	AA	AA	BB	BB	AA	AA	AA	AA
chr1A_6027934	0.569915	1A	6027934	T/C	BB	BB	BB	BB	AA	AA	AA	BB	BB	AA	AA	BB	AA	BB	AA	AA	BB	AA	BB	AA	BB	BB	BB	AA	BB	BB	AA	-	AA	AA	BB	BB	BB	AA	BB	AA	BB	AA	AA	BB	BB	AA	AA	AA	AA
chr1A_8295817	16.8145	1A	8295817	C/T	BB	BB	BB	BB	AA	BB	AA	BB	BB	AA	BB	BB	AA	BB	AA	AA	BB	AA	BB	AA	BB	BB	BB	AA	BB	AA	BB	AA	AA	AA	BB	BB	BB	AA	BB	BB	BB	BB	AA	AA	BB	AA	AA	AA	AA
chr1A_8401041	16.8145	1A	8401041	G/A	BB	BB	BB	BB	AA	BB	AA	BB	BB	AA	BB	BB	AA	BB	AA	AA	BB	AA	AA	AA	BB	BB	BB	AA	BB	AA	BB	AA	AA	AA	BB	BB	BB	AA	BB	BB	BB	BB	AA	AA	BB	-	AA	AA	AA
chr1A_8401048	16.8145	1A	8401048	G/C	BB	BB	BB	BB	AA	BB	AA	BB	BB	AA	BB	BB	AA	BB	AA	AA	BB	AA	AA	AA	BB	BB	BB	AA	BB	AA	BB	AA	AA	AA	BB	BB	BB	AA	BB	BB	BB	BB	AA	AA	BB	-	AA	AA	AA
chr1A_9544639	20.0793	1A	9544639	G/T	BB	BB	BB	BB	AA	BB	AA	BB	BB	AA	BB	BB	AA	AA	AA	AA	BB	AA	AA	AA	BB	BB	BB	AA	BB	AA	BB	AA	AA	AA	BB	BB	BB	AA	BB	BB	BB	BB	AA	AA	BB	AA	AA	AA	AA
chr1A_10122144	20.0793	1A	10122144	C/A	BB	BB	BB	BB	AA	-	AA	BB	BB	AA	BB	BB	AA	AA	AA	AA	BB	AA	AA	AA	BB	BB	BB	AA	BB	AA	BB	-	AA	AA	BB	BB	BB	AA	BB	BB	BB	BB	AA	AA	BB	AA	AA	AA	AA
chr1A_10132856	20.0793	1A	10132856	G/A	BB	BB	BB	BB	AA	BB	AA	BB	BB	AA	BB	BB	AA	AA	AA	AA	BB	AA	AA	AA	BB	BB	BB	AA	BB	AA	BB	AA	AA	AA	BB	BB	BB	AA	BB	BB	BB	BB	AA	AA	BB	AA	AA	AA	AA
chr1A_10135900	20.0793	1A	10135900	G/A	BB	BB	BB	BB	AA	BB	AA	BB	BB	AA	BB	BB	AA	AA	AA	AA	BB	AA	AA	AA	BB	BB	BB	AA	BB	AA	BB	AA	AA	AA	BB	BB	BB	AA	BB	BB	BB	BB	AA	AA	BB	AA	AA	AA	AA
chr1A_10214692	20.0793	1A	10214692	T/A	BB	BB	BB	BB	AA	BB	AA	BB	BB	AA	BB	BB	AA	AA	AA	AA	BB	AA	AA	AA	BB	BB	BB	AA	BB	AA	BB	AA	AA	AA	BB	BB	BB	AA	BB	BB	BB	BB	AA	AA	BB	AA	AA	AA	AA
chr1A_10214731	20.0793	1A	10214731	T/C	BB	BB	BB	BB	AA	BB	AA	BB	BB	AA	BB	BB	AA	AA	AA	AA	BB	AA	AA	AA	BB	BB	BB	AA	BB	AA	BB	AA	AA	AA	BB	BB	BB	AA	BB	BB	BB	BB	AA	AA	BB	AA	AA	AA	AA
chr1A_10214733	20.0793	1A	10214733	T/C	BB	BB	BB	BB	AA	BB	AA	BB	BB	AA	BB	BB	AA	AA	AA	AA	BB	AA	AA	AA	BB	BB	BB	AA	BB	AA	BB	AA	AA	AA	BB	BB	BB	AA	BB	BB	BB	BB	AA	AA	BB	AA	AA	AA	AA
chr1A_10223986	20.0793	1A	10223986	C/T	BB	BB	BB	BB	AA	BB	AA	BB	BB	AA	BB	BB	AA	AA	AA	AA	BB	AA	AA	AA	BB	BB	BB	AA	BB	AA	BB	AA	AA	AA	BB	BB	BB	AA	BB	BB	BB	BB	AA	AA	BB	AA	AA	AA	AA
chr1A_11934211	20.0793	1A	11934211	T/A	BB	BB	BB	BB	AA	BB	AA	BB	BB	AA	BB	BB	AA	AA	AA	AA	BB	AA	AA	AA	BB	BB	BB	AA	BB	AA	BB	AA	AA	AA	BB	BB	BB	AA	BB	BB	BB	BB	AA	AA	BB	AA	AA	-	AA
chr1A_11934218	20.0793	1A	11934218	C/T	BB	BB	BB	BB	AA	BB	AA	BB	BB	AA	BB	BB	AA	AA	AA	AA	BB	AA	AA	AA	BB	BB	BB	AA	BB	AA	BB	AA	AA	AA	BB	BB	BB	AA	BB	BB	BB	BB	AA	AA	BB	AA	AA	-	AA
chr1A_12502888	20.0793	1A	12502888	C/T	BB	BB	BB	BB	AA	BB	AA	BB	BB	AA	BB	BB	AA	AA	AA	AA	BB	AA	AA	AA	BB	BB	BB	AA	BB	AA	BB	AA	AA	AA	BB	BB	BB	AA	BB	BB	BB	BB	AA	AA	BB	AA	AA	AA	AA
chr1A_12822017	20.0793	1A	12822017	T/G	BB	BB	BB	BB	AA	BB	AA	BB	BB	AA	BB	BB	AA	AA	AA	AA	BB	AA	AA	AA	BB	BB	BB	AA	BB	AA	BB	AA	AA	AA	BB	BB	BB	AA	BB	BB	BB	BB	AA	AA	BB	AA	AA	AA	AA
chr1A_12822041	20.0793	1A	12822041	T/C	BB	BB	BB	BB	AA	BB	AA	BB	BB	AA	BB	BB	AA	AA	AA	AA	BB	AA	AA	AA	BB	BB	BB	AA	BB	AA	BB	AA	AA	AA	BB	BB	BB	AA	BB	BB	BB	BB	AA	AA	BB	AA	AA	AA	AA
chr1A_12822066	20.0793	1A	12822066	G/A	BB	BB	BB	BB	AA	BB	AA	BB	BB	AA	BB	BB	AA	AA	AA	AA	BB	AA	AA	AA	BB	BB	BB	AA	BB	AA	BB	AA	AA	AA	BB	BB	BB	AA	BB	BB	BB	BB	AA	AA	BB	AA	AA	AA	AA
chr1A_13829052	20.0793	1A	13829052	T/C	BB	BB	BB	BB	AA	BB	AA	BB	BB	AA	BB	BB	AA	AA	AA	AA	BB	AA	AA	AA	BB	BB	BB	AA	BB	AA	BB	AA	AA	AA	BB	BB	BB	AA	BB	BB	BB	BB	AA	AA	BB	AA	AA	AA	AA
chr1A_13829065	20.0793	1A	13829065	G/T	BB	BB	BB	BB	AA	BB	AA	BB	BB	AA	BB	BB	AA	AA	AA	AA	BB	AA	AA	AA	BB	BB	BB	AA	BB	AA	BB	AA	AA	AA	BB	BB	BB	AA	BB	BB	BB	BB	AA	AA	BB	AA	AA	AA	AA
chr1A_13940776	20.0793	1A	13940776	C/G	BB	BB	BB	BB	AA	BB	AA	BB	BB	AA	BB	BB	AA	AA	AA	AA	BB	AA	AA	AA	BB	BB	BB	AA	BB	AA	BB	AA	AA	AA	BB	BB	BB	AA	BB	BB	BB	BB	AA	AA	BB	AA	AA	AA	AA
chr1A_16933329	23.3481	1A	16933329	G/C	BB	BB	BB	BB	AA	BB	AA	BB	BB	AA	BB	BB	AA	AA	AA	AA	BB	AA	AA	AA	BB	BB	BB	AA	BB	AA	BB	AA	AA	AA	BB	BB	BB	AA	BB	BB	BB	BB	AA	AA	BB	AA	BB	AA	AA
chr1A_17248263	27.7104	1A	17248263	G/A	BB	BB	BB	BB	AA	BB	AA	BB	BB	AA	BB	BB	AA	AA	BB	AA	BB	AA	AA	AA	BB	BB	BB	AA	AA	AA	BB	AA	BB	AA	BB	BB	BB	AA	BB	BB	-	BB	AA	AA	BB	AA	BB	AA	BB
chr1A_17748727	27.7104	1A	17748727	C/A	BB	BB	BB	BB	AA	BB	AA	BB	BB	AA	BB	BB	AA	AA	BB	AA	BB	AA	AA	AA	BB	BB	BB	AA	AA	-	BB	AA	BB	AA	BB	BB	BB	AA	BB	BB	BB	BB	AA	AA	BB	AA	BB	AA	BB
chr1A_17748756	27.7104	1A	17748756	A/G	BB	BB	BB	BB	AA	BB	AA	BB	BB	AA	BB	BB	AA	AA	BB	AA	BB	AA	AA	AA	BB	BB	BB	AA	AA	AA	BB	AA	BB	AA	BB	BB	BB	AA	BB	BB	BB	BB	AA	AA	BB	AA	BB	AA	BB
chr1A_18293938	27.7104	1A	18293938	C/G	BB	BB	BB	BB	AA	-	AA	BB	BB	AA	BB	BB	AA	AA	BB	AA	BB	AA	AA	AA	BB	BB	BB	AA	AA	AA	BB	AA	BB	AA	BB	BB	BB	AA	BB	BB	BB	BB	AA	AA	BB	AA	BB	AA	BB
chr1A_20886731	30.9761	1A	20886731	G/A	BB	BB	BB	BB	AA	BB	AA	BB	BB	AA	BB	BB	AA	AA	BB	AA	BB	AA	AA	BB	BB	BB	BB	AA	AA	AA	BB	AA	BB	AA	BB	BB	-	AA	BB	BB	AA	BB	AA	AA	AA	AA	BB	AA	BB
chr1A_20886773	30.9761	1A	20886773	A/C	BB	BB	BB	BB	AA	BB	AA	BB	BB	AA	BB	BB	AA	AA	BB	AA	BB	AA	AA	BB	BB	BB	BB	AA	AA	AA	BB	AA	BB	AA	BB	BB	BB	AA	BB	BB	AA	BB	AA	AA	AA	AA	BB	AA	BB
chr1A_21645247	30.9761	1A	21645247	A/G	BB	BB	BB	BB	AA	BB	AA	BB	BB	AA	BB	BB	AA	AA	BB	AA	BB	AA	AA	BB	BB	BB	BB	AA	AA	AA	BB	AA	BB	AA	BB	BB	BB	AA	BB	BB	AA	BB	AA	AA	AA	AA	-	AA	BB
chr1A_21645252	30.9761	1A	21645252	G/A	BB	BB	BB	BB	AA	BB	AA	BB	BB	AA	BB	BB	AA	AA	BB	AA	BB	AA	AA	BB	BB	BB	BB	AA	AA	AA	BB	AA	BB	AA	BB	BB	BB	AA	BB	BB	AA	BB	AA	AA	AA	AA	-	AA	BB
chr1A_21645271	30.9761	1A	21645271	G/T	BB	BB	BB	BB	AA	BB	AA	BB	BB	AA	BB	BB	AA	AA	BB	AA	BB	AA	AA	BB	BB	BB	BB	AA	AA	AA	BB	AA	BB	AA	BB	BB	BB	AA	BB	BB	AA	BB	AA	AA	AA	AA	-	AA	BB
chr1A_22330352	30.9761	1A	22330352	T/C	BB	BB	BB	BB	AA	BB	AA	BB	BB	AA	BB	BB	AA	AA	BB	AA	-	AA	AA	BB	BB	-	BB	AA	AA	AA	BB	AA	BB	AA	BB	BB	BB	AA	BB	BB	AA	BB	AA	AA	AA	AA	BB	AA	BB
chr1A_22331127	30.9761	1A	22331127	A/G	BB	BB	BB	BB	AA	BB	AA	BB	BB	AA	BB	BB	AA	AA	BB	AA	BB	AA	AA	BB	BB	BB	BB	AA	AA	AA	BB	AA	BB	AA	BB	BB	BB	AA	BB	BB	AA	BB	AA	AA	AA	AA	BB	AA	BB
chr1A_22331274	30.9761	1A	22331274	T/C	BB	BB	BB	BB	AA	BB	AA	BB	BB	AA	-	BB	AA	AA	BB	AA	BB	AA	AA	BB	BB	BB	BB	AA	AA	AA	BB	-	BB	AA	BB	BB	BB	AA	-	BB	AA	BB	AA	AA	AA	AA	BB	AA	BB
chr1A_22331279	30.9761	1A	22331279	A/G	BB	BB	BB	BB	AA	BB	AA	BB	BB	AA	-	BB	AA	AA	BB	AA	BB	AA	AA	BB	BB	BB	BB	AA	AA	AA	BB	-	BB	AA	BB	BB	BB	AA	-	BB	AA	BB	AA	AA	AA	AA	BB	AA	BB
chr1A_23850918	34.2416	1A	23850918	T/G	BB	BB	BB	BB	AA	BB	AA	BB	BB	AA	BB	BB	AA	AA	BB	AA	BB	AA	AA	BB	BB	BB	BB	AA	AA	AA	BB	AA	BB	AA	BB	-	AA	AA	BB	BB	AA	AA	AA	AA	AA	AA	BB	AA	BB
chr1A_25087523	36.4169	1A	25087523	G/A	BB	BB	BB	BB	AA	BB	AA	BB	BB	AA	BB	BB	AA	AA	BB	AA	BB	AA	AA	BB	BB	BB	BB	AA	AA	AA	BB	-	BB	AA	BB	BB	AA	AA	BB	BB	AA	AA	AA	AA	AA	AA	BB	AA	BB
chr1A_25289557	36.4169	1A	25289557	C/G	BB	BB	BB	BB	AA	BB	AA	BB	BB	AA	BB	BB	AA	AA	BB	AA	BB	AA	AA	BB	BB	BB	BB	AA	AA	AA	BB	AA	BB	AA	BB	BB	AA	AA	BB	BB	AA	AA	AA	AA	AA	AA	BB	AA	BB
chr1A_25542313	36.4169	1A	25542313	G/A	BB	BB	BB	BB	AA	BB	AA	BB	BB	-	BB	BB	AA	AA	BB	AA	-	AA	AA	BB	BB	-	BB	AA	AA	AA	BB	AA	BB	AA	-	BB	AA	-	BB	BB	AA	AA	AA	AA	AA	AA	BB	AA	BB
chr1A_25545567	36.4169	1A	25545567	G/T	BB	BB	BB	BB	AA	BB	AA	BB	BB	AA	BB	BB	AA	AA	BB	AA	BB	AA	AA	BB	BB	BB	BB	AA	AA	AA	BB	AA	BB	AA	BB	BB	AA	AA	BB	BB	AA	AA	AA	AA	AA	AA	BB	AA	BB
chr1A_25807483	36.4169	1A	25807483	T/C	BB	BB	BB	BB	AA	BB	AA	BB	BB	AA	BB	BB	AA	AA	BB	AA	BB	AA	AA	BB	BB	BB	BB	AA	AA	AA	BB	AA	BB	AA	BB	BB	AA	AA	BB	BB	AA	AA	AA	AA	AA	AA	BB	AA	BB
chr1A_27133038	36.4169	1A	27133038	C/T	BB	BB	BB	BB	AA	BB	AA	BB	BB	AA	BB	BB	AA	AA	BB	AA	BB	AA	AA	BB	BB	BB	BB	AA	AA	AA	BB	AA	BB	AA	BB	BB	AA	AA	BB	BB	AA	AA	AA	AA	AA	AA	BB	AA	BB
chr1A_27257601	37.5742	1A	27257601	A/T	BB	BB	BB	BB	AA	BB	AA	-	BB	AA	BB	BB	AA	AA	BB	AA	BB	AA	AA	BB	BB	BB	BB	AA	AA	AA	BB	-	BB	BB	BB	BB	-	AA	BB	BB	AA	AA	AA	AA	AA	AA	BB	AA	BB
chr1A_27327506	38.7316	1A	27327506	G/C	AA	BB	BB	BB	AA	BB	AA	BB	BB	AA	BB	BB	AA	AA	BB	AA	BB	AA	AA	BB	BB	BB	BB	AA	AA	AA	BB	AA	BB	BB	BB	BB	AA	AA	BB	BB	AA	AA	AA	AA	AA	AA	BB	AA	BB
chr1A_28762153	38.7316	1A	28762153	C/G	AA	BB	BB	BB	AA	BB	AA	BB	BB	AA	BB	BB	AA	AA	BB	AA	BB	AA	AA	BB	BB	BB	BB	AA	AA	AA	BB	-	BB	BB	BB	BB	AA	AA	BB	BB	AA	AA	AA	AA	AA	AA	BB	AA	BB
chr1A_29241567	38.7316	1A	29241567	C/G	AA	BB	BB	BB	AA	BB	AA	BB	BB	AA	BB	BB	AA	AA	BB	AA	BB	AA	AA	BB	BB	BB	BB	AA	AA	AA	BB	AA	BB	BB	BB	BB	AA	AA	BB	BB	AA	AA	AA	AA	AA	AA	BB	AA	BB
chr1A_29874874	38.7316	1A	29874874	A/G	AA	BB	BB	BB	AA	BB	AA	BB	BB	AA	BB	BB	AA	AA	BB	AA	BB	-	AA	BB	BB	-	BB	AA	AA	AA	BB	-	BB	BB	BB	BB	AA	AA	BB	BB	AA	AA	AA	AA	AA	AA	BB	AA	BB
chr1A_29874886	38.7316	1A	29874886	G/A	AA	BB	BB	BB	AA	BB	AA	BB	BB	AA	BB	BB	AA	AA	-	AA	-	-	AA	BB	BB	-	BB	AA	AA	AA	BB	-	BB	BB	BB	BB	-	AA	BB	BB	AA	AA	AA	AA	AA	AA	BB	AA	BB
chr1A_31253357	38.7316	1A	31253357	C/A	AA	BB	BB	BB	AA	BB	AA	BB	BB	AA	BB	BB	AA	AA	BB	AA	BB	AA	AA	BB	BB	BB	BB	AA	AA	AA	BB	AA	BB	BB	BB	BB	AA	AA	BB	BB	AA	AA	AA	AA	AA	AA	BB	AA	BB
chr1A_33219502	39.8308	1A	33219502	C/A	AA	BB	BB	BB	AA	BB	AA	BB	BB	AA	BB	BB	AA	AA	BB	AA	BB	AA	AA	BB	BB	BB	BB	AA	AA	AA	BB	AA	BB	BB	BB	BB	AA	AA	BB	BB	AA	AA	AA	AA	AA	AA	BB	AA	BB
chr1A_34851632	39.8308	1A	34851632	T/G	AA	BB	BB	BB	AA	BB	AA	BB	BB	AA	BB	BB	AA	AA	BB	AA	BB	AA	AA	BB	BB	BB	BB	AA	AA	AA	BB	AA	BB	BB	BB	BB	AA	AA	BB	BB	AA	AA	AA	AA	AA	AA	BB	AA	BB
chr1A_34970171	39.8308	1A	34970171	T/C	AA	BB	BB	BB	AA	BB	AA	BB	BB	AA	BB	BB	AA	AA	BB	AA	BB	AA	AA	BB	BB	-	BB	AA	AA	-	BB	AA	BB	BB	BB	BB	AA	AA	BB	-	AA	AA	AA	AA	AA	AA	BB	AA	BB
chr1A_34979346	39.8308	1A	34979346	A/G	AA	BB	BB	BB	AA	BB	AA	BB	BB	AA	BB	BB	AA	AA	BB	AA	BB	AA	AA	BB	BB	BB	BB	AA	AA	AA	BB	AA	BB	BB	BB	BB	AA	AA	BB	BB	AA	AA	AA	AA	AA	AA	BB	AA	BB
chr1A_35112952	39.8308	1A	35112952	A/G	AA	BB	BB	BB	AA	BB	AA	BB	BB	AA	BB	BB	AA	AA	BB	AA	BB	AA	AA	BB	BB	BB	BB	AA	AA	AA	BB	AA	BB	BB	BB	BB	AA	AA	BB	BB	AA	AA	AA	AA	AA	AA	BB	AA	BB
chr1A_36555142	39.8308	1A	36555142	A/T	AA	BB	BB	BB	AA	BB	AA	BB	BB	AA	BB	BB	AA	AA	BB	AA	BB	AA	AA	BB	BB	BB	BB	AA	AA	AA	BB	AA	BB	BB	BB	BB	AA	AA	BB	BB	AA	AA	AA	AA	AA	AA	BB	AA	BB
chr1A_36618322	39.8308	1A	36618322	C/T	AA	BB	BB	BB	AA	BB	AA	-	-	AA	BB	BB	AA	-	BB	AA	BB	-	AA	BB	BB	BB	BB	AA	AA	AA	BB	AA	BB	BB	BB	BB	AA	AA	BB	BB	AA	AA	AA	AA	AA	AA	BB	AA	BB
chr1A_36764294	39.8308	1A	36764294	G/C	AA	BB	BB	BB	AA	-	AA	BB	BB	AA	BB	BB	AA	AA	BB	AA	BB	AA	AA	BB	BB	BB	BB	AA	AA	AA	BB	AA	BB	BB	BB	BB	AA	AA	BB	BB	AA	AA	AA	AA	AA	AA	BB	AA	BB
chr1A_38852620	41.0867	1A	38852620	C/T	AA	BB	BB	BB	AA	BB	AA	BB	BB	AA	BB	BB	AA	AA	BB	AA	BB	AA	AA	BB	BB	BB	BB	AA	AA	AA	BB	-	BB	BB	BB	BB	AA	AA	BB	BB	AA	AA	AA	AA	AA	AA	BB	AA	BB
chr1A_39826277	41.0867	1A	39826277	G/A	AA	BB	BB	BB	AA	BB	AA	BB	-	AA	BB	BB	AA	AA	BB	AA	BB	AA	AA	BB	BB	BB	-	AA	AA	AA	BB	-	BB	BB	BB	BB	AA	AA	BB	BB	AA	AA	AA	AA	AA	AA	BB	AA	BB
chr1A_39826353	41.0867	1A	39826353	A/C	AA	BB	BB	BB	AA	BB	AA	BB	-	AA	BB	BB	AA	AA	BB	AA	BB	AA	AA	BB	BB	BB	BB	AA	AA	AA	BB	-	BB	BB	BB	BB	AA	AA	BB	BB	AA	AA	AA	AA	AA	AA	BB	AA	BB
chr1A_40498587	42.5429	1A	40498587	T/C	AA	BB	BB	BB	AA	BB	AA	BB	BB	AA	-	BB	AA	AA	BB	AA	BB	AA	AA	BB	BB	BB	BB	AA	AA	AA	BB	AA	BB	BB	BB	BB	AA	AA	BB	BB	AA	AA	AA	AA	AA	AA	BB	AA	BB
chr1A_41753721	42.5429	1A	41753721	G/A	AA	BB	BB	BB	AA	BB	AA	BB	BB	AA	BB	BB	AA	AA	BB	AA	BB	AA	AA	BB	BB	BB	BB	AA	AA	AA	BB	AA	BB	BB	BB	BB	AA	AA	BB	BB	AA	-	AA	AA	AA	AA	BB	AA	BB
chr1A_41753747	42.5429	1A	41753747	G/A	AA	BB	BB	BB	AA	BB	AA	BB	BB	AA	BB	BB	AA	AA	BB	AA	BB	AA	AA	BB	BB	BB	BB	AA	AA	AA	BB	AA	BB	BB	BB	BB	AA	AA	BB	BB	AA	-	AA	AA	AA	AA	BB	AA	BB
chr1A_44445133	42.5429	1A	44445133	G/C	AA	BB	BB	BB	AA	BB	AA	BB	BB	AA	BB	BB	AA	AA	BB	AA	BB	AA	AA	BB	BB	BB	BB	AA	AA	AA	BB	AA	BB	-	BB	BB	AA	AA	BB	BB	AA	AA	AA	AA	AA	AA	BB	AA	BB
chr1A_45588649	42.5429	1A	45588649	G/A	AA	BB	BB	BB	AA	BB	AA	BB	BB	AA	BB	BB	AA	AA	BB	AA	BB	AA	AA	BB	BB	BB	BB	AA	AA	AA	BB	AA	BB	BB	BB	BB	AA	AA	BB	BB	AA	AA	AA	AA	AA	AA	BB	AA	BB
chr1A_45588946	42.5429	1A	45588946	T/C	AA	BB	BB	BB	AA	BB	AA	BB	BB	AA	BB	BB	AA	AA	BB	AA	BB	AA	AA	BB	BB	BB	BB	AA	AA	AA	BB	AA	BB	BB	BB	BB	AA	AA	BB	BB	AA	AA	AA	AA	AA	AA	BB	AA	BB
chr1A_46266319	42.5429	1A	46266319	C/T	AA	BB	BB	BB	AA	BB	AA	BB	BB	AA	BB	BB	AA	AA	BB	AA	BB	AA	AA	BB	BB	BB	BB	AA	AA	AA	BB	AA	BB	BB	BB	BB	AA	AA	BB	BB	AA	AA	AA	AA	AA	AA	BB	AA	BB
chr1A_46266357	42.5429	1A	46266357	G/A	AA	BB	BB	BB	AA	BB	AA	BB	BB	AA	BB	BB	AA	AA	BB	AA	BB	AA	AA	BB	BB	BB	BB	AA	AA	AA	BB	-	BB	BB	BB	BB	AA	AA	BB	BB	AA	AA	-	AA	AA	AA	BB	AA	BB
chr1A_46442544	42.5429	1A	46442544	G/A	AA	BB	BB	BB	AA	BB	AA	BB	BB	AA	BB	BB	AA	AA	BB	AA	BB	AA	AA	BB	BB	BB	BB	AA	AA	AA	BB	AA	BB	BB	BB	BB	AA	AA	BB	BB	AA	AA	AA	AA	AA	AA	BB	AA	BB
chr1A_49153543	42.5429	1A	49153543	T/G	AA	BB	BB	BB	AA	BB	AA	BB	BB	AA	BB	BB	AA	AA	BB	AA	BB	AA	AA	BB	BB	BB	BB	AA	AA	AA	BB	AA	BB	BB	BB	BB	AA	AA	BB	BB	AA	AA	AA	AA	AA	AA	BB	AA	BB
chr1A_49245431	42.5429	1A	49245431	G/A	AA	BB	BB	BB	AA	BB	AA	BB	BB	AA	BB	BB	AA	AA	BB	AA	BB	AA	AA	BB	BB	BB	BB	AA	AA	AA	BB	-	BB	BB	BB	BB	AA	AA	BB	BB	AA	AA	AA	AA	AA	AA	BB	AA	BB
chr1A_49324667	45.7204	1A	49324667	C/T	AA	BB	BB	BB	AA	BB	AA	-	BB	AA	BB	BB	AA	AA	BB	AA	BB	AA	AA	BB	BB	BB	-	AA	AA	AA	BB	AA	BB	BB	BB	BB	AA	AA	BB	BB	AA	AA	AA	AA	AA	AA	BB	AA	BB
chr1A_49347009	45.7204	1A	49347009	A/G	AA	BB	BB	BB	AA	BB	AA	BB	BB	AA	BB	BB	AA	AA	BB	AA	BB	AA	AA	BB	BB	BB	BB	AA	AA	AA	BB	AA	BB	BB	BB	BB	AA	AA	BB	BB	AA	AA	AA	AA	AA	AA	BB	AA	BB
chr1A_50105421	45.7204	1A	50105421	G/T	AA	BB	BB	BB	AA	BB	AA	BB	BB	AA	BB	BB	AA	AA	BB	AA	BB	AA	AA	BB	BB	BB	BB	AA	AA	AA	BB	AA	BB	BB	BB	BB	AA	AA	BB	BB	AA	AA	AA	AA	AA	AA	BB	AA	BB
chr1A_50776308	45.7204	1A	50776308	A/G	AA	BB	BB	BB	AA	BB	AA	BB	BB	AA	BB	BB	AA	AA	BB	AA	BB	AA	AA	BB	BB	BB	BB	AA	AA	AA	BB	AA	BB	BB	BB	BB	AA	AA	BB	BB	AA	AA	AA	AA	AA	AA	BB	AA	BB
chr1A_52231514	46.8076	1A	52231514	G/A	AA	BB	BB	BB	AA	BB	AA	BB	BB	AA	BB	BB	AA	AA	BB	AA	BB	AA	AA	BB	BB	BB	BB	AA	AA	AA	BB	AA	BB	BB	BB	BB	AA	AA	BB	BB	AA	AA	AA	AA	AA	AA	BB	AA	BB
chr1A_53437811	46.8076	1A	53437811	A/T	AA	BB	BB	BB	AA	BB	AA	BB	BB	AA	BB	BB	AA	AA	BB	AA	BB	AA	AA	BB	BB	BB	BB	AA	AA	AA	BB	AA	BB	BB	BB	BB	AA	AA	BB	BB	AA	AA	AA	AA	AA	AA	BB	AA	BB
chr1A_53903789	48.055	1A	53903789	A/G	AA	BB	BB	BB	AA	BB	AA	BB	BB	AA	BB	BB	AA	AA	BB	AA	BB	AA	AA	BB	BB	BB	BB	AA	AA	AA	BB	AA	BB	BB	AA	BB	AA	AA	BB	BB	AA	AA	AA	AA	AA	AA	BB	AA	BB
chr1A_54460442	48.055	1A	54460442	G/C	AA	BB	BB	BB	AA	BB	AA	BB	BB	AA	BB	BB	-	AA	BB	AA	BB	AA	AA	BB	BB	BB	BB	AA	AA	AA	BB	-	BB	BB	AA	BB	AA	AA	BB	BB	AA	AA	AA	AA	AA	AA	BB	AA	BB
chr1A_56340553	48.055	1A	56340553	T/C	AA	BB	BB	BB	AA	BB	AA	BB	BB	AA	BB	BB	AA	AA	BB	AA	BB	AA	AA	BB	BB	BB	BB	AA	AA	AA	BB	AA	BB	BB	AA	BB	AA	AA	BB	BB	AA	AA	AA	AA	AA	AA	BB	-	BB
chr1A_61088948	52.5751	1A	61088948	T/C	AA	BB	BB	BB	AA	BB	AA	BB	BB	AA	BB	BB	AA	AA	BB	AA	BB	AA	AA	BB	BB	BB	BB	BB	AA	AA	BB	AA	BB	BB	AA	BB	AA	BB	BB	BB	AA	AA	AA	AA	AA	AA	BB	AA	BB
chr1A_62010013	52.5751	1A	62010013	C/A	AA	BB	BB	BB	AA	BB	AA	BB	BB	AA	BB	BB	AA	AA	BB	AA	BB	AA	AA	BB	BB	BB	BB	BB	AA	AA	BB	AA	BB	BB	AA	BB	AA	BB	BB	BB	AA	AA	AA	AA	AA	AA	BB	AA	BB
chr1A_94106929	52.5751	1A	94106929	T/C	AA	BB	BB	BB	AA	BB	AA	BB	BB	AA	BB	BB	AA	AA	BB	AA	BB	AA	AA	BB	BB	BB	BB	BB	AA	AA	BB	-	BB	BB	AA	BB	AA	BB	BB	BB	AA	AA	AA	AA	AA	AA	BB	AA	BB
chr1A_120010546	52.5751	1A	120010546	C/T	AA	BB	BB	BB	AA	BB	AA	BB	BB	AA	BB	BB	AA	AA	BB	AA	BB	AA	AA	BB	BB	BB	BB	BB	AA	AA	BB	-	BB	BB	AA	BB	AA	BB	BB	BB	AA	AA	AA	AA	AA	AA	BB	AA	BB
chr1A_121137512	52.5751	1A	121137512	G/C	AA	BB	BB	BB	AA	BB	AA	BB	BB	AA	BB	BB	AA	AA	BB	AA	BB	AA	AA	BB	BB	BB	BB	BB	AA	AA	BB	AA	BB	BB	AA	BB	AA	BB	BB	BB	AA	AA	AA	AA	AA	AA	BB	AA	BB
chr1A_152408535	52.5751	1A	152408535	T/C	AA	BB	BB	BB	AA	BB	AA	BB	BB	AA	-	BB	AA	AA	BB	-	BB	AA	-	BB	BB	BB	BB	BB	AA	AA	BB	AA	BB	BB	-	-	AA	BB	-	BB	AA	AA	AA	AA	AA	AA	BB	AA	BB
chr1A_172186450	52.5751	1A	172186450	A/C	AA	-	BB	BB	AA	BB	AA	-	-	AA	-	BB	AA	AA	BB	AA	BB	AA	AA	BB	BB	BB	BB	BB	AA	AA	BB	AA	BB	BB	AA	BB	AA	BB	BB	BB	AA	AA	AA	AA	AA	AA	-	AA	BB
chr1A_177523793	52.5751	1A	177523793	A/C	AA	BB	BB	BB	AA	BB	AA	BB	BB	AA	BB	BB	AA	AA	BB	AA	BB	AA	AA	BB	BB	BB	BB	BB	AA	AA	BB	-	BB	BB	AA	BB	AA	BB	BB	BB	AA	AA	AA	AA	AA	AA	BB	AA	BB
chr1A_220176480	52.5751	1A	220176480	T/C	AA	BB	BB	BB	AA	BB	AA	BB	BB	AA	BB	BB	AA	AA	BB	AA	BB	AA	AA	BB	BB	BB	BB	BB	AA	AA	BB	-	BB	BB	AA	BB	AA	BB	BB	BB	AA	AA	AA	AA	AA	AA	BB	AA	BB
chr1A_220176487	52.5751	1A	220176487	G/A	AA	BB	BB	BB	AA	BB	AA	BB	BB	AA	BB	BB	AA	AA	BB	AA	BB	AA	AA	BB	BB	BB	BB	BB	AA	AA	BB	-	BB	BB	AA	BB	AA	BB	BB	BB	AA	AA	AA	AA	AA	AA	BB	AA	BB
chr1A_251376894	52.5751	1A	251376894	C/T	AA	BB	BB	BB	AA	BB	AA	BB	BB	AA	BB	BB	AA	AA	BB	AA	BB	AA	AA	BB	BB	BB	BB	BB	AA	AA	BB	AA	BB	BB	AA	BB	AA	BB	BB	BB	AA	AA	AA	AA	AA	AA	BB	AA	BB
chr1A_252101894	52.5751	1A	252101894	T/A	AA	BB	BB	BB	AA	-	AA	BB	BB	AA	BB	BB	AA	AA	BB	AA	BB	AA	AA	BB	BB	BB	BB	BB	AA	AA	BB	-	BB	BB	AA	BB	AA	-	BB	BB	AA	AA	AA	AA	AA	AA	BB	AA	BB
chr1A_255874119	52.5751	1A	255874119	T/A	AA	BB	BB	BB	AA	BB	AA	BB	BB	AA	BB	BB	AA	AA	BB	AA	BB	AA	AA	BB	BB	BB	BB	BB	AA	AA	BB	AA	BB	BB	AA	BB	AA	BB	BB	BB	AA	AA	AA	AA	AA	AA	BB	AA	BB
chr1A_256920594	52.5751	1A	256920594	C/T	AA	BB	BB	BB	AA	BB	AA	BB	BB	AA	BB	BB	AA	AA	BB	AA	BB	AA	AA	BB	BB	BB	BB	BB	AA	AA	BB	AA	BB	BB	AA	BB	AA	BB	BB	BB	AA	AA	AA	AA	AA	AA	BB	AA	BB
chr1A_256920597	52.5751	1A	256920597	T/C	AA	BB	BB	BB	AA	BB	AA	BB	BB	AA	BB	BB	AA	AA	BB	AA	BB	AA	AA	BB	BB	BB	BB	BB	AA	AA	BB	AA	BB	BB	AA	BB	AA	BB	BB	BB	AA	AA	AA	AA	AA	AA	BB	AA	BB
chr1A_256921241	52.5751	1A	256921241	C/T	AA	BB	BB	BB	AA	BB	AA	BB	BB	AA	BB	BB	AA	AA	BB	AA	BB	AA	AA	BB	BB	BB	BB	BB	AA	AA	BB	AA	BB	BB	AA	BB	AA	BB	BB	BB	AA	AA	AA	AA	AA	AA	BB	AA	BB
chr1A_256928919	52.5751	1A	256928919	C/A	AA	BB	BB	BB	AA	BB	AA	BB	BB	AA	BB	BB	AA	AA	BB	AA	BB	AA	AA	BB	BB	BB	BB	BB	AA	AA	BB	AA	BB	BB	AA	BB	AA	BB	BB	BB	AA	AA	AA	AA	AA	AA	BB	AA	BB
chr1A_256928934	52.5751	1A	256928934	G/T	AA	BB	BB	BB	AA	BB	AA	BB	BB	AA	BB	BB	AA	AA	BB	AA	BB	AA	AA	BB	BB	BB	BB	BB	AA	AA	BB	AA	BB	BB	AA	BB	AA	BB	BB	BB	AA	AA	AA	AA	AA	AA	BB	AA	BB
chr1A_258859399	52.5751	1A	258859399	G/T	AA	BB	BB	BB	AA	BB	AA	BB	BB	AA	BB	BB	AA	AA	BB	AA	-	AA	AA	BB	BB	-	BB	BB	AA	AA	BB	AA	BB	BB	AA	BB	AA	BB	BB	BB	-	AA	AA	AA	AA	AA	BB	AA	BB
chr1A_259478516	52.5751	1A	259478516	C/T	AA	BB	BB	BB	AA	BB	AA	BB	BB	AA	BB	BB	AA	AA	BB	AA	BB	AA	AA	BB	BB	BB	-	BB	AA	AA	BB	AA	BB	BB	AA	BB	AA	BB	BB	BB	AA	AA	AA	AA	AA	AA	BB	AA	BB
chr1A_259478530	52.5751	1A	259478530	A/T	AA	BB	BB	BB	AA	BB	AA	BB	BB	AA	BB	BB	AA	AA	BB	AA	BB	AA	AA	BB	BB	BB	-	BB	AA	AA	BB	AA	BB	BB	AA	BB	AA	BB	BB	BB	AA	AA	AA	AA	AA	AA	BB	AA	BB
chr1A_262443087	52.5751	1A	262443087	C/T	AA	BB	BB	BB	AA	BB	AA	BB	BB	AA	BB	BB	AA	AA	BB	AA	BB	AA	AA	BB	BB	BB	BB	BB	AA	AA	BB	AA	BB	BB	AA	BB	AA	BB	BB	BB	AA	AA	AA	AA	AA	AA	BB	AA	BB
chr1A_265067602	52.5751	1A	265067602	C/T	AA	BB	BB	BB	-	BB	AA	BB	BB	AA	BB	BB	AA	AA	BB	AA	BB	AA	AA	BB	BB	BB	BB	BB	AA	AA	BB	AA	BB	BB	AA	BB	AA	BB	BB	BB	AA	AA	AA	AA	AA	AA	BB	AA	BB
chr1A_266198841	52.5751	1A	266198841	A/C	AA	BB	BB	BB	AA	BB	AA	BB	BB	AA	BB	BB	AA	AA	-	AA	BB	AA	AA	BB	BB	BB	BB	-	AA	AA	BB	AA	BB	BB	AA	BB	AA	BB	BB	BB	AA	AA	AA	AA	AA	AA	BB	AA	BB
chr1A_283847888	52.5751	1A	283847888	T/G	AA	BB	BB	BB	AA	BB	AA	BB	BB	AA	BB	BB	AA	AA	BB	AA	BB	AA	AA	BB	BB	BB	BB	BB	AA	AA	BB	-	BB	BB	AA	BB	AA	BB	BB	BB	AA	AA	AA	AA	AA	AA	BB	AA	BB
chr1A_283855283	52.5751	1A	283855283	C/T	AA	BB	BB	BB	AA	BB	AA	BB	BB	AA	-	BB	AA	AA	BB	AA	BB	AA	AA	BB	BB	BB	BB	BB	AA	AA	BB	-	BB	BB	AA	BB	AA	BB	BB	BB	AA	AA	AA	AA	AA	AA	BB	AA	BB
chr1A_285206887	52.5751	1A	285206887	A/C	AA	BB	BB	BB	AA	BB	AA	-	BB	AA	BB	BB	AA	AA	BB	AA	BB	AA	AA	BB	BB	BB	BB	BB	AA	AA	BB	AA	BB	BB	AA	BB	AA	BB	BB	BB	AA	AA	AA	AA	AA	AA	BB	AA	BB
chr1A_289268176	52.5751	1A	289268176	T/C	AA	BB	BB	BB	AA	BB	AA	BB	BB	AA	BB	BB	AA	AA	BB	AA	BB	AA	AA	BB	BB	BB	BB	BB	AA	AA	BB	-	BB	BB	AA	BB	AA	BB	BB	BB	AA	AA	AA	AA	AA	AA	BB	AA	BB
chr1A_289268398	52.5751	1A	289268398	G/T	AA	BB	BB	BB	AA	BB	AA	BB	BB	AA	BB	BB	AA	AA	BB	AA	-	AA	AA	BB	BB	BB	BB	BB	AA	AA	BB	AA	BB	BB	AA	BB	AA	BB	BB	BB	AA	AA	AA	AA	AA	AA	BB	AA	BB
chr1A_290369635	52.5751	1A	290369635	A/G	AA	BB	BB	BB	AA	BB	AA	BB	BB	AA	BB	BB	AA	AA	BB	AA	BB	AA	AA	BB	BB	BB	BB	BB	AA	AA	BB	AA	BB	BB	AA	BB	AA	BB	BB	BB	AA	AA	AA	AA	AA	AA	BB	AA	BB
chr1A_290732234	52.5751	1A	290732234	G/C	AA	BB	BB	BB	AA	BB	AA	BB	BB	AA	BB	BB	AA	AA	BB	AA	BB	AA	AA	BB	BB	BB	BB	BB	AA	AA	BB	AA	BB	BB	AA	BB	AA	BB	BB	BB	AA	AA	AA	AA	AA	AA	BB	AA	BB
chr1A_294734915	52.5751	1A	294734915	G/A	AA	BB	BB	BB	AA	BB	AA	BB	BB	AA	BB	BB	AA	AA	BB	AA	BB	AA	AA	BB	-	BB	BB	BB	AA	AA	BB	-	BB	BB	AA	BB	AA	BB	BB	BB	AA	AA	AA	AA	AA	AA	BB	AA	BB
chr1A_294735024	52.5751	1A	294735024	A/C	AA	BB	BB	BB	AA	BB	AA	BB	BB	AA	BB	BB	AA	AA	BB	AA	BB	AA	AA	BB	BB	BB	BB	BB	AA	AA	BB	AA	BB	BB	AA	BB	AA	BB	BB	BB	AA	AA	AA	AA	AA	AA	BB	AA	BB
chr1A_294736741	52.5751	1A	294736741	C/T	AA	BB	BB	BB	AA	BB	AA	BB	-	AA	BB	BB	AA	AA	BB	AA	BB	AA	AA	BB	BB	-	BB	BB	AA	AA	BB	AA	BB	BB	AA	BB	AA	-	BB	BB	AA	AA	AA	AA	AA	AA	BB	AA	BB
chr1A_298646355	52.5751	1A	298646355	A/G	AA	BB	BB	BB	AA	BB	AA	BB	BB	AA	BB	BB	AA	AA	BB	AA	BB	AA	AA	BB	BB	BB	BB	BB	AA	AA	BB	AA	BB	BB	AA	BB	AA	BB	BB	BB	AA	AA	AA	AA	AA	AA	BB	AA	BB
chr1A_298654601	52.5751	1A	298654601	T/C	AA	BB	BB	BB	AA	BB	AA	BB	BB	AA	BB	BB	AA	AA	BB	AA	BB	AA	AA	BB	BB	BB	BB	BB	AA	AA	BB	-	BB	BB	AA	BB	AA	BB	BB	BB	AA	AA	AA	AA	AA	AA	BB	AA	BB
chr1A_299105786	52.5751	1A	299105786	C/G	AA	BB	BB	BB	AA	BB	AA	BB	BB	AA	BB	BB	AA	AA	BB	AA	BB	AA	AA	BB	BB	BB	BB	BB	AA	AA	BB	AA	BB	BB	AA	BB	AA	BB	BB	BB	AA	AA	AA	AA	AA	AA	BB	AA	BB
chr1A_299628848	52.5751	1A	299628848	T/C	AA	BB	BB	BB	AA	BB	AA	BB	BB	AA	BB	BB	AA	AA	BB	AA	BB	AA	AA	BB	BB	BB	BB	BB	AA	AA	BB	AA	BB	BB	AA	BB	AA	BB	BB	BB	AA	AA	AA	AA	AA	AA	BB	AA	BB
chr1A_302939347	52.5751	1A	302939347	C/A	AA	BB	BB	BB	AA	BB	AA	BB	BB	AA	BB	BB	AA	AA	BB	AA	BB	AA	AA	BB	BB	BB	BB	BB	AA	AA	BB	AA	BB	BB	AA	BB	AA	BB	BB	BB	AA	AA	AA	AA	AA	AA	BB	AA	BB
chr1A_307408817	52.5751	1A	307408817	T/C	AA	BB	BB	BB	AA	BB	AA	BB	BB	AA	BB	BB	AA	AA	BB	AA	BB	AA	AA	BB	BB	BB	BB	-	AA	AA	-	-	BB	BB	AA	BB	AA	BB	BB	BB	AA	AA	AA	AA	AA	AA	BB	AA	BB
chr1A_307408827	52.5751	1A	307408827	C/T	AA	BB	BB	BB	AA	BB	AA	BB	BB	AA	BB	BB	AA	AA	BB	AA	BB	AA	AA	BB	BB	BB	BB	-	AA	AA	-	-	BB	-	AA	BB	AA	BB	BB	BB	AA	AA	AA	AA	AA	AA	BB	AA	BB
chr1A_309452599	52.5751	1A	309452599	G/A	AA	BB	BB	BB	AA	BB	AA	BB	BB	AA	BB	BB	AA	AA	BB	AA	BB	AA	AA	BB	BB	BB	BB	BB	AA	AA	BB	AA	BB	BB	AA	BB	AA	BB	BB	BB	AA	AA	AA	AA	AA	AA	BB	AA	BB
chr1A_311808383	52.5751	1A	311808383	C/T	AA	BB	BB	BB	AA	BB	AA	BB	BB	AA	BB	BB	AA	AA	BB	AA	BB	AA	AA	BB	BB	BB	BB	BB	AA	AA	BB	AA	BB	BB	AA	BB	AA	BB	BB	BB	AA	AA	AA	AA	AA	AA	BB	AA	BB
chr1A_312610792	52.5751	1A	312610792	G/A	AA	BB	BB	BB	AA	BB	AA	BB	BB	AA	BB	BB	AA	AA	BB	AA	BB	AA	AA	BB	BB	BB	BB	BB	AA	AA	BB	-	BB	BB	AA	BB	AA	BB	BB	BB	AA	AA	AA	AA	AA	AA	BB	AA	BB
chr1A_313590881	52.5751	1A	313590881	G/T	AA	BB	BB	BB	AA	BB	AA	BB	BB	AA	BB	BB	AA	AA	BB	AA	BB	AA	AA	BB	BB	BB	BB	BB	AA	AA	BB	AA	BB	BB	AA	BB	AA	BB	BB	BB	AA	AA	AA	AA	AA	AA	BB	AA	BB
chr1A_338840971	52.5751	1A	338840971	T/C	AA	BB	BB	BB	-	BB	AA	BB	BB	AA	BB	BB	AA	AA	BB	AA	BB	AA	AA	-	BB	BB	BB	BB	AA	AA	BB	AA	BB	BB	AA	BB	AA	BB	BB	BB	AA	AA	AA	AA	AA	AA	BB	AA	BB
chr1A_339927670	52.5751	1A	339927670	C/T	AA	BB	BB	BB	AA	BB	AA	BB	BB	AA	BB	BB	AA	AA	BB	AA	BB	AA	AA	BB	BB	BB	BB	BB	AA	AA	BB	AA	BB	BB	AA	BB	AA	BB	BB	BB	AA	AA	AA	AA	AA	AA	BB	AA	BB
chr1A_342385338	52.5751	1A	342385338	A/G	AA	BB	BB	BB	AA	BB	AA	BB	BB	AA	BB	BB	AA	AA	BB	AA	BB	AA	AA	BB	BB	BB	BB	BB	AA	AA	BB	AA	BB	BB	AA	BB	AA	BB	BB	BB	AA	AA	AA	AA	AA	AA	BB	AA	BB
chr1A_351860681	52.5751	1A	351860681	C/T	AA	BB	BB	BB	AA	BB	AA	BB	BB	AA	BB	BB	AA	AA	BB	AA	BB	AA	AA	BB	BB	BB	BB	BB	AA	AA	BB	-	BB	BB	AA	BB	AA	BB	BB	BB	AA	AA	AA	AA	AA	-	BB	AA	BB
chr1A_357173856	52.5751	1A	357173856	G/A	AA	BB	BB	BB	AA	BB	AA	BB	BB	AA	BB	BB	AA	AA	BB	AA	BB	AA	AA	BB	BB	BB	BB	BB	AA	AA	BB	AA	BB	BB	AA	BB	AA	BB	BB	BB	AA	AA	AA	AA	AA	AA	BB	AA	BB
chr1A_372068487	52.5751	1A	372068487	G/A	AA	BB	BB	BB	AA	BB	AA	BB	BB	AA	BB	BB	AA	AA	BB	AA	BB	AA	AA	BB	BB	BB	BB	BB	AA	AA	BB	AA	BB	BB	AA	BB	AA	BB	BB	BB	AA	AA	AA	AA	AA	AA	BB	AA	BB
chr1A_394579102	52.5751	1A	394579102	G/A	AA	BB	BB	BB	AA	BB	AA	-	BB	AA	BB	BB	AA	AA	BB	AA	BB	AA	AA	BB	BB	BB	BB	-	AA	AA	BB	-	-	BB	AA	BB	AA	BB	BB	BB	AA	AA	AA	AA	AA	AA	BB	AA	BB
chr1A_394852932	52.5751	1A	394852932	T/G	AA	BB	BB	BB	AA	BB	AA	BB	BB	-	BB	BB	AA	AA	BB	AA	BB	AA	AA	BB	BB	BB	BB	BB	AA	AA	BB	AA	BB	BB	AA	BB	AA	BB	BB	BB	AA	AA	AA	AA	AA	AA	BB	AA	BB
chr1A_430344347	52.5751	1A	430344347	T/C	AA	BB	BB	BB	AA	BB	AA	BB	BB	AA	BB	BB	AA	AA	BB	-	BB	AA	AA	BB	BB	BB	BB	BB	AA	AA	BB	AA	BB	BB	AA	BB	AA	BB	BB	BB	AA	AA	AA	AA	AA	AA	BB	AA	BB
chr1A_462390958	53.6574	1A	462390958	T/C	AA	BB	AA	BB	AA	BB	AA	BB	BB	AA	BB	BB	AA	AA	BB	AA	BB	AA	AA	BB	BB	BB	BB	BB	AA	AA	BB	AA	BB	BB	AA	BB	AA	BB	BB	BB	AA	AA	AA	AA	AA	AA	BB	AA	BB
chr1A_474702408	56.8812	1A	474702408	A/G	AA	BB	AA	BB	AA	BB	AA	BB	BB	AA	BB	BB	AA	AA	BB	-	BB	-	AA	BB	BB	BB	BB	BB	-	AA	BB	AA	BB	BB	AA	BB	AA	BB	BB	BB	AA	AA	AA	-	AA	AA	BB	AA	BB
chr1A_475408896	56.8812	1A	475408896	G/A	AA	BB	AA	BB	AA	BB	AA	BB	BB	AA	BB	BB	AA	AA	BB	AA	BB	AA	AA	BB	BB	BB	BB	BB	AA	AA	BB	AA	BB	BB	AA	BB	AA	BB	BB	BB	AA	AA	AA	AA	AA	AA	BB	AA	BB
chr1A_475409340	56.8812	1A	475409340	C/T	AA	BB	AA	-	AA	BB	AA	BB	BB	AA	BB	BB	AA	AA	BB	AA	BB	AA	AA	BB	BB	BB	BB	BB	AA	AA	BB	AA	BB	BB	AA	BB	AA	BB	BB	BB	AA	AA	AA	AA	AA	AA	BB	AA	BB
chr1A_476769087	56.8812	1A	476769087	C/T	AA	BB	AA	BB	AA	BB	AA	BB	BB	AA	BB	BB	AA	AA	BB	AA	BB	AA	AA	BB	BB	BB	BB	BB	AA	AA	BB	AA	BB	BB	AA	BB	AA	BB	BB	BB	AA	AA	AA	AA	AA	AA	BB	AA	BB
chr1A_476985289	56.8812	1A	476985289	A/G	AA	BB	AA	BB	AA	BB	AA	BB	BB	AA	BB	BB	AA	AA	BB	AA	BB	AA	AA	BB	BB	BB	BB	BB	AA	AA	BB	AA	BB	BB	AA	BB	AA	BB	BB	BB	AA	AA	AA	AA	AA	AA	BB	AA	BB
chr1A_477699790	56.8812	1A	477699790	T/C	AA	BB	AA	BB	AA	BB	AA	BB	BB	AA	BB	BB	AA	AA	BB	AA	BB	AA	AA	BB	BB	BB	-	BB	AA	AA	BB	-	-	BB	AA	BB	AA	BB	BB	BB	AA	AA	AA	AA	AA	AA	BB	AA	BB
chr1A_477728609	56.8812	1A	477728609	T/A	AA	BB	AA	BB	AA	BB	AA	BB	BB	AA	BB	BB	AA	AA	BB	AA	BB	AA	AA	BB	BB	BB	BB	BB	AA	AA	BB	-	BB	BB	AA	BB	AA	BB	BB	BB	AA	AA	AA	AA	AA	AA	BB	AA	BB
chr1A_478261764	56.8812	1A	478261764	G/A	AA	BB	AA	BB	AA	BB	AA	BB	BB	AA	BB	BB	AA	AA	BB	AA	BB	AA	AA	BB	BB	BB	BB	BB	AA	AA	BB	AA	BB	BB	AA	BB	AA	BB	BB	BB	AA	AA	AA	AA	AA	AA	BB	AA	BB
chr1A_478350567	56.8812	1A	478350567	C/T	AA	BB	AA	BB	AA	BB	AA	BB	BB	AA	BB	BB	AA	AA	BB	AA	BB	AA	AA	BB	BB	BB	BB	BB	AA	AA	BB	AA	BB	BB	AA	BB	AA	BB	BB	BB	AA	AA	AA	AA	AA	AA	BB	AA	BB
chr1A_480598673	56.8812	1A	480598673	G/C	AA	BB	AA	BB	AA	BB	AA	BB	BB	AA	BB	BB	AA	AA	BB	AA	BB	AA	AA	BB	BB	BB	BB	BB	AA	AA	BB	AA	BB	BB	AA	BB	AA	BB	BB	BB	AA	AA	AA	AA	AA	AA	BB	AA	BB
chr1A_484300344	57.9684	1A	484300344	A/G	AA	BB	AA	BB	AA	BB	AA	BB	BB	AA	BB	BB	AA	AA	BB	AA	BB	AA	BB	BB	BB	BB	BB	BB	AA	AA	BB	AA	BB	BB	AA	BB	AA	BB	BB	BB	AA	AA	AA	AA	AA	AA	BB	AA	BB
chr1A_484300594	57.9684	1A	484300594	G/T	AA	BB	AA	BB	AA	BB	AA	BB	BB	AA	BB	BB	AA	AA	BB	AA	BB	AA	BB	BB	BB	BB	BB	BB	AA	AA	BB	AA	BB	BB	AA	BB	AA	BB	BB	BB	AA	AA	AA	AA	AA	AA	BB	AA	BB
chr1A_486389111	57.9684	1A	486389111	C/T	AA	BB	AA	BB	AA	BB	AA	BB	BB	AA	BB	BB	AA	AA	BB	AA	BB	AA	BB	BB	BB	BB	BB	BB	AA	AA	BB	AA	BB	BB	AA	BB	AA	BB	BB	BB	AA	AA	AA	AA	AA	AA	BB	AA	BB
chr1A_487470930	57.9684	1A	487470930	G/C	AA	BB	AA	BB	AA	BB	AA	BB	BB	AA	BB	BB	AA	AA	BB	AA	BB	AA	BB	BB	BB	BB	BB	BB	AA	AA	BB	AA	BB	BB	AA	BB	AA	BB	BB	BB	AA	AA	AA	AA	AA	AA	BB	AA	-
chr1A_487470938	57.9684	1A	487470938	A/C	AA	BB	AA	BB	AA	BB	AA	BB	BB	AA	BB	BB	AA	AA	-	AA	BB	AA	BB	BB	BB	BB	BB	BB	AA	AA	BB	AA	BB	BB	AA	BB	AA	BB	BB	BB	AA	AA	AA	AA	AA	AA	BB	AA	-
chr1A_488065024	57.9684	1A	488065024	G/A	AA	BB	AA	BB	AA	BB	AA	-	BB	AA	BB	BB	AA	AA	BB	AA	BB	AA	BB	BB	BB	BB	BB	BB	AA	AA	BB	AA	BB	BB	AA	BB	AA	BB	BB	BB	AA	AA	AA	AA	AA	AA	BB	AA	BB
chr1A_488065054	57.9684	1A	488065054	C/T	AA	BB	AA	BB	AA	BB	AA	-	BB	AA	BB	BB	AA	AA	BB	AA	BB	AA	BB	BB	BB	BB	BB	BB	AA	AA	BB	AA	BB	BB	AA	BB	AA	BB	BB	BB	AA	AA	AA	AA	AA	AA	BB	AA	BB
chr1A_488233689	57.9684	1A	488233689	G/C	AA	BB	AA	BB	AA	BB	AA	BB	BB	AA	BB	BB	AA	AA	BB	AA	BB	AA	BB	BB	BB	BB	BB	BB	AA	AA	BB	-	BB	BB	AA	BB	AA	BB	BB	BB	AA	AA	AA	AA	AA	AA	BB	AA	BB
chr1A_489286099	57.9684	1A	489286099	T/C	AA	BB	AA	BB	AA	BB	AA	BB	BB	AA	BB	BB	AA	AA	BB	-	BB	AA	BB	BB	BB	BB	BB	BB	AA	AA	BB	-	BB	BB	AA	BB	AA	BB	BB	BB	AA	AA	AA	AA	AA	AA	BB	AA	BB
chr1A_489383142	57.9684	1A	489383142	T/C	AA	BB	AA	BB	-	BB	AA	BB	BB	AA	BB	BB	AA	AA	BB	AA	BB	-	BB	BB	BB	BB	BB	BB	AA	AA	BB	AA	BB	BB	AA	BB	AA	BB	BB	BB	AA	AA	AA	AA	AA	AA	BB	AA	BB
chr1A_492023268	59.0558	1A	492023268	T/C	AA	BB	AA	-	AA	BB	AA	-	BB	AA	BB	AA	AA	AA	BB	AA	BB	AA	BB	BB	BB	BB	BB	-	AA	AA	-	AA	-	BB	AA	BB	-	BB	BB	BB	AA	AA	AA	AA	AA	AA	BB	AA	BB
chr1A_492023282	59.0558	1A	492023282	T/G	AA	BB	AA	-	AA	BB	AA	-	BB	AA	BB	AA	AA	AA	BB	AA	BB	AA	BB	BB	BB	BB	BB	-	AA	AA	-	AA	-	BB	AA	BB	-	BB	BB	BB	AA	AA	AA	AA	AA	AA	BB	AA	BB
chr1A_492060934	59.0558	1A	492060934	A/C	AA	BB	AA	BB	AA	BB	AA	BB	BB	AA	-	AA	AA	AA	BB	AA	BB	AA	BB	BB	BB	BB	BB	BB	AA	AA	BB	AA	BB	BB	AA	BB	AA	BB	BB	BB	AA	AA	AA	AA	AA	AA	BB	AA	BB
chr1A_495448426	59.0558	1A	495448426	C/T	AA	BB	AA	BB	AA	BB	AA	BB	BB	AA	BB	AA	AA	AA	BB	AA	BB	AA	BB	BB	BB	BB	BB	BB	AA	AA	BB	-	BB	BB	AA	BB	AA	BB	BB	BB	AA	AA	AA	AA	AA	AA	BB	AA	BB
chr1A_496648729	61.4055	1A	496648729	C/T	AA	BB	AA	BB	AA	BB	AA	BB	BB	AA	BB	AA	AA	AA	BB	AA	BB	-	BB	BB	BB	BB	BB	BB	AA	AA	BB	-	BB	BB	AA	BB	AA	BB	BB	BB	AA	AA	AA	AA	AA	AA	BB	BB	BB
chr1A_497201682	61.4055	1A	497201682	G/A	AA	BB	AA	BB	AA	BB	AA	BB	BB	AA	BB	AA	AA	AA	BB	AA	BB	AA	BB	BB	BB	BB	BB	BB	AA	AA	BB	AA	BB	BB	AA	BB	AA	BB	BB	BB	AA	AA	AA	AA	AA	AA	BB	BB	BB
chr1A_497499071	62.7196	1A	497499071	G/C	AA	BB	AA	BB	AA	BB	AA	BB	BB	AA	BB	AA	AA	AA	BB	AA	BB	AA	BB	BB	BB	BB	BB	BB	AA	AA	BB	AA	BB	BB	AA	BB	AA	BB	BB	BB	AA	AA	AA	AA	AA	AA	BB	BB	BB
chr1A_497902351	62.7196	1A	497902351	T/C	AA	BB	AA	BB	AA	BB	AA	BB	BB	AA	BB	AA	AA	AA	BB	AA	BB	AA	BB	BB	BB	BB	BB	BB	AA	AA	BB	AA	BB	BB	AA	BB	AA	BB	BB	BB	AA	AA	AA	AA	AA	AA	BB	BB	BB
chr1A_497933410	62.7196	1A	497933410	G/A	AA	BB	AA	BB	AA	BB	AA	BB	BB	AA	BB	AA	AA	AA	BB	AA	BB	AA	BB	BB	BB	BB	BB	BB	AA	AA	BB	-	BB	BB	AA	BB	AA	BB	BB	BB	AA	AA	AA	AA	AA	AA	BB	BB	BB
chr1A_497933432	62.7196	1A	497933432	G/A	AA	BB	AA	BB	AA	BB	AA	BB	BB	AA	BB	AA	AA	AA	BB	AA	BB	AA	BB	BB	BB	BB	BB	BB	AA	AA	BB	-	BB	BB	AA	BB	AA	BB	BB	BB	AA	AA	AA	AA	AA	AA	BB	BB	BB
chr1A_498427041	62.7196	1A	498427041	T/G	AA	BB	AA	BB	AA	-	AA	BB	-	AA	BB	AA	AA	AA	BB	AA	-	AA	BB	BB	BB	BB	BB	BB	AA	AA	BB	AA	BB	BB	AA	BB	AA	BB	BB	BB	AA	AA	AA	AA	AA	AA	BB	BB	BB
chr1A_498427043	62.7196	1A	498427043	A/G	AA	BB	AA	BB	AA	-	AA	BB	-	AA	BB	AA	AA	AA	BB	AA	-	AA	BB	BB	BB	BB	BB	BB	AA	AA	BB	AA	BB	BB	AA	BB	AA	BB	BB	BB	AA	AA	AA	AA	AA	AA	BB	BB	BB
chr1A_504610880	62.7196	1A	504610880	T/C	AA	BB	AA	BB	AA	BB	AA	BB	BB	AA	BB	AA	AA	AA	BB	AA	BB	AA	BB	BB	BB	BB	BB	BB	AA	AA	BB	AA	BB	BB	AA	BB	AA	BB	BB	BB	AA	AA	AA	AA	AA	AA	BB	BB	BB
chr1A_505682479	64.9583	1A	505682479	T/C	AA	BB	AA	AA	AA	BB	AA	BB	BB	AA	BB	AA	AA	AA	BB	AA	BB	AA	BB	BB	BB	BB	BB	BB	AA	AA	BB	AA	BB	BB	AA	BB	AA	BB	BB	BB	AA	AA	AA	AA	AA	AA	BB	BB	BB
chr1A_506671630	64.9583	1A	506671630	C/A	AA	BB	AA	AA	AA	BB	AA	BB	BB	AA	BB	AA	AA	AA	BB	AA	BB	AA	BB	BB	BB	BB	BB	BB	AA	AA	BB	AA	BB	BB	AA	BB	AA	BB	BB	BB	AA	AA	AA	AA	AA	AA	BB	BB	BB
chr1A_508184636	64.9583	1A	508184636	C/T	AA	BB	AA	AA	AA	BB	AA	BB	BB	AA	BB	AA	AA	AA	BB	AA	BB	AA	BB	BB	BB	BB	BB	BB	AA	AA	BB	AA	BB	BB	AA	BB	AA	BB	BB	BB	AA	AA	AA	AA	AA	AA	BB	BB	BB
chr1A_510849322	64.9583	1A	510849322	T/C	AA	BB	AA	AA	AA	-	AA	BB	BB	AA	BB	AA	AA	AA	-	AA	BB	AA	BB	BB	BB	BB	BB	BB	AA	AA	BB	AA	BB	BB	AA	BB	AA	BB	BB	BB	AA	AA	AA	AA	AA	AA	BB	BB	BB
chr1A_511632612	66.0522	1A	511632612	G/C	AA	BB	AA	AA	AA	BB	AA	BB	BB	AA	BB	AA	AA	AA	BB	AA	BB	AA	BB	BB	BB	BB	BB	BB	AA	AA	BB	AA	BB	BB	AA	BB	AA	BB	-	BB	AA	AA	AA	AA	AA	AA	BB	BB	BB
chr1A_513503126	66.0522	1A	513503126	C/G	AA	BB	AA	AA	AA	BB	AA	BB	BB	AA	BB	AA	AA	AA	BB	AA	BB	AA	BB	BB	BB	BB	BB	BB	AA	AA	BB	AA	BB	BB	AA	BB	AA	BB	BB	BB	AA	AA	AA	AA	AA	AA	BB	BB	BB
chr1A_514115822	68.2341	1A	514115822	C/T	AA	BB	AA	AA	AA	BB	AA	BB	BB	AA	AA	AA	AA	AA	BB	AA	BB	AA	BB	BB	BB	BB	BB	BB	AA	AA	BB	AA	BB	BB	AA	BB	AA	BB	BB	BB	AA	AA	AA	AA	BB	AA	BB	BB	BB
chr1A_514115849	68.2341	1A	514115849	C/T	AA	BB	AA	AA	AA	BB	AA	BB	BB	AA	AA	AA	AA	AA	BB	AA	BB	AA	BB	BB	BB	BB	BB	BB	AA	AA	BB	AA	BB	BB	AA	BB	AA	BB	BB	BB	AA	AA	AA	AA	BB	AA	BB	BB	BB
chr1A_516079891	71.4792	1A	516079891	C/G	AA	BB	AA	AA	AA	BB	AA	BB	BB	AA	AA	AA	AA	AA	BB	AA	BB	AA	BB	BB	BB	BB	BB	BB	AA	AA	BB	AA	BB	BB	AA	BB	AA	BB	BB	BB	AA	AA	AA	AA	BB	AA	BB	BB	AA
chr1A_516581303	71.4792	1A	516581303	G/A	AA	BB	AA	AA	AA	BB	AA	BB	BB	AA	AA	AA	AA	AA	-	AA	BB	AA	BB	BB	-	BB	BB	-	AA	AA	BB	AA	BB	BB	AA	-	AA	-	BB	BB	AA	AA	AA	AA	BB	AA	BB	BB	AA
chr1A_516581337	71.4792	1A	516581337	T/C	AA	BB	AA	AA	AA	BB	AA	BB	BB	AA	AA	AA	AA	AA	-	AA	BB	AA	BB	BB	-	BB	BB	BB	AA	AA	BB	AA	BB	BB	AA	-	AA	BB	BB	BB	AA	AA	AA	AA	BB	AA	BB	BB	AA
chr1A_516584271	71.4792	1A	516584271	A/T	AA	BB	AA	AA	AA	BB	AA	-	BB	AA	AA	AA	AA	AA	BB	AA	BB	AA	BB	BB	BB	BB	BB	BB	AA	AA	BB	AA	-	BB	AA	BB	AA	BB	BB	BB	AA	AA	AA	AA	BB	AA	-	BB	AA
chr1A_531281699	77.0798	1A	531281699	G/A	AA	BB	AA	AA	AA	BB	AA	BB	AA	AA	AA	AA	AA	AA	BB	AA	BB	AA	BB	BB	BB	BB	BB	BB	AA	AA	BB	AA	BB	BB	AA	BB	AA	BB	BB	BB	BB	AA	AA	AA	BB	AA	BB	BB	AA
chr1A_531665976	78.4708	1A	531665976	G/C	AA	BB	AA	AA	AA	BB	AA	AA	AA	AA	AA	AA	AA	AA	-	AA	BB	AA	BB	BB	BB	BB	BB	BB	AA	AA	BB	AA	BB	BB	AA	BB	AA	BB	BB	BB	BB	AA	AA	AA	BB	AA	BB	BB	AA
chr1A_531993132	78.4708	1A	531993132	G/C	AA	BB	AA	AA	AA	BB	AA	AA	AA	AA	AA	AA	AA	AA	BB	AA	BB	AA	BB	BB	BB	BB	BB	BB	AA	AA	BB	AA	BB	BB	AA	BB	AA	BB	BB	BB	BB	AA	AA	AA	BB	AA	BB	BB	AA
chr1A_531993159	78.4708	1A	531993159	C/A	AA	BB	AA	AA	AA	BB	AA	AA	AA	AA	AA	AA	AA	AA	BB	AA	BB	AA	BB	BB	BB	BB	BB	BB	AA	AA	BB	AA	BB	BB	AA	BB	AA	BB	BB	BB	BB	AA	AA	AA	BB	AA	BB	BB	AA
chr1A_533168769	80.4586	1A	533168769	G/C	AA	BB	AA	AA	AA	BB	AA	AA	AA	AA	AA	AA	AA	AA	BB	AA	BB	AA	BB	BB	BB	BB	BB	BB	AA	AA	BB	AA	BB	BB	AA	BB	AA	BB	BB	BB	BB	AA	AA	BB	BB	AA	BB	BB	AA
chr1A_533670362	80.4586	1A	533670362	C/T	AA	BB	AA	-	AA	BB	AA	-	AA	AA	AA	AA	AA	AA	BB	AA	BB	AA	BB	BB	BB	BB	BB	BB	AA	AA	BB	AA	BB	BB	AA	BB	AA	BB	BB	BB	BB	AA	AA	BB	BB	AA	BB	BB	AA
chr1A_533670377	80.4586	1A	533670377	T/C	AA	BB	AA	AA	AA	BB	AA	AA	AA	AA	AA	AA	AA	AA	BB	AA	BB	AA	BB	BB	BB	BB	BB	BB	AA	AA	BB	AA	BB	BB	AA	BB	AA	BB	BB	BB	BB	AA	AA	BB	BB	AA	BB	BB	AA
chr1A_534201578	80.4586	1A	534201578	G/C	AA	BB	AA	AA	AA	BB	AA	AA	AA	AA	AA	AA	AA	AA	BB	AA	BB	AA	BB	BB	BB	BB	BB	BB	AA	AA	BB	AA	BB	BB	AA	BB	AA	BB	BB	BB	BB	AA	AA	BB	BB	AA	BB	BB	AA
chr1A_534201579	80.4586	1A	534201579	C/G	AA	BB	AA	AA	AA	BB	AA	AA	AA	AA	AA	AA	AA	AA	BB	AA	BB	AA	BB	BB	BB	BB	BB	BB	AA	AA	BB	AA	BB	BB	AA	BB	AA	BB	BB	BB	BB	AA	AA	BB	BB	AA	BB	BB	AA
chr1A_534201607	80.4586	1A	534201607	G/A	AA	BB	AA	AA	AA	BB	AA	AA	AA	AA	AA	AA	AA	AA	BB	AA	BB	AA	BB	BB	BB	BB	BB	BB	AA	AA	BB	AA	BB	BB	AA	BB	AA	BB	BB	BB	BB	AA	AA	BB	BB	AA	BB	BB	AA
chr1A_534768623	80.4586	1A	534768623	A/G	AA	BB	AA	AA	AA	BB	AA	-	AA	AA	AA	AA	AA	AA	BB	AA	BB	-	BB	BB	BB	BB	BB	BB	AA	AA	BB	-	-	BB	AA	-	AA	BB	BB	BB	BB	AA	AA	BB	BB	AA	BB	BB	AA
chr1A_535734487	80.4586	1A	535734487	G/C	AA	BB	AA	-	AA	BB	AA	-	AA	AA	AA	AA	AA	AA	BB	-	BB	AA	BB	BB	BB	BB	BB	BB	-	AA	BB	-	BB	BB	AA	BB	AA	BB	BB	BB	BB	AA	AA	BB	BB	AA	BB	BB	AA
chr1A_535734508	80.4586	1A	535734508	C/T	AA	BB	AA	-	AA	BB	AA	-	AA	AA	AA	AA	AA	AA	BB	-	BB	AA	BB	BB	BB	BB	BB	BB	-	AA	BB	-	BB	BB	AA	BB	AA	BB	BB	BB	BB	AA	AA	BB	BB	AA	BB	BB	AA
chr1A_536172052	80.4586	1A	536172052	C/G	AA	BB	AA	AA	AA	BB	AA	AA	AA	AA	AA	AA	AA	AA	BB	AA	BB	AA	BB	BB	BB	BB	BB	BB	BB	AA	BB	AA	BB	BB	AA	BB	AA	BB	BB	BB	BB	AA	AA	BB	BB	AA	BB	BB	AA
chr1A_539777735	84.0849	1A	539777735	G/C	AA	BB	AA	AA	AA	AA	AA	AA	AA	BB	AA	AA	AA	AA	BB	AA	BB	AA	BB	BB	BB	BB	BB	BB	BB	AA	BB	AA	BB	BB	AA	BB	AA	BB	BB	BB	BB	AA	AA	BB	BB	AA	BB	BB	AA
chr1A_540665495	85.5153	1A	540665495	G/A	AA	BB	AA	AA	AA	AA	AA	AA	AA	BB	AA	AA	AA	AA	BB	AA	BB	AA	BB	BB	BB	BB	BB	BB	BB	AA	BB	AA	BB	BB	AA	BB	AA	BB	BB	BB	BB	AA	AA	BB	BB	AA	BB	BB	AA
chr1A_542758730	85.5153	1A	542758730	A/G	AA	BB	AA	AA	AA	AA	AA	-	AA	BB	AA	AA	AA	AA	BB	AA	BB	AA	BB	BB	BB	BB	BB	BB	BB	AA	BB	-	BB	BB	AA	BB	AA	BB	BB	BB	BB	AA	AA	BB	BB	AA	BB	BB	AA
chr1A_542758746	85.5153	1A	542758746	C/T	AA	BB	AA	AA	AA	AA	AA	-	AA	BB	AA	AA	AA	AA	BB	AA	BB	AA	BB	BB	BB	BB	BB	BB	BB	AA	BB	-	BB	BB	AA	BB	AA	BB	BB	BB	BB	AA	AA	BB	BB	AA	BB	BB	AA
chr1A_543058801	85.5153	1A	543058801	C/T	AA	BB	AA	AA	AA	AA	AA	AA	AA	BB	AA	AA	AA	AA	BB	AA	BB	AA	BB	BB	BB	BB	BB	BB	BB	AA	BB	AA	BB	BB	AA	BB	AA	BB	BB	BB	BB	AA	AA	BB	BB	AA	BB	BB	AA
chr1A_543058803	85.5153	1A	543058803	A/G	AA	BB	AA	AA	AA	AA	AA	AA	AA	BB	AA	AA	AA	AA	BB	AA	BB	AA	BB	BB	BB	BB	BB	BB	BB	AA	BB	AA	BB	BB	AA	BB	AA	BB	BB	BB	BB	AA	AA	-	BB	AA	BB	BB	AA
chr1A_543171656	85.5153	1A	543171656	A/G	AA	BB	AA	AA	AA	AA	AA	AA	AA	BB	AA	AA	AA	AA	BB	AA	BB	AA	BB	BB	BB	BB	BB	BB	BB	AA	BB	-	BB	BB	AA	BB	AA	BB	BB	BB	BB	AA	AA	BB	BB	AA	BB	BB	AA
chr1A_543386586	85.5153	1A	543386586	G/T	AA	BB	AA	AA	AA	AA	AA	AA	AA	BB	AA	AA	AA	AA	BB	AA	BB	AA	BB	BB	BB	BB	BB	BB	BB	AA	BB	AA	BB	BB	AA	BB	AA	BB	BB	BB	BB	AA	AA	BB	BB	AA	BB	BB	AA
chr1A_543387651	85.5153	1A	543387651	T/C	AA	BB	AA	AA	AA	AA	AA	AA	AA	BB	AA	AA	AA	AA	BB	AA	BB	AA	BB	BB	BB	BB	BB	BB	BB	AA	BB	AA	BB	BB	AA	BB	AA	BB	BB	BB	BB	AA	AA	BB	BB	AA	BB	BB	AA
chr1A_545853167	89.6329	1A	545853167	A/G	AA	BB	AA	BB	BB	AA	AA	AA	AA	BB	AA	AA	AA	AA	BB	AA	BB	AA	BB	BB	BB	BB	BB	BB	BB	AA	BB	BB	BB	BB	AA	BB	AA	BB	BB	BB	BB	AA	AA	BB	BB	AA	BB	BB	AA
chr1A_547004982	89.6329	1A	547004982	G/A	AA	BB	AA	BB	BB	AA	AA	AA	AA	BB	AA	AA	AA	AA	BB	AA	BB	AA	BB	BB	BB	BB	BB	BB	BB	AA	BB	BB	BB	BB	AA	BB	AA	BB	BB	BB	BB	AA	AA	BB	BB	AA	BB	BB	AA
chr1A_547841482	89.6329	1A	547841482	G/A	AA	BB	AA	BB	BB	AA	AA	AA	AA	BB	AA	AA	AA	AA	BB	AA	BB	AA	BB	BB	BB	BB	BB	BB	BB	AA	BB	BB	BB	BB	AA	BB	AA	BB	BB	BB	BB	AA	AA	BB	BB	AA	BB	BB	AA
chr1A_547841537	89.6329	1A	547841537	T/C	AA	BB	AA	BB	BB	AA	AA	AA	AA	BB	AA	AA	AA	AA	BB	AA	BB	AA	BB	BB	BB	BB	BB	BB	BB	AA	BB	BB	BB	BB	AA	BB	AA	BB	BB	BB	BB	AA	AA	BB	BB	AA	BB	BB	AA
chr1A_547841545	89.6329	1A	547841545	T/C	AA	BB	AA	BB	BB	AA	AA	AA	-	BB	AA	AA	AA	AA	BB	AA	BB	AA	BB	BB	BB	BB	BB	BB	BB	AA	BB	-	BB	BB	AA	BB	AA	BB	BB	BB	BB	AA	AA	BB	BB	AA	BB	BB	AA
chr1A_550742533	90.203	1A	550742533	G/A	AA	BB	AA	BB	BB	AA	AA	AA	AA	BB	AA	AA	AA	AA	BB	AA	BB	AA	BB	AA	BB	BB	BB	BB	BB	AA	BB	BB	BB	BB	AA	BB	AA	BB	BB	BB	BB	AA	AA	BB	BB	AA	BB	BB	BB
chr1A_554681868	102.373	1A	554681868	C/T	AA	BB	AA	BB	BB	AA	AA	AA	AA	BB	AA	AA	AA	AA	BB	AA	BB	AA	AA	AA	BB	BB	BB	BB	BB	AA	BB	BB	BB	BB	AA	BB	BB	BB	BB	BB	BB	AA	AA	BB	AA	AA	BB	BB	BB
chr1A_560829371	121.852	1A	560829371	G/T	AA	BB	AA	BB	BB	AA	AA	AA	AA	BB	AA	BB	AA	AA	BB	AA	BB	AA	AA	AA	BB	BB	BB	BB	BB	AA	BB	-	BB	BB	AA	BB	BB	BB	BB	BB	BB	AA	AA	BB	AA	BB	BB	BB	BB
chr1A_564336284	123.02	1A	564336284	A/G	AA	BB	AA	AA	BB	AA	AA	BB	AA	AA	AA	BB	AA	AA	BB	AA	BB	AA	AA	AA	BB	BB	BB	BB	AA	-	BB	-	BB	BB	AA	AA	BB	BB	BB	BB	BB	AA	AA	BB	AA	BB	BB	BB	BB
chr1A_564611962	123.02	1A	564611962	C/T	AA	BB	AA	AA	BB	AA	AA	BB	AA	AA	AA	BB	AA	-	BB	-	BB	AA	AA	AA	BB	BB	BB	BB	AA	AA	BB	BB	BB	BB	AA	AA	BB	BB	BB	BB	BB	AA	AA	BB	AA	BB	BB	BB	BB
chr1A_564613481	123.02	1A	564613481	G/T	AA	BB	AA	AA	BB	AA	AA	BB	AA	AA	AA	BB	AA	AA	BB	AA	BB	AA	AA	AA	BB	BB	BB	BB	AA	AA	BB	BB	BB	BB	AA	AA	BB	BB	BB	BB	BB	AA	AA	BB	AA	BB	BB	BB	BB
chr1A_565198894	123.02	1A	565198894	G/T	AA	BB	AA	AA	BB	AA	AA	-	AA	AA	AA	BB	AA	AA	BB	AA	BB	AA	AA	AA	BB	BB	BB	BB	AA	AA	BB	-	BB	BB	AA	AA	BB	BB	BB	BB	BB	AA	AA	BB	AA	BB	BB	BB	BB
chr1A_565278284	123.02	1A	565278284	C/G	AA	BB	AA	AA	BB	-	AA	BB	AA	AA	AA	BB	AA	AA	BB	AA	BB	AA	AA	AA	BB	BB	BB	BB	AA	AA	BB	-	BB	BB	AA	AA	BB	BB	BB	BB	BB	AA	AA	BB	AA	BB	BB	BB	BB
chr1A_566005966	123.02	1A	566005966	C/A	AA	BB	AA	AA	BB	AA	AA	BB	AA	AA	AA	BB	AA	AA	BB	AA	BB	AA	AA	AA	BB	BB	BB	BB	AA	AA	BB	BB	BB	BB	AA	AA	BB	BB	BB	BB	BB	AA	AA	BB	AA	BB	BB	BB	BB
chr1A_566005968	123.02	1A	566005968	A/T	AA	BB	AA	AA	BB	AA	AA	BB	AA	AA	AA	BB	AA	AA	BB	AA	BB	AA	AA	AA	BB	BB	BB	BB	AA	AA	BB	BB	BB	BB	AA	AA	BB	BB	BB	BB	BB	AA	AA	BB	AA	BB	BB	BB	BB
chr1A_566005978	123.02	1A	566005978	T/C	AA	BB	AA	AA	BB	AA	AA	BB	AA	AA	AA	BB	AA	AA	BB	AA	BB	AA	AA	AA	BB	BB	BB	BB	AA	AA	BB	BB	BB	BB	AA	AA	BB	BB	BB	BB	BB	AA	AA	BB	AA	BB	BB	BB	BB
chr1A_566312108	123.02	1A	566312108	C/G	AA	BB	AA	AA	BB	AA	AA	BB	AA	AA	AA	BB	AA	AA	BB	AA	BB	AA	AA	AA	BB	BB	BB	BB	AA	AA	BB	-	BB	BB	AA	AA	BB	BB	BB	BB	BB	AA	AA	BB	AA	BB	BB	BB	BB
chr1A_566312116	123.02	1A	566312116	T/A	AA	BB	-	AA	BB	-	AA	BB	AA	AA	AA	BB	AA	AA	BB	AA	BB	AA	-	AA	BB	BB	BB	BB	AA	-	BB	BB	BB	BB	AA	AA	BB	BB	BB	BB	BB	AA	AA	BB	AA	BB	BB	BB	BB
chr1A_567815322	123.02	1A	567815322	A/G	AA	BB	AA	AA	BB	AA	AA	BB	AA	AA	AA	BB	AA	AA	BB	AA	BB	AA	AA	AA	BB	BB	BB	BB	AA	AA	BB	BB	BB	BB	-	AA	BB	BB	BB	BB	BB	AA	AA	BB	AA	BB	BB	BB	BB
chr1A_568013275	123.02	1A	568013275	T/C	AA	BB	AA	AA	BB	BB	AA	BB	AA	AA	AA	BB	AA	AA	BB	AA	BB	AA	AA	AA	BB	BB	BB	BB	AA	AA	-	-	BB	BB	AA	AA	BB	BB	BB	BB	BB	AA	AA	BB	AA	BB	BB	BB	BB
chr1A_568059812	123.02	1A	568059812	T/C	AA	BB	AA	AA	BB	BB	AA	-	AA	AA	AA	BB	AA	AA	BB	AA	BB	AA	AA	AA	BB	BB	BB	BB	AA	AA	BB	BB	BB	BB	AA	AA	BB	BB	BB	BB	BB	AA	AA	BB	AA	BB	BB	BB	BB
chr1A_568322507	123.02	1A	568322507	G/A	AA	BB	AA	AA	BB	BB	AA	BB	AA	AA	AA	BB	AA	-	BB	AA	BB	AA	AA	AA	BB	BB	BB	BB	AA	AA	BB	-	BB	BB	AA	AA	BB	BB	BB	BB	BB	AA	AA	BB	AA	-	BB	BB	BB
chr1A_568322523	123.02	1A	568322523	G/C	AA	BB	AA	AA	BB	BB	AA	BB	AA	AA	AA	BB	AA	-	BB	AA	BB	AA	AA	AA	BB	BB	BB	BB	AA	AA	BB	-	BB	BB	AA	AA	BB	BB	BB	BB	BB	AA	AA	BB	AA	-	BB	BB	BB
chr1A_568322571	123.02	1A	568322571	G/C	AA	BB	AA	AA	BB	BB	AA	BB	AA	AA	AA	BB	AA	-	BB	AA	BB	AA	AA	AA	BB	BB	BB	BB	AA	AA	BB	-	BB	BB	AA	AA	BB	BB	BB	BB	BB	AA	AA	BB	AA	-	BB	BB	BB
chr1A_571991217	123.02	1A	571991217	C/T	AA	BB	AA	AA	BB	BB	AA	BB	AA	AA	AA	BB	AA	-	BB	AA	BB	AA	AA	AA	BB	BB	BB	BB	AA	AA	BB	BB	BB	BB	AA	AA	BB	BB	BB	BB	BB	AA	AA	BB	AA	BB	BB	BB	BB
chr1A_572156362	123.02	1A	572156362	T/C	AA	BB	AA	AA	BB	BB	AA	BB	AA	AA	AA	BB	AA	AA	BB	AA	BB	AA	AA	AA	BB	BB	BB	BB	AA	AA	BB	-	BB	BB	AA	AA	BB	-	BB	BB	BB	AA	AA	BB	AA	BB	BB	BB	BB
chr1A_573393024	123.02	1A	573393024	A/G	AA	BB	AA	AA	BB	BB	AA	BB	AA	AA	AA	BB	AA	AA	BB	AA	BB	AA	AA	AA	BB	BB	BB	BB	AA	AA	BB	-	BB	BB	AA	AA	BB	BB	BB	BB	BB	AA	AA	BB	AA	BB	BB	BB	BB
chr1A_573393087	123.02	1A	573393087	C/T	AA	BB	AA	AA	BB	BB	AA	BB	AA	AA	AA	BB	AA	AA	BB	AA	BB	AA	AA	AA	BB	BB	BB	BB	AA	AA	BB	BB	BB	BB	AA	AA	BB	BB	BB	BB	BB	AA	AA	BB	AA	BB	BB	BB	BB
chr1A_573393129	123.02	1A	573393129	C/T	AA	BB	AA	AA	BB	BB	AA	BB	AA	AA	AA	BB	AA	AA	BB	AA	BB	AA	AA	AA	BB	BB	BB	BB	AA	AA	BB	BB	BB	BB	AA	AA	BB	BB	BB	BB	BB	AA	AA	BB	AA	BB	BB	BB	BB
chr1A_575190206	124.121	1A	575190206	T/G	AA	BB	AA	AA	BB	BB	AA	BB	AA	AA	AA	BB	AA	AA	BB	AA	BB	AA	AA	AA	BB	BB	BB	BB	AA	AA	BB	BB	BB	BB	AA	AA	BB	BB	BB	BB	BB	AA	AA	BB	AA	BB	BB	BB	BB
chr1A_581155505	128.466	1A	581155505	G/A	AA	BB	AA	AA	BB	BB	AA	BB	AA	-	AA	BB	BB	AA	BB	AA	BB	AA	AA	AA	BB	BB	BB	BB	AA	-	BB	BB	BB	BB	AA	AA	BB	BB	BB	BB	BB	AA	AA	BB	AA	BB	BB	BB	BB
chr1A_583171719	128.466	1A	583171719	C/T	AA	BB	AA	AA	BB	BB	AA	BB	AA	AA	AA	BB	BB	AA	BB	AA	BB	AA	AA	AA	BB	BB	BB	BB	AA	AA	BB	BB	BB	BB	AA	AA	BB	BB	BB	BB	BB	AA	AA	BB	AA	BB	BB	BB	BB
chr1A_583451079	128.466	1A	583451079	C/T	AA	BB	AA	AA	BB	BB	AA	BB	AA	AA	AA	BB	BB	AA	BB	AA	BB	AA	AA	AA	BB	BB	BB	BB	AA	AA	BB	BB	BB	BB	AA	AA	BB	BB	BB	BB	BB	AA	AA	BB	AA	BB	BB	BB	BB
chr1A_583451080	128.466	1A	583451080	A/G	AA	BB	AA	AA	BB	BB	AA	BB	AA	AA	AA	BB	BB	AA	BB	AA	BB	AA	AA	AA	BB	BB	BB	BB	AA	AA	BB	BB	BB	BB	AA	AA	BB	BB	BB	BB	BB	AA	AA	BB	AA	BB	BB	BB	BB
chr1A_583451090	128.466	1A	583451090	C/T	AA	BB	AA	AA	BB	BB	AA	BB	AA	AA	AA	BB	BB	AA	BB	AA	BB	AA	AA	AA	BB	BB	BB	BB	AA	AA	BB	BB	BB	BB	AA	AA	BB	BB	BB	BB	BB	AA	AA	BB	AA	BB	BB	BB	BB
chr1A_583452904	128.466	1A	583452904	G/A	AA	BB	AA	AA	BB	BB	AA	BB	AA	AA	AA	BB	BB	AA	-	AA	BB	AA	AA	AA	BB	BB	BB	BB	AA	AA	BB	BB	BB	BB	AA	AA	BB	BB	BB	BB	BB	AA	AA	BB	AA	BB	BB	BB	BB
chr1A_584598744	128.466	1A	584598744	G/A	AA	BB	AA	AA	BB	BB	AA	BB	AA	AA	AA	BB	BB	AA	BB	AA	BB	AA	AA	AA	BB	BB	BB	BB	AA	AA	BB	BB	BB	BB	AA	AA	BB	BB	BB	BB	BB	AA	AA	BB	AA	BB	BB	BB	BB
chr1A_584598767	128.466	1A	584598767	C/T	AA	BB	AA	AA	BB	BB	AA	BB	AA	AA	AA	BB	BB	AA	BB	AA	BB	AA	AA	AA	BB	BB	BB	BB	AA	AA	BB	BB	BB	BB	AA	AA	BB	BB	BB	BB	BB	AA	AA	BB	AA	BB	BB	BB	BB
chr1A_585624643	128.466	1A	585624643	G/A	-	BB	AA	-	BB	BB	AA	BB	AA	AA	AA	BB	BB	AA	BB	AA	BB	AA	AA	AA	BB	BB	BB	BB	AA	-	BB	BB	BB	BB	AA	AA	BB	BB	BB	BB	BB	AA	AA	BB	AA	BB	BB	BB	BB
chr1A_585624687	128.466	1A	585624687	G/A	-	BB	AA	-	BB	BB	AA	BB	AA	AA	AA	BB	BB	AA	BB	AA	BB	AA	AA	AA	BB	BB	BB	BB	AA	AA	BB	BB	BB	BB	AA	AA	BB	BB	BB	BB	BB	AA	AA	BB	AA	BB	BB	BB	BB
chr1A_585634621	128.466	1A	585634621	G/A	AA	BB	AA	AA	BB	BB	AA	BB	AA	AA	AA	BB	BB	AA	BB	AA	BB	AA	AA	AA	BB	BB	BB	BB	AA	AA	BB	BB	BB	BB	AA	AA	BB	BB	BB	BB	BB	AA	AA	BB	AA	BB	BB	BB	BB
chr1A_585816731	128.466	1A	585816731	G/A	AA	BB	-	AA	BB	BB	AA	BB	AA	AA	AA	BB	BB	AA	BB	AA	BB	AA	AA	AA	BB	BB	BB	BB	AA	AA	BB	BB	BB	BB	AA	AA	BB	BB	BB	BB	BB	AA	AA	BB	AA	BB	BB	BB	BB
chr1A_586108109	128.466	1A	586108109	G/A	AA	BB	AA	AA	BB	BB	AA	BB	AA	AA	-	BB	BB	AA	BB	AA	BB	AA	AA	AA	BB	BB	BB	BB	AA	AA	BB	BB	BB	BB	AA	AA	BB	-	BB	BB	BB	AA	AA	BB	AA	BB	BB	BB	BB
chr1A_586597796	128.466	1A	586597796	A/G	AA	BB	AA	AA	BB	BB	AA	BB	AA	AA	AA	BB	BB	AA	BB	AA	BB	AA	AA	AA	BB	BB	BB	BB	AA	AA	BB	BB	BB	BB	AA	AA	BB	BB	BB	BB	BB	AA	AA	BB	AA	BB	BB	BB	BB
chr1A_587843425	132.823	1A	587843425	G/C	BB	BB	AA	AA	BB	BB	AA	BB	AA	AA	AA	BB	BB	AA	BB	AA	BB	AA	AA	AA	BB	BB	BB	BB	AA	AA	BB	BB	BB	BB	AA	AA	BB	BB	BB	BB	BB	AA	AA	BB	AA	BB	BB	BB	BB
chr1A_587860891	132.823	1A	587860891	C/T	BB	BB	AA	AA	BB	BB	AA	-	AA	AA	AA	BB	BB	AA	BB	AA	BB	AA	AA	AA	BB	BB	BB	BB	AA	AA	BB	BB	BB	BB	AA	AA	BB	BB	BB	BB	BB	AA	AA	BB	AA	BB	BB	BB	BB
chr1A_588098228	132.823	1A	588098228	G/A	BB	BB	AA	AA	BB	BB	AA	BB	AA	AA	AA	BB	BB	AA	BB	AA	BB	AA	AA	AA	BB	BB	BB	BB	AA	AA	BB	-	BB	BB	AA	AA	BB	BB	BB	BB	BB	AA	AA	BB	AA	BB	BB	BB	BB
chr1A_588907934	132.823	1A	588907934	C/A	BB	BB	AA	AA	BB	BB	AA	BB	AA	AA	AA	BB	BB	AA	BB	AA	BB	AA	AA	AA	BB	BB	BB	BB	AA	AA	BB	BB	BB	BB	AA	AA	BB	BB	BB	BB	BB	AA	AA	BB	AA	BB	BB	BB	BB
chr1A_589639385	132.823	1A	589639385	G/A	BB	AA	AA	AA	BB	BB	AA	BB	AA	AA	AA	BB	BB	AA	BB	AA	BB	AA	AA	AA	BB	BB	BB	BB	AA	AA	BB	BB	BB	BB	AA	AA	BB	BB	BB	BB	BB	AA	AA	BB	AA	BB	BB	BB	BB
chr1A_589688560	132.823	1A	589688560	T/C	BB	AA	-	AA	BB	BB	AA	BB	AA	AA	AA	BB	BB	AA	BB	AA	BB	AA	-	AA	BB	BB	BB	BB	AA	AA	BB	-	BB	BB	AA	AA	BB	BB	BB	BB	BB	-	AA	BB	AA	BB	BB	BB	BB
chr1A_589866656	132.823	1A	589866656	G/C	BB	AA	AA	AA	BB	BB	AA	-	AA	AA	AA	BB	BB	AA	BB	AA	BB	AA	AA	AA	BB	BB	BB	BB	AA	AA	BB	BB	BB	BB	AA	AA	BB	BB	BB	BB	BB	AA	AA	BB	-	BB	BB	BB	BB
chr1A_589991315	132.823	1A	589991315	T/C	BB	AA	AA	AA	BB	BB	AA	BB	AA	AA	AA	BB	BB	AA	BB	AA	BB	AA	AA	AA	BB	-	BB	BB	AA	AA	BB	-	BB	BB	AA	AA	BB	BB	BB	BB	BB	AA	AA	BB	AA	BB	BB	BB	BB
chr1A_589991352	132.823	1A	589991352	C/G	BB	AA	AA	AA	BB	BB	AA	BB	AA	AA	AA	BB	BB	AA	BB	AA	BB	AA	AA	AA	BB	BB	BB	BB	AA	AA	BB	BB	BB	BB	AA	AA	BB	BB	BB	BB	BB	AA	AA	BB	AA	BB	BB	BB	BB
chr1A_589995287	132.823	1A	589995287	T/A	BB	AA	-	AA	BB	BB	AA	-	AA	AA	AA	BB	BB	AA	BB	AA	BB	AA	AA	AA	BB	BB	BB	BB	AA	AA	BB	BB	BB	BB	AA	AA	-	BB	BB	BB	BB	AA	AA	BB	AA	BB	BB	BB	BB
chr2A_736544	0	2A	736544	G/A	AA	AA	BB	BB	AA	BB	BB	BB	AA	AA	BB	AA	AA	AA	BB	BB	BB	AA	AA	BB	BB	AA	BB	BB	BB	BB	BB	BB	AA	AA	AA	AA	BB	BB	AA	AA	AA	BB	-	AA	BB	BB	BB	BB	AA
chr2A_1320260	0	2A	1320260	A/G	AA	AA	BB	BB	AA	BB	BB	BB	AA	AA	-	AA	AA	AA	BB	BB	BB	-	AA	BB	BB	AA	BB	BB	BB	-	BB	BB	AA	AA	-	AA	BB	BB	AA	AA	AA	BB	AA	AA	BB	BB	BB	BB	AA
chr2A_1320289	0	2A	1320289	A/G	AA	AA	BB	BB	AA	BB	BB	BB	AA	AA	-	AA	AA	AA	BB	BB	BB	AA	AA	BB	BB	AA	BB	BB	BB	AA	BB	BB	AA	AA	-	AA	BB	BB	AA	AA	AA	BB	AA	AA	BB	BB	BB	BB	AA
chr2A_1465954	0	2A	1465954	A/G	AA	AA	BB	BB	AA	BB	BB	BB	AA	AA	BB	AA	AA	-	BB	BB	BB	AA	AA	BB	BB	AA	BB	BB	BB	-	BB	-	AA	AA	AA	AA	BB	BB	AA	AA	AA	BB	AA	AA	BB	BB	BB	BB	AA
chr2A_1550319	0	2A	1550319	G/A	AA	AA	BB	BB	AA	BB	BB	BB	AA	AA	BB	AA	AA	AA	BB	BB	BB	AA	AA	BB	BB	AA	BB	BB	BB	AA	BB	-	AA	AA	AA	AA	BB	BB	AA	AA	AA	BB	AA	AA	BB	BB	BB	BB	AA
chr2A_1609082	0	2A	1609082	A/C	AA	AA	-	BB	AA	BB	-	BB	AA	AA	-	AA	AA	AA	BB	BB	BB	AA	AA	BB	BB	AA	BB	BB	BB	AA	-	BB	AA	AA	AA	AA	BB	BB	AA	AA	AA	BB	AA	AA	BB	BB	BB	BB	AA
chr2A_2794582	0	2A	2794582	T/C	AA	AA	BB	BB	-	BB	BB	BB	AA	AA	BB	AA	AA	AA	BB	BB	BB	AA	AA	BB	BB	AA	BB	BB	BB	AA	BB	BB	AA	AA	-	AA	BB	BB	AA	AA	AA	BB	AA	AA	BB	BB	BB	BB	AA
chr2A_2794585	0	2A	2794585	A/T	AA	AA	BB	BB	-	BB	BB	BB	AA	AA	BB	AA	AA	AA	BB	BB	BB	AA	AA	BB	BB	AA	BB	BB	BB	AA	BB	BB	AA	AA	-	AA	BB	BB	AA	AA	AA	BB	AA	AA	BB	BB	BB	BB	AA
chr2A_2794612	0	2A	2794612	G/C	AA	AA	BB	BB	-	BB	BB	BB	AA	AA	BB	AA	AA	AA	BB	BB	BB	AA	AA	BB	BB	AA	BB	BB	BB	AA	BB	BB	AA	AA	-	AA	BB	BB	AA	AA	AA	BB	AA	AA	BB	BB	BB	BB	AA
chr2A_2794617	0	2A	2794617	A/G	AA	AA	BB	BB	-	BB	BB	BB	AA	AA	BB	AA	AA	AA	BB	BB	BB	AA	AA	BB	BB	AA	BB	BB	BB	AA	BB	BB	AA	AA	-	AA	BB	BB	AA	AA	AA	BB	AA	AA	BB	BB	BB	BB	AA
chr2A_2794642	0	2A	2794642	G/A	AA	AA	BB	BB	-	BB	BB	BB	AA	AA	BB	AA	AA	AA	BB	BB	BB	AA	AA	BB	BB	AA	BB	BB	BB	AA	BB	BB	AA	AA	-	AA	BB	BB	AA	AA	AA	BB	AA	AA	BB	BB	BB	BB	AA
chr2A_2800663	0	2A	2800663	T/C	AA	AA	BB	BB	AA	BB	BB	BB	AA	AA	BB	AA	AA	AA	BB	BB	BB	AA	AA	BB	BB	AA	BB	BB	BB	AA	BB	BB	AA	AA	AA	AA	BB	BB	AA	AA	AA	BB	AA	AA	BB	BB	BB	BB	AA
chr2A_2800698	0	2A	2800698	C/T	AA	AA	BB	BB	AA	BB	BB	BB	AA	AA	BB	AA	AA	AA	BB	BB	BB	AA	AA	BB	BB	AA	BB	BB	BB	AA	BB	BB	AA	AA	AA	AA	BB	BB	AA	AA	AA	BB	AA	AA	BB	BB	BB	BB	AA
chr2A_2800718	0	2A	2800718	C/T	AA	AA	BB	BB	AA	BB	BB	BB	AA	AA	BB	AA	AA	AA	BB	BB	BB	AA	AA	BB	BB	AA	BB	BB	BB	AA	BB	BB	AA	AA	-	AA	BB	BB	AA	AA	AA	BB	AA	AA	BB	BB	BB	BB	AA
chr2A_3539516	3.20515	2A	3539516	G/A	AA	AA	BB	BB	AA	BB	BB	BB	AA	AA	BB	AA	AA	AA	BB	BB	BB	AA	AA	BB	BB	AA	BB	BB	BB	AA	BB	-	AA	AA	AA	AA	BB	-	AA	AA	AA	BB	AA	AA	BB	BB	BB	BB	AA
chr2A_3975444	4.34846	2A	3975444	A/C	AA	AA	BB	BB	AA	BB	BB	BB	AA	AA	BB	AA	AA	AA	BB	BB	BB	AA	AA	BB	BB	AA	BB	BB	BB	AA	BB	BB	AA	BB	AA	AA	BB	BB	AA	AA	AA	BB	AA	AA	BB	BB	BB	BB	AA
chr2A_4351560	4.34846	2A	4351560	G/A	BB	AA	BB	BB	AA	BB	BB	BB	AA	AA	BB	AA	AA	AA	BB	BB	BB	AA	AA	BB	BB	AA	BB	BB	BB	AA	BB	BB	AA	BB	AA	AA	BB	BB	AA	AA	AA	BB	AA	AA	BB	BB	BB	BB	AA
chr2A_4351630	4.34846	2A	4351630	T/C	BB	AA	BB	BB	AA	BB	BB	BB	AA	AA	BB	AA	AA	AA	BB	BB	BB	AA	AA	BB	BB	-	BB	BB	BB	AA	BB	BB	AA	BB	AA	-	BB	BB	AA	AA	AA	BB	AA	AA	BB	BB	BB	BB	AA
chr2A_4365409	4.34846	2A	4365409	C/T	BB	AA	BB	BB	AA	BB	BB	BB	AA	AA	-	AA	AA	AA	BB	BB	BB	AA	AA	BB	BB	AA	BB	BB	BB	AA	BB	BB	AA	BB	AA	AA	-	BB	-	-	AA	BB	AA	AA	BB	BB	BB	BB	AA
chr2A_4943676	4.34846	2A	4943676	A/G	BB	AA	BB	BB	AA	BB	BB	BB	AA	AA	BB	AA	AA	AA	BB	BB	BB	AA	AA	BB	BB	AA	BB	BB	BB	AA	BB	BB	AA	BB	AA	AA	BB	-	AA	AA	AA	BB	AA	AA	BB	BB	BB	BB	AA
chr2A_5034080	4.34846	2A	5034080	C/T	BB	AA	BB	BB	AA	BB	BB	BB	AA	AA	BB	AA	AA	AA	BB	BB	BB	AA	AA	BB	BB	-	BB	BB	BB	AA	BB	BB	AA	BB	AA	AA	BB	BB	AA	AA	AA	BB	AA	AA	BB	BB	BB	BB	-
chr2A_5034081	4.34846	2A	5034081	C/T	BB	AA	BB	BB	AA	BB	BB	BB	AA	AA	BB	AA	AA	AA	BB	BB	BB	AA	AA	BB	BB	-	BB	BB	BB	AA	BB	BB	AA	BB	AA	AA	BB	BB	AA	AA	AA	BB	AA	AA	BB	BB	BB	BB	-
chr2A_5109758	4.34846	2A	5109758	A/G	BB	AA	BB	BB	AA	BB	BB	-	AA	AA	BB	AA	AA	AA	BB	BB	BB	AA	AA	BB	BB	AA	BB	BB	BB	AA	BB	BB	AA	BB	AA	AA	BB	BB	AA	AA	AA	BB	AA	AA	BB	BB	BB	BB	AA
chr2A_5109759	4.34846	2A	5109759	C/T	BB	AA	BB	BB	AA	BB	BB	BB	AA	AA	BB	AA	AA	AA	BB	BB	BB	AA	AA	BB	BB	AA	BB	BB	BB	AA	BB	BB	AA	BB	AA	AA	BB	BB	AA	AA	AA	BB	AA	AA	BB	BB	BB	BB	AA
chr2A_5110981	4.34846	2A	5110981	G/A	BB	AA	BB	BB	AA	BB	BB	BB	AA	AA	BB	AA	AA	AA	BB	BB	BB	AA	AA	BB	BB	AA	BB	BB	BB	AA	BB	-	AA	BB	AA	AA	BB	BB	AA	AA	AA	BB	AA	AA	BB	BB	BB	BB	AA
chr2A_8413166	10.9613	2A	8413166	T/A	BB	AA	BB	BB	AA	BB	BB	BB	BB	AA	BB	AA	-	-	BB	BB	BB	AA	AA	BB	AA	AA	BB	BB	BB	AA	BB	-	AA	BB	-	BB	BB	BB	-	AA	AA	BB	AA	AA	BB	BB	BB	AA	AA
chr2A_8454925	10.9613	2A	8454925	A/G	BB	AA	BB	BB	AA	BB	BB	BB	BB	AA	BB	AA	AA	AA	BB	BB	BB	AA	AA	BB	AA	AA	BB	BB	BB	AA	BB	-	AA	BB	AA	BB	BB	BB	-	AA	AA	BB	AA	AA	BB	BB	BB	AA	AA
chr2A_9777843	10.9613	2A	9777843	G/A	BB	AA	BB	BB	AA	BB	BB	BB	BB	AA	BB	AA	AA	AA	BB	BB	BB	AA	AA	BB	AA	AA	BB	BB	BB	AA	BB	BB	AA	BB	-	BB	BB	BB	AA	AA	AA	BB	AA	AA	BB	BB	BB	AA	AA
chr2A_10006020	10.9613	2A	10006020	C/T	BB	AA	BB	BB	AA	BB	BB	BB	BB	AA	BB	AA	AA	AA	BB	BB	BB	AA	AA	BB	AA	AA	BB	-	BB	AA	BB	BB	AA	BB	AA	BB	BB	BB	AA	AA	AA	BB	AA	AA	BB	-	BB	AA	AA
chr2A_11912434	12.1012	2A	11912434	G/T	BB	AA	BB	BB	AA	BB	BB	BB	BB	AA	BB	AA	AA	AA	BB	BB	BB	AA	AA	BB	AA	AA	BB	BB	BB	AA	BB	BB	AA	BB	AA	BB	BB	BB	AA	AA	AA	BB	AA	AA	BB	BB	BB	AA	AA
chr2A_11912488	12.1012	2A	11912488	C/T	BB	AA	BB	BB	AA	BB	BB	BB	BB	AA	BB	AA	AA	AA	BB	BB	BB	AA	AA	BB	AA	AA	BB	BB	BB	AA	BB	BB	AA	BB	AA	BB	BB	BB	AA	AA	AA	BB	AA	AA	BB	BB	BB	AA	AA
chr2A_13121305	12.1012	2A	13121305	T/A	BB	AA	BB	BB	AA	BB	BB	BB	BB	AA	BB	AA	AA	AA	BB	BB	BB	AA	AA	BB	AA	AA	BB	BB	BB	AA	BB	BB	AA	BB	AA	BB	BB	BB	AA	AA	AA	BB	AA	AA	BB	BB	BB	AA	AA
chr2A_13438042	12.1012	2A	13438042	A/C	BB	AA	BB	BB	AA	BB	BB	BB	BB	AA	BB	AA	AA	AA	BB	BB	BB	AA	AA	BB	AA	AA	BB	BB	BB	AA	BB	BB	AA	BB	AA	BB	BB	BB	AA	AA	AA	BB	AA	AA	BB	BB	BB	AA	-
chr2A_13438569	12.1012	2A	13438569	C/G	BB	AA	BB	BB	AA	BB	BB	BB	BB	AA	BB	AA	AA	AA	BB	BB	BB	AA	AA	BB	AA	AA	BB	BB	BB	AA	BB	BB	AA	BB	AA	BB	BB	BB	AA	AA	AA	BB	AA	AA	BB	BB	BB	AA	AA
chr2A_13438586	12.1012	2A	13438586	G/A	BB	AA	BB	BB	AA	BB	BB	BB	BB	AA	BB	AA	AA	AA	BB	BB	BB	AA	AA	BB	AA	AA	BB	BB	BB	AA	BB	BB	AA	BB	AA	BB	BB	BB	AA	AA	AA	BB	AA	AA	BB	BB	BB	AA	AA
chr2A_13606388	12.1012	2A	13606388	G/A	BB	AA	BB	BB	AA	BB	BB	BB	BB	AA	BB	AA	AA	AA	BB	BB	BB	AA	AA	BB	AA	AA	BB	BB	BB	AA	BB	BB	AA	BB	AA	BB	BB	BB	AA	AA	AA	BB	AA	AA	BB	BB	BB	AA	AA
chr2A_13606453	12.1012	2A	13606453	G/A	BB	AA	-	BB	AA	BB	BB	BB	BB	AA	BB	AA	AA	AA	BB	BB	BB	AA	AA	BB	AA	AA	BB	BB	BB	-	BB	-	AA	BB	AA	BB	BB	BB	AA	AA	AA	BB	AA	AA	BB	BB	BB	AA	AA
chr2A_14505829	12.1012	2A	14505829	C/T	BB	AA	BB	BB	AA	BB	BB	BB	BB	AA	BB	AA	AA	AA	BB	BB	BB	AA	AA	BB	AA	AA	BB	BB	BB	AA	BB	BB	AA	BB	AA	BB	BB	BB	AA	AA	AA	BB	AA	AA	BB	BB	BB	AA	AA
chr2A_14505846	12.1012	2A	14505846	A/G	BB	AA	BB	BB	AA	BB	BB	BB	BB	AA	BB	AA	AA	AA	BB	BB	BB	AA	AA	BB	AA	AA	BB	BB	BB	AA	BB	BB	AA	BB	AA	BB	BB	BB	AA	AA	AA	BB	AA	AA	BB	BB	BB	AA	AA
chr2A_14505869	12.1012	2A	14505869	T/C	BB	AA	BB	BB	AA	BB	BB	BB	BB	AA	BB	AA	AA	AA	BB	BB	BB	AA	AA	BB	AA	AA	BB	BB	BB	AA	BB	BB	AA	BB	AA	BB	BB	BB	AA	AA	AA	BB	AA	AA	BB	BB	BB	AA	AA
chr2A_14900144	12.1012	2A	14900144	A/G	BB	AA	BB	BB	AA	BB	BB	BB	BB	AA	BB	AA	AA	AA	BB	BB	BB	AA	AA	BB	AA	AA	BB	BB	BB	AA	BB	BB	AA	BB	AA	BB	BB	BB	AA	AA	AA	BB	AA	AA	BB	BB	BB	AA	AA
chr2A_16016637	12.1012	2A	16016637	G/T	BB	AA	BB	BB	AA	BB	BB	BB	BB	AA	BB	AA	AA	AA	BB	BB	BB	AA	AA	BB	AA	AA	BB	BB	BB	AA	BB	-	AA	BB	AA	BB	BB	BB	AA	AA	AA	BB	AA	-	BB	BB	BB	AA	AA
chr2A_17680327	12.1012	2A	17680327	G/A	BB	AA	BB	BB	AA	BB	BB	BB	BB	AA	BB	AA	AA	AA	BB	BB	BB	AA	AA	BB	AA	AA	BB	BB	BB	AA	BB	BB	AA	BB	-	BB	BB	BB	AA	AA	AA	BB	AA	AA	BB	BB	BB	AA	AA
chr2A_17680402	12.1012	2A	17680402	T/G	BB	AA	BB	BB	AA	BB	BB	BB	BB	AA	BB	AA	AA	AA	BB	BB	BB	AA	AA	BB	AA	AA	BB	BB	BB	AA	BB	-	AA	BB	-	BB	BB	BB	AA	AA	AA	BB	AA	AA	BB	BB	BB	AA	AA
chr2A_18058897	12.1012	2A	18058897	C/T	BB	AA	BB	BB	AA	BB	BB	BB	BB	AA	BB	AA	AA	-	BB	BB	BB	AA	AA	BB	AA	AA	BB	BB	BB	AA	BB	BB	AA	BB	AA	BB	BB	BB	AA	AA	AA	BB	AA	AA	BB	BB	BB	AA	AA
chr2A_18058916	12.1012	2A	18058916	C/A	BB	AA	BB	BB	AA	BB	BB	BB	BB	AA	BB	AA	AA	-	BB	BB	BB	AA	AA	BB	AA	AA	BB	BB	BB	AA	BB	BB	AA	BB	AA	BB	BB	BB	AA	AA	AA	BB	AA	AA	BB	BB	BB	AA	AA
chr2A_18410312	12.1012	2A	18410312	A/G	BB	AA	BB	BB	AA	BB	BB	BB	BB	AA	BB	AA	AA	AA	BB	BB	BB	AA	AA	BB	AA	AA	BB	BB	BB	AA	BB	BB	AA	BB	AA	BB	BB	BB	AA	AA	AA	BB	AA	AA	BB	BB	BB	AA	AA
chr2A_19229102	12.1012	2A	19229102	C/A	BB	AA	BB	BB	AA	BB	BB	BB	BB	AA	BB	AA	AA	AA	BB	BB	BB	AA	AA	BB	AA	AA	BB	BB	BB	AA	BB	-	AA	BB	AA	BB	BB	BB	AA	AA	AA	BB	AA	AA	BB	BB	BB	AA	AA
chr2A_19229129	12.1012	2A	19229129	G/A	BB	AA	BB	BB	AA	BB	BB	BB	BB	AA	BB	AA	AA	AA	BB	BB	BB	AA	AA	BB	AA	AA	BB	BB	BB	AA	BB	-	AA	BB	AA	BB	BB	BB	AA	AA	AA	BB	AA	AA	BB	BB	BB	AA	AA
chr2A_19229131	12.1012	2A	19229131	A/G	BB	AA	BB	BB	AA	-	BB	BB	BB	AA	BB	AA	AA	AA	BB	BB	BB	AA	AA	BB	AA	AA	BB	BB	BB	AA	BB	-	AA	BB	AA	BB	BB	BB	AA	AA	AA	BB	AA	AA	BB	BB	BB	AA	AA
chr2A_20237446	12.1012	2A	20237446	T/G	BB	AA	BB	BB	AA	BB	BB	BB	BB	AA	BB	AA	AA	AA	BB	BB	BB	AA	AA	BB	AA	AA	BB	BB	BB	AA	BB	BB	AA	BB	AA	BB	BB	BB	AA	AA	AA	BB	AA	AA	BB	BB	BB	AA	AA
chr2A_20237460	12.1012	2A	20237460	A/G	BB	AA	BB	BB	AA	BB	BB	BB	BB	AA	BB	AA	AA	AA	BB	BB	BB	AA	AA	BB	AA	AA	BB	BB	BB	AA	BB	BB	AA	BB	AA	BB	BB	BB	AA	AA	AA	BB	AA	AA	BB	BB	BB	AA	AA
chr2A_20237604	12.1012	2A	20237604	A/C	BB	AA	BB	BB	AA	BB	BB	BB	BB	AA	BB	AA	AA	AA	BB	BB	BB	AA	AA	BB	AA	AA	BB	BB	BB	AA	BB	BB	AA	BB	AA	BB	BB	BB	AA	AA	AA	BB	AA	AA	BB	BB	BB	AA	AA
chr2A_20367515	12.1012	2A	20367515	C/T	BB	AA	BB	BB	AA	BB	BB	BB	BB	AA	BB	AA	AA	AA	BB	BB	BB	AA	AA	BB	AA	AA	BB	BB	BB	-	BB	BB	AA	-	AA	BB	BB	BB	AA	AA	AA	BB	AA	AA	BB	BB	BB	AA	AA
chr2A_21342668	13.1905	2A	21342668	C/T	-	AA	BB	BB	AA	BB	BB	BB	BB	AA	BB	-	AA	AA	BB	BB	BB	-	-	BB	AA	AA	BB	BB	BB	AA	-	BB	AA	BB	AA	BB	BB	BB	AA	AA	AA	BB	AA	AA	BB	BB	BB	AA	AA
chr2A_21342679	13.1905	2A	21342679	G/A	-	AA	BB	BB	AA	BB	BB	BB	BB	AA	BB	AA	AA	AA	BB	BB	BB	-	-	-	AA	AA	BB	-	BB	AA	-	BB	AA	BB	AA	BB	BB	BB	AA	AA	AA	BB	AA	AA	BB	BB	BB	AA	AA
chr2A_23547360	13.1905	2A	23547360	G/A	BB	AA	BB	BB	AA	BB	BB	BB	BB	AA	BB	AA	AA	AA	BB	BB	BB	AA	AA	BB	AA	-	BB	BB	BB	AA	BB	BB	-	BB	AA	BB	BB	BB	AA	AA	AA	BB	AA	-	BB	BB	BB	AA	AA
chr2A_29263759	17.5452	2A	29263759	G/C	BB	AA	BB	BB	AA	BB	BB	BB	BB	AA	BB	AA	AA	AA	BB	BB	BB	AA	AA	BB	AA	AA	BB	BB	BB	BB	BB	-	AA	BB	AA	BB	BB	BB	AA	AA	AA	BB	AA	AA	BB	BB	BB	AA	AA
chr2A_29830199	17.5452	2A	29830199	T/C	BB	AA	BB	BB	AA	BB	BB	BB	BB	AA	BB	AA	AA	AA	BB	BB	BB	BB	-	BB	AA	AA	BB	-	BB	BB	BB	BB	AA	BB	AA	-	BB	BB	AA	AA	AA	BB	AA	-	BB	BB	BB	AA	AA
chr2A_32024727	20.796	2A	32024727	C/T	AA	AA	BB	BB	AA	BB	BB	BB	BB	AA	BB	AA	AA	AA	BB	BB	BB	AA	AA	BB	AA	AA	BB	AA	BB	BB	BB	BB	AA	BB	AA	BB	BB	BB	AA	AA	AA	BB	AA	AA	BB	BB	BB	AA	AA
chr2A_32024948	20.796	2A	32024948	G/A	AA	AA	BB	BB	AA	BB	BB	BB	BB	AA	BB	AA	AA	AA	BB	BB	BB	AA	AA	BB	AA	AA	BB	AA	BB	BB	BB	BB	AA	BB	AA	BB	BB	BB	AA	AA	AA	BB	AA	AA	BB	BB	BB	AA	AA
chr2A_32024958	20.796	2A	32024958	C/T	AA	AA	BB	BB	AA	BB	BB	BB	BB	AA	BB	AA	AA	AA	BB	BB	BB	AA	AA	BB	AA	AA	BB	AA	BB	BB	BB	BB	AA	BB	AA	BB	BB	BB	AA	AA	AA	BB	AA	AA	BB	BB	BB	AA	AA
chr2A_33343865	20.796	2A	33343865	G/A	AA	AA	BB	BB	AA	BB	BB	BB	BB	AA	BB	AA	AA	AA	BB	BB	BB	AA	AA	BB	AA	AA	BB	AA	BB	BB	BB	BB	AA	BB	AA	BB	BB	BB	AA	BB	AA	BB	AA	AA	BB	BB	BB	AA	AA
chr2A_36391973	34.1464	2A	36391973	G/T	AA	AA	BB	BB	AA	BB	AA	BB	BB	AA	BB	AA	AA	AA	BB	BB	BB	AA	AA	AA	AA	-	BB	AA	BB	BB	AA	-	BB	BB	AA	BB	BB	BB	AA	BB	AA	BB	AA	AA	BB	BB	BB	AA	AA
chr2A_36632177	34.1464	2A	36632177	G/A	AA	AA	BB	BB	AA	BB	AA	BB	BB	AA	BB	AA	AA	AA	BB	BB	BB	AA	AA	AA	AA	AA	BB	AA	BB	BB	AA	-	BB	BB	AA	BB	BB	BB	AA	BB	AA	BB	AA	AA	BB	BB	BB	AA	AA
chr2A_36696957	34.1464	2A	36696957	G/A	AA	AA	BB	BB	AA	BB	AA	BB	BB	AA	BB	AA	AA	AA	BB	BB	BB	AA	AA	AA	AA	AA	BB	AA	BB	BB	AA	BB	BB	BB	AA	BB	BB	BB	AA	BB	AA	BB	AA	AA	BB	BB	BB	AA	AA
chr2A_36696962	34.1464	2A	36696962	G/A	AA	AA	BB	BB	AA	BB	AA	BB	BB	AA	BB	AA	AA	AA	BB	BB	BB	AA	AA	AA	AA	AA	BB	AA	BB	BB	AA	BB	BB	BB	AA	BB	BB	BB	AA	BB	AA	BB	AA	AA	BB	BB	BB	AA	AA
chr2A_38981949	34.1464	2A	38981949	A/C	AA	AA	BB	BB	AA	BB	AA	BB	BB	AA	BB	AA	AA	AA	BB	BB	BB	AA	AA	AA	AA	AA	BB	AA	BB	BB	AA	BB	BB	BB	AA	BB	BB	BB	AA	BB	AA	BB	AA	AA	BB	BB	BB	AA	AA
chr2A_42194594	39.6873	2A	42194594	A/G	AA	AA	BB	BB	AA	AA	AA	BB	BB	AA	BB	AA	AA	AA	BB	BB	BB	AA	AA	AA	AA	AA	BB	AA	AA	BB	AA	AA	BB	BB	AA	BB	BB	BB	AA	BB	AA	BB	AA	AA	BB	BB	-	AA	AA
chr2A_42194615	39.6873	2A	42194615	G/A	AA	AA	BB	BB	AA	AA	AA	BB	BB	AA	BB	AA	AA	AA	BB	BB	BB	AA	AA	AA	AA	AA	BB	AA	AA	BB	AA	AA	BB	BB	AA	BB	BB	BB	AA	BB	AA	BB	AA	AA	BB	BB	-	AA	AA
chr2A_43281586	39.6873	2A	43281586	C/G	AA	AA	BB	BB	AA	AA	AA	BB	BB	AA	BB	AA	AA	AA	BB	BB	BB	AA	AA	AA	AA	AA	BB	AA	AA	BB	AA	AA	BB	BB	AA	BB	BB	BB	AA	BB	AA	BB	AA	AA	BB	BB	BB	AA	AA
chr2A_43298952	40.858	2A	43298952	G/A	AA	AA	BB	BB	AA	AA	AA	BB	BB	AA	BB	AA	AA	AA	BB	BB	BB	AA	AA	AA	AA	AA	BB	AA	AA	BB	AA	AA	BB	BB	AA	BB	BB	BB	AA	BB	AA	BB	AA	AA	BB	BB	BB	AA	AA
chr2A_46332606	42.8474	2A	46332606	G/C	AA	AA	BB	BB	AA	AA	AA	BB	BB	AA	BB	AA	AA	AA	BB	BB	BB	AA	AA	AA	AA	AA	BB	AA	AA	BB	AA	AA	BB	BB	AA	BB	BB	BB	AA	BB	AA	BB	AA	AA	BB	BB	BB	AA	AA
chr2A_48253236	42.8474	2A	48253236	T/C	AA	AA	BB	BB	AA	AA	AA	BB	BB	AA	BB	AA	AA	-	BB	BB	BB	AA	-	AA	-	AA	BB	-	AA	BB	AA	AA	BB	BB	AA	BB	BB	BB	AA	BB	AA	BB	AA	-	BB	BB	BB	AA	AA
chr2A_48253238	42.8474	2A	48253238	T/G	AA	AA	BB	BB	AA	AA	AA	BB	BB	AA	BB	AA	AA	-	BB	BB	BB	AA	-	AA	-	AA	BB	-	AA	BB	AA	AA	BB	BB	AA	BB	BB	BB	AA	BB	AA	BB	AA	-	BB	BB	BB	AA	AA
chr2A_49075019	44.7279	2A	49075019	T/C	AA	AA	BB	BB	AA	AA	AA	BB	BB	AA	BB	AA	AA	AA	BB	BB	BB	AA	AA	AA	AA	AA	BB	AA	AA	BB	AA	-	BB	BB	AA	BB	BB	BB	AA	BB	AA	BB	AA	AA	BB	BB	BB	AA	AA
chr2A_49501470	44.7279	2A	49501470	A/G	AA	AA	BB	BB	AA	AA	AA	BB	BB	AA	BB	AA	AA	AA	BB	BB	BB	AA	AA	AA	AA	AA	BB	AA	AA	BB	AA	AA	BB	BB	AA	BB	BB	BB	AA	BB	AA	BB	AA	AA	BB	BB	BB	AA	AA
chr2A_49543639	44.7279	2A	49543639	G/A	AA	AA	BB	BB	AA	AA	AA	BB	BB	AA	BB	AA	AA	AA	BB	BB	BB	AA	-	AA	AA	AA	BB	AA	AA	BB	AA	-	BB	BB	AA	BB	BB	BB	AA	BB	-	BB	AA	AA	BB	BB	BB	AA	AA
chr2A_49884520	44.7279	2A	49884520	C/G	AA	AA	BB	BB	AA	AA	AA	BB	BB	AA	BB	AA	AA	AA	BB	BB	BB	AA	AA	AA	AA	AA	BB	AA	AA	BB	AA	AA	BB	BB	AA	BB	BB	BB	AA	BB	AA	BB	AA	AA	BB	BB	BB	AA	AA
chr2A_50164981	44.7279	2A	50164981	C/T	AA	AA	BB	BB	AA	AA	AA	BB	BB	AA	BB	AA	AA	AA	BB	BB	BB	AA	AA	AA	AA	AA	BB	AA	AA	BB	AA	BB	BB	BB	-	BB	BB	BB	AA	BB	AA	BB	AA	AA	BB	BB	BB	AA	AA
chr2A_50164994	44.7279	2A	50164994	C/T	AA	AA	BB	BB	AA	AA	AA	BB	BB	AA	BB	AA	AA	AA	BB	BB	BB	AA	AA	AA	AA	AA	BB	AA	AA	BB	AA	BB	BB	BB	-	BB	BB	BB	AA	BB	AA	BB	AA	AA	BB	BB	BB	AA	AA
chr2A_51004153	44.7279	2A	51004153	A/T	-	AA	BB	BB	AA	-	AA	BB	BB	AA	BB	AA	AA	AA	BB	BB	BB	AA	AA	AA	AA	AA	BB	AA	-	BB	AA	-	BB	BB	-	BB	BB	BB	AA	BB	AA	BB	AA	AA	BB	BB	BB	AA	AA
chr2A_51004181	44.7279	2A	51004181	T/A	-	AA	BB	BB	AA	-	AA	BB	BB	AA	BB	AA	AA	AA	BB	BB	BB	AA	AA	AA	AA	AA	BB	AA	-	BB	AA	-	BB	BB	-	BB	BB	BB	AA	BB	AA	BB	AA	AA	BB	BB	BB	AA	AA
chr2A_52509083	49.2925	2A	52509083	C/T	AA	AA	-	BB	AA	AA	AA	BB	AA	AA	BB	AA	AA	AA	BB	BB	BB	AA	AA	AA	AA	AA	BB	AA	AA	BB	AA	AA	BB	BB	AA	BB	BB	BB	AA	BB	AA	BB	AA	AA	BB	BB	AA	AA	BB
chr2A_57671568	52.7708	2A	57671568	A/G	AA	AA	BB	BB	AA	AA	AA	AA	AA	AA	BB	AA	AA	AA	BB	BB	BB	AA	AA	AA	AA	BB	BB	AA	AA	BB	AA	AA	BB	BB	AA	BB	-	BB	BB	BB	AA	BB	AA	AA	BB	BB	AA	AA	BB
chr2A_57837087	52.7708	2A	57837087	C/G	AA	AA	BB	BB	AA	AA	AA	AA	AA	AA	BB	AA	AA	AA	BB	BB	BB	AA	AA	AA	AA	BB	BB	AA	AA	BB	AA	AA	BB	BB	AA	BB	BB	BB	BB	BB	AA	BB	AA	AA	BB	BB	AA	AA	BB
chr2A_57864339	52.7708	2A	57864339	C/T	AA	AA	BB	BB	AA	AA	AA	AA	AA	AA	BB	AA	AA	AA	BB	BB	BB	AA	AA	AA	AA	BB	BB	AA	AA	BB	AA	AA	BB	BB	AA	BB	BB	BB	BB	BB	AA	BB	AA	AA	BB	BB	AA	AA	BB
chr2A_57924183	52.7708	2A	57924183	A/G	AA	AA	BB	BB	AA	AA	AA	AA	AA	AA	BB	AA	AA	AA	BB	BB	BB	AA	AA	AA	AA	BB	BB	AA	AA	BB	AA	AA	-	BB	AA	BB	BB	BB	BB	BB	AA	BB	AA	AA	BB	BB	AA	AA	BB
chr2A_57924208	52.7708	2A	57924208	C/T	AA	AA	BB	BB	AA	AA	AA	AA	AA	AA	BB	AA	-	AA	BB	BB	BB	AA	AA	AA	AA	BB	BB	AA	AA	BB	AA	-	-	BB	AA	BB	BB	BB	BB	BB	AA	BB	AA	AA	BB	BB	AA	AA	-
chr2A_58707220	53.8673	2A	58707220	C/T	AA	AA	BB	BB	AA	AA	AA	AA	AA	AA	BB	AA	AA	AA	BB	BB	BB	AA	AA	AA	AA	BB	BB	AA	AA	BB	AA	AA	BB	BB	AA	BB	BB	BB	BB	BB	AA	BB	AA	AA	BB	BB	AA	AA	BB
chr2A_58905987	53.8673	2A	58905987	C/A	AA	AA	BB	BB	AA	AA	AA	AA	AA	AA	BB	AA	AA	AA	BB	BB	BB	AA	AA	AA	AA	BB	BB	AA	AA	BB	AA	AA	BB	BB	AA	BB	BB	BB	BB	BB	AA	BB	AA	AA	BB	BB	AA	AA	BB
chr2A_58961012	53.8673	2A	58961012	T/C	AA	AA	BB	BB	AA	AA	AA	AA	AA	AA	BB	AA	AA	AA	-	-	BB	AA	AA	AA	AA	BB	BB	AA	AA	-	AA	-	BB	BB	AA	BB	-	BB	BB	-	AA	BB	AA	AA	BB	BB	AA	AA	BB
chr2A_59729258	56.0443	2A	59729258	C/T	AA	AA	BB	BB	AA	AA	AA	AA	AA	AA	BB	-	AA	AA	BB	BB	BB	AA	AA	AA	AA	BB	BB	AA	AA	BB	AA	AA	BB	BB	AA	BB	BB	BB	BB	BB	AA	BB	AA	AA	BB	BB	AA	AA	BB
chr2A_59732171	56.0443	2A	59732171	G/C	AA	AA	BB	BB	AA	AA	AA	AA	AA	AA	BB	AA	AA	AA	BB	BB	BB	AA	AA	AA	AA	BB	BB	AA	AA	BB	AA	-	BB	BB	AA	BB	BB	BB	BB	BB	AA	BB	AA	AA	BB	BB	AA	AA	BB
chr2A_61474208	56.0443	2A	61474208	C/T	AA	AA	BB	BB	AA	AA	AA	AA	AA	AA	BB	AA	AA	AA	BB	BB	BB	AA	AA	AA	AA	BB	BB	AA	AA	BB	AA	AA	BB	BB	AA	BB	BB	BB	BB	BB	AA	BB	AA	AA	BB	BB	AA	AA	BB
chr2A_61673526	56.0443	2A	61673526	G/A	AA	AA	BB	BB	AA	AA	AA	AA	AA	AA	BB	AA	AA	AA	BB	BB	BB	AA	AA	AA	AA	BB	BB	AA	AA	BB	AA	AA	BB	BB	AA	BB	BB	BB	BB	BB	AA	BB	AA	AA	BB	BB	AA	AA	BB
chr2A_70983415	59.3098	2A	70983415	C/G	AA	AA	BB	BB	AA	AA	AA	AA	AA	AA	BB	AA	AA	AA	BB	BB	BB	AA	BB	AA	AA	BB	BB	AA	AA	BB	AA	AA	BB	BB	BB	BB	BB	AA	BB	BB	AA	BB	AA	AA	BB	BB	AA	AA	BB
chr2A_74099133	59.3098	2A	74099133	C/T	AA	AA	BB	BB	AA	AA	AA	AA	-	AA	BB	AA	AA	-	BB	BB	BB	AA	BB	AA	AA	BB	BB	AA	AA	BB	AA	-	BB	BB	BB	BB	BB	AA	BB	BB	AA	BB	AA	AA	BB	BB	AA	AA	BB
chr2A_75591139	59.3098	2A	75591139	G/C	AA	AA	BB	BB	AA	AA	AA	AA	AA	AA	BB	AA	AA	AA	BB	BB	BB	AA	BB	AA	AA	BB	BB	AA	AA	BB	AA	AA	BB	BB	BB	BB	BB	AA	BB	BB	AA	BB	AA	AA	BB	BB	AA	AA	BB
chr2A_75653665	59.3098	2A	75653665	G/A	AA	AA	BB	BB	AA	AA	AA	AA	AA	AA	BB	AA	AA	AA	BB	BB	BB	AA	BB	AA	AA	BB	BB	AA	AA	BB	AA	AA	BB	BB	BB	BB	BB	AA	BB	BB	AA	BB	AA	AA	BB	BB	AA	AA	BB
chr2A_77933263	59.3098	2A	77933263	T/C	AA	AA	BB	BB	AA	AA	AA	AA	AA	AA	BB	AA	AA	AA	BB	BB	BB	AA	BB	AA	AA	BB	BB	AA	AA	BB	AA	AA	BB	BB	BB	BB	BB	AA	BB	BB	AA	BB	AA	AA	BB	BB	AA	AA	BB
chr2A_77933267	59.3098	2A	77933267	A/T	AA	AA	BB	BB	AA	AA	AA	AA	AA	AA	BB	AA	AA	AA	BB	BB	BB	AA	BB	AA	AA	BB	BB	AA	AA	BB	AA	AA	BB	BB	BB	BB	BB	AA	BB	BB	AA	BB	AA	AA	BB	BB	AA	AA	BB
chr2A_78505461	59.3098	2A	78505461	G/T	AA	AA	BB	BB	AA	AA	AA	AA	AA	AA	BB	AA	AA	AA	BB	BB	-	AA	BB	AA	AA	BB	BB	AA	AA	BB	AA	AA	BB	BB	BB	BB	BB	AA	BB	BB	AA	BB	AA	AA	BB	BB	AA	AA	BB
chr2A_78505462	59.3098	2A	78505462	C/T	AA	AA	BB	BB	AA	AA	AA	AA	AA	AA	BB	AA	AA	AA	BB	BB	BB	AA	BB	AA	AA	BB	BB	AA	AA	BB	AA	AA	BB	BB	BB	BB	BB	AA	BB	BB	AA	BB	AA	AA	BB	BB	AA	AA	BB
chr2A_78850135	59.3098	2A	78850135	T/A	AA	AA	BB	BB	AA	AA	AA	AA	AA	AA	BB	AA	AA	AA	BB	BB	BB	AA	BB	AA	AA	BB	BB	AA	AA	-	AA	AA	BB	BB	BB	BB	BB	AA	BB	BB	AA	BB	AA	AA	BB	BB	AA	AA	BB
chr2A_79343344	59.3098	2A	79343344	C/A	AA	AA	BB	BB	AA	AA	AA	AA	AA	AA	BB	AA	-	AA	BB	BB	BB	AA	BB	AA	AA	BB	BB	AA	AA	BB	AA	AA	BB	BB	BB	BB	BB	AA	BB	BB	AA	BB	AA	AA	BB	BB	AA	AA	BB
chr2A_82030905	59.3098	2A	82030905	C/A	AA	AA	BB	BB	AA	AA	AA	AA	AA	AA	BB	AA	AA	AA	BB	-	BB	AA	BB	AA	AA	-	BB	AA	AA	BB	AA	-	BB	BB	BB	BB	BB	AA	BB	-	AA	BB	AA	AA	BB	BB	-	AA	BB
chr2A_82213177	59.3098	2A	82213177	G/A	AA	AA	BB	BB	AA	AA	AA	AA	AA	AA	BB	AA	AA	AA	BB	-	BB	AA	BB	AA	AA	BB	BB	AA	AA	BB	AA	AA	BB	-	-	BB	BB	AA	BB	BB	AA	BB	AA	AA	BB	BB	AA	AA	BB
chr2A_83826666	59.3098	2A	83826666	C/T	AA	AA	BB	BB	AA	AA	AA	AA	AA	AA	BB	AA	-	-	BB	BB	BB	AA	BB	AA	AA	BB	BB	AA	AA	BB	AA	AA	BB	BB	BB	-	BB	AA	BB	BB	AA	BB	AA	AA	BB	BB	AA	AA	BB
chr2A_83849076	59.3098	2A	83849076	C/T	AA	AA	BB	BB	AA	AA	AA	AA	AA	AA	BB	AA	AA	AA	BB	BB	BB	AA	BB	AA	AA	BB	BB	AA	AA	BB	AA	AA	BB	BB	BB	BB	BB	AA	BB	BB	AA	BB	AA	AA	BB	BB	AA	AA	BB
chr2A_84553943	59.3098	2A	84553943	G/A	AA	AA	BB	BB	AA	AA	AA	AA	AA	AA	BB	AA	AA	AA	BB	BB	BB	AA	BB	AA	AA	BB	BB	AA	AA	BB	AA	AA	-	BB	BB	BB	BB	AA	BB	BB	AA	BB	AA	AA	BB	BB	AA	AA	BB
chr2A_84553993	59.3098	2A	84553993	G/A	AA	AA	BB	BB	AA	AA	AA	AA	AA	AA	BB	AA	AA	AA	BB	BB	BB	AA	BB	AA	AA	BB	BB	AA	AA	BB	AA	AA	BB	BB	BB	BB	BB	AA	BB	BB	AA	BB	AA	AA	BB	BB	AA	AA	BB
chr2A_84554227	59.3098	2A	84554227	G/A	AA	AA	BB	BB	AA	AA	AA	AA	AA	AA	BB	AA	AA	AA	BB	BB	BB	AA	BB	AA	AA	BB	BB	AA	AA	BB	AA	AA	BB	BB	BB	BB	BB	AA	BB	BB	AA	BB	AA	AA	BB	BB	AA	AA	BB
chr2A_84646432	59.3098	2A	84646432	C/G	AA	AA	BB	BB	AA	AA	AA	AA	AA	AA	BB	AA	AA	AA	BB	BB	BB	AA	BB	AA	AA	BB	BB	AA	AA	BB	AA	AA	BB	BB	BB	BB	BB	AA	BB	BB	AA	BB	AA	AA	BB	BB	AA	AA	BB
chr2A_84938043	59.3098	2A	84938043	G/C	AA	AA	BB	BB	AA	AA	AA	AA	AA	AA	BB	AA	AA	AA	BB	-	BB	AA	BB	AA	AA	-	BB	AA	AA	BB	AA	-	BB	BB	BB	BB	BB	AA	BB	BB	AA	BB	AA	AA	BB	BB	AA	AA	BB
chr2A_84938086	59.3098	2A	84938086	G/T	AA	AA	BB	BB	AA	AA	AA	AA	AA	AA	BB	AA	AA	AA	BB	-	BB	AA	BB	AA	AA	-	BB	AA	AA	BB	AA	-	BB	BB	BB	BB	BB	AA	BB	BB	AA	BB	AA	AA	BB	BB	AA	AA	BB
chr2A_85288898	59.3098	2A	85288898	T/C	AA	AA	BB	BB	AA	AA	AA	AA	AA	AA	BB	AA	AA	AA	BB	BB	BB	AA	BB	AA	AA	BB	BB	AA	AA	-	AA	AA	BB	BB	BB	BB	-	AA	BB	BB	AA	BB	AA	AA	BB	BB	AA	AA	BB
chr2A_86315558	59.3098	2A	86315558	C/A	AA	AA	BB	BB	AA	-	AA	-	AA	AA	BB	AA	AA	AA	BB	BB	BB	AA	BB	-	AA	BB	BB	AA	-	BB	-	-	BB	BB	BB	BB	BB	AA	BB	BB	AA	BB	AA	AA	BB	BB	AA	AA	BB
chr2A_88013007	59.3098	2A	88013007	A/G	AA	AA	BB	BB	AA	AA	AA	AA	AA	AA	BB	AA	AA	AA	BB	BB	BB	AA	BB	AA	AA	BB	BB	AA	AA	BB	AA	AA	BB	BB	BB	BB	BB	AA	BB	BB	AA	BB	AA	AA	BB	BB	-	AA	BB
chr2A_90595411	59.3098	2A	90595411	T/C	AA	AA	BB	BB	AA	AA	AA	AA	-	-	BB	AA	AA	AA	BB	BB	BB	AA	BB	AA	AA	BB	BB	-	AA	BB	AA	AA	BB	BB	BB	BB	BB	-	BB	BB	AA	BB	AA	AA	BB	BB	AA	AA	BB
chr2A_93886123	59.3098	2A	93886123	A/G	AA	AA	BB	BB	AA	AA	AA	AA	AA	AA	-	AA	AA	AA	BB	BB	BB	AA	BB	AA	AA	BB	BB	AA	AA	BB	AA	AA	BB	BB	BB	BB	BB	AA	BB	BB	AA	BB	AA	AA	BB	BB	AA	AA	BB
chr2A_93886164	59.3098	2A	93886164	T/C	AA	AA	BB	BB	AA	AA	AA	AA	AA	AA	-	AA	AA	AA	BB	BB	BB	AA	BB	AA	AA	BB	BB	AA	AA	BB	AA	AA	BB	BB	BB	BB	BB	AA	BB	BB	AA	BB	AA	AA	BB	BB	AA	AA	BB
chr2A_94163827	59.3098	2A	94163827	G/A	AA	AA	BB	BB	AA	AA	AA	AA	AA	AA	BB	AA	AA	AA	BB	BB	BB	AA	BB	AA	AA	BB	BB	AA	AA	BB	AA	AA	BB	BB	BB	BB	BB	AA	BB	BB	AA	BB	AA	AA	BB	BB	AA	AA	BB
chr2A_94275695	59.3098	2A	94275695	A/G	AA	AA	BB	BB	AA	AA	AA	AA	AA	AA	BB	AA	AA	AA	BB	BB	BB	AA	BB	AA	AA	BB	BB	AA	AA	BB	AA	AA	BB	BB	BB	BB	BB	AA	BB	BB	AA	BB	AA	AA	BB	BB	AA	AA	BB
chr2A_95156745	59.3098	2A	95156745	A/G	AA	AA	BB	BB	AA	AA	AA	AA	AA	AA	BB	AA	AA	AA	BB	BB	BB	AA	BB	AA	AA	BB	BB	AA	AA	BB	AA	AA	BB	BB	BB	BB	BB	AA	BB	-	AA	BB	AA	AA	BB	BB	AA	AA	BB
chr2A_97561473	59.3098	2A	97561473	G/T	AA	AA	BB	BB	AA	AA	AA	AA	AA	AA	BB	AA	AA	AA	BB	BB	BB	AA	BB	AA	AA	BB	BB	AA	AA	BB	AA	AA	BB	BB	BB	BB	BB	AA	BB	BB	AA	BB	AA	AA	BB	BB	AA	AA	BB
chr2A_98250233	59.3098	2A	98250233	T/C	AA	AA	BB	BB	AA	AA	AA	AA	AA	AA	BB	AA	AA	AA	BB	BB	BB	AA	BB	AA	AA	BB	BB	AA	AA	BB	AA	AA	BB	BB	BB	BB	BB	AA	BB	BB	AA	BB	AA	AA	BB	BB	AA	AA	BB
chr2A_102050150	59.3098	2A	102050150	G/A	AA	AA	BB	BB	AA	AA	AA	AA	AA	AA	BB	AA	AA	AA	BB	BB	BB	AA	BB	AA	AA	BB	BB	AA	AA	BB	AA	AA	BB	BB	BB	BB	BB	AA	BB	BB	AA	BB	AA	AA	BB	BB	AA	AA	BB
chr2A_102050151	59.3098	2A	102050151	C/T	AA	AA	BB	BB	AA	AA	AA	AA	AA	AA	BB	AA	AA	AA	BB	BB	BB	AA	BB	AA	AA	BB	BB	AA	AA	BB	AA	AA	BB	BB	BB	BB	BB	AA	BB	BB	AA	BB	AA	AA	BB	BB	AA	AA	BB
chr2A_102405740	59.3098	2A	102405740	A/C	AA	AA	BB	BB	AA	AA	AA	AA	AA	AA	BB	AA	AA	AA	BB	BB	BB	AA	BB	AA	AA	BB	BB	AA	AA	BB	AA	-	BB	BB	-	BB	BB	AA	BB	BB	AA	BB	AA	AA	BB	BB	AA	AA	BB
chr2A_102903998	59.3098	2A	102903998	A/C	AA	AA	BB	BB	AA	AA	AA	AA	AA	AA	BB	AA	AA	AA	BB	BB	BB	AA	BB	AA	AA	BB	BB	AA	AA	BB	AA	AA	BB	BB	BB	BB	BB	AA	BB	BB	AA	BB	AA	AA	BB	BB	AA	AA	BB
chr2A_106800879	59.3098	2A	106800879	G/C	AA	AA	BB	BB	AA	AA	AA	AA	AA	AA	BB	AA	AA	AA	BB	BB	BB	AA	BB	AA	AA	BB	BB	AA	AA	BB	AA	AA	BB	BB	BB	BB	BB	AA	BB	BB	AA	BB	AA	AA	BB	BB	AA	AA	BB
chr2A_112067666	59.3098	2A	112067666	G/A	AA	AA	BB	BB	AA	AA	AA	AA	AA	AA	BB	AA	AA	AA	BB	BB	BB	AA	BB	AA	AA	BB	BB	AA	AA	BB	AA	-	BB	BB	BB	BB	BB	AA	BB	BB	AA	BB	AA	AA	BB	BB	AA	AA	BB
chr2A_112739967	59.3098	2A	112739967	G/A	AA	AA	BB	BB	AA	AA	AA	AA	AA	AA	BB	AA	AA	AA	BB	BB	BB	AA	BB	AA	AA	BB	BB	AA	AA	BB	AA	AA	BB	BB	BB	BB	BB	AA	BB	BB	AA	BB	AA	AA	BB	BB	AA	AA	BB
chr2A_112739968	59.3098	2A	112739968	C/A	AA	AA	BB	BB	AA	AA	AA	AA	AA	AA	BB	AA	AA	AA	BB	BB	BB	AA	BB	AA	AA	BB	BB	AA	AA	BB	AA	AA	BB	BB	BB	BB	BB	AA	BB	BB	AA	BB	AA	AA	BB	BB	AA	AA	BB
chr2A_115431701	59.3098	2A	115431701	T/A	AA	AA	BB	BB	AA	AA	AA	AA	AA	AA	BB	AA	AA	AA	BB	BB	BB	AA	BB	AA	AA	BB	BB	AA	AA	BB	AA	AA	BB	BB	BB	BB	BB	AA	BB	BB	AA	BB	AA	AA	BB	BB	AA	AA	BB
chr2A_115440742	59.3098	2A	115440742	A/G	AA	AA	BB	BB	AA	AA	AA	AA	AA	AA	BB	AA	AA	AA	BB	BB	BB	AA	BB	AA	AA	BB	BB	AA	AA	BB	AA	AA	BB	BB	BB	BB	BB	AA	BB	BB	AA	BB	AA	AA	BB	BB	AA	AA	BB
chr2A_116014768	59.3098	2A	116014768	C/T	AA	AA	BB	BB	AA	AA	AA	AA	AA	AA	BB	AA	AA	AA	BB	BB	BB	AA	BB	AA	AA	BB	BB	AA	AA	BB	AA	-	BB	BB	BB	BB	BB	AA	BB	BB	AA	BB	AA	AA	BB	BB	AA	AA	BB
chr2A_116163074	59.3098	2A	116163074	G/C	AA	AA	BB	BB	AA	AA	AA	AA	AA	AA	BB	AA	AA	AA	BB	BB	BB	AA	BB	AA	AA	BB	BB	AA	AA	BB	AA	AA	BB	BB	BB	BB	BB	AA	BB	BB	AA	BB	AA	AA	BB	BB	AA	AA	BB
chr2A_116446764	59.3098	2A	116446764	C/G	AA	AA	BB	BB	AA	AA	AA	AA	AA	AA	BB	AA	AA	AA	BB	BB	BB	AA	BB	AA	AA	BB	BB	AA	AA	BB	AA	AA	BB	BB	BB	BB	BB	AA	BB	BB	AA	BB	AA	AA	BB	BB	AA	AA	BB
chr2A_118675918	59.3098	2A	118675918	G/T	AA	AA	BB	BB	AA	AA	AA	AA	AA	AA	BB	AA	AA	AA	BB	BB	BB	AA	BB	AA	AA	BB	BB	AA	AA	BB	AA	AA	BB	BB	BB	BB	BB	AA	BB	BB	AA	BB	AA	AA	BB	BB	AA	AA	BB
chr2A_125458530	59.3098	2A	125458530	G/T	AA	AA	BB	BB	AA	AA	AA	AA	AA	AA	BB	AA	AA	AA	BB	BB	BB	AA	BB	AA	AA	BB	BB	AA	AA	BB	AA	AA	BB	BB	BB	BB	BB	AA	BB	BB	AA	BB	AA	AA	BB	BB	AA	AA	BB
chr2A_125945810	59.3098	2A	125945810	C/T	AA	AA	BB	BB	AA	AA	AA	AA	AA	AA	BB	AA	AA	AA	BB	BB	BB	AA	BB	AA	AA	BB	BB	AA	AA	BB	AA	AA	BB	BB	BB	-	BB	AA	BB	BB	AA	BB	AA	AA	BB	BB	AA	AA	BB
chr2A_133353444	59.3098	2A	133353444	G/T	AA	AA	BB	BB	AA	AA	AA	AA	AA	AA	BB	AA	AA	AA	BB	BB	BB	AA	BB	AA	AA	BB	BB	AA	AA	BB	AA	AA	BB	BB	BB	BB	BB	AA	BB	BB	AA	BB	AA	AA	BB	BB	AA	AA	BB
chr2A_137941279	59.3098	2A	137941279	G/T	AA	AA	BB	BB	AA	AA	AA	AA	AA	AA	BB	AA	AA	AA	BB	BB	BB	AA	BB	-	AA	BB	BB	AA	AA	BB	AA	-	BB	BB	BB	BB	BB	-	BB	BB	AA	BB	AA	AA	-	BB	AA	AA	BB
chr2A_138083901	59.3098	2A	138083901	T/C	AA	AA	BB	BB	AA	AA	-	AA	AA	AA	BB	AA	AA	AA	BB	BB	BB	AA	BB	AA	AA	BB	BB	AA	AA	-	AA	AA	BB	BB	BB	BB	-	AA	BB	BB	AA	BB	AA	AA	BB	BB	AA	AA	BB
chr2A_144946620	59.3098	2A	144946620	T/A	AA	AA	BB	BB	AA	AA	AA	AA	AA	AA	BB	AA	AA	AA	BB	BB	BB	AA	BB	AA	AA	BB	BB	AA	AA	BB	AA	AA	BB	BB	BB	BB	BB	-	BB	BB	AA	BB	AA	AA	BB	BB	AA	AA	BB
chr2A_148843005	59.3098	2A	148843005	A/G	AA	AA	BB	BB	AA	AA	AA	AA	AA	AA	BB	AA	AA	AA	BB	BB	BB	AA	BB	AA	AA	BB	BB	AA	AA	BB	AA	-	BB	BB	BB	BB	BB	AA	BB	BB	AA	BB	AA	AA	BB	BB	AA	AA	BB
chr2A_148843020	59.3098	2A	148843020	T/G	AA	AA	BB	BB	AA	AA	AA	AA	AA	AA	BB	AA	AA	AA	BB	BB	BB	AA	BB	AA	AA	BB	BB	AA	AA	BB	AA	-	BB	BB	BB	BB	BB	AA	BB	BB	AA	BB	AA	AA	BB	BB	AA	AA	BB
chr2A_149238402	59.3098	2A	149238402	C/G	AA	AA	BB	BB	AA	AA	AA	AA	AA	AA	BB	AA	AA	AA	BB	BB	BB	AA	BB	AA	AA	BB	BB	AA	AA	BB	AA	AA	BB	BB	BB	BB	BB	AA	BB	BB	AA	BB	AA	AA	BB	BB	AA	AA	BB
chr2A_149965910	59.3098	2A	149965910	G/T	AA	AA	-	BB	AA	AA	AA	AA	AA	AA	BB	AA	AA	AA	BB	BB	BB	AA	-	AA	AA	BB	BB	AA	AA	-	AA	AA	BB	BB	BB	BB	BB	AA	BB	BB	AA	BB	AA	AA	BB	BB	AA	AA	BB
chr2A_150448223	59.3098	2A	150448223	C/T	AA	AA	BB	BB	AA	AA	AA	AA	AA	AA	BB	AA	AA	AA	BB	BB	BB	AA	BB	AA	AA	BB	BB	AA	AA	BB	AA	AA	BB	BB	BB	BB	BB	AA	BB	BB	AA	BB	AA	AA	BB	BB	AA	AA	BB
chr2A_150448299	59.3098	2A	150448299	A/G	AA	AA	BB	-	AA	AA	AA	AA	AA	AA	BB	AA	AA	AA	BB	BB	BB	AA	BB	AA	AA	BB	BB	AA	AA	BB	AA	-	-	BB	-	BB	BB	AA	BB	BB	AA	BB	AA	AA	BB	BB	AA	AA	BB
chr2A_151269828	59.3098	2A	151269828	G/C	AA	AA	BB	BB	AA	AA	AA	AA	AA	AA	BB	AA	AA	AA	BB	BB	BB	AA	BB	AA	AA	BB	BB	AA	AA	BB	AA	AA	BB	BB	BB	BB	BB	AA	BB	BB	AA	BB	AA	AA	BB	BB	AA	AA	BB
chr2A_156481295	59.3098	2A	156481295	G/T	AA	AA	BB	BB	AA	AA	AA	AA	AA	AA	BB	AA	AA	AA	BB	BB	BB	AA	BB	AA	AA	BB	BB	AA	AA	BB	AA	AA	BB	BB	BB	BB	BB	AA	BB	BB	AA	BB	AA	AA	BB	BB	AA	AA	BB
chr2A_348665313	59.3098	2A	348665313	G/A	AA	AA	BB	BB	AA	AA	AA	AA	AA	AA	BB	AA	AA	AA	BB	BB	BB	AA	BB	AA	AA	BB	BB	AA	AA	BB	AA	AA	BB	BB	BB	BB	BB	AA	BB	BB	AA	BB	AA	AA	BB	BB	AA	AA	BB
chr2A_424187344	59.3098	2A	424187344	G/A	AA	AA	BB	BB	AA	AA	AA	AA	AA	AA	BB	AA	AA	AA	BB	BB	BB	AA	BB	AA	AA	BB	BB	AA	AA	BB	AA	AA	BB	BB	BB	BB	BB	AA	BB	BB	AA	BB	AA	AA	BB	BB	AA	AA	BB
chr2A_502634136	59.3098	2A	502634136	G/T	AA	AA	BB	BB	AA	AA	AA	AA	AA	AA	BB	AA	AA	AA	BB	BB	BB	AA	BB	AA	AA	BB	BB	AA	AA	BB	AA	AA	BB	BB	BB	BB	BB	AA	BB	BB	AA	BB	AA	AA	BB	BB	AA	AA	BB
chr2A_502634238	59.3098	2A	502634238	G/A	AA	AA	BB	BB	AA	AA	AA	AA	AA	AA	BB	AA	AA	AA	BB	BB	BB	AA	BB	AA	AA	-	BB	AA	AA	BB	AA	AA	BB	BB	BB	BB	BB	AA	BB	BB	AA	BB	AA	AA	BB	BB	AA	AA	BB
chr2A_503452699	59.3098	2A	503452699	C/T	AA	AA	BB	BB	AA	AA	AA	AA	AA	AA	BB	AA	AA	AA	BB	BB	BB	AA	BB	AA	AA	BB	BB	AA	AA	BB	AA	AA	BB	BB	BB	BB	BB	AA	BB	BB	AA	BB	AA	AA	BB	BB	AA	AA	BB
chr2A_508072048	59.3098	2A	508072048	C/A	AA	AA	BB	BB	AA	AA	AA	AA	AA	AA	BB	AA	AA	AA	BB	BB	BB	AA	BB	AA	AA	BB	-	-	AA	BB	AA	-	-	BB	BB	BB	BB	AA	BB	BB	AA	BB	AA	AA	BB	BB	AA	AA	BB
chr2A_514665343	59.3098	2A	514665343	G/T	AA	AA	BB	BB	AA	AA	AA	AA	AA	AA	BB	AA	AA	AA	BB	BB	BB	AA	BB	AA	AA	BB	BB	AA	AA	BB	AA	-	BB	BB	BB	BB	BB	AA	BB	-	AA	BB	AA	AA	BB	BB	AA	AA	BB
chr2A_553276921	59.3098	2A	553276921	C/G	-	AA	BB	BB	-	AA	AA	AA	-	-	BB	AA	-	-	BB	BB	BB	AA	BB	AA	AA	BB	BB	AA	AA	BB	AA	AA	BB	BB	BB	BB	BB	AA	BB	BB	AA	BB	AA	AA	BB	BB	AA	AA	BB
chr2A_554027758	59.3098	2A	554027758	T/C	-	AA	BB	BB	-	AA	AA	AA	-	-	BB	AA	-	-	BB	BB	BB	AA	BB	AA	AA	BB	BB	AA	AA	BB	AA	AA	BB	BB	BB	BB	BB	AA	BB	BB	AA	BB	AA	AA	BB	BB	AA	AA	BB
chr2A_554520385	59.3098	2A	554520385	A/C	-	AA	BB	BB	-	AA	AA	AA	AA	-	BB	AA	AA	-	BB	BB	BB	AA	BB	AA	AA	BB	BB	AA	AA	BB	AA	AA	BB	BB	BB	BB	BB	AA	BB	BB	AA	BB	AA	AA	BB	BB	AA	AA	BB
chr2A_678001212	70.2602	2A	678001212	G/A	BB	AA	BB	BB	-	AA	AA	AA	-	BB	BB	AA	-	BB	BB	BB	BB	AA	BB	AA	AA	AA	BB	AA	AA	BB	AA	AA	BB	BB	BB	BB	BB	BB	BB	BB	AA	BB	AA	AA	BB	BB	BB	AA	BB
chr2A_691480230	81.2058	2A	691480230	A/G	-	BB	BB	BB	-	AA	BB	AA	-	BB	BB	AA	-	BB	BB	BB	BB	AA	BB	AA	BB	AA	BB	AA	AA	BB	AA	-	BB	BB	BB	BB	BB	BB	BB	AA	AA	BB	AA	AA	BB	BB	BB	AA	BB
chr2A_691480231	81.2058	2A	691480231	A/C	BB	BB	BB	BB	-	AA	BB	AA	-	BB	BB	AA	-	BB	BB	BB	BB	AA	BB	AA	BB	AA	BB	AA	AA	BB	AA	-	BB	BB	BB	BB	BB	BB	BB	AA	AA	BB	AA	AA	BB	BB	BB	AA	BB
chr2A_691480233	81.2058	2A	691480233	A/C	-	BB	BB	BB	-	AA	BB	AA	-	BB	BB	AA	-	BB	BB	BB	BB	AA	BB	AA	BB	AA	BB	AA	AA	BB	AA	-	BB	BB	BB	BB	BB	BB	BB	AA	AA	BB	AA	AA	BB	BB	BB	AA	BB
chr2A_696041102	81.2058	2A	696041102	G/A	BB	BB	BB	BB	-	AA	BB	AA	-	-	BB	AA	-	BB	BB	BB	BB	AA	BB	AA	BB	AA	BB	AA	AA	BB	AA	AA	BB	BB	BB	BB	BB	BB	BB	AA	AA	BB	AA	AA	BB	BB	BB	AA	BB
chr2A_718916923	85.4146	2A	718916923	C/T	-	BB	BB	BB	-	AA	AA	AA	BB	-	BB	AA	-	BB	BB	BB	BB	AA	BB	AA	BB	AA	BB	AA	AA	BB	AA	AA	BB	BB	BB	BB	BB	BB	BB	AA	AA	BB	AA	AA	BB	BB	BB	AA	BB
chr2A_719525996	85.4146	2A	719525996	C/T	-	BB	BB	BB	-	AA	AA	AA	BB	BB	BB	AA	-	BB	BB	BB	BB	AA	BB	AA	BB	AA	BB	AA	AA	BB	AA	-	BB	BB	BB	BB	BB	BB	BB	AA	AA	BB	AA	AA	BB	BB	BB	AA	-
chr2A_719993276	88.6263	2A	719993276	G/A	-	BB	BB	BB	-	AA	AA	AA	-	-	BB	AA	-	BB	BB	BB	BB	AA	BB	AA	BB	AA	BB	AA	AA	BB	AA	AA	BB	BB	BB	BB	BB	BB	BB	AA	AA	BB	AA	AA	BB	BB	BB	AA	BB
chr2A_721609247	88.6263	2A	721609247	G/C	AA	BB	BB	BB	-	AA	AA	AA	BB	BB	BB	AA	-	BB	BB	BB	BB	AA	BB	AA	BB	AA	BB	AA	AA	BB	AA	AA	BB	BB	BB	BB	BB	BB	BB	AA	AA	BB	AA	AA	BB	BB	BB	AA	BB
chr2A_723616966	88.6263	2A	723616966	C/A	-	BB	BB	BB	-	AA	AA	AA	-	-	BB	AA	-	BB	BB	BB	BB	AA	BB	AA	BB	AA	BB	AA	AA	BB	AA	AA	BB	BB	BB	BB	BB	BB	BB	AA	AA	BB	AA	AA	BB	BB	BB	AA	BB
chr2A_724002025	88.6263	2A	724002025	G/A	-	BB	BB	BB	-	AA	AA	AA	BB	BB	BB	AA	-	BB	BB	-	-	AA	BB	AA	BB	AA	BB	AA	AA	BB	AA	-	BB	BB	BB	BB	BB	-	BB	AA	AA	BB	AA	AA	BB	BB	BB	AA	BB
chr2A_725890876	88.6263	2A	725890876	C/T	-	BB	BB	BB	-	AA	AA	AA	BB	-	BB	AA	-	BB	BB	BB	BB	AA	BB	AA	BB	AA	BB	AA	AA	BB	AA	AA	BB	BB	BB	BB	BB	BB	BB	AA	AA	BB	AA	AA	BB	BB	BB	AA	BB
chr2A_728790521	96.7103	2A	728790521	C/A	-	BB	AA	BB	-	BB	AA	AA	BB	-	BB	AA	-	-	BB	BB	BB	AA	BB	AA	BB	BB	BB	AA	AA	BB	AA	AA	BB	BB	BB	BB	BB	BB	BB	AA	AA	BB	AA	AA	BB	BB	BB	AA	BB
chr2A_735244212	101.174	2A	735244212	A/G	-	BB	AA	BB	-	BB	AA	AA	-	-	BB	AA	BB	-	BB	BB	BB	AA	BB	AA	AA	BB	BB	BB	AA	BB	AA	AA	BB	BB	BB	BB	BB	BB	BB	AA	AA	BB	AA	AA	BB	BB	BB	AA	BB
chr2A_735743353	102.623	2A	735743353	C/A	BB	BB	AA	BB	AA	BB	AA	AA	-	BB	BB	AA	AA	AA	BB	BB	BB	AA	BB	AA	AA	BB	BB	BB	AA	BB	AA	AA	BB	BB	BB	BB	BB	BB	BB	AA	AA	BB	AA	AA	BB	BB	BB	AA	BB
chr2A_738973990	106.401	2A	738973990	C/T	-	BB	AA	BB	-	BB	AA	AA	-	-	BB	AA	-	AA	BB	BB	BB	AA	BB	AA	AA	BB	BB	BB	AA	BB	BB	AA	BB	BB	BB	BB	BB	BB	BB	AA	AA	BB	AA	AA	BB	BB	BB	AA	BB
chr2A_739253104	106.401	2A	739253104	G/T	-	BB	AA	BB	-	BB	AA	AA	-	-	BB	AA	-	AA	BB	BB	BB	AA	BB	AA	AA	BB	BB	BB	AA	BB	BB	AA	BB	BB	BB	BB	BB	BB	BB	AA	AA	BB	AA	AA	BB	BB	BB	AA	BB
chr2A_746770417	114.145	2A	746770417	C/G	-	BB	AA	BB	AA	BB	AA	AA	-	-	BB	AA	-	AA	BB	BB	BB	AA	BB	AA	AA	BB	BB	BB	AA	BB	BB	-	BB	BB	BB	BB	BB	BB	BB	AA	AA	BB	AA	AA	BB	BB	BB	AA	BB
chr2A_747610082	115.978	2A	747610082	G/A	-	BB	AA	BB	BB	BB	AA	AA	-	BB	BB	AA	-	AA	BB	BB	BB	AA	BB	AA	AA	BB	AA	BB	AA	BB	BB	AA	BB	BB	BB	BB	BB	BB	BB	AA	AA	BB	AA	AA	BB	BB	BB	AA	BB
chr2A_758448360	118.981	2A	758448360	G/C	BB	BB	AA	BB	BB	BB	AA	AA	BB	AA	BB	AA	BB	-	BB	BB	BB	AA	BB	AA	AA	BB	AA	BB	AA	BB	BB	-	BB	BB	BB	BB	BB	BB	BB	AA	AA	BB	AA	AA	BB	BB	BB	AA	BB
chr2A_765677073	119.318	2A	765677073	T/C	BB	AA	AA	BB	BB	BB	AA	AA	BB	AA	BB	AA	BB	BB	BB	BB	BB	-	BB	BB	AA	BB	AA	BB	BB	-	BB	BB	BB	BB	BB	BB	BB	BB	BB	BB	AA	BB	AA	BB	BB	-	BB	AA	BB
chr3A_572694	0	3A	572694	G/A	AA	AA	BB	BB	BB	BB	BB	AA	BB	AA	-	AA	AA	AA	AA	AA	AA	BB	BB	AA	AA	BB	BB	AA	AA	AA	BB	BB	BB	BB	BB	BB	BB	BB	AA	BB	BB	AA	AA	BB	BB	AA	AA	AA	AA
chr3A_1028506	0	3A	1028506	C/G	AA	AA	BB	BB	BB	BB	BB	AA	BB	AA	AA	AA	AA	AA	AA	AA	AA	BB	BB	AA	AA	BB	BB	AA	AA	AA	BB	BB	BB	BB	BB	BB	BB	BB	AA	BB	BB	AA	AA	BB	BB	AA	AA	AA	AA
chr3A_7125515	6.58302	3A	7125515	G/A	AA	AA	BB	BB	BB	BB	BB	AA	BB	AA	AA	AA	AA	AA	AA	AA	AA	BB	BB	AA	AA	BB	BB	AA	BB	AA	AA	AA	BB	BB	BB	BB	BB	BB	AA	BB	BB	BB	AA	AA	BB	AA	AA	AA	AA
chr3A_7268174	6.58302	3A	7268174	C/T	AA	AA	BB	BB	BB	BB	BB	AA	BB	AA	AA	AA	AA	AA	AA	AA	AA	BB	BB	AA	AA	BB	BB	AA	BB	AA	AA	AA	BB	BB	BB	BB	BB	BB	AA	BB	BB	BB	AA	AA	BB	AA	AA	AA	AA
chr3A_7268184	6.58302	3A	7268184	A/G	AA	AA	BB	BB	BB	BB	BB	AA	BB	AA	AA	AA	AA	AA	AA	AA	AA	BB	BB	AA	AA	BB	BB	AA	BB	AA	AA	AA	BB	BB	BB	BB	BB	BB	AA	BB	BB	BB	AA	AA	BB	AA	AA	AA	AA
chr3A_7311888	6.58302	3A	7311888	C/T	AA	AA	BB	BB	BB	BB	BB	AA	BB	AA	AA	AA	AA	AA	AA	AA	AA	BB	BB	AA	AA	BB	BB	AA	BB	AA	AA	-	BB	BB	BB	BB	BB	BB	AA	BB	BB	BB	AA	AA	BB	AA	AA	AA	AA
chr3A_7651176	8.78185	3A	7651176	A/G	AA	AA	BB	BB	BB	BB	BB	AA	BB	AA	AA	AA	AA	AA	AA	AA	BB	BB	BB	AA	AA	BB	BB	BB	BB	AA	AA	-	BB	BB	BB	BB	BB	BB	AA	BB	BB	BB	AA	AA	BB	AA	AA	AA	AA
chr3A_7651183	8.78185	3A	7651183	G/A	AA	AA	BB	BB	BB	BB	BB	AA	BB	AA	AA	AA	AA	AA	AA	AA	BB	BB	BB	AA	AA	BB	BB	BB	BB	AA	AA	-	BB	BB	BB	BB	BB	BB	AA	BB	BB	BB	AA	AA	BB	AA	AA	AA	AA
chr3A_7651213	8.78185	3A	7651213	T/G	AA	AA	BB	BB	BB	BB	BB	AA	BB	AA	AA	AA	-	AA	AA	AA	BB	BB	BB	AA	AA	BB	BB	BB	BB	AA	AA	AA	BB	BB	BB	BB	BB	BB	AA	BB	BB	BB	AA	AA	BB	AA	AA	AA	AA
chr3A_7651231	8.78185	3A	7651231	T/C	AA	AA	BB	BB	BB	BB	BB	AA	BB	AA	AA	AA	-	AA	AA	AA	BB	BB	BB	AA	AA	BB	BB	BB	BB	AA	AA	AA	BB	BB	BB	BB	BB	BB	AA	BB	BB	BB	AA	AA	BB	AA	AA	AA	AA
chr3A_7651235	8.78185	3A	7651235	A/G	AA	AA	BB	BB	BB	BB	BB	AA	BB	AA	AA	AA	-	AA	AA	AA	BB	BB	BB	AA	AA	BB	BB	BB	BB	AA	AA	AA	BB	BB	BB	BB	BB	BB	AA	BB	BB	BB	AA	AA	BB	AA	AA	AA	AA
chr3A_7928453	8.78185	3A	7928453	T/G	AA	AA	BB	BB	BB	BB	BB	AA	BB	AA	AA	AA	AA	AA	AA	AA	BB	BB	BB	AA	AA	BB	BB	BB	BB	AA	AA	AA	BB	BB	BB	BB	BB	BB	-	BB	BB	BB	AA	AA	BB	AA	AA	AA	AA
chr3A_8267045	8.78185	3A	8267045	C/G	AA	AA	BB	BB	BB	BB	BB	AA	BB	AA	AA	AA	AA	-	AA	AA	BB	BB	BB	AA	AA	BB	BB	BB	BB	AA	AA	AA	BB	BB	BB	BB	BB	BB	AA	BB	BB	BB	AA	AA	BB	AA	AA	AA	AA
chr3A_9012688	8.78185	3A	9012688	A/G	AA	AA	BB	-	BB	BB	BB	-	BB	AA	AA	AA	AA	AA	AA	AA	BB	BB	BB	AA	AA	BB	BB	BB	BB	AA	AA	-	BB	BB	BB	BB	BB	BB	AA	BB	BB	BB	AA	AA	BB	AA	AA	AA	AA
chr3A_9220518	8.78185	3A	9220518	G/A	-	AA	BB	-	BB	BB	BB	AA	BB	AA	AA	AA	AA	AA	AA	AA	BB	BB	BB	AA	AA	BB	BB	BB	BB	AA	AA	-	BB	BB	BB	BB	BB	BB	AA	BB	BB	BB	AA	AA	BB	AA	AA	AA	AA
chr3A_9497135	8.78185	3A	9497135	A/T	AA	AA	BB	BB	BB	BB	BB	AA	BB	AA	AA	AA	AA	AA	AA	AA	BB	BB	BB	AA	AA	BB	BB	BB	BB	AA	AA	AA	BB	BB	BB	BB	BB	BB	AA	BB	BB	BB	AA	AA	BB	AA	AA	AA	AA
chr3A_9599190	8.78185	3A	9599190	G/A	AA	AA	BB	BB	BB	BB	BB	AA	BB	AA	AA	AA	AA	AA	AA	AA	BB	BB	BB	AA	AA	BB	BB	BB	BB	AA	AA	AA	BB	BB	BB	BB	BB	BB	AA	BB	BB	BB	AA	AA	BB	AA	AA	AA	AA
chr3A_10345183	9.8719	3A	10345183	C/T	AA	AA	-	BB	BB	BB	BB	AA	BB	AA	AA	AA	AA	AA	AA	AA	BB	BB	BB	AA	AA	BB	BB	BB	BB	AA	AA	AA	BB	BB	-	BB	BB	BB	AA	-	BB	BB	BB	AA	BB	AA	AA	AA	AA
chr3A_11024491	9.8719	3A	11024491	C/T	AA	AA	BB	BB	BB	BB	BB	AA	BB	AA	AA	AA	-	AA	AA	AA	BB	BB	BB	AA	AA	BB	BB	BB	BB	AA	AA	AA	BB	BB	BB	BB	BB	BB	AA	BB	BB	BB	BB	AA	BB	AA	AA	AA	AA
chr3A_11024529	9.8719	3A	11024529	T/C	AA	AA	BB	BB	BB	BB	BB	AA	BB	AA	AA	AA	-	AA	AA	AA	BB	BB	BB	AA	AA	BB	BB	BB	BB	AA	AA	AA	BB	BB	BB	BB	BB	BB	AA	BB	BB	BB	BB	AA	BB	AA	AA	AA	AA
chr3A_12026093	9.8719	3A	12026093	G/A	AA	AA	BB	BB	BB	BB	BB	AA	BB	AA	AA	AA	AA	AA	AA	AA	BB	BB	BB	AA	AA	BB	BB	BB	BB	AA	AA	AA	BB	BB	BB	BB	BB	BB	AA	BB	BB	BB	BB	AA	BB	AA	AA	AA	AA
chr3A_12814335	12.1124	3A	12814335	T/A	AA	AA	BB	BB	BB	BB	BB	AA	BB	AA	AA	AA	AA	AA	AA	AA	BB	BB	BB	AA	AA	BB	BB	BB	BB	AA	AA	AA	BB	BB	BB	BB	BB	BB	AA	BB	BB	BB	BB	AA	BB	AA	AA	AA	BB
chr3A_12865349	12.1124	3A	12865349	T/G	AA	AA	BB	BB	BB	BB	BB	AA	BB	AA	AA	AA	AA	AA	AA	AA	BB	BB	BB	AA	AA	BB	BB	BB	BB	AA	AA	AA	BB	BB	BB	BB	BB	BB	AA	BB	BB	BB	BB	AA	BB	AA	AA	AA	BB
chr3A_12865350	12.1124	3A	12865350	G/A	AA	AA	BB	BB	BB	BB	BB	AA	BB	AA	AA	AA	AA	AA	AA	AA	BB	BB	BB	AA	AA	BB	BB	BB	BB	AA	AA	AA	BB	BB	BB	BB	BB	BB	AA	BB	BB	BB	BB	AA	BB	AA	AA	AA	BB
chr3A_12960566	12.1124	3A	12960566	C/G	AA	AA	BB	BB	BB	BB	BB	AA	BB	AA	AA	AA	AA	AA	AA	AA	BB	BB	BB	AA	AA	BB	BB	BB	BB	AA	AA	-	BB	BB	BB	BB	BB	BB	AA	BB	BB	BB	BB	AA	BB	AA	AA	AA	BB
chr3A_12960569	12.1124	3A	12960569	C/G	AA	AA	BB	BB	BB	BB	BB	AA	BB	AA	AA	AA	AA	AA	AA	AA	BB	BB	BB	AA	AA	BB	BB	BB	BB	AA	AA	-	BB	BB	BB	BB	BB	BB	AA	BB	BB	BB	BB	AA	BB	AA	AA	AA	BB
chr3A_13033643	12.1124	3A	13033643	T/C	AA	AA	BB	BB	BB	BB	BB	AA	BB	AA	AA	AA	-	AA	AA	AA	BB	BB	BB	AA	AA	BB	BB	BB	BB	AA	AA	AA	BB	BB	BB	BB	BB	BB	AA	BB	BB	BB	BB	AA	BB	AA	AA	AA	BB
chr3A_13033662	12.1124	3A	13033662	G/A	AA	AA	BB	BB	BB	BB	BB	AA	BB	AA	AA	AA	-	AA	AA	AA	BB	BB	BB	AA	-	BB	BB	BB	BB	AA	AA	AA	BB	BB	BB	BB	BB	BB	AA	BB	BB	BB	BB	AA	BB	AA	AA	AA	BB
chr3A_13033668	12.1124	3A	13033668	T/C	AA	AA	BB	BB	BB	BB	BB	AA	BB	AA	AA	AA	AA	AA	AA	AA	BB	BB	BB	AA	AA	BB	BB	BB	BB	AA	AA	AA	BB	BB	BB	BB	BB	BB	AA	BB	BB	BB	BB	AA	BB	AA	AA	AA	BB
chr3A_13151068	12.1124	3A	13151068	T/C	AA	AA	BB	BB	BB	BB	BB	AA	BB	AA	AA	AA	AA	AA	AA	-	BB	BB	BB	AA	AA	BB	BB	BB	BB	AA	AA	AA	BB	BB	BB	BB	BB	BB	AA	BB	BB	BB	BB	AA	BB	AA	AA	AA	BB
chr3A_13151087	12.1124	3A	13151087	G/A	AA	AA	BB	BB	BB	BB	BB	AA	BB	AA	AA	AA	AA	AA	AA	-	BB	BB	BB	AA	AA	BB	BB	BB	BB	AA	AA	AA	BB	BB	BB	BB	BB	BB	AA	BB	BB	BB	BB	AA	BB	AA	AA	AA	BB
chr3A_13376453	12.1124	3A	13376453	C/T	AA	AA	BB	BB	BB	BB	BB	AA	BB	AA	AA	AA	AA	AA	AA	AA	BB	BB	BB	AA	AA	BB	BB	BB	BB	AA	AA	AA	BB	BB	BB	BB	BB	BB	AA	BB	BB	BB	BB	AA	BB	AA	AA	AA	BB
chr3A_13376456	12.1124	3A	13376456	C/G	AA	AA	BB	BB	BB	BB	BB	AA	BB	AA	AA	AA	AA	AA	AA	AA	BB	BB	BB	AA	AA	BB	BB	BB	BB	AA	AA	AA	BB	BB	BB	BB	BB	BB	AA	BB	BB	BB	BB	AA	BB	AA	AA	AA	BB
chr3A_13902974	12.1124	3A	13902974	T/C	AA	AA	BB	BB	BB	BB	BB	AA	BB	AA	AA	AA	AA	AA	AA	AA	BB	BB	BB	AA	AA	BB	BB	BB	BB	AA	AA	-	BB	BB	BB	BB	BB	BB	AA	BB	BB	BB	BB	AA	BB	AA	AA	AA	BB
chr3A_15064488	12.1124	3A	15064488	C/A	AA	AA	BB	BB	BB	BB	BB	AA	BB	AA	AA	AA	AA	AA	AA	AA	BB	BB	BB	AA	AA	BB	BB	BB	BB	AA	AA	AA	BB	BB	BB	BB	BB	BB	-	BB	BB	BB	-	AA	BB	AA	AA	AA	BB
chr3A_15462580	12.1124	3A	15462580	C/T	AA	AA	BB	BB	BB	BB	BB	AA	BB	AA	AA	AA	AA	AA	AA	AA	BB	BB	BB	AA	AA	BB	BB	BB	BB	AA	AA	AA	BB	BB	BB	BB	BB	BB	AA	BB	BB	BB	BB	AA	BB	AA	AA	AA	BB
chr3A_15478549	12.1124	3A	15478549	G/C	AA	AA	BB	BB	BB	BB	BB	AA	BB	AA	AA	AA	AA	AA	AA	AA	BB	BB	BB	AA	AA	BB	BB	BB	BB	AA	AA	AA	BB	BB	BB	BB	BB	BB	AA	BB	BB	BB	BB	AA	BB	AA	AA	AA	BB
chr3A_15702353	12.1124	3A	15702353	C/T	AA	AA	BB	BB	BB	BB	BB	AA	BB	AA	AA	AA	AA	AA	AA	AA	BB	BB	BB	AA	AA	BB	BB	BB	BB	AA	AA	-	BB	BB	BB	BB	BB	BB	AA	BB	BB	BB	BB	AA	BB	AA	AA	AA	BB
chr3A_17045029	14.4362	3A	17045029	C/T	AA	AA	BB	AA	BB	BB	BB	AA	BB	AA	AA	AA	AA	AA	AA	AA	BB	BB	BB	AA	AA	BB	BB	BB	BB	AA	AA	AA	BB	BB	BB	BB	BB	BB	AA	BB	BB	AA	BB	AA	BB	AA	AA	AA	BB
chr3A_17045031	14.4362	3A	17045031	A/G	AA	AA	BB	AA	BB	BB	BB	AA	BB	AA	AA	AA	AA	AA	AA	AA	BB	BB	BB	AA	AA	BB	BB	BB	BB	AA	AA	AA	BB	BB	BB	BB	BB	BB	AA	BB	BB	AA	BB	AA	BB	AA	AA	AA	BB
chr3A_17045047	14.4362	3A	17045047	T/C	AA	AA	BB	AA	BB	BB	BB	AA	BB	AA	AA	AA	AA	AA	AA	AA	BB	BB	BB	AA	AA	BB	BB	BB	BB	AA	AA	AA	BB	BB	BB	BB	BB	-	AA	BB	BB	AA	BB	AA	BB	AA	AA	AA	BB
chr3A_17265073	14.4362	3A	17265073	G/A	AA	AA	BB	AA	BB	BB	BB	AA	BB	AA	AA	AA	AA	AA	AA	AA	BB	BB	BB	AA	AA	BB	BB	BB	BB	-	AA	AA	BB	BB	BB	BB	BB	BB	AA	BB	BB	AA	BB	AA	BB	AA	AA	AA	BB
chr3A_17605259	14.4362	3A	17605259	G/A	AA	AA	BB	AA	BB	BB	BB	AA	BB	AA	AA	AA	AA	AA	AA	AA	BB	BB	BB	AA	AA	BB	BB	BB	BB	AA	AA	-	BB	BB	BB	BB	BB	BB	AA	BB	BB	AA	BB	AA	BB	AA	AA	AA	BB
chr3A_17605314	14.4362	3A	17605314	T/C	AA	AA	BB	AA	BB	BB	BB	AA	BB	AA	AA	AA	AA	AA	AA	AA	BB	BB	BB	AA	AA	BB	BB	BB	BB	AA	AA	-	BB	BB	BB	BB	BB	BB	AA	BB	BB	AA	BB	AA	BB	AA	AA	AA	BB
chr3A_17622098	14.4362	3A	17622098	G/T	AA	AA	BB	AA	BB	BB	BB	AA	BB	AA	AA	AA	AA	AA	AA	AA	BB	BB	BB	AA	AA	BB	BB	BB	BB	AA	AA	-	BB	BB	BB	BB	BB	BB	AA	BB	BB	AA	BB	AA	BB	AA	AA	AA	BB
chr3A_17622099	14.4362	3A	17622099	G/T	AA	AA	BB	AA	BB	BB	BB	AA	BB	-	AA	AA	AA	AA	AA	AA	BB	BB	BB	AA	AA	BB	BB	BB	BB	AA	AA	-	BB	BB	BB	BB	BB	BB	AA	BB	BB	AA	BB	AA	BB	AA	AA	AA	BB
chr3A_18171702	14.4362	3A	18171702	C/G	AA	AA	BB	AA	BB	BB	BB	AA	-	AA	AA	AA	AA	AA	AA	AA	BB	BB	BB	AA	AA	BB	BB	BB	BB	AA	AA	-	BB	BB	BB	BB	BB	BB	AA	BB	BB	AA	BB	AA	BB	AA	AA	AA	BB
chr3A_19055969	14.4362	3A	19055969	G/A	AA	AA	BB	AA	BB	BB	BB	AA	BB	AA	AA	AA	AA	AA	AA	AA	BB	BB	BB	AA	AA	-	BB	BB	BB	AA	AA	-	BB	BB	BB	BB	BB	BB	AA	BB	BB	AA	BB	AA	BB	AA	AA	AA	BB
chr3A_19055996	14.4362	3A	19055996	G/A	AA	AA	-	AA	BB	BB	BB	AA	BB	AA	AA	AA	AA	AA	AA	AA	BB	BB	BB	AA	AA	-	BB	BB	BB	AA	AA	-	BB	BB	BB	BB	BB	BB	AA	BB	BB	AA	BB	AA	BB	AA	AA	AA	BB
chr3A_19101799	14.4362	3A	19101799	T/C	AA	AA	BB	AA	BB	BB	BB	AA	BB	AA	AA	AA	AA	AA	AA	AA	BB	BB	BB	AA	AA	BB	BB	BB	BB	AA	AA	AA	BB	BB	BB	BB	BB	BB	AA	BB	BB	AA	BB	AA	BB	-	AA	AA	BB
chr3A_19493996	14.4362	3A	19493996	A/G	AA	AA	BB	AA	BB	BB	BB	AA	BB	AA	AA	AA	AA	AA	AA	AA	BB	BB	BB	AA	AA	BB	BB	BB	BB	AA	AA	AA	BB	BB	BB	BB	BB	BB	AA	BB	BB	AA	BB	AA	BB	AA	AA	AA	BB
chr3A_20170845	18.8859	3A	20170845	G/A	AA	AA	BB	AA	BB	BB	BB	AA	BB	AA	AA	BB	AA	AA	AA	AA	BB	BB	BB	AA	AA	BB	BB	BB	BB	AA	BB	-	BB	BB	BB	BB	BB	BB	AA	BB	BB	AA	BB	AA	BB	AA	AA	AA	BB
chr3A_20170868	18.8859	3A	20170868	C/A	AA	AA	BB	AA	BB	BB	BB	AA	BB	AA	AA	BB	AA	-	AA	AA	BB	BB	BB	AA	AA	BB	BB	BB	BB	-	BB	-	BB	BB	BB	BB	BB	BB	AA	BB	BB	AA	BB	AA	BB	AA	AA	AA	BB
chr3A_20238739	18.8859	3A	20238739	A/G	AA	AA	BB	AA	BB	BB	BB	AA	BB	AA	AA	BB	AA	AA	AA	AA	BB	BB	BB	AA	AA	BB	BB	BB	BB	AA	BB	AA	BB	BB	BB	BB	BB	BB	AA	BB	BB	AA	BB	AA	BB	AA	AA	AA	BB
chr3A_20238748	18.8859	3A	20238748	A/G	AA	AA	BB	AA	BB	BB	BB	AA	BB	AA	AA	BB	AA	AA	AA	AA	BB	BB	BB	AA	AA	BB	BB	BB	BB	AA	BB	AA	BB	BB	BB	BB	BB	BB	AA	BB	BB	AA	BB	AA	BB	AA	AA	AA	BB
chr3A_20335442	18.8859	3A	20335442	T/G	AA	AA	BB	AA	BB	BB	BB	AA	BB	AA	AA	BB	AA	AA	AA	AA	BB	BB	BB	AA	AA	BB	BB	BB	BB	-	BB	AA	BB	BB	BB	BB	BB	BB	AA	BB	BB	AA	BB	AA	BB	AA	AA	AA	BB
chr3A_20391824	18.8859	3A	20391824	T/A	AA	AA	BB	AA	BB	BB	BB	AA	BB	AA	AA	BB	AA	AA	-	AA	BB	BB	BB	AA	AA	BB	BB	BB	BB	AA	BB	-	BB	BB	BB	BB	BB	BB	AA	BB	BB	AA	BB	AA	BB	AA	AA	AA	BB
chr3A_20391866	18.8859	3A	20391866	T/G	AA	AA	BB	AA	BB	BB	BB	AA	BB	AA	AA	BB	AA	AA	AA	AA	BB	BB	BB	AA	AA	BB	BB	BB	BB	AA	BB	AA	BB	BB	BB	BB	BB	BB	AA	BB	BB	AA	BB	AA	BB	AA	AA	AA	BB
chr3A_20787866	18.8859	3A	20787866	C/T	AA	AA	BB	AA	BB	BB	BB	AA	BB	AA	AA	BB	AA	AA	AA	AA	BB	BB	BB	AA	AA	BB	BB	BB	BB	AA	BB	-	BB	BB	BB	BB	BB	BB	AA	BB	BB	AA	BB	AA	BB	AA	AA	AA	BB
chr3A_20841589	18.8859	3A	20841589	G/A	AA	AA	BB	AA	BB	BB	BB	AA	BB	AA	AA	BB	-	AA	-	AA	BB	BB	BB	AA	AA	BB	BB	BB	BB	AA	BB	-	BB	BB	BB	BB	BB	BB	AA	BB	BB	AA	BB	AA	BB	AA	AA	AA	BB
chr3A_20841712	18.8859	3A	20841712	T/C	AA	AA	BB	AA	BB	BB	BB	AA	BB	AA	AA	BB	AA	AA	AA	AA	BB	BB	BB	-	AA	BB	BB	BB	BB	AA	BB	-	BB	BB	BB	BB	BB	BB	AA	BB	BB	AA	BB	AA	BB	AA	AA	AA	BB
chr3A_21102523	18.8859	3A	21102523	T/C	AA	AA	BB	AA	BB	BB	BB	AA	BB	AA	AA	BB	AA	AA	AA	AA	BB	BB	BB	AA	AA	BB	BB	BB	BB	AA	BB	AA	BB	BB	BB	BB	BB	BB	AA	BB	BB	AA	BB	AA	BB	AA	AA	AA	BB
chr3A_21657469	18.8859	3A	21657469	G/T	AA	AA	BB	AA	BB	BB	BB	AA	BB	AA	AA	BB	AA	AA	AA	AA	BB	BB	BB	AA	AA	BB	BB	BB	BB	AA	BB	AA	BB	BB	BB	BB	BB	-	AA	BB	BB	AA	BB	AA	BB	-	AA	AA	BB
chr3A_21799570	18.8859	3A	21799570	C/T	AA	AA	BB	AA	BB	BB	BB	AA	BB	AA	AA	BB	AA	AA	AA	AA	BB	BB	BB	AA	AA	BB	BB	BB	BB	AA	BB	AA	BB	BB	BB	BB	BB	BB	AA	BB	BB	AA	BB	AA	BB	AA	AA	AA	BB
chr3A_22048331	18.8859	3A	22048331	T/C	AA	AA	BB	AA	BB	BB	BB	-	BB	AA	-	BB	AA	AA	AA	-	BB	-	BB	AA	AA	BB	BB	BB	BB	AA	BB	-	BB	BB	BB	BB	BB	BB	AA	BB	BB	AA	BB	AA	BB	AA	AA	AA	BB
chr3A_22048360	18.8859	3A	22048360	G/C	AA	AA	BB	AA	BB	BB	BB	-	BB	AA	-	BB	AA	AA	AA	-	BB	-	BB	AA	AA	BB	BB	BB	BB	AA	BB	-	BB	BB	BB	BB	BB	BB	AA	BB	BB	AA	BB	AA	BB	AA	AA	AA	BB
chr3A_22201099	18.8859	3A	22201099	G/A	AA	AA	BB	-	BB	BB	BB	-	BB	-	AA	BB	AA	AA	AA	AA	BB	BB	BB	-	AA	BB	BB	BB	BB	AA	BB	-	BB	BB	BB	BB	BB	BB	AA	BB	BB	-	BB	AA	BB	AA	AA	AA	BB
chr3A_22234992	18.8859	3A	22234992	C/T	AA	AA	BB	AA	BB	BB	BB	AA	BB	AA	AA	BB	AA	AA	AA	-	BB	BB	BB	AA	AA	BB	BB	BB	BB	AA	BB	-	BB	BB	BB	BB	BB	BB	AA	BB	BB	AA	BB	AA	BB	AA	AA	AA	BB
chr3A_22234995	18.8859	3A	22234995	T/C	AA	AA	BB	AA	BB	BB	BB	AA	BB	AA	AA	BB	AA	AA	AA	AA	BB	BB	BB	AA	AA	BB	BB	BB	BB	AA	BB	-	BB	BB	BB	BB	BB	BB	AA	BB	BB	AA	BB	AA	BB	AA	AA	AA	BB
chr3A_23643408	24.7127	3A	23643408	C/T	AA	AA	BB	AA	AA	BB	BB	AA	BB	AA	AA	BB	AA	BB	AA	AA	BB	BB	BB	AA	AA	BB	BB	BB	BB	AA	BB	AA	BB	BB	BB	BB	BB	BB	AA	AA	BB	AA	BB	AA	BB	AA	AA	BB	BB
chr3A_24059905	24.7127	3A	24059905	C/A	AA	AA	BB	AA	AA	BB	BB	-	BB	AA	AA	BB	AA	BB	AA	AA	BB	BB	BB	AA	AA	BB	BB	BB	BB	AA	BB	-	BB	BB	BB	BB	BB	BB	AA	AA	BB	AA	BB	AA	BB	AA	AA	BB	BB
chr3A_24059934	24.7127	3A	24059934	A/C	AA	AA	BB	AA	AA	BB	BB	AA	BB	AA	AA	BB	AA	BB	AA	AA	BB	BB	BB	AA	AA	BB	BB	BB	BB	AA	BB	-	BB	BB	BB	BB	BB	BB	AA	AA	BB	AA	BB	AA	BB	AA	AA	BB	BB
chr3A_24059935	24.7127	3A	24059935	C/G	AA	AA	BB	AA	AA	BB	BB	AA	BB	AA	AA	BB	AA	BB	AA	AA	BB	BB	BB	AA	AA	BB	BB	BB	BB	AA	BB	-	BB	BB	BB	BB	BB	BB	AA	AA	BB	AA	BB	AA	BB	AA	AA	BB	BB
chr3A_24059937	24.7127	3A	24059937	G/A	AA	AA	BB	AA	AA	BB	BB	AA	BB	AA	AA	BB	AA	BB	AA	AA	BB	BB	BB	AA	AA	BB	BB	BB	BB	AA	BB	-	BB	BB	BB	BB	BB	BB	AA	AA	BB	AA	BB	AA	BB	AA	AA	BB	BB
chr3A_24059938	24.7127	3A	24059938	T/G	AA	AA	BB	AA	AA	BB	BB	AA	BB	AA	AA	BB	AA	BB	AA	AA	BB	BB	BB	AA	AA	BB	BB	BB	BB	AA	BB	-	BB	BB	BB	-	BB	BB	AA	AA	BB	AA	BB	AA	BB	AA	AA	BB	BB
chr3A_24059958	24.7127	3A	24059958	G/A	AA	AA	BB	AA	AA	BB	BB	AA	BB	AA	AA	BB	AA	BB	AA	AA	BB	BB	BB	AA	AA	BB	BB	BB	BB	AA	BB	-	BB	BB	BB	BB	BB	BB	AA	AA	BB	AA	BB	AA	BB	AA	AA	BB	BB
chr3A_24532914	27.2008	3A	24532914	T/C	AA	AA	BB	AA	AA	BB	BB	AA	BB	AA	AA	BB	AA	BB	AA	AA	BB	BB	BB	AA	BB	BB	BB	BB	BB	AA	BB	AA	BB	BB	BB	BB	BB	BB	AA	AA	BB	AA	BB	AA	BB	AA	AA	BB	BB
chr3A_24559678	27.2008	3A	24559678	C/T	AA	AA	BB	AA	AA	BB	BB	AA	BB	AA	AA	BB	AA	BB	AA	AA	BB	BB	BB	AA	BB	BB	BB	BB	BB	AA	BB	AA	BB	BB	BB	BB	BB	BB	AA	AA	BB	AA	BB	AA	BB	AA	AA	BB	BB
chr3A_24747957	27.5546	3A	24747957	C/G	AA	AA	BB	AA	AA	BB	BB	-	BB	AA	AA	BB	AA	BB	AA	AA	BB	BB	BB	-	BB	BB	BB	BB	BB	AA	BB	AA	BB	BB	BB	BB	BB	BB	AA	AA	BB	AA	BB	AA	BB	AA	AA	BB	BB
chr3A_24751357	27.5546	3A	24751357	G/A	AA	AA	BB	AA	AA	BB	BB	AA	BB	AA	AA	BB	AA	BB	AA	AA	BB	BB	BB	AA	BB	BB	BB	BB	BB	AA	BB	AA	BB	BB	BB	BB	BB	BB	AA	AA	BB	AA	BB	AA	BB	AA	AA	BB	BB
chr3A_24760535	27.5546	3A	24760535	A/T	AA	AA	BB	AA	AA	BB	BB	AA	BB	AA	AA	BB	AA	BB	AA	AA	BB	BB	BB	AA	BB	BB	BB	BB	BB	AA	BB	-	BB	BB	BB	BB	BB	BB	AA	AA	BB	AA	BB	AA	BB	AA	AA	BB	BB
chr3A_24760547	27.5546	3A	24760547	G/A	AA	AA	BB	AA	AA	BB	BB	AA	BB	AA	AA	BB	AA	BB	AA	AA	BB	BB	BB	AA	BB	BB	BB	BB	BB	AA	BB	AA	BB	BB	BB	BB	BB	BB	AA	AA	BB	AA	BB	AA	BB	AA	AA	BB	BB
chr3A_24760605	27.5546	3A	24760605	G/A	AA	AA	BB	AA	AA	BB	BB	AA	BB	AA	AA	BB	AA	BB	AA	AA	BB	BB	BB	AA	BB	BB	BB	BB	BB	AA	BB	AA	BB	BB	BB	BB	BB	BB	AA	AA	BB	AA	BB	AA	BB	AA	AA	BB	BB
chr3A_24973175	27.5546	3A	24973175	C/T	AA	AA	BB	AA	AA	BB	BB	AA	BB	AA	AA	BB	AA	BB	AA	AA	BB	BB	BB	AA	BB	BB	BB	BB	BB	AA	BB	-	BB	BB	BB	BB	BB	BB	AA	AA	BB	AA	BB	AA	BB	AA	AA	BB	BB
chr3A_24973182	27.5546	3A	24973182	C/T	AA	AA	BB	AA	AA	BB	BB	AA	BB	AA	AA	BB	AA	BB	AA	AA	BB	BB	BB	AA	BB	BB	BB	BB	BB	AA	BB	-	BB	BB	BB	BB	BB	BB	AA	AA	BB	AA	BB	AA	BB	AA	AA	BB	BB
chr3A_25036357	27.5546	3A	25036357	G/A	AA	AA	BB	AA	AA	BB	BB	AA	BB	AA	AA	BB	AA	BB	AA	AA	BB	BB	BB	AA	BB	BB	BB	BB	BB	AA	BB	AA	BB	BB	BB	BB	BB	BB	AA	AA	BB	AA	BB	-	BB	AA	AA	BB	BB
chr3A_25036406	27.5546	3A	25036406	T/C	AA	AA	BB	AA	AA	BB	BB	AA	BB	AA	AA	BB	AA	BB	AA	AA	BB	BB	BB	AA	BB	BB	BB	BB	BB	AA	BB	AA	BB	BB	BB	BB	BB	BB	AA	AA	BB	AA	BB	AA	BB	AA	AA	BB	BB
chr3A_25047080	27.5546	3A	25047080	C/T	AA	AA	BB	AA	AA	BB	BB	AA	BB	AA	AA	BB	AA	BB	-	AA	BB	BB	BB	AA	BB	BB	BB	BB	BB	AA	BB	AA	BB	BB	BB	BB	BB	BB	AA	AA	BB	AA	BB	AA	BB	AA	AA	BB	BB
chr3A_25047100	27.5546	3A	25047100	C/T	AA	AA	BB	AA	AA	BB	BB	AA	BB	AA	AA	BB	AA	BB	-	AA	BB	BB	BB	AA	BB	BB	BB	BB	BB	AA	BB	AA	BB	BB	BB	BB	BB	BB	AA	AA	BB	AA	BB	AA	BB	AA	AA	BB	BB
chr3A_25359043	27.5546	3A	25359043	G/A	-	AA	BB	AA	AA	BB	BB	AA	BB	AA	AA	BB	-	BB	AA	AA	BB	BB	BB	-	BB	BB	BB	BB	BB	AA	BB	-	BB	BB	BB	BB	BB	BB	AA	AA	BB	AA	BB	AA	BB	AA	AA	BB	BB
chr3A_25896725	27.5546	3A	25896725	T/C	AA	AA	BB	AA	AA	BB	BB	AA	BB	AA	AA	BB	AA	BB	AA	AA	BB	BB	BB	AA	BB	BB	BB	BB	BB	AA	BB	-	BB	BB	BB	BB	BB	BB	AA	AA	BB	AA	BB	AA	BB	AA	AA	BB	BB
chr3A_26232029	29.1318	3A	26232029	A/G	AA	AA	BB	AA	AA	BB	BB	AA	BB	AA	BB	BB	AA	BB	AA	AA	BB	BB	BB	AA	BB	BB	BB	BB	BB	AA	BB	-	BB	BB	BB	BB	BB	BB	AA	AA	BB	AA	BB	AA	BB	AA	AA	BB	BB
chr3A_26232035	29.1318	3A	26232035	G/A	AA	AA	BB	AA	AA	BB	BB	AA	BB	AA	BB	BB	AA	BB	AA	AA	BB	BB	BB	AA	BB	BB	BB	BB	BB	AA	BB	-	BB	BB	BB	BB	BB	BB	AA	AA	BB	AA	BB	AA	BB	AA	AA	BB	BB
chr3A_26232057	29.1318	3A	26232057	A/G	AA	AA	BB	AA	AA	BB	BB	AA	BB	AA	BB	BB	AA	BB	AA	AA	BB	-	BB	AA	BB	BB	BB	BB	BB	AA	BB	-	BB	BB	BB	BB	BB	BB	AA	AA	BB	AA	BB	AA	BB	AA	AA	BB	BB
chr3A_26232102	29.1318	3A	26232102	A/T	AA	AA	BB	AA	AA	BB	BB	AA	BB	AA	BB	BB	AA	BB	AA	AA	BB	BB	BB	AA	BB	BB	BB	BB	BB	AA	BB	-	BB	BB	BB	BB	BB	BB	AA	AA	BB	AA	BB	AA	BB	AA	AA	BB	BB
chr3A_26865371	29.1318	3A	26865371	A/G	AA	AA	BB	AA	AA	BB	BB	AA	BB	AA	BB	BB	AA	BB	AA	AA	BB	BB	BB	AA	BB	BB	BB	BB	BB	AA	BB	-	BB	BB	BB	BB	BB	BB	AA	AA	BB	AA	BB	AA	BB	AA	-	BB	BB
chr3A_26865388	29.1318	3A	26865388	A/C	AA	AA	BB	AA	AA	BB	BB	AA	BB	AA	BB	BB	AA	BB	AA	AA	BB	BB	BB	AA	BB	BB	BB	BB	BB	AA	BB	-	BB	BB	BB	BB	BB	BB	AA	AA	BB	AA	BB	AA	BB	AA	-	BB	BB
chr3A_32830185	39.3369	3A	32830185	A/G	AA	AA	BB	AA	BB	BB	BB	BB	BB	AA	BB	BB	AA	BB	AA	AA	BB	AA	AA	AA	BB	BB	BB	BB	BB	AA	BB	AA	BB	BB	BB	BB	BB	BB	BB	AA	BB	AA	BB	AA	BB	AA	BB	BB	BB
chr3A_32830218	39.3369	3A	32830218	G/C	AA	AA	BB	AA	BB	BB	BB	BB	BB	AA	BB	BB	AA	BB	AA	AA	BB	AA	AA	AA	BB	BB	BB	BB	BB	AA	BB	AA	BB	BB	BB	BB	BB	BB	BB	AA	BB	AA	BB	AA	BB	AA	BB	BB	BB
chr3A_32990770	39.3369	3A	32990770	C/T	AA	AA	BB	AA	BB	BB	BB	BB	BB	AA	BB	BB	AA	BB	AA	AA	BB	AA	AA	AA	BB	BB	BB	BB	BB	AA	BB	AA	BB	BB	BB	BB	BB	BB	BB	AA	-	AA	BB	AA	BB	AA	BB	BB	BB
chr3A_32990781	39.3369	3A	32990781	C/T	AA	AA	BB	AA	BB	BB	BB	BB	BB	AA	BB	BB	AA	BB	AA	AA	BB	AA	AA	AA	BB	BB	BB	BB	BB	AA	BB	AA	BB	BB	BB	BB	BB	BB	BB	AA	BB	AA	BB	AA	BB	AA	BB	BB	BB
chr3A_33000063	39.3369	3A	33000063	G/A	AA	AA	BB	AA	BB	BB	BB	BB	BB	-	BB	BB	-	BB	AA	AA	BB	AA	AA	AA	BB	BB	BB	BB	BB	AA	BB	-	BB	BB	BB	BB	BB	BB	BB	AA	BB	AA	BB	AA	BB	AA	BB	BB	BB
chr3A_35421232	39.3369	3A	35421232	T/C	AA	AA	BB	AA	BB	BB	BB	BB	BB	AA	BB	BB	AA	BB	AA	AA	BB	AA	AA	AA	BB	BB	BB	BB	BB	AA	BB	-	BB	BB	BB	BB	BB	BB	BB	AA	BB	AA	BB	AA	BB	AA	BB	BB	BB
chr3A_36472561	39.3369	3A	36472561	C/T	AA	AA	BB	AA	BB	BB	BB	BB	BB	AA	BB	BB	AA	BB	AA	AA	BB	AA	AA	AA	BB	BB	BB	BB	BB	AA	BB	AA	BB	BB	BB	BB	BB	BB	BB	AA	BB	AA	BB	AA	BB	AA	BB	BB	BB
chr3A_36473598	39.3369	3A	36473598	G/A	AA	AA	BB	AA	BB	BB	BB	BB	BB	AA	BB	BB	AA	BB	AA	AA	BB	AA	AA	AA	BB	BB	BB	BB	BB	AA	BB	-	BB	BB	BB	BB	BB	BB	BB	AA	BB	AA	BB	AA	BB	AA	BB	BB	BB
chr3A_36473599	39.3369	3A	36473599	A/C	AA	AA	BB	AA	BB	BB	BB	BB	BB	AA	BB	BB	AA	BB	AA	AA	BB	AA	AA	AA	BB	BB	BB	BB	BB	AA	BB	-	BB	BB	BB	BB	BB	BB	BB	AA	BB	AA	BB	AA	BB	AA	BB	BB	BB
chr3A_36473726	39.3369	3A	36473726	G/A	AA	AA	BB	AA	BB	BB	BB	BB	BB	AA	BB	BB	AA	BB	AA	AA	BB	-	AA	AA	BB	BB	BB	BB	BB	AA	BB	-	BB	BB	BB	BB	BB	BB	BB	AA	BB	AA	BB	AA	BB	AA	BB	BB	BB
chr3A_36473745	39.3369	3A	36473745	A/G	AA	AA	BB	AA	BB	BB	BB	BB	BB	AA	BB	BB	AA	BB	AA	AA	BB	-	AA	AA	BB	BB	BB	BB	BB	AA	BB	-	BB	BB	BB	BB	BB	BB	BB	AA	BB	AA	BB	AA	BB	AA	BB	BB	BB
chr3A_36678555	40.4343	3A	36678555	G/A	AA	AA	BB	AA	BB	BB	BB	BB	BB	AA	BB	BB	AA	BB	AA	AA	BB	AA	AA	AA	BB	BB	BB	BB	BB	AA	BB	AA	BB	BB	BB	BB	BB	BB	BB	AA	BB	AA	BB	AA	BB	AA	BB	BB	BB
chr3A_36940957	40.4343	3A	36940957	C/T	AA	AA	BB	AA	BB	BB	BB	BB	BB	AA	BB	BB	AA	BB	AA	AA	BB	AA	AA	AA	BB	BB	BB	BB	BB	AA	BB	AA	BB	BB	BB	BB	BB	BB	BB	AA	BB	AA	BB	AA	BB	AA	BB	BB	BB
chr3A_37834464	40.4343	3A	37834464	C/A	AA	AA	BB	AA	BB	BB	BB	BB	BB	AA	BB	BB	AA	BB	AA	AA	BB	AA	AA	AA	BB	BB	BB	BB	BB	AA	BB	-	BB	BB	BB	BB	BB	BB	BB	AA	BB	AA	BB	-	BB	AA	BB	BB	BB
chr3A_40999750	43.7073	3A	40999750	C/G	AA	AA	BB	AA	BB	BB	BB	BB	BB	AA	BB	BB	AA	BB	AA	AA	BB	AA	AA	AA	BB	BB	BB	BB	AA	AA	BB	AA	BB	BB	BB	BB	BB	BB	BB	AA	BB	AA	BB	AA	BB	AA	BB	BB	BB
chr3A_44457076	44.802	3A	44457076	T/C	AA	AA	BB	AA	BB	BB	BB	BB	BB	AA	BB	BB	AA	BB	AA	AA	BB	AA	AA	AA	BB	BB	BB	BB	AA	AA	BB	-	BB	BB	BB	BB	BB	BB	BB	AA	BB	AA	BB	AA	BB	AA	BB	BB	BB
chr3A_46844216	46.9774	3A	46844216	C/T	AA	AA	BB	AA	BB	BB	BB	BB	BB	AA	BB	BB	AA	BB	AA	AA	BB	AA	AA	AA	BB	BB	BB	BB	AA	AA	BB	AA	BB	BB	BB	BB	BB	BB	BB	AA	BB	AA	BB	AA	AA	AA	BB	BB	BB
chr3A_48664932	46.9774	3A	48664932	T/C	AA	AA	BB	AA	BB	BB	BB	BB	BB	AA	BB	BB	AA	BB	AA	AA	BB	AA	AA	AA	BB	BB	BB	BB	AA	AA	BB	AA	BB	BB	BB	BB	BB	BB	BB	AA	BB	AA	BB	AA	AA	AA	BB	BB	BB
chr3A_49622031	46.9774	3A	49622031	G/A	AA	AA	BB	AA	BB	BB	BB	BB	BB	AA	BB	BB	AA	BB	AA	AA	BB	AA	AA	AA	BB	BB	BB	BB	AA	AA	BB	AA	BB	BB	BB	BB	BB	BB	BB	AA	BB	AA	BB	AA	AA	AA	BB	BB	BB
chr3A_49622037	46.9774	3A	49622037	T/C	AA	AA	BB	AA	BB	BB	BB	BB	BB	AA	BB	BB	AA	BB	AA	AA	BB	AA	AA	AA	BB	BB	BB	BB	AA	AA	BB	AA	BB	BB	BB	BB	BB	BB	BB	AA	BB	AA	BB	AA	AA	AA	BB	BB	BB
chr3A_49622051	46.9774	3A	49622051	T/C	AA	AA	BB	AA	BB	BB	BB	BB	BB	AA	BB	BB	AA	BB	AA	AA	BB	AA	AA	AA	BB	BB	BB	BB	AA	AA	BB	AA	BB	BB	BB	BB	BB	BB	BB	AA	BB	AA	BB	AA	AA	AA	BB	BB	BB
chr3A_49622052	46.9774	3A	49622052	A/G	AA	AA	BB	AA	BB	BB	BB	BB	BB	AA	BB	BB	AA	BB	AA	AA	BB	AA	AA	AA	BB	BB	BB	BB	AA	AA	BB	AA	BB	BB	BB	BB	BB	BB	BB	AA	BB	AA	BB	AA	AA	AA	BB	BB	BB
chr3A_49622054	46.9774	3A	49622054	T/C	AA	AA	BB	AA	BB	BB	BB	BB	BB	AA	BB	BB	AA	BB	AA	AA	BB	AA	AA	AA	BB	BB	BB	BB	AA	AA	BB	AA	BB	BB	BB	BB	BB	BB	BB	AA	BB	AA	BB	AA	AA	AA	BB	BB	BB
chr3A_49872660	46.9774	3A	49872660	C/G	AA	AA	BB	AA	BB	BB	BB	BB	BB	AA	BB	BB	AA	BB	AA	AA	BB	AA	AA	AA	BB	BB	BB	BB	AA	AA	BB	AA	BB	BB	BB	BB	BB	BB	BB	AA	BB	AA	BB	AA	AA	AA	BB	BB	BB
chr3A_51379091	49.1559	3A	51379091	T/C	AA	AA	BB	AA	BB	BB	BB	BB	BB	AA	BB	BB	AA	BB	AA	AA	BB	AA	AA	AA	BB	BB	BB	BB	AA	AA	BB	AA	BB	BB	BB	BB	BB	BB	BB	AA	BB	AA	BB	AA	AA	AA	BB	BB	BB
chr3A_52200249	49.1559	3A	52200249	T/C	AA	AA	BB	AA	BB	BB	BB	BB	BB	AA	BB	BB	AA	BB	-	AA	BB	AA	AA	AA	BB	BB	BB	BB	AA	AA	BB	-	BB	BB	BB	BB	BB	BB	BB	AA	BB	AA	BB	AA	AA	AA	BB	BB	BB
chr3A_52200280	49.1559	3A	52200280	C/T	AA	AA	BB	AA	BB	BB	BB	BB	BB	AA	BB	BB	AA	BB	-	AA	BB	AA	AA	AA	BB	BB	BB	BB	AA	AA	BB	-	BB	BB	BB	BB	BB	BB	BB	AA	BB	AA	BB	AA	AA	AA	BB	BB	BB
chr3A_52200292	49.1559	3A	52200292	G/T	AA	AA	BB	AA	BB	BB	BB	BB	BB	AA	BB	BB	AA	BB	-	AA	BB	AA	AA	AA	BB	BB	BB	BB	AA	AA	BB	-	BB	BB	BB	BB	BB	BB	BB	AA	BB	AA	BB	AA	AA	AA	BB	BB	BB
chr3A_52200317	49.1559	3A	52200317	C/G	AA	AA	BB	-	BB	BB	BB	BB	BB	AA	BB	BB	AA	BB	-	AA	BB	AA	AA	AA	BB	BB	BB	BB	AA	AA	BB	-	BB	BB	BB	BB	BB	BB	BB	AA	BB	AA	BB	AA	AA	AA	BB	BB	BB
chr3A_52420684	49.1559	3A	52420684	A/G	AA	AA	BB	AA	BB	BB	BB	BB	BB	AA	BB	BB	AA	BB	AA	AA	BB	-	AA	AA	BB	BB	BB	BB	AA	AA	BB	AA	BB	BB	BB	BB	BB	BB	BB	AA	BB	AA	BB	AA	AA	AA	BB	BB	BB
chr3A_52420701	49.1559	3A	52420701	C/G	AA	AA	BB	AA	BB	BB	BB	BB	BB	AA	BB	BB	AA	BB	AA	AA	BB	-	AA	AA	BB	BB	BB	BB	AA	AA	BB	AA	BB	BB	BB	BB	BB	BB	BB	AA	BB	AA	BB	AA	AA	AA	BB	BB	BB
chr3A_52455011	49.1559	3A	52455011	T/C	AA	AA	BB	AA	BB	BB	BB	BB	BB	AA	BB	BB	AA	BB	AA	AA	BB	AA	AA	AA	BB	BB	BB	BB	AA	AA	BB	-	BB	BB	BB	BB	BB	BB	BB	AA	BB	AA	BB	AA	AA	AA	BB	BB	BB
chr3A_52962552	49.1559	3A	52962552	T/C	AA	AA	BB	AA	BB	BB	BB	BB	BB	AA	BB	BB	AA	BB	AA	AA	BB	AA	AA	AA	BB	BB	BB	BB	AA	AA	BB	AA	BB	BB	BB	BB	BB	BB	BB	AA	BB	AA	BB	AA	AA	AA	BB	BB	BB
chr3A_52962553	49.1559	3A	52962553	G/C	AA	AA	BB	AA	BB	BB	BB	BB	BB	AA	BB	BB	AA	BB	AA	AA	BB	AA	AA	AA	BB	BB	BB	BB	AA	AA	BB	AA	BB	BB	BB	BB	BB	BB	BB	AA	BB	AA	BB	AA	AA	AA	BB	BB	BB
chr3A_53341522	49.1559	3A	53341522	G/T	AA	AA	BB	AA	BB	BB	BB	BB	BB	AA	BB	BB	AA	BB	AA	AA	BB	AA	AA	AA	BB	BB	BB	BB	AA	AA	BB	AA	BB	BB	BB	BB	BB	BB	BB	AA	BB	AA	BB	AA	AA	AA	BB	BB	BB
chr3A_53554975	49.1559	3A	53554975	A/G	AA	AA	BB	AA	BB	BB	BB	BB	BB	AA	BB	BB	AA	BB	AA	AA	BB	AA	AA	AA	BB	BB	BB	BB	AA	AA	BB	AA	BB	BB	BB	BB	BB	BB	BB	AA	BB	AA	BB	AA	AA	AA	BB	BB	BB
chr3A_61285901	52.4284	3A	61285901	G/T	AA	AA	BB	AA	BB	BB	BB	BB	BB	AA	BB	BB	BB	BB	AA	AA	BB	AA	AA	AA	BB	BB	BB	AA	AA	AA	BB	AA	BB	BB	BB	BB	BB	BB	BB	AA	BB	AA	BB	AA	AA	AA	BB	BB	BB
chr3A_61285929	52.4284	3A	61285929	G/C	AA	AA	BB	AA	BB	BB	BB	BB	BB	AA	BB	BB	BB	BB	AA	AA	BB	AA	AA	AA	BB	BB	BB	AA	AA	AA	BB	-	BB	BB	BB	BB	BB	BB	BB	AA	BB	AA	BB	AA	AA	AA	BB	BB	BB
chr3A_73513370	56.791	3A	73513370	T/C	AA	AA	BB	AA	BB	BB	BB	BB	BB	AA	BB	BB	BB	BB	AA	BB	BB	AA	AA	AA	BB	BB	BB	AA	AA	AA	BB	AA	BB	BB	AA	BB	BB	BB	BB	AA	BB	AA	BB	AA	AA	AA	BB	BB	BB
chr3A_74544791	56.791	3A	74544791	G/A	AA	AA	BB	AA	BB	BB	BB	BB	BB	AA	BB	BB	BB	BB	AA	BB	BB	AA	AA	AA	BB	BB	BB	AA	AA	AA	BB	AA	BB	BB	AA	BB	BB	BB	BB	AA	BB	AA	BB	AA	AA	AA	BB	BB	BB
chr3A_76558920	56.791	3A	76558920	C/G	AA	AA	BB	AA	BB	BB	BB	BB	BB	AA	BB	BB	BB	BB	AA	BB	BB	AA	AA	AA	BB	BB	BB	AA	AA	AA	BB	AA	BB	BB	AA	BB	BB	BB	BB	AA	BB	AA	BB	AA	AA	AA	BB	BB	BB
chr3A_78729102	56.791	3A	78729102	G/A	AA	AA	BB	AA	BB	BB	BB	BB	BB	AA	BB	BB	BB	BB	AA	BB	BB	AA	AA	AA	BB	BB	BB	AA	-	AA	BB	AA	BB	BB	AA	BB	BB	BB	BB	AA	BB	-	BB	AA	AA	AA	BB	BB	BB
chr3A_78729111	56.791	3A	78729111	C/G	AA	AA	BB	AA	BB	BB	BB	BB	BB	AA	BB	BB	BB	BB	AA	BB	BB	AA	AA	AA	BB	BB	BB	AA	-	AA	BB	AA	BB	BB	AA	BB	BB	BB	BB	AA	BB	AA	BB	AA	AA	AA	BB	BB	BB
chr3A_80129549	56.791	3A	80129549	A/T	-	AA	BB	AA	BB	BB	BB	BB	BB	AA	BB	BB	BB	BB	AA	BB	BB	AA	AA	AA	BB	BB	BB	AA	AA	-	BB	-	BB	BB	AA	BB	BB	BB	BB	AA	BB	AA	BB	AA	AA	AA	BB	BB	BB
chr3A_81695334	56.791	3A	81695334	A/G	AA	AA	BB	AA	BB	BB	BB	BB	BB	AA	BB	BB	BB	BB	AA	BB	BB	AA	AA	AA	BB	BB	BB	AA	AA	AA	BB	AA	BB	BB	AA	BB	BB	BB	BB	AA	BB	AA	BB	AA	AA	AA	BB	BB	BB
chr3A_82237558	56.791	3A	82237558	G/A	AA	AA	BB	AA	-	BB	BB	BB	BB	AA	BB	BB	BB	BB	AA	BB	BB	AA	AA	AA	BB	BB	BB	AA	AA	AA	BB	AA	BB	BB	AA	BB	BB	BB	BB	AA	BB	-	BB	AA	AA	AA	BB	BB	BB
chr3A_83723653	56.791	3A	83723653	C/G	AA	AA	BB	AA	BB	BB	BB	BB	BB	AA	BB	BB	BB	BB	AA	BB	BB	AA	AA	AA	BB	BB	BB	AA	AA	AA	BB	-	BB	BB	AA	BB	BB	BB	BB	AA	BB	AA	BB	AA	AA	-	BB	BB	BB
chr3A_83976130	56.791	3A	83976130	G/A	AA	AA	BB	AA	BB	BB	BB	BB	BB	AA	BB	BB	BB	BB	AA	BB	BB	AA	AA	AA	BB	BB	BB	AA	AA	AA	BB	-	BB	BB	AA	BB	BB	BB	BB	AA	BB	AA	BB	AA	AA	AA	BB	BB	BB
chr3A_84182162	56.791	3A	84182162	G/T	AA	AA	BB	AA	BB	BB	BB	BB	BB	AA	BB	BB	BB	BB	AA	BB	BB	AA	AA	AA	BB	BB	BB	AA	AA	AA	BB	AA	BB	BB	AA	BB	BB	BB	BB	AA	BB	AA	BB	AA	AA	AA	BB	BB	BB
chr3A_86339322	56.791	3A	86339322	T/C	AA	AA	BB	-	BB	BB	BB	BB	BB	AA	BB	BB	BB	BB	AA	BB	-	AA	AA	AA	BB	BB	BB	-	AA	AA	BB	-	BB	BB	AA	BB	BB	BB	BB	AA	BB	AA	BB	AA	AA	AA	BB	BB	BB
chr3A_86605063	56.791	3A	86605063	G/A	AA	AA	-	AA	BB	BB	BB	BB	BB	AA	BB	BB	BB	BB	AA	-	-	AA	AA	AA	BB	-	BB	AA	AA	AA	BB	AA	BB	BB	AA	BB	BB	BB	BB	AA	BB	AA	BB	AA	AA	AA	BB	BB	BB
chr3A_88856879	56.791	3A	88856879	C/T	AA	AA	BB	AA	BB	BB	BB	BB	BB	AA	BB	BB	BB	BB	AA	BB	BB	AA	AA	AA	BB	BB	BB	AA	AA	AA	BB	-	BB	BB	AA	BB	BB	BB	BB	AA	BB	AA	BB	AA	AA	AA	BB	BB	BB
chr3A_90291658	56.791	3A	90291658	G/C	AA	AA	BB	AA	BB	BB	BB	BB	BB	AA	BB	BB	BB	BB	AA	BB	BB	AA	AA	AA	BB	BB	BB	AA	AA	AA	BB	-	BB	BB	AA	BB	BB	BB	BB	AA	BB	AA	BB	AA	AA	AA	BB	BB	BB
chr3A_90304656	56.791	3A	90304656	T/C	AA	AA	BB	AA	BB	BB	BB	BB	BB	-	BB	BB	BB	BB	AA	BB	BB	AA	AA	AA	BB	BB	BB	AA	AA	AA	BB	-	BB	BB	AA	BB	BB	BB	BB	AA	BB	AA	BB	AA	AA	AA	BB	BB	BB
chr3A_91025497	56.791	3A	91025497	C/G	AA	AA	BB	AA	BB	BB	BB	BB	BB	AA	BB	BB	BB	BB	AA	BB	BB	AA	-	AA	BB	BB	BB	AA	AA	AA	BB	AA	BB	BB	AA	BB	BB	BB	BB	AA	BB	AA	BB	AA	AA	AA	BB	BB	BB
chr3A_107416788	57.8809	3A	107416788	G/A	AA	AA	BB	AA	BB	BB	BB	BB	BB	AA	BB	BB	BB	BB	AA	BB	BB	AA	AA	AA	BB	BB	BB	AA	AA	AA	BB	-	BB	BB	AA	BB	BB	BB	BB	AA	BB	AA	BB	AA	AA	AA	BB	BB	BB
chr3A_117828272	58.9707	3A	117828272	A/G	AA	AA	BB	AA	BB	BB	BB	BB	BB	AA	BB	BB	BB	BB	AA	BB	BB	AA	AA	AA	BB	BB	BB	AA	AA	AA	BB	AA	BB	BB	AA	BB	BB	AA	BB	AA	BB	AA	BB	AA	AA	AA	BB	BB	BB
chr3A_119138649	58.9707	3A	119138649	G/C	AA	AA	BB	AA	BB	BB	BB	BB	BB	AA	BB	-	BB	BB	AA	BB	BB	AA	AA	-	BB	BB	BB	AA	AA	AA	BB	AA	BB	BB	AA	BB	BB	AA	BB	AA	BB	AA	BB	AA	AA	AA	BB	BB	BB
chr3A_550540580	58.9707	3A	550540580	A/G	AA	AA	BB	AA	BB	BB	BB	BB	BB	AA	BB	BB	BB	BB	AA	BB	BB	AA	AA	AA	BB	BB	BB	AA	AA	AA	BB	AA	BB	BB	AA	BB	BB	AA	BB	AA	BB	AA	BB	AA	AA	AA	BB	BB	BB
chr3A_550657455	58.9707	3A	550657455	C/T	AA	AA	BB	AA	BB	BB	BB	BB	BB	AA	BB	BB	BB	BB	AA	BB	BB	AA	AA	AA	BB	BB	BB	AA	AA	AA	BB	AA	BB	BB	AA	BB	BB	AA	BB	AA	BB	AA	BB	AA	AA	AA	BB	BB	BB
chr3A_135524011	60.0579	3A	135524011	T/C	AA	AA	BB	AA	BB	BB	BB	BB	BB	-	BB	BB	BB	BB	AA	BB	BB	AA	AA	AA	BB	BB	BB	AA	AA	-	BB	AA	BB	BB	AA	AA	BB	AA	BB	AA	BB	AA	BB	AA	AA	AA	BB	BB	BB
chr3A_135524031	60.0579	3A	135524031	A/C	AA	AA	BB	AA	BB	BB	BB	BB	BB	-	BB	BB	BB	BB	AA	BB	BB	AA	AA	AA	BB	BB	BB	AA	AA	-	BB	AA	BB	BB	AA	AA	BB	AA	BB	AA	BB	AA	BB	AA	AA	AA	BB	BB	BB
chr3A_136428481	60.0579	3A	136428481	T/G	AA	AA	BB	AA	BB	BB	BB	BB	BB	AA	BB	BB	BB	BB	AA	BB	BB	AA	AA	AA	BB	BB	BB	AA	AA	AA	BB	AA	BB	BB	AA	AA	BB	AA	BB	AA	BB	AA	BB	AA	AA	AA	BB	BB	BB
chr3A_143491853	60.0579	3A	143491853	C/T	AA	AA	BB	AA	BB	BB	BB	BB	BB	AA	BB	BB	BB	BB	AA	BB	BB	AA	AA	AA	BB	BB	BB	AA	AA	AA	BB	AA	BB	BB	AA	AA	BB	AA	BB	AA	BB	AA	BB	AA	AA	AA	BB	BB	BB
chr3A_250818462	60.0579	3A	250818462	T/G	AA	AA	BB	AA	BB	BB	BB	BB	BB	AA	BB	BB	BB	BB	AA	BB	BB	AA	AA	AA	BB	BB	BB	AA	AA	-	BB	AA	BB	BB	AA	AA	BB	AA	BB	AA	BB	AA	BB	AA	AA	AA	BB	BB	BB
chr3A_288370014	60.0579	3A	288370014	G/A	AA	AA	BB	AA	BB	BB	BB	BB	BB	AA	BB	BB	BB	BB	AA	BB	BB	AA	AA	-	BB	BB	BB	-	AA	AA	BB	-	BB	-	AA	AA	BB	AA	BB	AA	BB	AA	BB	AA	AA	AA	BB	BB	BB
chr3A_289842577	60.0579	3A	289842577	T/C	AA	AA	BB	AA	BB	BB	BB	BB	BB	AA	BB	BB	BB	BB	AA	BB	BB	AA	AA	AA	BB	BB	BB	AA	AA	AA	BB	-	BB	BB	AA	AA	BB	AA	BB	AA	BB	AA	BB	AA	AA	AA	BB	BB	BB
chr3A_341292981	60.0579	3A	341292981	G/C	AA	AA	BB	AA	BB	BB	BB	BB	BB	AA	BB	BB	BB	BB	AA	BB	BB	AA	AA	AA	BB	BB	BB	AA	AA	AA	BB	AA	BB	BB	AA	AA	BB	AA	BB	AA	BB	AA	BB	AA	AA	AA	BB	BB	BB
chr3A_382148932	60.0579	3A	382148932	C/T	AA	AA	BB	AA	BB	BB	BB	BB	BB	AA	BB	BB	BB	BB	AA	BB	BB	AA	AA	AA	BB	BB	BB	AA	AA	AA	BB	-	BB	BB	AA	AA	BB	-	BB	AA	BB	AA	BB	AA	AA	AA	BB	BB	BB
chr3A_416449734	60.0579	3A	416449734	T/G	AA	AA	BB	AA	BB	BB	BB	BB	BB	AA	BB	BB	BB	BB	AA	BB	BB	AA	AA	AA	BB	BB	BB	AA	AA	AA	BB	BB	BB	BB	AA	AA	BB	AA	BB	AA	BB	AA	BB	AA	AA	AA	BB	BB	BB
chr3A_424464977	60.0579	3A	424464977	A/G	AA	AA	BB	AA	BB	BB	BB	BB	BB	AA	BB	BB	BB	BB	AA	BB	BB	AA	AA	AA	BB	BB	BB	AA	AA	AA	BB	-	BB	BB	AA	AA	BB	AA	BB	AA	BB	AA	BB	AA	AA	AA	BB	BB	BB
chr3A_446570156	60.0579	3A	446570156	A/G	-	AA	BB	AA	BB	BB	BB	BB	BB	AA	BB	BB	BB	BB	AA	BB	BB	AA	AA	-	BB	BB	BB	AA	AA	AA	BB	AA	BB	BB	AA	AA	BB	AA	BB	AA	BB	AA	BB	AA	AA	AA	BB	BB	BB
chr3A_459042380	61.1456	3A	459042380	A/G	AA	AA	BB	AA	BB	BB	BB	BB	BB	AA	BB	BB	BB	BB	AA	BB	BB	AA	AA	AA	BB	BB	BB	AA	AA	AA	BB	-	BB	BB	AA	AA	BB	AA	BB	AA	BB	AA	BB	AA	AA	AA	BB	BB	BB
chr3A_459865181	61.1456	3A	459865181	T/C	AA	AA	BB	AA	BB	BB	BB	BB	BB	AA	BB	BB	BB	BB	AA	BB	BB	AA	AA	AA	BB	BB	BB	AA	AA	AA	BB	AA	BB	BB	AA	AA	BB	AA	BB	AA	BB	AA	BB	AA	AA	AA	BB	BB	BB
chr3A_466777084	61.1456	3A	466777084	G/A	AA	AA	BB	AA	BB	BB	BB	BB	BB	AA	BB	BB	BB	BB	AA	BB	BB	AA	AA	AA	BB	BB	BB	AA	AA	AA	BB	AA	BB	BB	AA	AA	BB	AA	BB	AA	BB	AA	BB	AA	AA	AA	BB	BB	BB
chr3A_468520839	61.1456	3A	468520839	A/G	AA	AA	BB	AA	BB	BB	BB	BB	BB	AA	BB	BB	BB	BB	AA	BB	BB	AA	AA	AA	BB	BB	BB	AA	AA	AA	BB	AA	BB	BB	AA	AA	BB	AA	BB	AA	BB	AA	BB	AA	AA	AA	BB	BB	BB
chr3A_470827873	61.1456	3A	470827873	C/T	AA	AA	BB	AA	BB	BB	BB	BB	BB	AA	BB	BB	BB	BB	AA	BB	BB	AA	AA	AA	BB	BB	BB	AA	AA	AA	BB	AA	BB	BB	AA	AA	BB	AA	BB	AA	BB	AA	BB	AA	AA	AA	BB	BB	BB
chr3A_470831875	61.1456	3A	470831875	A/T	AA	AA	BB	AA	BB	BB	BB	BB	BB	AA	BB	BB	BB	BB	AA	BB	BB	AA	AA	AA	BB	BB	BB	-	-	-	BB	AA	BB	BB	AA	AA	BB	AA	BB	AA	BB	AA	BB	-	AA	AA	BB	BB	BB
chr3A_474554821	61.1456	3A	474554821	T/C	AA	AA	BB	AA	BB	BB	BB	BB	BB	AA	BB	BB	BB	BB	AA	BB	BB	AA	AA	AA	BB	BB	BB	AA	AA	AA	BB	AA	BB	BB	AA	AA	BB	AA	BB	AA	BB	AA	BB	AA	AA	AA	BB	BB	BB
chr3A_474564407	61.1456	3A	474564407	A/G	AA	AA	BB	AA	BB	BB	BB	BB	BB	AA	BB	BB	BB	BB	AA	BB	BB	AA	AA	AA	BB	BB	BB	AA	AA	AA	BB	-	BB	BB	AA	AA	BB	AA	BB	AA	BB	AA	BB	AA	AA	AA	BB	BB	BB
chr3A_478663806	62.2333	3A	478663806	G/A	AA	AA	BB	BB	BB	BB	BB	BB	BB	AA	BB	BB	BB	BB	AA	BB	BB	AA	AA	AA	BB	BB	BB	AA	AA	AA	BB	AA	BB	BB	AA	AA	BB	AA	BB	AA	BB	AA	BB	AA	AA	AA	BB	BB	BB
chr3A_479775420	62.2333	3A	479775420	A/G	AA	AA	BB	BB	BB	BB	BB	BB	BB	AA	BB	BB	BB	BB	AA	BB	BB	AA	AA	AA	BB	BB	BB	AA	AA	AA	BB	-	BB	BB	AA	AA	BB	AA	BB	AA	BB	AA	BB	AA	AA	AA	BB	BB	BB
chr3A_489310872	62.2333	3A	489310872	G/T	AA	AA	BB	BB	BB	BB	BB	BB	BB	AA	BB	BB	BB	BB	AA	BB	BB	AA	AA	AA	BB	BB	BB	AA	AA	AA	BB	AA	BB	BB	AA	AA	BB	AA	BB	AA	BB	AA	BB	AA	AA	AA	BB	BB	BB
chr3A_493878114	62.2333	3A	493878114	C/T	AA	AA	BB	BB	BB	BB	BB	BB	BB	AA	BB	BB	BB	BB	AA	BB	BB	AA	AA	AA	BB	BB	BB	AA	AA	AA	BB	-	BB	BB	AA	AA	BB	AA	BB	AA	BB	AA	BB	AA	AA	AA	BB	BB	BB
chr3A_496041670	62.2333	3A	496041670	C/G	AA	AA	BB	BB	BB	BB	BB	BB	BB	AA	BB	BB	BB	BB	AA	BB	BB	AA	AA	AA	BB	BB	BB	AA	AA	AA	BB	-	BB	BB	AA	AA	BB	AA	BB	-	BB	AA	BB	AA	AA	AA	BB	BB	BB
chr3A_496225884	62.2333	3A	496225884	A/G	AA	AA	BB	BB	BB	BB	BB	BB	BB	AA	BB	-	BB	BB	AA	BB	BB	AA	AA	AA	BB	BB	BB	AA	AA	AA	BB	AA	BB	BB	AA	AA	BB	AA	BB	AA	BB	AA	BB	AA	AA	AA	BB	BB	BB
chr3A_502384824	62.2333	3A	502384824	G/T	AA	AA	BB	BB	BB	BB	BB	BB	BB	AA	BB	BB	BB	BB	AA	BB	BB	AA	AA	AA	BB	BB	BB	AA	AA	AA	BB	AA	BB	BB	AA	AA	BB	AA	BB	AA	BB	AA	BB	AA	AA	AA	BB	BB	BB
chr3A_503145562	62.2333	3A	503145562	G/A	AA	AA	BB	BB	BB	BB	BB	BB	BB	AA	BB	BB	BB	BB	AA	BB	BB	AA	AA	AA	BB	BB	BB	AA	AA	AA	BB	AA	BB	BB	AA	AA	BB	AA	BB	AA	BB	AA	BB	AA	AA	AA	BB	BB	BB
chr3A_503842399	62.2333	3A	503842399	C/T	AA	AA	BB	BB	BB	BB	BB	BB	BB	AA	BB	BB	BB	BB	AA	BB	BB	AA	AA	AA	BB	BB	BB	AA	AA	AA	BB	AA	BB	BB	AA	AA	BB	AA	BB	AA	BB	AA	BB	AA	AA	AA	BB	BB	BB
chr3A_505723157	62.2333	3A	505723157	C/G	AA	AA	BB	BB	BB	BB	BB	BB	BB	AA	BB	BB	BB	BB	AA	BB	BB	AA	AA	AA	BB	BB	BB	AA	AA	AA	BB	AA	BB	BB	AA	AA	BB	AA	BB	AA	BB	AA	BB	-	AA	AA	BB	BB	BB
chr3A_513927792	62.2333	3A	513927792	G/A	AA	AA	BB	BB	BB	BB	BB	BB	BB	AA	BB	BB	BB	BB	AA	BB	BB	AA	AA	AA	BB	BB	BB	AA	AA	AA	BB	AA	BB	BB	AA	AA	BB	AA	BB	AA	BB	AA	BB	AA	AA	AA	BB	BB	BB
chr3A_516789450	62.2333	3A	516789450	C/G	AA	AA	BB	BB	BB	BB	BB	BB	BB	AA	BB	BB	BB	BB	AA	BB	BB	AA	AA	AA	BB	BB	BB	AA	AA	AA	BB	AA	BB	BB	AA	AA	BB	AA	BB	AA	BB	AA	BB	AA	AA	AA	BB	BB	BB
chr3A_517095339	62.2333	3A	517095339	C/T	AA	AA	BB	BB	BB	BB	BB	BB	BB	AA	BB	BB	BB	BB	AA	BB	BB	AA	AA	AA	BB	BB	BB	AA	AA	AA	BB	AA	BB	BB	AA	AA	BB	AA	BB	AA	BB	AA	BB	AA	AA	AA	BB	BB	BB
chr3A_517662269	62.2333	3A	517662269	G/A	AA	AA	BB	-	BB	BB	BB	BB	BB	AA	BB	BB	-	BB	AA	BB	BB	AA	AA	AA	BB	BB	BB	AA	AA	AA	BB	AA	BB	BB	AA	AA	BB	AA	BB	AA	BB	AA	BB	AA	AA	AA	BB	BB	BB
chr3A_522276760	62.2333	3A	522276760	G/A	AA	AA	BB	BB	BB	BB	BB	BB	BB	AA	BB	BB	BB	BB	AA	BB	BB	AA	AA	AA	BB	BB	BB	AA	AA	AA	BB	-	BB	BB	AA	AA	BB	AA	BB	AA	BB	AA	BB	AA	AA	AA	BB	BB	BB
chr3A_527325956	62.2333	3A	527325956	C/T	AA	AA	BB	BB	BB	BB	BB	BB	BB	AA	BB	BB	BB	BB	AA	BB	BB	AA	AA	AA	BB	BB	BB	AA	AA	AA	BB	-	BB	BB	AA	AA	BB	AA	BB	AA	BB	AA	BB	AA	AA	AA	BB	BB	BB
chr3A_532468678	62.2333	3A	532468678	C/T	AA	AA	BB	BB	BB	BB	BB	BB	BB	AA	BB	BB	BB	BB	AA	BB	BB	-	AA	AA	BB	BB	BB	AA	AA	AA	BB	AA	BB	BB	AA	AA	BB	AA	BB	AA	BB	AA	BB	AA	AA	AA	BB	BB	BB
chr3A_534469328	62.2333	3A	534469328	T/A	AA	AA	BB	BB	BB	BB	BB	BB	BB	AA	BB	BB	BB	BB	AA	BB	BB	AA	AA	AA	BB	BB	BB	AA	AA	AA	BB	AA	BB	BB	AA	AA	BB	AA	BB	AA	BB	AA	BB	AA	AA	AA	BB	BB	BB
chr3A_534992794	62.2333	3A	534992794	T/C	AA	AA	BB	BB	BB	BB	BB	BB	BB	AA	BB	BB	BB	BB	AA	BB	BB	AA	AA	AA	BB	BB	BB	AA	AA	AA	BB	AA	BB	BB	AA	AA	BB	AA	BB	AA	BB	AA	BB	AA	AA	AA	BB	BB	BB
chr3A_556260101	63.3204	3A	556260101	A/C	AA	AA	BB	BB	BB	BB	BB	BB	BB	AA	BB	BB	BB	BB	AA	BB	BB	AA	AA	AA	BB	BB	BB	AA	AA	AA	BB	AA	BB	AA	AA	AA	BB	AA	BB	AA	BB	AA	BB	AA	AA	AA	BB	BB	BB
chr3A_568024982	63.3204	3A	568024982	C/T	AA	AA	BB	BB	BB	BB	BB	BB	BB	AA	BB	BB	BB	BB	AA	BB	BB	AA	AA	AA	BB	BB	BB	AA	AA	AA	BB	-	BB	AA	AA	AA	BB	AA	BB	AA	BB	AA	BB	AA	AA	AA	BB	BB	BB
chr3A_572121204	63.3204	3A	572121204	G/T	AA	AA	BB	BB	BB	BB	BB	BB	BB	AA	BB	BB	BB	BB	AA	BB	BB	AA	AA	AA	BB	BB	BB	AA	AA	AA	BB	-	BB	AA	AA	AA	BB	AA	BB	AA	BB	AA	BB	AA	AA	AA	BB	BB	BB
chr3A_572866445	63.3204	3A	572866445	T/C	AA	AA	BB	BB	BB	BB	BB	BB	BB	AA	BB	BB	BB	BB	AA	BB	BB	AA	AA	AA	BB	BB	BB	AA	AA	AA	BB	AA	BB	AA	AA	AA	BB	AA	BB	AA	BB	AA	BB	AA	AA	AA	BB	BB	BB
chr3A_573113746	63.3204	3A	573113746	A/G	AA	AA	BB	BB	BB	BB	BB	BB	BB	AA	BB	BB	BB	BB	AA	BB	BB	AA	-	AA	BB	BB	BB	AA	AA	-	BB	-	BB	AA	AA	AA	BB	AA	BB	AA	BB	AA	BB	AA	AA	-	BB	BB	BB
chr3A_574013008	63.3204	3A	574013008	A/G	AA	AA	BB	BB	BB	BB	BB	BB	BB	AA	BB	BB	BB	BB	AA	BB	BB	AA	AA	AA	BB	BB	BB	AA	AA	AA	BB	AA	BB	AA	AA	AA	BB	AA	BB	AA	BB	AA	BB	AA	AA	AA	BB	BB	BB
chr3A_589206134	66.5861	3A	589206134	G/T	AA	AA	BB	BB	BB	BB	AA	BB	-	AA	BB	BB	BB	BB	AA	BB	BB	AA	AA	AA	BB	BB	BB	-	AA	-	BB	-	BB	AA	-	AA	BB	AA	BB	AA	BB	AA	BB	AA	AA	AA	BB	BB	BB
chr3A_595935088	66.5861	3A	595935088	T/C	AA	AA	BB	BB	BB	BB	AA	BB	BB	AA	BB	BB	BB	BB	AA	BB	BB	AA	AA	AA	BB	BB	BB	AA	AA	AA	BB	AA	BB	AA	BB	AA	BB	AA	BB	AA	BB	AA	BB	AA	AA	AA	BB	BB	BB
chr3A_596365858	66.5861	3A	596365858	T/C	AA	AA	BB	BB	BB	BB	AA	BB	BB	AA	BB	BB	BB	BB	AA	BB	BB	AA	AA	AA	BB	BB	BB	AA	AA	AA	BB	AA	BB	AA	BB	AA	BB	AA	BB	AA	BB	AA	BB	AA	AA	AA	BB	BB	BB
chr3A_596743587	66.5861	3A	596743587	G/C	AA	AA	BB	BB	BB	BB	AA	BB	BB	AA	BB	BB	BB	BB	AA	BB	BB	AA	AA	-	BB	BB	BB	-	AA	AA	BB	-	BB	AA	BB	AA	BB	AA	BB	AA	BB	AA	BB	AA	AA	AA	BB	BB	BB
chr3A_598916459	66.5861	3A	598916459	C/T	AA	AA	BB	BB	BB	BB	AA	BB	BB	AA	BB	BB	BB	BB	AA	BB	BB	AA	AA	AA	BB	BB	BB	AA	AA	AA	BB	AA	BB	-	BB	AA	BB	AA	BB	AA	BB	AA	BB	AA	AA	AA	BB	BB	BB
chr3A_606574760	72.0427	3A	606574760	G/A	AA	AA	BB	BB	BB	BB	AA	BB	BB	AA	BB	BB	BB	BB	AA	BB	AA	AA	AA	AA	BB	BB	BB	AA	AA	AA	BB	-	BB	AA	BB	AA	BB	AA	BB	AA	BB	AA	BB	AA	AA	AA	BB	BB	AA
chr3A_613394318	76.0185	3A	613394318	G/A	AA	AA	BB	BB	BB	BB	AA	BB	BB	AA	-	BB	BB	BB	AA	BB	AA	AA	AA	AA	BB	BB	BB	AA	AA	-	AA	AA	AA	AA	-	AA	BB	AA	BB	AA	BB	AA	BB	AA	AA	AA	BB	BB	AA
chr3A_614763418	76.0185	3A	614763418	C/G	AA	AA	BB	BB	BB	BB	AA	BB	BB	AA	BB	BB	BB	BB	AA	BB	AA	AA	AA	AA	BB	BB	BB	AA	AA	AA	AA	AA	AA	AA	BB	AA	BB	AA	BB	AA	BB	AA	BB	AA	AA	AA	BB	BB	AA
chr3A_628614099	78.6441	3A	628614099	G/T	AA	AA	BB	BB	BB	BB	AA	BB	BB	AA	BB	BB	BB	BB	AA	BB	AA	AA	AA	AA	BB	BB	BB	AA	AA	AA	AA	AA	AA	AA	BB	AA	BB	AA	BB	AA	BB	AA	BB	AA	AA	AA	AA	BB	AA
chr3A_638070979	82.0742	3A	638070979	A/G	AA	AA	BB	BB	BB	BB	AA	BB	BB	AA	BB	BB	AA	BB	AA	BB	AA	AA	AA	AA	AA	BB	BB	AA	AA	AA	AA	AA	AA	AA	BB	AA	BB	AA	BB	AA	BB	AA	BB	AA	AA	AA	AA	BB	AA
chr3A_639713135	82.0742	3A	639713135	A/T	AA	AA	BB	BB	BB	BB	AA	BB	BB	AA	BB	BB	AA	BB	AA	BB	AA	AA	AA	AA	AA	BB	BB	AA	AA	AA	AA	AA	AA	AA	BB	AA	BB	AA	BB	AA	BB	AA	BB	AA	AA	AA	AA	BB	AA
chr3A_639713143	82.0742	3A	639713143	C/G	AA	AA	BB	BB	BB	BB	AA	BB	BB	AA	BB	BB	AA	BB	AA	BB	AA	AA	AA	AA	AA	BB	BB	AA	AA	AA	AA	AA	AA	AA	BB	AA	BB	AA	BB	AA	BB	AA	BB	AA	AA	AA	AA	BB	AA
chr3A_640498778	82.0742	3A	640498778	C/A	AA	AA	BB	BB	BB	BB	AA	BB	BB	AA	BB	BB	AA	BB	AA	BB	AA	AA	AA	AA	AA	BB	BB	AA	AA	AA	AA	AA	AA	AA	BB	AA	BB	AA	BB	AA	BB	-	BB	AA	AA	AA	AA	BB	AA
chr3A_640624194	82.0742	3A	640624194	T/C	AA	AA	BB	BB	BB	BB	AA	BB	BB	AA	BB	BB	AA	BB	AA	BB	AA	AA	AA	AA	AA	BB	BB	AA	AA	AA	AA	AA	AA	AA	BB	AA	BB	AA	BB	AA	BB	AA	BB	AA	AA	AA	AA	BB	AA
chr3A_640624235	82.0742	3A	640624235	G/T	AA	AA	BB	BB	BB	BB	AA	BB	BB	AA	BB	BB	AA	BB	AA	BB	AA	AA	AA	AA	AA	BB	BB	AA	AA	AA	AA	AA	AA	AA	BB	AA	BB	AA	BB	AA	BB	AA	BB	AA	AA	AA	AA	BB	AA
chr3A_640751897	82.0742	3A	640751897	T/C	AA	AA	BB	BB	BB	BB	AA	BB	BB	AA	BB	BB	AA	BB	AA	BB	AA	AA	AA	AA	AA	BB	BB	AA	AA	AA	AA	AA	AA	AA	BB	AA	BB	AA	BB	AA	BB	AA	BB	AA	AA	AA	AA	BB	AA
chr3A_641802027	82.0742	3A	641802027	G/T	AA	AA	BB	BB	BB	BB	AA	BB	BB	AA	BB	BB	AA	BB	AA	-	AA	AA	AA	AA	AA	BB	BB	AA	AA	AA	AA	AA	AA	AA	BB	AA	BB	AA	BB	AA	BB	AA	BB	AA	AA	AA	AA	BB	AA
chr3A_641866364	82.0742	3A	641866364	G/A	AA	AA	BB	BB	BB	BB	AA	BB	BB	AA	BB	BB	AA	BB	AA	BB	AA	AA	AA	AA	AA	BB	BB	AA	AA	AA	AA	AA	AA	AA	BB	AA	BB	AA	BB	AA	BB	AA	BB	AA	AA	AA	AA	BB	AA
chr3A_642345268	82.0742	3A	642345268	G/A	AA	AA	BB	BB	BB	BB	AA	BB	BB	AA	BB	BB	AA	BB	AA	BB	AA	AA	AA	AA	AA	BB	BB	AA	AA	AA	AA	AA	AA	AA	BB	AA	BB	AA	BB	AA	BB	AA	BB	AA	AA	AA	AA	BB	AA
chr3A_642677544	82.0742	3A	642677544	G/A	AA	AA	BB	-	BB	BB	AA	BB	BB	AA	-	BB	AA	-	AA	BB	AA	AA	AA	AA	AA	BB	BB	AA	AA	AA	AA	AA	AA	AA	BB	AA	BB	AA	BB	AA	BB	AA	BB	AA	AA	AA	AA	BB	AA
chr3A_642677564	82.0742	3A	642677564	T/C	AA	AA	BB	-	BB	BB	AA	BB	BB	AA	-	BB	AA	-	AA	BB	AA	AA	AA	AA	AA	BB	BB	AA	AA	AA	AA	AA	AA	AA	BB	AA	BB	AA	BB	AA	BB	AA	BB	AA	AA	AA	AA	BB	AA
chr3A_643547017	82.0742	3A	643547017	T/C	AA	AA	BB	BB	BB	BB	AA	BB	BB	AA	BB	BB	AA	BB	AA	BB	AA	AA	AA	AA	AA	BB	BB	AA	AA	AA	AA	AA	AA	AA	BB	AA	BB	AA	BB	AA	BB	AA	BB	AA	AA	AA	AA	BB	AA
chr3A_644668345	82.0742	3A	644668345	A/G	AA	AA	BB	BB	BB	BB	AA	BB	BB	AA	-	BB	AA	BB	AA	BB	AA	AA	AA	AA	AA	BB	BB	AA	AA	AA	AA	-	AA	AA	-	AA	BB	AA	BB	AA	BB	AA	BB	AA	AA	AA	AA	BB	AA
chr3A_645105608	82.0742	3A	645105608	G/C	AA	AA	BB	BB	BB	BB	AA	BB	BB	AA	BB	BB	AA	BB	AA	BB	AA	AA	AA	AA	AA	BB	BB	AA	AA	AA	AA	AA	AA	AA	BB	AA	BB	AA	BB	AA	BB	AA	BB	AA	AA	AA	AA	BB	AA
chr3A_645406394	82.0742	3A	645406394	G/A	AA	AA	BB	-	BB	BB	AA	BB	BB	AA	BB	BB	-	BB	AA	BB	AA	AA	AA	AA	AA	BB	BB	AA	AA	AA	AA	AA	AA	AA	BB	AA	BB	AA	BB	AA	BB	AA	BB	AA	AA	AA	AA	BB	AA
chr3A_645545766	82.0742	3A	645545766	A/G	AA	AA	-	BB	BB	BB	AA	BB	BB	AA	-	BB	AA	BB	AA	BB	AA	AA	-	AA	AA	-	BB	AA	AA	AA	AA	AA	AA	AA	BB	AA	BB	AA	-	AA	BB	AA	BB	AA	AA	AA	AA	BB	AA
chr3A_646584920	82.0742	3A	646584920	T/G	AA	AA	BB	BB	BB	BB	AA	BB	BB	AA	BB	BB	AA	BB	AA	BB	AA	AA	AA	AA	AA	BB	BB	AA	AA	AA	AA	-	AA	AA	BB	AA	BB	AA	BB	AA	BB	AA	BB	AA	AA	AA	AA	BB	AA
chr3A_646673002	82.0742	3A	646673002	T/C	AA	AA	BB	BB	BB	BB	AA	BB	BB	AA	BB	BB	AA	BB	AA	BB	AA	AA	AA	AA	AA	BB	BB	AA	AA	AA	AA	AA	AA	AA	BB	AA	BB	AA	BB	AA	BB	AA	BB	AA	AA	AA	AA	BB	AA
chr3A_646848743	82.0742	3A	646848743	A/G	AA	AA	BB	BB	BB	BB	AA	BB	BB	AA	BB	BB	AA	BB	AA	BB	AA	AA	AA	AA	AA	BB	BB	AA	AA	AA	AA	AA	AA	AA	BB	AA	BB	AA	BB	AA	BB	AA	BB	AA	AA	AA	AA	BB	AA
chr3A_646854776	82.0742	3A	646854776	G/A	AA	AA	BB	BB	BB	BB	AA	BB	BB	AA	BB	BB	AA	BB	AA	BB	AA	AA	AA	AA	AA	BB	BB	AA	AA	AA	AA	AA	AA	AA	BB	AA	BB	AA	BB	AA	BB	AA	BB	AA	AA	AA	AA	BB	AA
chr3A_647019913	82.0742	3A	647019913	C/G	AA	AA	BB	BB	BB	BB	AA	BB	BB	AA	BB	BB	AA	BB	AA	BB	AA	AA	AA	AA	AA	BB	BB	AA	AA	AA	AA	-	AA	AA	BB	AA	BB	AA	BB	AA	BB	AA	BB	AA	AA	AA	AA	BB	-
chr3A_647023180	82.0742	3A	647023180	C/T	AA	AA	BB	BB	BB	BB	AA	BB	BB	AA	BB	BB	AA	BB	AA	BB	AA	AA	AA	AA	AA	BB	BB	AA	AA	AA	AA	AA	AA	AA	BB	AA	BB	AA	BB	AA	BB	AA	BB	AA	AA	AA	AA	BB	AA
chr3A_650045014	86.5918	3A	650045014	C/T	AA	AA	-	BB	BB	BB	-	-	BB	AA	BB	BB	AA	BB	AA	-	AA	AA	AA	AA	AA	BB	-	AA	AA	AA	AA	AA	AA	AA	AA	AA	BB	AA	BB	AA	AA	AA	BB	AA	AA	AA	AA	BB	AA
chr3A_650197388	86.5918	3A	650197388	T/C	AA	AA	BB	BB	BB	BB	AA	BB	BB	AA	BB	BB	AA	BB	AA	BB	AA	AA	AA	AA	AA	BB	BB	AA	AA	AA	AA	-	AA	AA	AA	AA	BB	AA	BB	AA	AA	AA	BB	AA	AA	AA	AA	BB	AA
chr3A_650197405	86.5918	3A	650197405	G/A	AA	AA	BB	BB	BB	BB	AA	BB	BB	AA	BB	BB	AA	BB	AA	BB	AA	AA	AA	AA	AA	BB	BB	AA	AA	AA	AA	-	AA	AA	AA	AA	BB	AA	BB	AA	AA	AA	BB	AA	AA	AA	AA	BB	AA
chr3A_652910214	86.5918	3A	652910214	C/G	AA	AA	BB	BB	BB	BB	AA	BB	BB	AA	BB	BB	AA	BB	AA	BB	AA	AA	AA	AA	AA	BB	BB	AA	AA	AA	AA	AA	AA	AA	AA	AA	BB	AA	BB	AA	AA	AA	BB	AA	AA	AA	AA	BB	AA
chr3A_659034301	90.9513	3A	659034301	G/A	AA	AA	BB	BB	BB	BB	AA	BB	-	AA	-	AA	AA	BB	AA	BB	AA	AA	AA	AA	AA	-	BB	AA	AA	AA	AA	-	AA	AA	AA	AA	BB	AA	BB	BB	AA	AA	BB	AA	AA	AA	AA	BB	AA
chr3A_659034332	90.9513	3A	659034332	C/G	AA	AA	-	BB	BB	BB	AA	BB	-	AA	-	AA	AA	BB	AA	BB	AA	AA	AA	AA	AA	-	BB	AA	AA	AA	AA	-	AA	AA	AA	AA	BB	AA	BB	BB	AA	AA	BB	AA	AA	AA	AA	BB	AA
chr3A_659938298	90.9513	3A	659938298	A/G	AA	AA	BB	BB	BB	BB	AA	BB	BB	AA	BB	AA	AA	BB	AA	BB	AA	AA	AA	AA	AA	BB	BB	AA	AA	AA	AA	AA	AA	AA	AA	AA	BB	AA	BB	BB	AA	AA	BB	AA	AA	AA	AA	BB	AA
chr3A_680243246	95.3101	3A	680243246	G/T	AA	AA	BB	BB	BB	BB	AA	BB	BB	AA	BB	AA	AA	BB	AA	BB	AA	-	AA	AA	AA	BB	BB	AA	AA	BB	AA	AA	AA	AA	AA	AA	BB	AA	BB	BB	AA	AA	BB	AA	AA	AA	AA	BB	AA
chr3A_680355897	95.3101	3A	680355897	G/A	AA	AA	BB	BB	BB	BB	AA	BB	BB	AA	BB	AA	AA	BB	AA	BB	AA	AA	AA	AA	AA	BB	BB	AA	AA	BB	AA	AA	AA	AA	AA	AA	BB	AA	BB	BB	AA	AA	BB	AA	AA	AA	AA	BB	AA
chr3A_680743975	95.3101	3A	680743975	C/T	AA	AA	BB	BB	BB	BB	AA	BB	BB	AA	BB	AA	AA	BB	AA	BB	AA	AA	AA	AA	AA	BB	BB	AA	AA	BB	AA	AA	AA	AA	AA	AA	BB	AA	BB	BB	AA	AA	BB	AA	AA	AA	AA	BB	AA
chr3A_680932784	95.3101	3A	680932784	C/G	AA	AA	BB	BB	BB	BB	AA	BB	BB	AA	BB	AA	AA	BB	AA	BB	AA	AA	AA	AA	AA	BB	BB	AA	AA	BB	AA	-	AA	AA	AA	AA	BB	AA	BB	BB	AA	AA	BB	AA	AA	AA	AA	BB	AA
chr3A_680932822	95.3101	3A	680932822	A/G	AA	AA	BB	BB	BB	BB	AA	BB	BB	AA	BB	AA	AA	BB	AA	BB	AA	AA	AA	AA	AA	BB	BB	AA	AA	BB	AA	AA	AA	AA	AA	AA	BB	AA	BB	BB	AA	AA	BB	AA	AA	AA	AA	BB	AA
chr3A_681108319	95.3101	3A	681108319	A/G	AA	AA	BB	BB	BB	BB	AA	-	BB	AA	BB	AA	AA	BB	-	BB	-	AA	AA	AA	AA	BB	BB	AA	AA	BB	AA	AA	AA	AA	AA	AA	-	AA	BB	BB	AA	AA	BB	BB	AA	AA	AA	BB	AA
chr3A_685289392	97.5433	3A	685289392	T/C	AA	AA	-	AA	BB	-	AA	BB	BB	AA	BB	AA	AA	BB	AA	BB	BB	AA	AA	AA	AA	BB	BB	AA	AA	BB	AA	AA	AA	AA	AA	AA	BB	AA	BB	BB	AA	AA	BB	BB	AA	AA	AA	BB	AA
chr3A_685437269	97.5433	3A	685437269	T/C	AA	AA	BB	AA	BB	BB	AA	BB	BB	AA	BB	AA	AA	BB	AA	BB	BB	AA	AA	AA	AA	BB	BB	AA	AA	BB	AA	AA	AA	AA	AA	AA	BB	AA	BB	BB	AA	AA	BB	BB	AA	AA	AA	BB	AA
chr3A_690695230	110.973	3A	690695230	A/G	AA	AA	BB	AA	BB	BB	AA	BB	BB	AA	BB	AA	-	BB	AA	BB	BB	AA	AA	BB	AA	BB	BB	AA	AA	BB	AA	-	AA	AA	AA	BB	BB	BB	BB	BB	AA	AA	BB	BB	AA	AA	AA	BB	AA
chr3A_691383696	111.568	3A	691383696	A/T	AA	AA	BB	AA	BB	BB	AA	BB	BB	AA	BB	AA	AA	BB	AA	BB	BB	AA	BB	BB	AA	BB	BB	AA	AA	BB	AA	-	AA	AA	-	BB	BB	BB	BB	BB	AA	AA	BB	BB	AA	AA	AA	BB	AA
chr3A_694947647	117.97	3A	694947647	C/A	AA	AA	BB	AA	BB	BB	AA	BB	BB	AA	BB	AA	AA	BB	AA	BB	BB	AA	BB	BB	AA	BB	BB	AA	AA	BB	AA	AA	AA	AA	AA	BB	BB	BB	BB	BB	AA	AA	BB	BB	AA	AA	AA	BB	AA
chr3A_695611917	117.97	3A	695611917	T/C	AA	AA	BB	AA	BB	BB	AA	BB	BB	AA	BB	AA	AA	BB	AA	BB	BB	AA	BB	BB	AA	BB	BB	AA	AA	BB	AA	AA	AA	AA	AA	BB	BB	BB	BB	BB	AA	AA	BB	BB	AA	AA	AA	BB	AA
chr3A_697456503	117.97	3A	697456503	C/T	AA	AA	BB	AA	BB	BB	AA	BB	BB	AA	BB	AA	AA	BB	AA	BB	BB	AA	BB	BB	AA	BB	BB	BB	AA	BB	AA	-	AA	AA	AA	BB	BB	BB	BB	BB	AA	AA	BB	BB	AA	AA	AA	BB	AA
chr3A_697456522	117.97	3A	697456522	G/A	AA	AA	BB	AA	BB	BB	AA	BB	BB	AA	BB	AA	AA	BB	AA	BB	BB	AA	BB	BB	AA	BB	BB	BB	AA	BB	AA	-	AA	AA	AA	BB	BB	BB	BB	BB	AA	AA	BB	BB	AA	AA	AA	BB	AA
chr3A_697557452	117.97	3A	697557452	G/A	AA	AA	BB	AA	BB	BB	AA	BB	BB	AA	BB	AA	AA	BB	AA	BB	BB	AA	BB	BB	AA	BB	BB	BB	AA	BB	AA	AA	AA	AA	AA	BB	BB	BB	BB	BB	AA	AA	BB	BB	AA	AA	AA	BB	AA
chr3A_699533327	121.241	3A	699533327	A/G	AA	AA	BB	AA	BB	AA	AA	BB	BB	AA	BB	AA	AA	BB	AA	BB	BB	AA	BB	BB	AA	BB	BB	BB	AA	BB	AA	AA	AA	AA	AA	BB	BB	BB	BB	BB	AA	AA	AA	BB	AA	AA	AA	BB	AA
chr3A_699618618	121.241	3A	699618618	G/A	AA	AA	BB	AA	BB	AA	AA	BB	BB	AA	BB	AA	AA	BB	AA	BB	BB	AA	BB	BB	AA	BB	BB	BB	AA	BB	AA	AA	AA	AA	AA	BB	BB	BB	BB	BB	AA	AA	AA	BB	AA	AA	AA	BB	AA
chr3A_699618626	121.241	3A	699618626	A/G	AA	AA	BB	AA	BB	AA	AA	BB	BB	AA	BB	AA	AA	BB	AA	BB	BB	AA	BB	BB	AA	BB	BB	BB	AA	BB	AA	AA	AA	AA	AA	BB	BB	BB	BB	BB	AA	AA	AA	BB	AA	AA	AA	BB	AA
chr3A_699618631	121.241	3A	699618631	A/G	AA	AA	BB	AA	BB	AA	AA	BB	BB	AA	BB	AA	AA	BB	AA	BB	BB	AA	BB	BB	AA	BB	BB	BB	AA	BB	AA	AA	AA	AA	AA	BB	BB	BB	BB	BB	AA	AA	AA	BB	AA	AA	AA	BB	AA
chr3A_699769347	121.241	3A	699769347	G/T	AA	AA	BB	AA	BB	AA	AA	-	-	AA	-	AA	AA	BB	AA	BB	BB	AA	BB	BB	AA	BB	BB	BB	AA	BB	AA	AA	AA	AA	AA	BB	BB	BB	BB	BB	AA	AA	AA	BB	AA	AA	AA	-	AA
chr3A_699991338	121.241	3A	699991338	C/T	AA	AA	BB	AA	BB	AA	AA	BB	BB	AA	BB	AA	AA	BB	AA	BB	BB	AA	BB	BB	AA	BB	BB	BB	AA	BB	AA	-	AA	AA	AA	BB	BB	BB	BB	BB	AA	AA	AA	BB	AA	AA	AA	BB	AA
chr3A_700079453	121.241	3A	700079453	T/C	AA	AA	BB	AA	BB	AA	AA	BB	BB	AA	BB	AA	AA	BB	AA	BB	BB	AA	BB	BB	AA	BB	BB	BB	AA	BB	AA	AA	AA	AA	AA	BB	BB	BB	BB	BB	AA	AA	AA	BB	AA	AA	AA	BB	AA
chr3A_700079481	121.241	3A	700079481	T/C	AA	AA	BB	AA	BB	AA	AA	BB	BB	AA	BB	AA	AA	BB	AA	BB	BB	AA	BB	BB	AA	BB	BB	BB	AA	BB	AA	AA	AA	AA	AA	BB	BB	BB	BB	BB	AA	AA	AA	BB	AA	AA	AA	BB	AA
chr3A_700209817	121.241	3A	700209817	G/T	AA	AA	BB	AA	BB	AA	AA	BB	BB	AA	BB	AA	AA	BB	AA	BB	BB	AA	BB	BB	AA	BB	BB	BB	AA	BB	AA	AA	-	AA	AA	BB	BB	BB	BB	BB	AA	AA	AA	BB	AA	AA	AA	BB	AA
chr3A_700227384	121.241	3A	700227384	T/C	AA	AA	BB	AA	BB	AA	AA	BB	BB	AA	BB	AA	AA	BB	AA	BB	BB	AA	BB	BB	AA	BB	BB	BB	AA	BB	AA	-	AA	AA	AA	BB	BB	BB	BB	BB	AA	AA	AA	BB	AA	AA	AA	BB	AA
chr3A_700757772	121.241	3A	700757772	T/G	AA	AA	BB	AA	BB	AA	AA	BB	BB	AA	BB	AA	AA	BB	AA	BB	BB	AA	BB	BB	AA	BB	BB	BB	AA	BB	AA	AA	AA	AA	AA	BB	BB	BB	BB	BB	AA	AA	AA	BB	AA	AA	AA	BB	AA
chr3A_701264777	121.241	3A	701264777	T/C	AA	AA	BB	AA	BB	AA	AA	BB	BB	AA	BB	AA	AA	BB	AA	BB	BB	AA	BB	-	AA	BB	BB	BB	AA	BB	AA	AA	-	-	AA	BB	BB	BB	BB	BB	AA	AA	AA	BB	AA	AA	AA	BB	AA
chr3A_701363598	121.241	3A	701363598	C/T	AA	AA	BB	AA	BB	AA	AA	BB	BB	AA	BB	AA	AA	BB	AA	BB	BB	AA	BB	BB	AA	BB	BB	BB	AA	BB	AA	AA	AA	AA	AA	BB	BB	BB	BB	BB	AA	AA	-	BB	AA	AA	AA	BB	AA
chr3A_702562987	124.497	3A	702562987	T/C	AA	AA	BB	AA	BB	AA	AA	BB	BB	AA	BB	AA	AA	BB	AA	BB	BB	AA	BB	BB	AA	BB	BB	BB	AA	BB	AA	-	AA	AA	AA	BB	BB	BB	BB	BB	AA	AA	AA	BB	AA	AA	AA	BB	AA
chr3A_702563023	124.497	3A	702563023	G/A	AA	AA	BB	AA	BB	AA	AA	BB	BB	AA	BB	AA	AA	BB	AA	BB	BB	AA	BB	BB	AA	BB	BB	BB	AA	BB	AA	-	AA	AA	AA	BB	BB	BB	BB	BB	AA	AA	AA	BB	AA	AA	AA	BB	AA
chr3A_702563045	124.497	3A	702563045	T/C	AA	AA	BB	AA	BB	AA	AA	BB	BB	AA	BB	AA	AA	BB	AA	-	BB	AA	BB	BB	AA	BB	BB	-	AA	BB	AA	-	AA	AA	AA	BB	BB	BB	BB	BB	AA	AA	AA	BB	AA	AA	AA	BB	AA
chr3A_703127444	124.497	3A	703127444	G/A	AA	-	BB	-	BB	AA	-	BB	BB	AA	-	AA	AA	BB	AA	BB	BB	AA	BB	-	AA	BB	BB	BB	AA	BB	AA	-	AA	AA	AA	BB	BB	BB	BB	BB	AA	AA	AA	BB	AA	AA	AA	BB	AA
chr3A_703914238	124.497	3A	703914238	A/T	AA	AA	BB	AA	AA	AA	AA	BB	BB	AA	BB	AA	AA	BB	AA	BB	BB	AA	BB	BB	AA	BB	BB	BB	AA	BB	AA	AA	AA	AA	AA	BB	BB	BB	BB	BB	AA	AA	AA	BB	AA	AA	AA	BB	AA
chr3A_704362006	124.497	3A	704362006	G/A	AA	AA	BB	AA	AA	AA	AA	BB	BB	AA	BB	AA	AA	BB	-	BB	BB	AA	BB	BB	AA	BB	BB	BB	AA	BB	AA	AA	AA	AA	AA	BB	BB	BB	BB	BB	AA	AA	AA	BB	AA	AA	AA	BB	AA
chr3A_704571065	125.584	3A	704571065	G/A	AA	AA	BB	AA	AA	AA	AA	BB	BB	AA	BB	AA	AA	BB	AA	BB	BB	AA	BB	BB	AA	BB	BB	BB	AA	BB	AA	-	AA	AA	AA	BB	BB	BB	BB	BB	AA	AA	AA	BB	AA	AA	AA	BB	AA
chr3A_707169213	125.584	3A	707169213	T/C	AA	AA	BB	AA	AA	AA	AA	BB	BB	AA	BB	AA	AA	BB	AA	BB	BB	AA	BB	BB	AA	BB	BB	BB	AA	BB	AA	AA	AA	AA	AA	BB	BB	BB	BB	BB	AA	AA	AA	BB	AA	AA	AA	BB	AA
chr3A_707354832	125.584	3A	707354832	A/G	AA	AA	BB	AA	AA	AA	AA	BB	BB	AA	BB	AA	AA	BB	AA	BB	BB	AA	BB	BB	AA	BB	BB	BB	AA	BB	AA	AA	AA	AA	AA	BB	BB	BB	BB	BB	AA	AA	AA	BB	AA	AA	AA	BB	AA
chr3A_708355229	128.849	3A	708355229	A/G	AA	AA	BB	AA	AA	AA	AA	BB	-	AA	BB	AA	AA	BB	AA	BB	BB	AA	BB	BB	AA	BB	BB	BB	AA	BB	AA	AA	AA	AA	AA	BB	BB	BB	BB	BB	AA	AA	AA	BB	AA	AA	AA	AA	AA
chr3A_708752312	128.849	3A	708752312	A/G	AA	AA	BB	AA	AA	AA	AA	BB	BB	AA	BB	AA	AA	BB	AA	BB	BB	AA	BB	BB	AA	BB	BB	BB	AA	BB	AA	AA	AA	AA	AA	BB	BB	BB	BB	BB	AA	AA	AA	BB	AA	AA	AA	AA	AA
chr3A_708919610	128.849	3A	708919610	C/T	AA	AA	BB	AA	AA	AA	AA	-	BB	AA	BB	AA	AA	BB	AA	BB	BB	AA	-	-	AA	-	BB	BB	AA	BB	AA	AA	AA	AA	AA	BB	BB	BB	BB	BB	AA	AA	AA	BB	AA	AA	AA	AA	AA
chr3A_709379403	128.849	3A	709379403	A/G	AA	AA	BB	AA	AA	AA	AA	BB	BB	AA	BB	AA	AA	BB	AA	BB	BB	AA	BB	BB	AA	BB	BB	BB	AA	BB	AA	AA	AA	AA	AA	BB	BB	BB	-	BB	AA	AA	AA	BB	AA	AA	AA	AA	AA
chr3A_709477677	128.849	3A	709477677	C/A	AA	AA	BB	AA	AA	AA	AA	BB	BB	AA	BB	AA	AA	BB	AA	BB	BB	AA	BB	BB	AA	BB	BB	BB	AA	BB	AA	-	AA	AA	AA	BB	BB	BB	BB	BB	AA	AA	AA	BB	AA	AA	AA	AA	AA
chr3A_709967872	129.937	3A	709967872	T/A	AA	AA	BB	AA	AA	AA	AA	BB	BB	AA	BB	AA	AA	BB	AA	BB	BB	AA	BB	BB	AA	BB	BB	BB	AA	BB	AA	-	AA	AA	AA	BB	BB	BB	BB	BB	AA	BB	AA	BB	AA	AA	AA	AA	AA
chr3A_709967873	129.937	3A	709967873	G/T	AA	AA	BB	AA	AA	AA	AA	BB	BB	AA	BB	AA	AA	BB	AA	BB	BB	AA	BB	BB	AA	BB	BB	BB	AA	BB	AA	-	AA	AA	AA	BB	BB	BB	BB	BB	AA	BB	AA	BB	AA	AA	AA	AA	AA
chr3A_710581271	129.937	3A	710581271	C/T	AA	AA	BB	AA	AA	AA	AA	BB	BB	AA	BB	AA	AA	BB	-	BB	BB	AA	BB	BB	AA	BB	BB	BB	AA	BB	AA	AA	AA	AA	AA	BB	BB	BB	BB	BB	AA	BB	AA	BB	AA	AA	AA	AA	AA
chr3A_710581282	129.937	3A	710581282	C/A	AA	AA	BB	AA	AA	AA	AA	BB	BB	AA	BB	AA	AA	BB	AA	BB	BB	AA	BB	BB	AA	BB	BB	BB	AA	BB	AA	AA	AA	AA	AA	BB	BB	BB	BB	BB	AA	BB	AA	BB	AA	AA	AA	AA	AA
chr3A_710771869	129.937	3A	710771869	G/T	AA	AA	BB	AA	AA	AA	AA	BB	-	AA	BB	AA	AA	BB	AA	BB	BB	AA	BB	BB	AA	BB	BB	BB	AA	BB	AA	AA	AA	AA	AA	BB	BB	BB	BB	BB	AA	BB	AA	BB	AA	AA	AA	AA	AA
chr3A_711303385	129.937	3A	711303385	T/C	AA	AA	BB	AA	AA	AA	AA	BB	BB	AA	-	AA	AA	BB	AA	BB	BB	AA	BB	BB	AA	BB	BB	-	AA	BB	AA	AA	AA	AA	AA	BB	BB	BB	BB	BB	AA	BB	AA	BB	AA	AA	AA	AA	AA
chr3A_711303408	129.937	3A	711303408	A/G	AA	AA	BB	AA	AA	AA	AA	BB	BB	AA	-	AA	AA	BB	AA	BB	BB	AA	BB	BB	AA	BB	BB	-	AA	BB	AA	AA	AA	AA	AA	BB	BB	BB	BB	BB	AA	BB	AA	BB	AA	AA	AA	AA	AA
chr3A_711365626	129.937	3A	711365626	G/A	AA	AA	BB	AA	AA	AA	AA	BB	BB	AA	BB	AA	AA	BB	AA	BB	BB	AA	BB	BB	AA	BB	BB	BB	AA	BB	AA	AA	AA	AA	AA	BB	BB	BB	BB	BB	AA	BB	AA	BB	AA	AA	AA	AA	AA
chr3A_711688122	129.937	3A	711688122	C/A	AA	AA	BB	AA	AA	AA	AA	BB	BB	AA	BB	AA	AA	BB	AA	BB	BB	AA	BB	BB	AA	BB	BB	BB	AA	BB	AA	AA	AA	AA	AA	BB	BB	BB	BB	BB	AA	BB	AA	BB	AA	AA	AA	AA	AA
chr3A_712302895	129.937	3A	712302895	C/T	AA	AA	BB	AA	AA	AA	AA	BB	BB	AA	BB	AA	AA	BB	AA	BB	BB	AA	BB	BB	AA	BB	BB	BB	AA	BB	AA	AA	AA	AA	AA	BB	BB	BB	BB	BB	AA	BB	AA	BB	AA	AA	AA	AA	AA
chr3A_712314559	129.937	3A	712314559	C/T	AA	AA	BB	AA	AA	AA	AA	BB	BB	AA	BB	AA	AA	BB	AA	BB	BB	AA	-	BB	AA	BB	BB	BB	AA	BB	AA	AA	AA	AA	AA	BB	BB	BB	BB	BB	AA	BB	AA	-	AA	AA	AA	AA	-
chr3A_712322279	129.937	3A	712322279	C/T	AA	AA	BB	AA	AA	AA	AA	BB	BB	AA	BB	AA	AA	BB	AA	BB	BB	AA	BB	BB	AA	BB	BB	BB	AA	BB	AA	AA	AA	AA	AA	BB	BB	BB	BB	BB	AA	BB	AA	BB	AA	AA	AA	AA	AA
chr3A_712379282	129.937	3A	712379282	T/C	AA	AA	BB	AA	AA	AA	AA	BB	BB	AA	BB	AA	AA	BB	AA	BB	BB	AA	BB	BB	AA	BB	BB	BB	AA	BB	AA	-	AA	AA	AA	BB	BB	BB	BB	BB	AA	BB	AA	BB	AA	AA	AA	AA	AA
chr3A_713103621	129.937	3A	713103621	C/T	-	-	BB	AA	AA	AA	AA	BB	-	AA	BB	AA	AA	BB	AA	BB	BB	AA	BB	BB	AA	BB	BB	BB	AA	BB	AA	AA	AA	AA	AA	BB	BB	BB	BB	BB	-	BB	AA	BB	AA	AA	AA	AA	AA
chr3A_713555017	129.937	3A	713555017	C/T	AA	AA	BB	AA	AA	AA	AA	BB	BB	-	BB	AA	AA	BB	AA	BB	BB	AA	BB	BB	AA	BB	BB	BB	AA	BB	AA	AA	AA	AA	AA	BB	BB	BB	BB	BB	AA	BB	AA	BB	AA	AA	AA	AA	AA
chr3A_713704545	129.937	3A	713704545	A/G	AA	AA	-	AA	AA	AA	AA	BB	BB	AA	BB	AA	AA	BB	AA	BB	BB	AA	BB	BB	AA	BB	BB	-	AA	BB	AA	AA	AA	AA	AA	BB	BB	BB	BB	BB	AA	BB	AA	BB	AA	AA	AA	AA	AA
chr3A_713980594	129.937	3A	713980594	G/A	AA	AA	BB	AA	AA	AA	AA	BB	BB	AA	BB	AA	AA	BB	AA	BB	BB	AA	BB	BB	AA	BB	BB	BB	AA	BB	AA	AA	AA	AA	AA	BB	BB	BB	BB	BB	AA	BB	AA	BB	AA	AA	AA	AA	AA
chr3A_714298387	129.937	3A	714298387	C/G	AA	AA	BB	AA	AA	AA	AA	BB	BB	AA	BB	AA	AA	BB	AA	BB	BB	AA	BB	BB	AA	BB	BB	BB	AA	BB	AA	-	AA	AA	AA	BB	BB	BB	BB	BB	AA	BB	AA	BB	AA	AA	AA	AA	AA
chr3A_714943078	131.024	3A	714943078	A/G	AA	AA	BB	AA	AA	AA	AA	-	BB	AA	BB	AA	AA	BB	AA	BB	BB	AA	BB	BB	AA	BB	BB	BB	AA	BB	AA	AA	AA	AA	AA	BB	BB	BB	BB	BB	AA	BB	AA	BB	AA	AA	AA	AA	AA
chr3A_715199388	131.024	3A	715199388	A/G	AA	AA	BB	AA	AA	AA	AA	BB	BB	AA	BB	AA	AA	BB	AA	BB	BB	AA	BB	BB	AA	BB	BB	BB	AA	BB	AA	AA	AA	AA	AA	BB	BB	BB	BB	BB	AA	BB	AA	BB	AA	AA	AA	AA	AA
chr3A_717293011	142.07	3A	717293011	C/T	AA	AA	AA	AA	AA	AA	AA	BB	BB	AA	AA	AA	AA	BB	AA	-	BB	AA	BB	BB	AA	BB	BB	BB	AA	BB	AA	AA	AA	AA	AA	BB	BB	BB	BB	BB	AA	BB	AA	BB	AA	AA	AA	AA	BB
chr3A_717492783	142.07	3A	717492783	G/C	AA	AA	AA	AA	AA	AA	AA	-	BB	AA	AA	AA	AA	BB	AA	BB	BB	AA	BB	BB	AA	BB	-	BB	AA	BB	AA	AA	AA	AA	AA	BB	BB	BB	BB	BB	AA	BB	AA	BB	AA	AA	AA	AA	BB
chr3A_717883709	142.07	3A	717883709	C/T	AA	AA	AA	AA	AA	AA	AA	BB	BB	AA	AA	AA	AA	BB	AA	BB	BB	AA	BB	BB	AA	BB	BB	BB	AA	BB	AA	AA	AA	AA	AA	BB	BB	BB	BB	BB	AA	BB	AA	BB	AA	AA	AA	AA	BB
chr3A_718008084	142.07	3A	718008084	T/C	AA	AA	AA	AA	AA	AA	AA	BB	BB	AA	AA	AA	AA	BB	AA	BB	BB	AA	BB	BB	AA	BB	BB	BB	AA	BB	AA	AA	AA	AA	AA	BB	BB	BB	BB	BB	AA	BB	AA	BB	AA	AA	AA	AA	-
chr3A_720367795	143.187	3A	720367795	G/A	AA	AA	AA	AA	AA	AA	AA	BB	BB	AA	AA	AA	AA	BB	AA	BB	BB	AA	BB	BB	AA	BB	BB	BB	AA	BB	AA	AA	AA	AA	AA	BB	BB	BB	BB	BB	AA	BB	AA	BB	AA	AA	AA	AA	BB
chr3A_720446457	143.187	3A	720446457	C/T	AA	AA	AA	AA	AA	AA	AA	BB	BB	AA	AA	AA	AA	BB	AA	BB	BB	AA	BB	BB	AA	BB	BB	BB	AA	BB	AA	AA	AA	AA	AA	BB	BB	BB	BB	BB	AA	BB	AA	BB	AA	AA	AA	AA	BB
chr3A_720693692	143.187	3A	720693692	A/G	AA	AA	AA	AA	AA	AA	AA	BB	BB	AA	AA	AA	AA	BB	AA	BB	BB	AA	BB	-	AA	BB	BB	BB	AA	-	AA	-	AA	AA	AA	BB	BB	BB	BB	BB	AA	-	AA	BB	AA	AA	AA	AA	BB
chr3A_721254252	143.187	3A	721254252	G/C	AA	AA	AA	AA	AA	AA	AA	-	BB	AA	AA	AA	AA	-	AA	BB	BB	AA	BB	BB	AA	BB	-	BB	AA	BB	AA	-	AA	AA	AA	BB	BB	BB	BB	BB	AA	BB	AA	BB	AA	AA	AA	AA	BB
chr3A_721353793	143.187	3A	721353793	C/G	AA	AA	AA	AA	AA	AA	AA	BB	BB	AA	AA	AA	AA	BB	AA	BB	BB	AA	BB	BB	AA	BB	BB	BB	AA	BB	AA	-	AA	AA	AA	BB	BB	BB	BB	BB	AA	BB	AA	BB	AA	AA	AA	AA	BB
chr3A_721353831	143.187	3A	721353831	G/C	AA	AA	AA	AA	AA	AA	AA	BB	BB	AA	AA	AA	AA	BB	AA	BB	BB	AA	BB	BB	AA	BB	BB	BB	AA	BB	AA	AA	AA	AA	AA	BB	BB	BB	BB	BB	AA	BB	AA	BB	AA	AA	AA	AA	BB
chr3A_721353838	143.187	3A	721353838	C/A	AA	AA	AA	AA	AA	AA	AA	BB	BB	AA	AA	AA	AA	BB	AA	BB	BB	AA	BB	BB	AA	BB	BB	BB	AA	BB	AA	AA	AA	AA	AA	BB	BB	BB	BB	BB	AA	BB	AA	BB	AA	AA	AA	AA	BB
chr3A_721557119	143.187	3A	721557119	C/T	AA	AA	AA	AA	AA	AA	AA	BB	BB	AA	AA	AA	AA	BB	AA	BB	BB	AA	-	BB	AA	BB	BB	BB	AA	BB	AA	AA	AA	AA	AA	BB	BB	BB	-	BB	AA	BB	AA	BB	AA	AA	AA	AA	-
chr3A_722361378	143.187	3A	722361378	T/C	AA	AA	AA	AA	AA	AA	AA	BB	BB	AA	AA	AA	AA	BB	AA	BB	-	AA	BB	-	AA	BB	BB	BB	AA	BB	AA	AA	AA	AA	AA	BB	BB	BB	BB	BB	AA	BB	AA	BB	AA	AA	AA	AA	BB
chr3A_723337326	143.187	3A	723337326	A/T	AA	AA	AA	AA	AA	AA	AA	BB	BB	AA	AA	AA	AA	BB	AA	BB	BB	AA	BB	BB	AA	BB	BB	BB	AA	BB	AA	AA	AA	AA	AA	BB	BB	BB	BB	BB	AA	BB	AA	BB	AA	AA	AA	AA	BB
chr3A_723563841	143.187	3A	723563841	T/C	AA	AA	AA	AA	AA	AA	AA	BB	BB	AA	AA	AA	AA	BB	AA	BB	BB	AA	BB	BB	AA	BB	BB	BB	AA	BB	AA	-	AA	AA	AA	BB	BB	BB	BB	BB	AA	BB	AA	BB	AA	AA	AA	AA	BB
chr3A_723563883	143.187	3A	723563883	A/G	AA	AA	AA	AA	AA	AA	AA	BB	BB	AA	AA	AA	AA	BB	AA	BB	BB	AA	BB	BB	AA	BB	BB	BB	AA	BB	AA	-	AA	AA	AA	BB	BB	BB	BB	BB	AA	BB	AA	BB	AA	AA	AA	AA	BB
chr3A_723655345	143.187	3A	723655345	G/A	AA	AA	AA	AA	AA	AA	AA	BB	BB	AA	AA	AA	AA	BB	AA	BB	BB	AA	BB	BB	AA	BB	BB	BB	AA	BB	AA	-	AA	AA	AA	BB	BB	BB	BB	BB	AA	BB	AA	BB	AA	AA	AA	AA	BB
chr3A_723655402	143.187	3A	723655402	C/T	AA	AA	AA	AA	AA	AA	AA	BB	BB	AA	AA	AA	AA	BB	AA	BB	BB	AA	BB	BB	AA	BB	BB	BB	AA	BB	AA	-	AA	AA	AA	BB	BB	BB	BB	BB	AA	BB	AA	BB	AA	AA	AA	AA	BB
chr3A_723657938	143.187	3A	723657938	C/T	AA	AA	AA	AA	AA	AA	AA	BB	BB	AA	AA	AA	AA	BB	AA	BB	BB	AA	BB	BB	AA	BB	BB	BB	AA	BB	AA	-	AA	AA	AA	BB	BB	BB	BB	BB	-	BB	AA	BB	AA	AA	AA	AA	BB
chr3A_724902818	148.634	3A	724902818	C/T	AA	AA	AA	AA	AA	-	AA	BB	BB	BB	AA	AA	AA	BB	AA	BB	BB	AA	BB	-	AA	BB	BB	BB	AA	BB	AA	AA	AA	AA	AA	BB	BB	BB	BB	BB	AA	BB	BB	BB	AA	AA	AA	AA	BB
chr3A_725061610	148.634	3A	725061610	G/A	AA	AA	AA	AA	AA	AA	AA	BB	BB	BB	AA	AA	AA	BB	AA	BB	BB	AA	BB	BB	AA	BB	BB	BB	AA	BB	AA	-	AA	AA	AA	BB	BB	BB	BB	BB	AA	BB	BB	BB	AA	AA	AA	AA	BB
chr3A_725061621	148.634	3A	725061621	T/C	AA	AA	AA	AA	AA	AA	AA	BB	BB	BB	AA	AA	AA	BB	AA	BB	BB	AA	BB	BB	AA	BB	BB	BB	AA	BB	AA	-	AA	AA	AA	BB	BB	BB	BB	BB	AA	BB	BB	BB	AA	AA	AA	AA	BB
chr3A_727485862	148.634	3A	727485862	G/A	BB	AA	AA	-	AA	-	AA	BB	BB	BB	AA	AA	AA	-	AA	BB	BB	AA	BB	BB	AA	BB	BB	BB	-	BB	AA	-	AA	AA	BB	BB	BB	BB	BB	BB	AA	BB	BB	BB	AA	AA	AA	AA	BB
chr3A_729609875	148.634	3A	729609875	G/A	BB	AA	AA	AA	AA	AA	AA	BB	BB	BB	AA	AA	AA	BB	AA	BB	BB	AA	BB	BB	AA	BB	BB	BB	AA	BB	AA	AA	AA	AA	BB	BB	BB	BB	BB	BB	AA	BB	BB	BB	AA	AA	AA	AA	BB
chr3A_729615244	148.634	3A	729615244	A/G	BB	AA	AA	AA	AA	AA	AA	BB	BB	BB	AA	AA	AA	BB	AA	BB	BB	AA	BB	BB	AA	BB	-	BB	AA	BB	AA	-	AA	AA	BB	BB	BB	BB	BB	BB	AA	BB	BB	BB	AA	AA	AA	AA	BB
chr3A_736320250	166.744	3A	736320250	A/C	BB	AA	AA	AA	AA	BB	AA	-	AA	BB	AA	AA	AA	BB	AA	BB	BB	AA	BB	BB	AA	AA	BB	AA	AA	BB	AA	AA	AA	AA	BB	BB	BB	BB	BB	BB	AA	BB	BB	BB	AA	AA	AA	BB	BB
chr3A_736782000	166.744	3A	736782000	C/A	BB	AA	AA	AA	-	BB	AA	BB	-	BB	AA	AA	AA	BB	AA	BB	BB	AA	BB	BB	AA	AA	BB	AA	AA	BB	-	-	AA	AA	BB	BB	BB	BB	BB	BB	AA	BB	BB	BB	AA	AA	AA	BB	BB
chr3A_736782035	166.744	3A	736782035	C/T	BB	AA	AA	AA	AA	BB	AA	BB	AA	-	AA	AA	AA	BB	AA	BB	BB	AA	BB	BB	AA	AA	BB	AA	AA	BB	-	AA	AA	AA	BB	BB	BB	BB	BB	BB	AA	BB	BB	BB	AA	AA	AA	BB	BB
chr3A_736782044	166.744	3A	736782044	C/T	BB	AA	AA	AA	AA	BB	AA	BB	AA	BB	AA	AA	AA	BB	AA	BB	BB	AA	BB	BB	AA	AA	BB	AA	AA	BB	-	AA	AA	AA	BB	BB	BB	BB	BB	BB	AA	BB	BB	BB	AA	AA	AA	BB	BB
chr3A_736945971	166.744	3A	736945971	A/T	BB	AA	AA	AA	AA	BB	AA	BB	AA	BB	AA	AA	AA	BB	AA	BB	BB	AA	BB	BB	AA	AA	BB	AA	AA	BB	AA	-	AA	AA	BB	BB	BB	BB	BB	BB	AA	BB	BB	BB	AA	AA	AA	BB	BB
chr3A_737114441	166.744	3A	737114441	C/T	BB	AA	AA	AA	AA	BB	AA	BB	AA	BB	AA	AA	AA	BB	AA	BB	BB	AA	BB	BB	AA	AA	BB	AA	AA	BB	AA	AA	AA	AA	-	BB	-	BB	BB	BB	AA	BB	BB	BB	AA	AA	AA	BB	BB
chr3A_737210825	166.744	3A	737210825	G/A	BB	AA	-	AA	AA	BB	AA	BB	AA	BB	AA	AA	AA	BB	AA	BB	BB	AA	BB	BB	AA	AA	BB	AA	AA	BB	AA	AA	AA	AA	BB	BB	BB	BB	BB	BB	AA	BB	BB	BB	AA	AA	AA	BB	BB
chr3A_737210889	166.744	3A	737210889	G/A	BB	AA	AA	AA	AA	BB	AA	BB	AA	BB	AA	AA	AA	BB	AA	BB	BB	AA	BB	BB	AA	AA	BB	AA	AA	BB	AA	AA	AA	AA	BB	BB	BB	BB	BB	BB	AA	BB	BB	BB	AA	AA	AA	BB	BB
chr3A_739534914	169.041	3A	739534914	A/G	BB	BB	AA	AA	AA	BB	AA	BB	AA	BB	AA	AA	AA	BB	AA	BB	BB	AA	BB	AA	AA	AA	BB	AA	AA	BB	AA	-	AA	AA	BB	BB	BB	BB	BB	BB	AA	BB	BB	BB	AA	AA	AA	BB	BB
chr3A_739791282	169.272	3A	739791282	C/G	BB	BB	AA	AA	AA	BB	AA	BB	AA	BB	AA	AA	AA	BB	AA	BB	BB	AA	BB	AA	BB	AA	BB	AA	AA	BB	AA	AA	AA	AA	BB	BB	BB	BB	BB	BB	AA	BB	BB	BB	AA	AA	AA	BB	BB
chr3A_741209213	173.692	3A	741209213	C/T	BB	BB	AA	-	AA	BB	AA	BB	AA	BB	AA	AA	AA	BB	AA	AA	BB	AA	BB	AA	BB	AA	BB	AA	AA	BB	AA	AA	AA	AA	BB	BB	BB	BB	BB	AA	AA	BB	BB	BB	AA	AA	AA	BB	BB
chr3A_742782504	175.923	3A	742782504	G/C	BB	BB	AA	AA	AA	BB	AA	BB	AA	BB	AA	AA	AA	BB	AA	AA	-	AA	BB	AA	BB	AA	AA	AA	AA	BB	AA	AA	AA	AA	BB	BB	BB	BB	BB	AA	AA	BB	BB	BB	AA	AA	AA	BB	BB
chr3A_742782512	175.923	3A	742782512	G/A	BB	BB	AA	AA	AA	BB	AA	BB	AA	BB	AA	AA	AA	BB	AA	AA	-	AA	BB	AA	BB	AA	AA	AA	AA	BB	AA	AA	AA	AA	BB	BB	BB	BB	BB	AA	AA	BB	BB	BB	AA	AA	AA	BB	BB
chr3A_742957068	175.923	3A	742957068	G/T	BB	BB	AA	AA	AA	BB	AA	BB	AA	BB	AA	AA	AA	BB	AA	AA	BB	AA	BB	AA	BB	AA	AA	AA	AA	BB	AA	AA	AA	AA	BB	BB	BB	BB	BB	AA	AA	BB	BB	BB	AA	AA	AA	BB	BB
chr3A_742957087	175.923	3A	742957087	G/A	BB	BB	AA	AA	AA	BB	AA	BB	AA	BB	AA	AA	AA	BB	AA	AA	BB	AA	BB	AA	BB	AA	AA	AA	AA	BB	AA	AA	AA	AA	BB	BB	BB	BB	BB	AA	AA	BB	BB	BB	AA	AA	AA	BB	BB
chr3A_743103842	175.923	3A	743103842	C/T	BB	BB	AA	AA	AA	BB	AA	BB	AA	-	AA	AA	AA	BB	AA	AA	BB	AA	BB	AA	BB	AA	AA	AA	AA	BB	AA	-	AA	AA	BB	-	BB	-	BB	AA	AA	BB	-	BB	AA	AA	AA	BB	BB
chr3A_743187636	175.923	3A	743187636	C/T	BB	BB	AA	AA	AA	-	AA	BB	AA	BB	AA	AA	AA	BB	AA	AA	BB	AA	BB	AA	BB	AA	AA	AA	AA	BB	AA	AA	AA	AA	BB	BB	BB	-	BB	AA	AA	BB	BB	BB	AA	AA	AA	BB	BB
chr3A_746565332	183.647	3A	746565332	C/G	BB	BB	AA	AA	AA	BB	AA	BB	AA	BB	AA	AA	AA	BB	AA	AA	BB	AA	BB	AA	BB	AA	AA	BB	AA	AA	AA	-	AA	BB	-	BB	BB	BB	BB	AA	AA	BB	BB	BB	AA	AA	AA	BB	BB
chr3A_747301934	183.647	3A	747301934	A/G	BB	BB	AA	AA	AA	BB	AA	BB	AA	BB	AA	AA	AA	BB	AA	AA	BB	AA	BB	AA	BB	AA	AA	BB	AA	AA	AA	AA	AA	BB	AA	BB	BB	BB	BB	AA	AA	BB	BB	BB	AA	AA	AA	BB	BB
chr3A_747402885	183.647	3A	747402885	C/T	BB	BB	AA	AA	AA	BB	AA	BB	AA	BB	AA	AA	AA	BB	AA	AA	BB	AA	BB	AA	BB	AA	AA	BB	AA	AA	AA	AA	AA	BB	AA	BB	BB	BB	BB	AA	AA	BB	BB	BB	AA	AA	AA	BB	BB
chr3A_747408576	183.647	3A	747408576	G/A	BB	BB	AA	AA	AA	BB	AA	BB	AA	BB	AA	-	AA	BB	AA	AA	BB	AA	BB	AA	BB	AA	AA	BB	AA	AA	AA	-	AA	BB	AA	BB	BB	BB	BB	AA	AA	BB	BB	BB	AA	AA	-	BB	BB
chr3A_747932832	183.647	3A	747932832	G/A	BB	BB	AA	AA	AA	BB	AA	BB	AA	BB	AA	AA	AA	BB	AA	AA	BB	AA	BB	AA	BB	AA	AA	BB	AA	AA	AA	AA	AA	BB	AA	BB	BB	BB	BB	AA	AA	BB	BB	BB	AA	AA	AA	BB	BB
chr3A_749189328	183.647	3A	749189328	A/C	BB	BB	AA	AA	AA	BB	AA	BB	AA	BB	AA	AA	AA	BB	AA	AA	BB	AA	AA	AA	BB	AA	AA	BB	AA	AA	AA	AA	AA	BB	AA	BB	BB	BB	BB	AA	AA	BB	BB	BB	AA	AA	AA	BB	BB
chr3A_749241962	183.647	3A	749241962	C/T	BB	BB	AA	AA	AA	BB	AA	BB	AA	BB	AA	AA	AA	BB	AA	AA	BB	AA	AA	AA	BB	AA	AA	BB	AA	AA	AA	AA	AA	-	AA	BB	BB	BB	BB	AA	AA	BB	BB	BB	AA	AA	AA	BB	BB
chr3A_749610922	183.647	3A	749610922	G/A	BB	BB	AA	AA	AA	BB	AA	BB	AA	BB	AA	AA	AA	BB	AA	AA	BB	AA	BB	AA	BB	AA	AA	BB	AA	AA	AA	-	AA	BB	AA	BB	BB	BB	BB	AA	AA	BB	BB	BB	AA	AA	AA	BB	BB
chr3A_749639802	183.647	3A	749639802	C/T	BB	BB	AA	AA	AA	BB	AA	BB	AA	BB	AA	AA	AA	BB	AA	AA	BB	AA	BB	AA	BB	AA	AA	BB	AA	AA	AA	AA	AA	BB	AA	BB	BB	BB	BB	AA	AA	BB	BB	BB	AA	AA	AA	BB	BB
chr3A_750208297	183.647	3A	750208297	C/T	BB	BB	AA	AA	AA	BB	AA	BB	AA	BB	AA	AA	AA	BB	AA	AA	BB	AA	BB	AA	BB	AA	AA	BB	AA	AA	AA	AA	AA	BB	AA	BB	BB	BB	BB	AA	AA	BB	BB	BB	AA	AA	AA	BB	BB
chr3A_750500626	183.647	3A	750500626	G/T	BB	BB	AA	AA	AA	BB	AA	BB	AA	BB	AA	AA	AA	BB	AA	AA	BB	AA	BB	AA	BB	AA	AA	BB	AA	AA	AA	AA	AA	BB	AA	BB	BB	BB	BB	AA	AA	BB	BB	BB	AA	AA	AA	BB	BB
chr3A_750788702	183.647	3A	750788702	C/T	BB	BB	AA	AA	AA	BB	AA	BB	AA	BB	AA	AA	AA	BB	AA	AA	BB	AA	BB	AA	BB	AA	AA	BB	AA	AA	AA	-	AA	BB	AA	BB	BB	BB	BB	AA	AA	BB	BB	BB	AA	AA	AA	BB	BB
chr4A_2636698	0	4A	2636698	G/T	BB	BB	BB	AA	AA	AA	AA	BB	BB	BB	AA	AA	AA	AA	BB	BB	BB	BB	BB	AA	AA	BB	AA	BB	BB	BB	AA	BB	BB	BB	AA	BB	BB	BB	BB	AA	AA	BB	AA	BB	AA	BB	BB	AA	BB
chr4A_3143348	0.516727	4A	3143348	C/T	BB	BB	BB	AA	AA	AA	AA	BB	BB	BB	AA	BB	AA	AA	BB	BB	BB	BB	BB	AA	AA	BB	AA	BB	BB	BB	AA	BB	BB	BB	AA	AA	BB	BB	BB	BB	AA	BB	AA	BB	AA	BB	BB	AA	BB
chr4A_3880487	0.516727	4A	3880487	G/T	BB	BB	BB	AA	AA	AA	AA	BB	BB	BB	AA	BB	AA	AA	BB	BB	BB	BB	BB	AA	AA	BB	AA	BB	BB	BB	AA	BB	BB	BB	AA	AA	BB	BB	BB	BB	AA	BB	AA	BB	AA	BB	BB	AA	BB
chr4A_5805224	7.22814	4A	5805224	A/G	BB	-	BB	AA	AA	AA	AA	BB	BB	BB	AA	BB	AA	AA	BB	BB	AA	BB	BB	-	AA	-	AA	AA	BB	BB	AA	BB	BB	BB	-	AA	BB	BB	BB	BB	AA	BB	AA	-	AA	BB	BB	AA	BB
chr4A_9913326	11.629	4A	9913326	C/T	BB	BB	BB	AA	AA	AA	AA	BB	BB	BB	AA	BB	AA	AA	BB	BB	AA	BB	BB	AA	AA	AA	AA	AA	BB	BB	AA	BB	BB	BB	AA	AA	BB	BB	BB	BB	BB	BB	AA	BB	BB	BB	BB	AA	BB
chr4A_10637878	11.629	4A	10637878	A/G	BB	BB	BB	AA	AA	AA	AA	BB	BB	BB	AA	BB	AA	AA	BB	BB	AA	BB	BB	AA	AA	AA	AA	AA	BB	BB	AA	BB	BB	BB	AA	AA	BB	BB	BB	BB	BB	BB	AA	BB	BB	BB	BB	AA	BB
chr4A_10929618	11.629	4A	10929618	C/T	BB	BB	BB	AA	AA	AA	AA	BB	BB	BB	AA	BB	AA	AA	BB	BB	AA	BB	BB	AA	AA	AA	AA	AA	BB	BB	AA	BB	BB	BB	AA	AA	BB	BB	BB	BB	BB	BB	AA	BB	BB	BB	BB	AA	BB
chr4A_16344363	31.5683	4A	16344363	C/G	BB	BB	BB	AA	BB	BB	AA	AA	BB	BB	AA	BB	AA	AA	BB	BB	AA	BB	AA	AA	AA	AA	AA	AA	BB	BB	AA	BB	BB	BB	AA	AA	BB	AA	BB	BB	BB	BB	AA	BB	BB	BB	BB	AA	BB
chr4A_17017927	31.5683	4A	17017927	C/T	AA	AA	BB	AA	BB	BB	AA	AA	BB	BB	AA	BB	AA	AA	BB	BB	AA	BB	AA	AA	AA	AA	AA	AA	BB	BB	AA	-	BB	BB	AA	AA	BB	AA	BB	BB	BB	BB	AA	BB	BB	BB	BB	AA	BB
chr4A_17403080	31.5683	4A	17403080	T/C	AA	AA	-	AA	-	BB	AA	AA	-	BB	AA	BB	AA	AA	BB	BB	AA	BB	AA	AA	AA	AA	AA	AA	BB	BB	AA	-	BB	BB	AA	AA	BB	-	BB	BB	BB	BB	AA	BB	BB	BB	BB	AA	BB
chr4A_19120831	33.7437	4A	19120831	C/G	AA	AA	BB	AA	BB	BB	AA	AA	BB	BB	AA	BB	AA	AA	BB	BB	AA	BB	AA	AA	AA	-	AA	AA	BB	BB	AA	BB	BB	BB	AA	AA	BB	AA	BB	BB	BB	BB	BB	BB	BB	BB	BB	AA	BB
chr4A_22141703	33.7437	4A	22141703	C/T	AA	AA	BB	AA	BB	BB	AA	AA	BB	BB	AA	BB	AA	AA	BB	BB	AA	BB	AA	AA	AA	AA	AA	AA	BB	BB	AA	BB	BB	BB	AA	AA	BB	AA	BB	BB	BB	BB	BB	BB	BB	BB	BB	AA	BB
chr4A_24828760	38.1025	4A	24828760	C/A	-	AA	BB	AA	BB	BB	AA	AA	BB	BB	-	BB	AA	AA	BB	BB	AA	BB	AA	AA	AA	AA	AA	AA	BB	AA	BB	BB	BB	BB	AA	AA	BB	AA	BB	BB	BB	BB	BB	BB	BB	BB	BB	AA	BB
chr4A_24828763	38.1025	4A	24828763	C/G	-	AA	BB	AA	BB	BB	AA	AA	BB	BB	-	BB	AA	AA	BB	BB	AA	BB	AA	AA	AA	AA	AA	AA	BB	AA	BB	BB	BB	BB	AA	AA	BB	AA	BB	BB	BB	BB	BB	BB	BB	BB	BB	AA	BB
chr4A_47645383	53.8186	4A	47645383	A/C	AA	AA	BB	AA	BB	BB	AA	AA	BB	AA	AA	BB	AA	AA	BB	AA	AA	BB	AA	AA	AA	AA	AA	AA	AA	AA	BB	-	AA	AA	AA	AA	BB	AA	AA	BB	BB	AA	BB	BB	BB	BB	BB	AA	BB
chr4A_47737671	53.8186	4A	47737671	A/G	AA	AA	BB	AA	BB	BB	AA	AA	BB	AA	AA	BB	AA	AA	BB	AA	AA	BB	AA	AA	AA	AA	AA	AA	AA	AA	BB	-	AA	AA	AA	AA	BB	AA	AA	BB	BB	AA	BB	BB	BB	BB	BB	AA	BB
chr4A_48889980	53.8186	4A	48889980	G/A	AA	AA	BB	AA	BB	BB	AA	AA	BB	AA	AA	BB	AA	AA	BB	AA	AA	BB	AA	AA	AA	AA	AA	AA	AA	AA	BB	-	AA	AA	AA	AA	BB	AA	AA	BB	BB	AA	BB	BB	BB	BB	BB	AA	BB
chr4A_48890012	53.8186	4A	48890012	T/G	AA	AA	BB	AA	BB	BB	AA	AA	BB	AA	AA	BB	AA	AA	BB	AA	-	BB	AA	AA	AA	AA	AA	AA	AA	AA	BB	-	AA	AA	AA	AA	BB	AA	AA	BB	BB	AA	BB	BB	BB	BB	BB	AA	BB
chr4A_48890044	53.8186	4A	48890044	G/A	AA	AA	BB	AA	BB	BB	AA	AA	BB	AA	AA	BB	AA	AA	BB	AA	-	BB	AA	AA	AA	AA	AA	AA	AA	AA	BB	-	AA	AA	AA	AA	BB	AA	AA	BB	BB	AA	BB	BB	-	BB	BB	AA	BB
chr4A_66103497	53.8186	4A	66103497	C/G	AA	AA	BB	AA	BB	BB	AA	AA	BB	AA	AA	BB	AA	AA	AA	AA	AA	BB	AA	AA	AA	AA	AA	AA	AA	AA	BB	BB	AA	AA	AA	AA	BB	AA	AA	BB	BB	AA	BB	BB	BB	BB	BB	AA	BB
chr4A_68128625	53.8186	4A	68128625	G/C	AA	AA	BB	AA	BB	BB	AA	AA	BB	AA	AA	BB	AA	AA	AA	AA	AA	BB	AA	AA	AA	AA	AA	AA	AA	AA	BB	BB	AA	AA	AA	AA	BB	AA	AA	BB	BB	AA	BB	BB	BB	BB	BB	AA	BB
chr4A_68471010	53.8186	4A	68471010	C/T	AA	AA	BB	AA	BB	BB	AA	AA	BB	AA	AA	BB	AA	AA	AA	AA	AA	BB	AA	AA	AA	AA	AA	AA	AA	AA	BB	BB	AA	AA	AA	AA	BB	AA	AA	BB	BB	AA	BB	BB	BB	BB	BB	AA	BB
chr4A_69449570	53.8186	4A	69449570	A/G	AA	AA	BB	AA	BB	BB	AA	AA	BB	AA	AA	BB	AA	AA	AA	AA	AA	BB	AA	AA	AA	AA	AA	AA	AA	AA	BB	BB	AA	AA	AA	AA	BB	AA	AA	BB	BB	AA	BB	BB	BB	BB	BB	AA	BB
chr4A_74603663	53.8186	4A	74603663	G/C	AA	AA	BB	AA	BB	BB	AA	AA	BB	AA	AA	BB	AA	AA	AA	AA	AA	BB	AA	AA	AA	AA	AA	AA	AA	AA	BB	BB	AA	AA	AA	AA	BB	AA	AA	BB	BB	AA	BB	BB	BB	BB	BB	AA	BB
chr4A_75427797	53.8186	4A	75427797	C/T	-	AA	BB	AA	BB	BB	AA	-	-	AA	AA	BB	AA	AA	AA	AA	AA	BB	AA	AA	AA	AA	AA	AA	AA	AA	BB	-	AA	AA	AA	AA	BB	AA	AA	BB	BB	AA	BB	BB	BB	BB	BB	AA	BB
chr4A_83354055	53.8186	4A	83354055	T/C	AA	AA	BB	AA	BB	BB	AA	AA	BB	AA	AA	BB	AA	AA	AA	AA	AA	BB	AA	-	AA	AA	AA	AA	AA	AA	BB	-	AA	AA	AA	AA	BB	AA	AA	BB	BB	AA	BB	BB	BB	BB	BB	AA	BB
chr4A_86305325	53.8186	4A	86305325	C/T	AA	AA	BB	AA	BB	BB	AA	AA	BB	AA	AA	BB	AA	AA	AA	AA	AA	BB	AA	AA	AA	AA	AA	AA	AA	AA	BB	-	AA	AA	AA	AA	BB	AA	AA	BB	BB	AA	BB	BB	BB	BB	BB	AA	BB
chr4A_86305369	53.8186	4A	86305369	C/T	AA	AA	BB	AA	BB	BB	AA	AA	BB	AA	AA	BB	AA	AA	AA	AA	AA	BB	AA	AA	AA	AA	AA	AA	AA	AA	BB	BB	AA	AA	AA	AA	BB	AA	AA	BB	BB	AA	BB	BB	BB	BB	BB	AA	BB
chr4A_87242401	53.8186	4A	87242401	C/T	AA	AA	BB	AA	BB	-	AA	AA	BB	AA	-	BB	AA	AA	AA	AA	AA	BB	AA	AA	AA	AA	AA	AA	AA	AA	BB	-	AA	AA	AA	AA	BB	AA	AA	BB	BB	AA	BB	BB	BB	BB	BB	AA	BB
chr4A_87400962	53.8186	4A	87400962	T/G	AA	AA	BB	AA	BB	BB	AA	AA	BB	AA	AA	BB	AA	AA	AA	AA	AA	BB	AA	AA	AA	AA	AA	AA	AA	AA	BB	-	AA	AA	AA	AA	BB	AA	AA	BB	BB	AA	BB	BB	BB	BB	BB	AA	BB
chr4A_91619059	53.8186	4A	91619059	G/A	AA	AA	BB	AA	BB	BB	AA	AA	BB	AA	AA	BB	AA	AA	AA	AA	AA	-	AA	AA	AA	AA	AA	AA	AA	AA	BB	-	AA	AA	AA	AA	BB	AA	AA	BB	BB	AA	BB	BB	BB	BB	BB	AA	BB
chr4A_92217125	53.8186	4A	92217125	T/C	AA	AA	BB	AA	BB	BB	AA	AA	BB	AA	AA	BB	AA	AA	AA	AA	AA	BB	AA	AA	AA	AA	AA	AA	AA	AA	BB	BB	AA	AA	AA	AA	BB	AA	AA	BB	BB	AA	BB	BB	BB	BB	BB	AA	BB
chr4A_97985674	53.8186	4A	97985674	C/G	AA	AA	BB	AA	BB	BB	AA	AA	BB	AA	AA	BB	AA	AA	AA	AA	AA	BB	AA	AA	AA	AA	AA	AA	AA	AA	BB	BB	AA	AA	AA	AA	BB	AA	AA	BB	BB	AA	BB	BB	BB	BB	BB	AA	BB
chr4A_114487365	53.8186	4A	114487365	C/T	AA	AA	BB	AA	BB	BB	AA	AA	BB	AA	AA	BB	AA	AA	AA	AA	AA	BB	AA	AA	AA	AA	AA	AA	AA	AA	BB	BB	AA	AA	AA	AA	BB	AA	AA	BB	BB	AA	BB	BB	BB	BB	BB	AA	BB
chr4A_115301538	53.8186	4A	115301538	A/G	AA	AA	BB	AA	BB	BB	AA	AA	BB	AA	AA	BB	AA	AA	AA	AA	AA	BB	AA	AA	AA	AA	AA	AA	AA	AA	BB	BB	AA	AA	AA	AA	BB	AA	AA	BB	BB	AA	BB	BB	BB	BB	-	AA	BB
chr4A_115302601	53.8186	4A	115302601	A/G	AA	AA	BB	AA	BB	BB	AA	AA	BB	AA	-	BB	AA	AA	AA	AA	AA	BB	AA	AA	AA	AA	AA	AA	AA	AA	BB	BB	AA	AA	AA	AA	BB	AA	AA	BB	BB	AA	BB	BB	BB	BB	BB	AA	BB
chr4A_117895980	53.8186	4A	117895980	G/C	AA	AA	BB	AA	BB	BB	AA	AA	BB	AA	AA	BB	AA	AA	AA	AA	AA	BB	AA	AA	AA	AA	AA	AA	AA	AA	BB	BB	AA	AA	AA	AA	BB	AA	AA	BB	BB	AA	BB	BB	BB	BB	BB	AA	BB
chr4A_118634604	53.8186	4A	118634604	A/G	AA	AA	BB	AA	BB	BB	AA	AA	BB	AA	AA	BB	AA	AA	AA	AA	AA	BB	AA	AA	AA	AA	AA	-	AA	AA	BB	-	AA	AA	-	AA	BB	AA	-	BB	BB	AA	BB	BB	BB	BB	BB	AA	BB
chr4A_122254244	53.8186	4A	122254244	C/T	AA	AA	BB	AA	BB	-	AA	AA	BB	AA	AA	BB	AA	AA	AA	AA	AA	BB	AA	AA	AA	AA	AA	AA	AA	AA	BB	BB	AA	AA	AA	AA	BB	AA	AA	BB	BB	AA	BB	BB	BB	BB	BB	AA	BB
chr4A_122254318	53.8186	4A	122254318	G/A	AA	AA	BB	-	BB	BB	AA	AA	BB	AA	AA	BB	AA	AA	AA	AA	AA	BB	AA	AA	AA	AA	AA	AA	AA	AA	BB	BB	AA	AA	AA	AA	BB	AA	AA	BB	BB	AA	BB	BB	BB	BB	BB	AA	BB
chr4A_125344765	53.8186	4A	125344765	C/T	AA	AA	BB	AA	BB	BB	AA	AA	BB	AA	AA	BB	AA	AA	AA	AA	AA	BB	AA	AA	AA	AA	AA	AA	AA	AA	BB	-	AA	AA	AA	AA	BB	AA	AA	BB	BB	AA	BB	BB	BB	BB	BB	AA	BB
chr4A_127984338	53.8186	4A	127984338	G/A	AA	AA	BB	AA	BB	BB	AA	AA	BB	AA	AA	BB	AA	AA	AA	AA	AA	BB	AA	AA	AA	AA	AA	AA	AA	AA	BB	BB	AA	AA	AA	AA	BB	AA	AA	BB	BB	AA	BB	BB	BB	BB	BB	AA	BB
chr4A_133371226	53.8186	4A	133371226	C/G	AA	AA	BB	AA	BB	BB	AA	AA	BB	AA	AA	BB	AA	AA	AA	AA	AA	BB	AA	AA	AA	AA	AA	AA	AA	AA	BB	-	AA	AA	AA	AA	BB	AA	AA	BB	BB	AA	BB	BB	BB	BB	BB	AA	BB
chr4A_134058982	53.8186	4A	134058982	A/G	AA	AA	BB	AA	BB	BB	AA	AA	BB	AA	AA	BB	AA	AA	AA	AA	AA	BB	AA	AA	AA	AA	AA	AA	AA	AA	BB	BB	AA	AA	AA	AA	BB	AA	AA	BB	BB	AA	BB	BB	BB	BB	BB	AA	BB
chr4A_134059038	53.8186	4A	134059038	G/T	AA	AA	BB	AA	BB	BB	AA	AA	BB	AA	AA	BB	AA	AA	AA	AA	AA	BB	AA	AA	AA	AA	AA	AA	AA	AA	BB	BB	AA	AA	AA	AA	BB	AA	AA	BB	BB	AA	BB	BB	BB	BB	BB	AA	BB
chr4A_137110149	53.8186	4A	137110149	T/C	AA	AA	BB	AA	BB	BB	AA	AA	BB	AA	AA	BB	AA	AA	AA	AA	AA	BB	AA	-	AA	AA	AA	AA	AA	AA	BB	BB	AA	AA	AA	AA	BB	AA	AA	BB	BB	AA	BB	BB	BB	BB	BB	AA	BB
chr4A_137527104	53.8186	4A	137527104	C/T	AA	AA	BB	AA	BB	BB	AA	AA	BB	AA	AA	BB	AA	AA	AA	AA	AA	BB	AA	AA	AA	AA	AA	AA	AA	AA	BB	BB	AA	AA	AA	AA	BB	AA	AA	BB	BB	AA	BB	BB	BB	BB	BB	AA	BB
chr4A_137527127	53.8186	4A	137527127	T/C	AA	AA	BB	AA	BB	BB	AA	AA	BB	AA	AA	BB	AA	AA	AA	AA	-	BB	AA	AA	AA	AA	AA	AA	AA	AA	BB	BB	AA	AA	AA	AA	BB	AA	AA	BB	BB	AA	BB	BB	BB	BB	BB	AA	BB
chr4A_141909800	55.065	4A	141909800	A/G	AA	AA	BB	AA	BB	BB	AA	AA	BB	AA	AA	BB	AA	AA	AA	AA	AA	BB	AA	AA	AA	AA	AA	AA	AA	AA	BB	-	AA	AA	AA	AA	BB	AA	AA	BB	BB	AA	BB	BB	BB	BB	BB	AA	BB
chr4A_147271085	55.065	4A	147271085	A/G	AA	AA	BB	AA	BB	BB	AA	AA	BB	AA	AA	BB	AA	AA	AA	AA	AA	BB	AA	AA	AA	AA	AA	AA	AA	AA	BB	BB	-	AA	AA	AA	BB	AA	AA	BB	BB	AA	BB	BB	BB	BB	BB	AA	BB
chr4A_215428781	55.065	4A	215428781	C/T	AA	AA	BB	AA	BB	BB	AA	AA	BB	AA	AA	BB	AA	AA	AA	AA	AA	BB	AA	AA	AA	AA	AA	AA	AA	AA	BB	BB	AA	AA	AA	AA	BB	AA	AA	BB	BB	AA	BB	BB	BB	BB	BB	AA	BB
chr4A_232157842	55.065	4A	232157842	G/A	AA	AA	BB	AA	BB	BB	AA	AA	BB	AA	AA	BB	AA	AA	AA	AA	AA	BB	AA	AA	AA	AA	AA	AA	AA	AA	BB	BB	AA	AA	AA	AA	BB	AA	AA	BB	BB	AA	BB	BB	BB	BB	BB	AA	BB
chr4A_274964923	55.065	4A	274964923	G/A	AA	AA	BB	AA	BB	BB	AA	AA	BB	AA	AA	BB	AA	AA	AA	AA	AA	BB	AA	AA	AA	AA	AA	AA	AA	AA	-	-	AA	AA	AA	AA	BB	AA	AA	BB	BB	AA	BB	BB	BB	BB	BB	AA	BB
chr4A_283523059	55.065	4A	283523059	G/A	-	AA	BB	AA	BB	BB	AA	AA	BB	AA	AA	BB	AA	AA	AA	AA	AA	-	AA	AA	AA	AA	AA	AA	AA	AA	BB	-	AA	AA	AA	AA	-	-	AA	BB	BB	AA	BB	BB	BB	BB	BB	AA	BB
chr4A_413332956	55.065	4A	413332956	G/T	AA	AA	BB	AA	BB	BB	AA	AA	BB	AA	AA	BB	AA	AA	AA	AA	AA	BB	AA	AA	AA	AA	AA	AA	AA	AA	BB	BB	AA	AA	AA	AA	BB	AA	AA	BB	BB	AA	BB	BB	BB	BB	BB	AA	BB
chr4A_500143502	55.065	4A	500143502	A/T	AA	AA	BB	AA	BB	BB	AA	AA	BB	AA	AA	BB	AA	AA	AA	AA	AA	BB	AA	AA	AA	AA	AA	AA	AA	AA	BB	BB	AA	AA	AA	AA	-	AA	AA	BB	BB	AA	BB	BB	BB	BB	BB	AA	BB
chr4A_509587425	55.065	4A	509587425	C/A	AA	AA	BB	AA	BB	BB	AA	AA	BB	AA	AA	BB	AA	AA	-	AA	AA	-	AA	AA	AA	AA	AA	AA	AA	AA	BB	BB	AA	AA	AA	AA	BB	AA	AA	BB	BB	AA	BB	BB	BB	BB	-	AA	BB
chr4A_516496628	56.3114	4A	516496628	C/T	AA	AA	BB	AA	BB	BB	AA	AA	BB	AA	AA	BB	AA	AA	AA	AA	AA	BB	AA	AA	AA	AA	AA	BB	AA	AA	BB	BB	AA	AA	AA	AA	BB	AA	AA	BB	BB	AA	BB	BB	BB	BB	BB	AA	BB
chr4A_531084892	56.3114	4A	531084892	A/C	AA	AA	BB	AA	BB	BB	AA	AA	BB	AA	AA	BB	AA	AA	AA	AA	AA	BB	AA	AA	AA	AA	AA	BB	AA	AA	BB	BB	AA	AA	AA	AA	BB	AA	AA	BB	BB	AA	BB	BB	BB	BB	BB	AA	BB
chr4A_531084893	56.3114	4A	531084893	G/A	AA	AA	BB	AA	BB	BB	AA	AA	BB	AA	AA	BB	AA	AA	AA	AA	AA	BB	AA	AA	AA	AA	AA	BB	AA	AA	BB	BB	AA	AA	AA	AA	BB	AA	AA	BB	BB	AA	BB	BB	BB	BB	BB	AA	BB
chr4A_535036667	56.3114	4A	535036667	A/C	AA	AA	BB	AA	BB	BB	AA	AA	BB	AA	AA	BB	AA	AA	AA	AA	AA	BB	AA	AA	AA	AA	AA	BB	AA	AA	BB	BB	AA	AA	AA	AA	BB	AA	-	BB	BB	-	BB	BB	BB	BB	BB	AA	BB
chr4A_554081485	56.3114	4A	554081485	G/A	AA	AA	BB	AA	BB	BB	AA	AA	BB	AA	AA	BB	AA	AA	AA	AA	AA	BB	AA	AA	AA	AA	AA	BB	AA	AA	BB	BB	AA	AA	AA	AA	BB	AA	AA	BB	BB	AA	BB	BB	BB	BB	BB	AA	BB
chr4A_570236128	56.3114	4A	570236128	G/A	AA	AA	BB	AA	BB	BB	AA	AA	BB	AA	AA	BB	AA	AA	AA	AA	AA	BB	AA	AA	AA	AA	AA	BB	AA	AA	BB	BB	AA	AA	AA	AA	BB	AA	AA	BB	BB	AA	BB	BB	BB	BB	BB	AA	BB
chr4A_570267551	56.3114	4A	570267551	T/G	AA	AA	BB	AA	BB	BB	AA	AA	BB	AA	AA	BB	AA	AA	AA	AA	AA	BB	AA	AA	AA	AA	AA	BB	AA	AA	BB	-	AA	AA	AA	AA	BB	AA	AA	BB	BB	AA	BB	BB	BB	BB	BB	AA	BB
chr4A_570267558	56.3114	4A	570267558	T/C	AA	AA	BB	AA	BB	BB	AA	AA	BB	AA	AA	BB	AA	AA	AA	AA	AA	BB	AA	AA	AA	AA	AA	BB	AA	AA	BB	-	AA	AA	AA	AA	BB	AA	AA	BB	BB	AA	BB	BB	BB	BB	BB	AA	BB
chr4A_577057028	57.4543	4A	577057028	C/G	AA	AA	BB	AA	BB	BB	AA	AA	BB	AA	AA	BB	AA	AA	AA	AA	AA	BB	AA	AA	AA	AA	AA	BB	AA	AA	BB	-	AA	AA	AA	AA	BB	AA	AA	BB	BB	AA	BB	BB	BB	BB	BB	AA	BB
chr4A_578831924	57.4543	4A	578831924	T/C	AA	AA	BB	AA	BB	BB	AA	AA	BB	AA	AA	BB	AA	AA	AA	AA	AA	BB	AA	AA	AA	AA	AA	BB	AA	AA	BB	BB	AA	AA	AA	AA	BB	AA	AA	BB	BB	AA	BB	BB	BB	BB	BB	AA	BB
chr4A_579845787	57.4543	4A	579845787	G/A	AA	AA	BB	AA	BB	BB	AA	AA	BB	AA	AA	BB	AA	AA	AA	AA	AA	-	AA	AA	AA	AA	AA	BB	AA	AA	BB	-	AA	AA	AA	AA	BB	AA	AA	BB	BB	AA	BB	BB	BB	BB	BB	AA	BB
chr4A_581269286	57.4543	4A	581269286	T/C	AA	AA	BB	AA	BB	BB	AA	AA	BB	AA	AA	BB	AA	AA	AA	AA	AA	BB	AA	AA	AA	AA	AA	BB	AA	AA	BB	-	AA	AA	AA	AA	-	AA	AA	BB	BB	AA	BB	BB	BB	BB	BB	AA	BB
chr4A_581951718	57.4543	4A	581951718	C/T	AA	AA	BB	AA	-	BB	AA	AA	-	AA	AA	BB	AA	AA	AA	AA	-	BB	AA	AA	AA	AA	AA	BB	AA	AA	BB	-	AA	AA	AA	AA	-	AA	AA	BB	BB	AA	BB	BB	BB	BB	BB	AA	BB
chr4A_583906802	57.4543	4A	583906802	A/G	AA	AA	BB	AA	BB	BB	AA	AA	BB	AA	AA	BB	AA	AA	AA	AA	AA	BB	AA	AA	AA	AA	AA	BB	AA	AA	BB	-	AA	AA	AA	AA	BB	AA	AA	BB	BB	AA	BB	BB	BB	BB	BB	AA	BB
chr4A_584035191	57.4543	4A	584035191	T/C	AA	AA	BB	AA	BB	BB	-	AA	BB	AA	AA	BB	AA	AA	AA	AA	AA	BB	AA	AA	AA	AA	AA	BB	AA	AA	BB	BB	AA	AA	AA	AA	BB	-	AA	BB	BB	-	BB	BB	BB	BB	BB	AA	BB
chr4A_584035195	57.4543	4A	584035195	T/C	AA	AA	BB	AA	BB	BB	-	AA	BB	AA	AA	BB	AA	AA	AA	AA	AA	BB	AA	AA	AA	AA	AA	BB	AA	AA	BB	BB	AA	AA	AA	AA	BB	-	AA	BB	BB	-	BB	BB	BB	BB	BB	AA	BB
chr4A_584308379	57.4543	4A	584308379	T/C	AA	AA	BB	AA	-	-	AA	AA	BB	AA	AA	BB	AA	AA	AA	AA	-	BB	-	AA	AA	AA	AA	BB	AA	AA	BB	-	AA	AA	AA	AA	BB	AA	AA	BB	BB	AA	BB	BB	BB	BB	BB	AA	BB
chr4A_584346365	57.5991	4A	584346365	C/T	AA	AA	-	AA	BB	BB	AA	AA	BB	AA	AA	BB	AA	AA	AA	AA	AA	BB	AA	AA	AA	AA	AA	BB	AA	AA	BB	-	AA	AA	AA	AA	BB	AA	AA	BB	BB	AA	BB	BB	BB	BB	-	AA	BB
chr4A_593496940	61.2157	4A	593496940	G/A	AA	AA	BB	AA	BB	BB	AA	AA	BB	AA	AA	-	AA	AA	AA	AA	AA	BB	AA	AA	AA	AA	BB	-	AA	AA	BB	BB	AA	AA	AA	AA	BB	AA	AA	BB	BB	AA	BB	BB	BB	BB	BB	AA	BB
chr4A_594178494	61.7643	4A	594178494	A/G	AA	AA	BB	AA	BB	BB	AA	AA	BB	AA	AA	BB	AA	AA	AA	AA	AA	BB	AA	AA	AA	AA	BB	BB	AA	AA	BB	BB	AA	AA	AA	AA	BB	AA	AA	BB	BB	AA	AA	BB	BB	BB	BB	AA	BB
chr4A_597887385	71.9708	4A	597887385	G/A	AA	BB	BB	AA	BB	BB	BB	BB	BB	AA	BB	BB	AA	AA	BB	AA	AA	BB	AA	AA	AA	AA	BB	BB	AA	AA	BB	BB	AA	AA	AA	AA	BB	BB	AA	BB	BB	AA	AA	BB	BB	BB	BB	AA	BB
chr4A_598226912	71.9708	4A	598226912	A/G	AA	BB	BB	AA	BB	BB	BB	BB	BB	AA	BB	BB	AA	AA	BB	AA	AA	BB	AA	AA	AA	AA	BB	BB	AA	AA	BB	BB	AA	AA	AA	AA	BB	BB	AA	BB	BB	AA	AA	BB	BB	BB	BB	AA	BB
chr4A_599575654	73.0591	4A	599575654	A/G	AA	BB	BB	AA	BB	BB	BB	BB	BB	AA	BB	BB	AA	AA	BB	AA	AA	BB	AA	AA	AA	AA	BB	BB	AA	AA	BB	BB	AA	AA	AA	AA	BB	BB	AA	BB	BB	AA	AA	BB	BB	BB	BB	AA	BB
chr4A_599575664	73.0591	4A	599575664	C/T	AA	BB	BB	AA	BB	BB	BB	BB	BB	AA	BB	BB	AA	AA	BB	AA	AA	BB	AA	AA	AA	AA	BB	BB	AA	AA	BB	BB	AA	AA	AA	AA	BB	BB	AA	BB	BB	AA	AA	BB	BB	BB	BB	AA	BB
chr4A_601841454	73.0591	4A	601841454	C/G	AA	BB	BB	AA	BB	BB	BB	BB	BB	AA	BB	BB	AA	AA	BB	AA	AA	BB	AA	AA	AA	AA	BB	BB	AA	AA	BB	BB	AA	AA	AA	AA	BB	BB	AA	BB	BB	AA	AA	BB	BB	BB	BB	AA	BB
chr4A_601841502	73.0591	4A	601841502	G/A	AA	BB	BB	AA	BB	BB	BB	BB	BB	AA	BB	BB	AA	AA	BB	AA	AA	BB	AA	AA	AA	AA	BB	BB	AA	AA	BB	BB	AA	AA	AA	AA	BB	BB	AA	BB	BB	AA	AA	BB	BB	BB	BB	AA	BB
chr4A_602188240	73.0591	4A	602188240	G/A	AA	BB	BB	AA	BB	BB	BB	BB	BB	AA	BB	BB	AA	AA	BB	AA	AA	BB	AA	AA	AA	AA	BB	BB	AA	AA	BB	BB	AA	AA	AA	AA	BB	BB	AA	BB	BB	AA	AA	BB	BB	BB	BB	AA	BB
chr4A_603046898	73.0591	4A	603046898	G/A	AA	BB	BB	AA	BB	BB	BB	BB	BB	AA	-	BB	AA	AA	BB	AA	AA	BB	AA	AA	AA	AA	BB	BB	AA	AA	BB	BB	AA	AA	AA	AA	-	BB	AA	BB	BB	AA	AA	-	BB	BB	BB	AA	BB
chr4A_603124934	73.0591	4A	603124934	G/A	AA	BB	BB	AA	BB	-	BB	BB	BB	AA	BB	BB	AA	AA	BB	AA	AA	BB	AA	AA	AA	AA	BB	BB	AA	AA	BB	-	AA	AA	AA	AA	BB	BB	-	BB	BB	AA	AA	BB	BB	BB	BB	AA	BB
chr4A_605005074	77.3984	4A	605005074	A/T	AA	BB	BB	AA	BB	BB	BB	BB	BB	AA	BB	AA	AA	AA	BB	AA	AA	BB	AA	AA	AA	AA	BB	BB	AA	AA	BB	BB	AA	AA	BB	AA	BB	BB	AA	BB	BB	AA	AA	BB	BB	BB	BB	AA	BB
chr4A_605008129	77.3984	4A	605008129	C/G	AA	BB	BB	AA	BB	BB	BB	BB	BB	AA	-	AA	AA	AA	BB	AA	AA	BB	AA	AA	AA	AA	BB	BB	AA	AA	BB	BB	AA	AA	BB	AA	BB	BB	AA	BB	BB	AA	AA	BB	BB	BB	BB	AA	BB
chr4A_605576006	77.3984	4A	605576006	T/C	AA	BB	BB	AA	BB	BB	BB	BB	BB	AA	BB	AA	AA	AA	BB	AA	AA	BB	AA	AA	AA	AA	BB	BB	AA	AA	BB	BB	AA	AA	BB	AA	BB	BB	AA	BB	BB	AA	AA	BB	BB	BB	BB	AA	BB
chr4A_606397602	77.3984	4A	606397602	A/G	AA	BB	BB	AA	BB	BB	BB	BB	BB	AA	BB	AA	AA	BB	BB	AA	AA	BB	AA	AA	AA	AA	BB	BB	AA	AA	BB	BB	AA	AA	BB	AA	BB	BB	AA	BB	BB	AA	AA	BB	BB	BB	BB	AA	BB
chr4A_611376878	86.1532	4A	611376878	G/A	AA	BB	BB	AA	BB	BB	BB	BB	BB	AA	BB	AA	AA	BB	BB	AA	AA	BB	AA	AA	BB	AA	BB	BB	AA	AA	BB	BB	BB	AA	BB	AA	AA	BB	AA	BB	BB	AA	AA	BB	BB	BB	BB	AA	BB
chr4A_612057539	86.1532	4A	612057539	C/G	AA	BB	BB	AA	BB	BB	BB	BB	BB	AA	BB	AA	AA	BB	BB	AA	AA	BB	AA	AA	BB	AA	BB	BB	AA	AA	BB	BB	BB	AA	BB	AA	AA	BB	AA	BB	BB	AA	AA	BB	BB	BB	BB	AA	BB
chr4A_612439365	86.1532	4A	612439365	G/C	AA	BB	BB	AA	BB	BB	BB	BB	-	AA	-	AA	AA	BB	BB	AA	AA	BB	AA	AA	-	AA	-	BB	AA	AA	BB	-	-	AA	BB	AA	AA	BB	AA	BB	BB	AA	AA	BB	BB	BB	-	AA	BB
chr4A_612531321	86.1532	4A	612531321	C/T	AA	BB	BB	-	BB	BB	BB	BB	BB	-	BB	AA	-	BB	BB	AA	AA	BB	AA	AA	BB	-	BB	BB	-	AA	BB	BB	BB	AA	BB	AA	AA	BB	AA	BB	BB	AA	AA	BB	BB	BB	BB	AA	BB
chr4A_612531342	86.1532	4A	612531342	G/A	AA	BB	BB	-	BB	BB	BB	BB	BB	-	BB	AA	-	BB	BB	AA	AA	BB	AA	AA	BB	-	BB	BB	-	AA	BB	BB	BB	AA	BB	AA	AA	BB	AA	BB	BB	AA	AA	BB	BB	BB	BB	AA	BB
chr4A_615180691	90.9533	4A	615180691	G/A	AA	BB	BB	AA	BB	-	BB	BB	BB	AA	-	AA	AA	BB	BB	AA	AA	BB	BB	AA	BB	AA	BB	BB	AA	AA	BB	-	BB	AA	BB	AA	AA	BB	AA	BB	BB	AA	AA	BB	BB	BB	BB	AA	BB
chr4A_618887972	104.79	4A	618887972	G/A	AA	BB	BB	AA	BB	BB	BB	BB	BB	AA	BB	AA	AA	BB	BB	BB	AA	BB	BB	AA	BB	AA	BB	BB	AA	AA	BB	BB	BB	AA	AA	AA	AA	AA	AA	BB	BB	AA	AA	BB	BB	BB	AA	AA	BB
chr4A_625375172	105.264	4A	625375172	G/A	AA	BB	BB	AA	BB	BB	BB	BB	BB	BB	BB	AA	AA	BB	BB	AA	AA	BB	BB	AA	BB	AA	BB	BB	AA	AA	-	-	BB	AA	AA	AA	AA	AA	AA	BB	BB	AA	AA	BB	BB	BB	AA	BB	BB
chr4A_625466381	105.264	4A	625466381	G/T	AA	BB	BB	AA	BB	BB	BB	BB	BB	BB	BB	AA	AA	BB	BB	AA	AA	BB	BB	AA	BB	AA	BB	BB	AA	AA	BB	BB	BB	AA	AA	AA	AA	AA	AA	BB	BB	AA	AA	BB	BB	BB	AA	BB	BB
chr4A_626014517	105.264	4A	626014517	G/C	AA	BB	BB	AA	BB	BB	BB	BB	BB	BB	-	AA	AA	BB	-	AA	AA	BB	BB	AA	BB	AA	BB	BB	AA	AA	BB	-	BB	AA	AA	AA	AA	AA	AA	BB	BB	AA	AA	BB	BB	BB	AA	BB	BB
chr4A_626165178	105.264	4A	626165178	G/A	AA	BB	BB	AA	BB	BB	BB	BB	BB	BB	BB	AA	AA	BB	BB	AA	AA	BB	BB	AA	BB	AA	BB	BB	AA	AA	BB	BB	BB	AA	AA	AA	AA	AA	AA	BB	BB	AA	AA	BB	BB	BB	AA	BB	BB
chr4A_627736979	106.778	4A	627736979	G/A	AA	BB	BB	AA	BB	BB	BB	BB	BB	BB	BB	AA	AA	BB	BB	AA	AA	BB	BB	AA	AA	AA	BB	BB	AA	AA	BB	BB	BB	AA	AA	AA	AA	AA	AA	BB	BB	AA	AA	BB	BB	BB	AA	BB	BB
chr4A_629423563	108.12	4A	629423563	G/A	AA	BB	BB	AA	BB	BB	BB	BB	BB	BB	BB	AA	AA	BB	BB	AA	AA	BB	BB	AA	AA	AA	BB	BB	AA	AA	BB	-	BB	AA	AA	AA	AA	AA	AA	BB	BB	AA	AA	BB	BB	BB	AA	BB	BB
chr4A_629489197	108.12	4A	629489197	A/G	AA	BB	BB	AA	BB	BB	BB	BB	BB	BB	BB	AA	AA	BB	BB	AA	AA	BB	BB	AA	AA	AA	BB	BB	AA	AA	BB	AA	BB	AA	AA	AA	AA	AA	AA	BB	BB	AA	AA	BB	BB	BB	AA	BB	BB
chr4A_630876106	110.295	4A	630876106	G/A	AA	BB	BB	AA	BB	BB	BB	BB	BB	BB	BB	AA	-	BB	BB	AA	AA	BB	BB	AA	AA	AA	BB	BB	AA	AA	BB	-	BB	AA	AA	AA	AA	AA	AA	BB	AA	AA	AA	BB	BB	BB	AA	BB	BB
chr4A_630876147	110.295	4A	630876147	T/C	AA	BB	BB	AA	BB	BB	BB	BB	BB	BB	BB	AA	AA	BB	BB	AA	AA	BB	BB	AA	AA	AA	BB	BB	AA	AA	BB	AA	-	AA	AA	AA	AA	AA	AA	BB	AA	AA	AA	BB	BB	BB	AA	BB	BB
chr4A_631950295	110.295	4A	631950295	A/T	AA	BB	BB	AA	BB	BB	BB	BB	BB	BB	BB	AA	AA	BB	BB	AA	AA	BB	BB	AA	AA	AA	BB	BB	AA	AA	BB	AA	BB	AA	AA	AA	AA	AA	AA	BB	AA	AA	AA	BB	BB	BB	AA	BB	BB
chr4A_631976887	110.295	4A	631976887	G/A	AA	BB	BB	AA	BB	BB	BB	BB	BB	BB	BB	AA	AA	-	BB	AA	AA	BB	BB	AA	AA	AA	BB	BB	AA	AA	BB	AA	BB	AA	AA	AA	AA	AA	AA	BB	AA	AA	AA	BB	BB	BB	AA	BB	BB
chr4A_632210162	110.295	4A	632210162	T/C	AA	BB	BB	AA	BB	BB	BB	BB	BB	BB	BB	AA	AA	BB	BB	AA	AA	BB	BB	AA	AA	AA	BB	BB	AA	AA	BB	AA	BB	AA	AA	AA	AA	AA	AA	BB	AA	AA	AA	BB	BB	BB	AA	BB	BB
chr4A_632950380	110.295	4A	632950380	C/T	AA	BB	BB	AA	BB	BB	BB	BB	BB	BB	BB	AA	AA	BB	BB	AA	AA	BB	BB	AA	AA	AA	BB	BB	AA	AA	BB	AA	BB	AA	AA	AA	AA	AA	AA	BB	AA	AA	AA	-	-	BB	AA	BB	BB
chr4A_632979984	110.295	4A	632979984	G/C	AA	BB	BB	AA	BB	BB	BB	BB	BB	BB	BB	AA	AA	BB	BB	AA	AA	BB	BB	AA	AA	AA	BB	-	AA	AA	BB	AA	-	AA	AA	AA	AA	AA	AA	-	AA	AA	AA	BB	BB	BB	AA	BB	BB
chr4A_633370752	110.295	4A	633370752	T/C	AA	BB	BB	AA	BB	BB	BB	-	BB	BB	BB	AA	AA	BB	BB	AA	AA	BB	BB	AA	AA	AA	BB	BB	AA	AA	BB	AA	BB	AA	AA	AA	AA	AA	AA	BB	AA	AA	AA	BB	BB	BB	AA	BB	BB
chr4A_634843946	110.295	4A	634843946	G/T	AA	BB	BB	AA	BB	BB	BB	BB	BB	BB	BB	AA	AA	BB	BB	AA	AA	BB	BB	AA	AA	AA	BB	BB	AA	AA	BB	AA	BB	AA	AA	AA	AA	AA	AA	BB	AA	AA	AA	BB	BB	BB	AA	BB	BB
chr4A_636048262	110.295	4A	636048262	T/A	AA	BB	BB	AA	BB	BB	BB	BB	BB	BB	BB	AA	AA	BB	BB	AA	AA	BB	BB	AA	AA	AA	BB	BB	AA	AA	BB	AA	BB	AA	AA	AA	AA	AA	AA	BB	AA	AA	AA	BB	BB	BB	AA	BB	BB
chr4A_637896829	110.295	4A	637896829	G/A	AA	BB	-	AA	BB	BB	BB	BB	BB	BB	BB	AA	AA	BB	BB	AA	AA	BB	BB	AA	AA	AA	BB	BB	AA	AA	BB	AA	BB	AA	AA	AA	AA	AA	AA	BB	AA	AA	AA	BB	BB	BB	AA	BB	BB
chr4A_637958022	110.295	4A	637958022	C/T	AA	BB	BB	AA	BB	BB	BB	BB	BB	BB	BB	AA	AA	BB	BB	AA	AA	BB	-	AA	AA	AA	BB	BB	AA	AA	BB	-	BB	AA	AA	AA	AA	AA	AA	BB	AA	AA	AA	BB	BB	BB	AA	BB	BB
chr4A_639994434	110.295	4A	639994434	T/G	AA	BB	BB	AA	BB	BB	BB	BB	BB	BB	BB	AA	AA	BB	BB	AA	AA	BB	BB	AA	AA	AA	BB	BB	AA	AA	BB	AA	BB	AA	AA	AA	AA	AA	AA	BB	AA	AA	AA	BB	BB	BB	AA	BB	BB
chr4A_640906743	110.295	4A	640906743	T/C	AA	BB	BB	AA	BB	BB	BB	BB	BB	-	BB	AA	AA	BB	BB	AA	AA	BB	BB	AA	AA	AA	-	-	AA	AA	BB	AA	-	AA	AA	AA	AA	AA	AA	-	AA	AA	AA	BB	BB	BB	AA	BB	BB
chr4A_641519964	110.295	4A	641519964	A/G	AA	BB	BB	AA	BB	BB	BB	BB	BB	BB	BB	AA	AA	BB	BB	AA	AA	BB	BB	AA	AA	AA	BB	BB	AA	AA	BB	AA	BB	AA	AA	AA	AA	AA	AA	BB	AA	AA	AA	BB	BB	BB	AA	BB	BB
chr4A_641519983	110.295	4A	641519983	T/G	AA	BB	BB	AA	BB	BB	BB	BB	BB	BB	BB	AA	AA	BB	BB	AA	AA	BB	BB	AA	AA	AA	BB	BB	AA	AA	BB	AA	BB	AA	AA	AA	AA	AA	AA	BB	AA	AA	AA	BB	BB	BB	AA	BB	BB
chr4A_647087819	110.295	4A	647087819	G/A	AA	BB	BB	AA	BB	BB	BB	BB	BB	BB	BB	AA	AA	BB	BB	AA	AA	BB	BB	AA	AA	AA	BB	BB	AA	AA	BB	AA	-	AA	AA	AA	AA	AA	AA	BB	AA	AA	AA	BB	BB	BB	AA	BB	BB
chr4A_647350281	110.295	4A	647350281	G/A	AA	BB	BB	AA	BB	BB	BB	BB	BB	BB	BB	AA	AA	BB	BB	AA	AA	BB	BB	AA	AA	AA	BB	BB	AA	AA	BB	AA	BB	AA	AA	AA	AA	AA	AA	BB	AA	AA	AA	BB	BB	BB	AA	BB	BB
chr4A_647367878	110.295	4A	647367878	G/A	AA	BB	BB	AA	BB	BB	BB	BB	BB	BB	BB	AA	AA	BB	BB	AA	AA	BB	BB	AA	AA	AA	BB	BB	AA	AA	BB	AA	BB	AA	AA	AA	AA	AA	AA	BB	AA	AA	AA	BB	BB	BB	AA	BB	BB
chr4A_647368189	110.295	4A	647368189	C/T	AA	BB	BB	AA	BB	BB	BB	BB	BB	BB	BB	AA	AA	BB	BB	AA	AA	BB	BB	AA	AA	AA	BB	BB	AA	AA	BB	AA	BB	AA	AA	AA	AA	AA	AA	BB	AA	AA	AA	BB	BB	BB	AA	BB	BB
chr4A_647368245	110.295	4A	647368245	A/C	AA	BB	BB	AA	BB	BB	BB	BB	BB	BB	BB	AA	AA	BB	BB	AA	AA	BB	BB	AA	AA	AA	BB	BB	AA	AA	BB	AA	BB	AA	AA	AA	AA	AA	AA	BB	AA	AA	AA	BB	BB	BB	AA	BB	BB
chr4A_647646020	110.295	4A	647646020	G/C	AA	BB	BB	AA	BB	BB	BB	BB	BB	BB	BB	AA	AA	BB	BB	AA	AA	BB	BB	AA	AA	AA	BB	BB	AA	AA	BB	AA	BB	AA	AA	AA	AA	AA	AA	BB	AA	AA	AA	BB	BB	BB	AA	BB	BB
chr4A_647729089	110.295	4A	647729089	C/G	AA	BB	BB	AA	BB	BB	BB	BB	BB	BB	BB	AA	AA	BB	BB	AA	AA	BB	BB	AA	AA	AA	BB	BB	AA	AA	BB	AA	BB	AA	AA	AA	AA	AA	AA	BB	AA	AA	AA	BB	BB	BB	AA	BB	BB
chr4A_647729109	110.295	4A	647729109	A/C	AA	BB	BB	AA	BB	BB	BB	BB	BB	BB	BB	AA	AA	BB	BB	AA	AA	BB	BB	AA	AA	AA	BB	BB	AA	AA	BB	AA	BB	AA	AA	AA	AA	AA	AA	BB	AA	AA	AA	BB	BB	BB	AA	BB	BB
chr4A_647844800	110.295	4A	647844800	G/A	AA	BB	BB	AA	BB	-	BB	BB	BB	BB	BB	AA	AA	BB	BB	AA	AA	BB	-	AA	AA	AA	BB	BB	AA	AA	BB	AA	BB	AA	AA	AA	AA	AA	AA	BB	AA	AA	AA	BB	BB	BB	AA	BB	BB
chr4A_647844818	110.295	4A	647844818	C/T	AA	BB	BB	AA	BB	-	BB	BB	BB	BB	BB	AA	AA	BB	BB	AA	AA	BB	BB	AA	AA	AA	BB	BB	AA	AA	BB	AA	BB	AA	AA	AA	AA	AA	AA	BB	AA	AA	AA	BB	BB	BB	AA	BB	BB
chr4A_647919941	110.295	4A	647919941	G/A	AA	BB	BB	AA	BB	BB	BB	BB	BB	BB	BB	AA	AA	BB	BB	AA	AA	BB	BB	AA	AA	AA	BB	BB	AA	AA	BB	-	BB	AA	AA	AA	AA	AA	AA	BB	AA	AA	AA	BB	BB	BB	AA	BB	BB
chr4A_648906727	110.295	4A	648906727	T/C	AA	BB	BB	AA	BB	BB	BB	BB	BB	BB	BB	AA	AA	BB	BB	AA	AA	BB	BB	AA	AA	AA	BB	BB	AA	AA	BB	AA	BB	AA	AA	AA	AA	AA	AA	BB	AA	AA	AA	BB	BB	BB	AA	BB	BB
chr4A_648906766	110.295	4A	648906766	A/G	AA	BB	BB	AA	BB	BB	BB	BB	BB	BB	BB	AA	AA	BB	BB	AA	AA	BB	BB	AA	AA	AA	BB	BB	AA	AA	BB	AA	BB	AA	AA	AA	AA	AA	AA	BB	AA	AA	AA	BB	BB	BB	AA	BB	BB
chr4A_648906768	110.295	4A	648906768	C/T	AA	BB	BB	AA	BB	BB	BB	BB	BB	BB	BB	AA	AA	BB	BB	AA	AA	BB	BB	AA	AA	AA	BB	BB	AA	AA	BB	AA	BB	AA	AA	AA	AA	AA	AA	BB	AA	AA	AA	BB	BB	BB	AA	BB	BB
chr4A_649885899	110.295	4A	649885899	A/T	AA	BB	BB	AA	BB	BB	BB	BB	BB	BB	BB	AA	AA	BB	BB	AA	AA	BB	BB	AA	AA	AA	BB	BB	AA	AA	BB	AA	BB	AA	AA	AA	AA	AA	AA	BB	AA	AA	AA	BB	BB	BB	AA	BB	BB
chr4A_650056171	110.295	4A	650056171	C/G	AA	BB	BB	AA	BB	BB	BB	BB	BB	-	BB	AA	AA	BB	BB	AA	AA	BB	BB	AA	AA	AA	BB	BB	AA	AA	BB	-	BB	AA	AA	AA	AA	AA	AA	BB	AA	AA	AA	BB	BB	BB	AA	BB	BB
chr4A_650056229	110.295	4A	650056229	G/T	AA	BB	BB	AA	BB	BB	BB	BB	BB	BB	BB	AA	AA	BB	BB	AA	AA	BB	BB	AA	AA	AA	BB	BB	AA	AA	BB	-	BB	AA	AA	AA	AA	AA	AA	BB	AA	AA	AA	BB	BB	BB	AA	BB	BB
chr4A_660791215	110.295	4A	660791215	A/G	AA	BB	BB	AA	BB	BB	BB	BB	BB	BB	BB	AA	AA	BB	BB	AA	AA	BB	BB	AA	AA	AA	BB	BB	AA	AA	BB	-	BB	AA	AA	AA	AA	AA	AA	BB	AA	AA	AA	BB	BB	BB	AA	BB	BB
chr4A_660791217	110.295	4A	660791217	C/T	AA	BB	BB	AA	BB	BB	BB	BB	BB	BB	BB	AA	AA	BB	BB	AA	AA	BB	BB	AA	AA	AA	BB	BB	AA	AA	BB	-	BB	AA	AA	AA	AA	AA	AA	BB	AA	AA	AA	BB	BB	BB	AA	BB	BB
chr4A_660791232	110.295	4A	660791232	C/T	AA	BB	BB	AA	BB	BB	BB	BB	BB	BB	BB	AA	AA	BB	BB	AA	AA	BB	BB	AA	AA	AA	BB	BB	AA	AA	BB	-	BB	AA	AA	AA	AA	AA	AA	BB	AA	AA	AA	BB	BB	BB	AA	BB	BB
chr4A_661248651	110.295	4A	661248651	T/G	AA	BB	-	AA	BB	BB	BB	BB	BB	BB	BB	AA	AA	BB	BB	AA	AA	BB	BB	AA	AA	AA	BB	BB	AA	AA	BB	-	-	AA	AA	AA	AA	AA	AA	BB	AA	AA	AA	BB	BB	BB	AA	BB	-
chr4A_661535744	110.295	4A	661535744	G/A	AA	BB	BB	AA	BB	BB	BB	BB	BB	BB	BB	AA	AA	BB	BB	AA	AA	BB	BB	AA	AA	AA	BB	BB	AA	AA	BB	AA	BB	AA	AA	AA	AA	AA	AA	BB	AA	AA	AA	BB	BB	BB	AA	BB	BB
chr4A_661569419	110.295	4A	661569419	T/G	AA	BB	BB	AA	BB	-	BB	-	-	BB	BB	AA	AA	BB	BB	AA	AA	BB	BB	AA	AA	AA	BB	BB	AA	AA	BB	AA	BB	AA	AA	AA	AA	AA	AA	-	AA	AA	AA	BB	BB	BB	AA	BB	BB
chr4A_661569429	110.295	4A	661569429	A/G	AA	BB	BB	AA	BB	-	BB	-	-	BB	BB	AA	AA	BB	BB	AA	AA	BB	BB	AA	AA	AA	BB	BB	AA	AA	BB	AA	BB	AA	AA	AA	AA	AA	AA	-	AA	AA	AA	BB	BB	BB	AA	BB	BB
chr4A_661650199	110.295	4A	661650199	T/A	AA	-	BB	AA	BB	BB	-	BB	-	BB	BB	AA	AA	BB	-	AA	AA	BB	BB	AA	AA	AA	BB	BB	AA	AA	BB	AA	BB	AA	AA	AA	AA	-	AA	BB	AA	AA	AA	BB	BB	BB	AA	BB	BB
chr4A_664191045	110.295	4A	664191045	G/C	AA	BB	BB	AA	BB	BB	BB	BB	BB	BB	BB	AA	AA	BB	BB	AA	-	BB	BB	AA	AA	-	BB	BB	AA	-	BB	AA	BB	AA	AA	AA	-	AA	AA	BB	AA	AA	AA	BB	BB	BB	AA	BB	BB
chr4A_664191049	110.295	4A	664191049	A/T	AA	BB	BB	AA	BB	BB	BB	BB	BB	BB	BB	AA	AA	BB	BB	AA	-	BB	BB	AA	AA	-	BB	BB	AA	-	BB	AA	BB	AA	AA	AA	-	AA	AA	BB	AA	AA	AA	BB	BB	BB	AA	BB	BB
chr4A_664191061	110.295	4A	664191061	T/G	AA	BB	BB	AA	BB	BB	BB	BB	BB	BB	BB	AA	AA	BB	BB	AA	-	BB	BB	AA	AA	-	BB	BB	AA	-	BB	AA	BB	AA	AA	AA	-	AA	AA	BB	AA	AA	AA	BB	BB	BB	AA	BB	BB
chr4A_664191062	110.295	4A	664191062	T/C	AA	BB	BB	AA	BB	BB	BB	BB	BB	BB	BB	AA	AA	BB	BB	AA	-	BB	BB	AA	AA	-	BB	BB	AA	-	BB	AA	BB	AA	AA	AA	-	AA	AA	BB	AA	AA	AA	BB	BB	BB	AA	BB	BB
chr4A_664191077	110.295	4A	664191077	C/G	AA	BB	BB	AA	BB	BB	BB	BB	BB	BB	BB	AA	AA	BB	BB	AA	-	BB	BB	AA	AA	-	BB	BB	AA	-	BB	AA	BB	AA	AA	AA	-	AA	AA	BB	AA	AA	AA	BB	BB	BB	AA	BB	BB
chr4A_664191103	110.295	4A	664191103	A/G	AA	BB	BB	AA	BB	BB	BB	BB	BB	BB	BB	AA	AA	BB	BB	AA	-	BB	BB	AA	AA	-	BB	BB	AA	-	BB	AA	BB	AA	AA	AA	-	AA	AA	BB	AA	AA	AA	BB	BB	BB	AA	BB	BB
chr4A_664949115	110.295	4A	664949115	T/C	AA	BB	BB	AA	BB	BB	BB	BB	BB	BB	BB	AA	AA	BB	BB	AA	AA	BB	BB	AA	AA	AA	BB	BB	AA	AA	BB	-	BB	AA	AA	AA	AA	AA	AA	BB	AA	AA	AA	BB	BB	BB	AA	BB	BB
chr4A_665715828	110.295	4A	665715828	T/C	AA	BB	BB	AA	BB	BB	BB	BB	BB	BB	BB	AA	AA	BB	BB	AA	AA	BB	BB	AA	AA	AA	-	BB	AA	AA	-	AA	BB	AA	AA	AA	AA	AA	AA	BB	AA	AA	AA	BB	BB	BB	AA	BB	BB
chr4A_666427538	110.295	4A	666427538	G/A	AA	BB	BB	AA	BB	BB	BB	BB	BB	BB	BB	AA	AA	BB	BB	AA	AA	BB	BB	AA	AA	AA	BB	BB	AA	AA	BB	AA	BB	AA	AA	AA	AA	AA	AA	BB	AA	AA	AA	BB	BB	BB	AA	BB	BB
chr4A_666805241	110.295	4A	666805241	T/A	AA	BB	BB	AA	BB	BB	BB	BB	BB	BB	BB	AA	AA	BB	BB	AA	AA	BB	BB	AA	AA	AA	BB	BB	AA	AA	BB	AA	BB	AA	AA	AA	AA	AA	AA	BB	AA	AA	AA	BB	BB	BB	AA	BB	BB
chr4A_666916376	110.295	4A	666916376	G/A	AA	BB	-	AA	BB	BB	BB	BB	BB	BB	BB	AA	AA	BB	BB	AA	AA	BB	-	AA	AA	AA	BB	BB	AA	-	BB	AA	-	AA	AA	AA	AA	AA	AA	BB	AA	AA	AA	BB	BB	BB	AA	BB	BB
chr4A_666921495	110.295	4A	666921495	G/T	AA	BB	BB	AA	BB	BB	BB	BB	BB	BB	BB	AA	AA	BB	BB	AA	AA	BB	BB	AA	AA	AA	BB	BB	AA	AA	BB	AA	BB	AA	AA	AA	AA	AA	-	BB	AA	AA	AA	BB	BB	BB	AA	BB	BB
chr4A_666940670	110.295	4A	666940670	C/G	AA	BB	BB	AA	BB	BB	BB	BB	BB	BB	BB	AA	AA	BB	BB	AA	AA	BB	BB	AA	AA	AA	BB	BB	AA	AA	BB	AA	BB	AA	AA	AA	AA	AA	AA	BB	AA	AA	AA	BB	BB	BB	AA	BB	BB
chr4A_667843650	110.295	4A	667843650	T/C	AA	BB	-	AA	BB	BB	BB	BB	BB	-	BB	AA	AA	BB	BB	AA	AA	BB	BB	AA	AA	AA	BB	BB	AA	AA	BB	AA	BB	AA	AA	AA	AA	-	AA	BB	AA	AA	AA	BB	BB	BB	AA	BB	BB
chr4A_668112153	110.295	4A	668112153	T/C	AA	BB	-	AA	BB	BB	BB	BB	BB	BB	BB	AA	AA	BB	BB	AA	AA	BB	BB	AA	AA	AA	BB	BB	AA	AA	BB	AA	BB	AA	AA	AA	AA	AA	AA	BB	AA	AA	AA	BB	BB	BB	AA	BB	BB
chr4A_668153126	110.295	4A	668153126	T/G	AA	BB	BB	AA	BB	BB	-	BB	BB	-	BB	AA	AA	-	BB	AA	AA	BB	BB	AA	AA	AA	BB	BB	AA	AA	BB	AA	BB	AA	AA	AA	AA	AA	AA	BB	AA	AA	AA	BB	BB	BB	AA	BB	BB
chr4A_668153134	110.295	4A	668153134	G/T	AA	-	BB	AA	BB	BB	-	BB	-	-	BB	AA	AA	-	BB	AA	AA	BB	BB	AA	AA	AA	BB	BB	AA	AA	BB	-	BB	AA	AA	AA	AA	AA	AA	BB	AA	AA	AA	BB	BB	BB	AA	BB	BB
chr4A_668153137	110.295	4A	668153137	C/G	AA	-	BB	AA	BB	BB	-	BB	BB	-	BB	AA	AA	-	BB	AA	AA	BB	BB	AA	AA	AA	BB	BB	AA	AA	BB	-	BB	AA	AA	AA	AA	AA	AA	BB	AA	AA	AA	BB	BB	BB	AA	BB	BB
chr4A_668285309	110.295	4A	668285309	G/C	AA	BB	BB	AA	BB	BB	BB	BB	BB	BB	BB	AA	AA	BB	BB	AA	AA	BB	BB	AA	AA	AA	BB	BB	AA	AA	BB	AA	BB	AA	AA	AA	AA	AA	AA	BB	AA	AA	AA	BB	BB	BB	AA	BB	BB
chr4A_668285323	110.295	4A	668285323	T/A	AA	BB	BB	AA	BB	BB	BB	BB	BB	BB	BB	AA	AA	BB	BB	AA	AA	BB	BB	AA	AA	AA	BB	BB	AA	AA	BB	AA	BB	AA	AA	AA	AA	AA	AA	BB	AA	AA	AA	BB	BB	BB	AA	BB	BB
chr4A_668793911	110.295	4A	668793911	C/G	AA	BB	BB	AA	BB	BB	BB	BB	BB	BB	BB	AA	AA	BB	BB	AA	AA	BB	BB	AA	AA	AA	BB	BB	AA	AA	BB	AA	BB	AA	AA	AA	AA	AA	AA	BB	AA	AA	AA	BB	BB	BB	AA	BB	BB
chr4A_669667876	110.295	4A	669667876	G/C	AA	BB	BB	AA	BB	BB	BB	BB	BB	BB	BB	AA	AA	BB	BB	AA	AA	BB	BB	AA	AA	AA	BB	BB	AA	AA	BB	AA	BB	AA	AA	AA	AA	AA	AA	BB	AA	AA	AA	BB	BB	BB	AA	BB	BB
chr4A_670823093	110.295	4A	670823093	C/T	AA	BB	BB	AA	BB	BB	BB	BB	BB	BB	BB	AA	AA	BB	BB	AA	AA	BB	BB	AA	AA	AA	BB	BB	AA	AA	BB	AA	BB	AA	AA	AA	AA	AA	AA	BB	AA	AA	AA	BB	BB	BB	AA	BB	BB
chr4A_670943070	110.295	4A	670943070	C/T	AA	BB	BB	AA	BB	BB	BB	BB	BB	BB	BB	AA	AA	BB	BB	AA	AA	BB	BB	AA	AA	AA	BB	BB	AA	AA	BB	AA	BB	AA	AA	AA	AA	AA	AA	BB	AA	AA	AA	BB	BB	BB	AA	BB	BB
chr4A_671017749	110.295	4A	671017749	T/C	AA	BB	BB	AA	BB	BB	BB	BB	BB	BB	BB	AA	AA	BB	BB	AA	AA	BB	BB	AA	AA	AA	BB	BB	AA	AA	BB	AA	BB	AA	AA	AA	AA	AA	AA	BB	AA	AA	AA	BB	BB	BB	AA	BB	BB
chr4A_672165456	110.295	4A	672165456	C/T	AA	BB	BB	AA	BB	BB	BB	BB	BB	BB	BB	AA	AA	BB	BB	AA	AA	BB	BB	AA	AA	AA	BB	BB	AA	AA	BB	AA	BB	AA	AA	AA	AA	AA	AA	BB	AA	AA	AA	BB	BB	BB	AA	BB	BB
chr4A_672245937	110.295	4A	672245937	C/G	AA	BB	-	AA	BB	BB	-	BB	BB	BB	BB	AA	AA	BB	BB	AA	AA	BB	-	AA	AA	AA	BB	BB	AA	AA	BB	-	BB	AA	AA	AA	AA	AA	AA	BB	AA	AA	AA	BB	BB	BB	AA	BB	BB
chr4A_672245951	110.295	4A	672245951	G/A	AA	BB	-	AA	BB	BB	-	BB	BB	BB	BB	AA	AA	BB	BB	AA	AA	BB	-	AA	AA	AA	BB	BB	AA	AA	BB	-	BB	AA	AA	AA	AA	AA	AA	BB	AA	AA	AA	BB	BB	BB	AA	BB	BB
chr4A_672245962	110.295	4A	672245962	T/C	AA	BB	-	AA	BB	BB	-	BB	BB	BB	BB	AA	AA	BB	BB	AA	AA	BB	-	AA	AA	AA	BB	BB	AA	AA	BB	-	BB	AA	AA	AA	AA	AA	AA	BB	AA	AA	AA	BB	BB	BB	AA	BB	BB
chr4A_673038149	110.295	4A	673038149	C/T	AA	BB	BB	AA	BB	BB	BB	BB	BB	BB	BB	AA	AA	BB	BB	AA	AA	BB	BB	AA	AA	AA	BB	BB	AA	AA	BB	AA	BB	AA	AA	AA	AA	AA	AA	BB	AA	AA	AA	BB	BB	BB	AA	BB	BB
chr4A_673038152	110.295	4A	673038152	C/T	AA	BB	BB	AA	BB	BB	BB	BB	BB	BB	BB	AA	AA	BB	BB	AA	AA	BB	BB	AA	AA	AA	BB	BB	AA	AA	BB	AA	BB	AA	AA	AA	AA	AA	AA	BB	AA	AA	AA	BB	BB	BB	AA	BB	BB
chr4A_673038183	110.295	4A	673038183	C/G	AA	BB	BB	AA	BB	BB	BB	BB	BB	BB	BB	-	AA	-	BB	AA	AA	BB	BB	AA	AA	AA	BB	BB	AA	AA	BB	-	-	AA	AA	AA	AA	AA	AA	BB	AA	AA	AA	BB	BB	BB	AA	BB	BB
chr4A_673038253	110.295	4A	673038253	G/A	AA	BB	BB	AA	BB	BB	BB	BB	BB	BB	BB	AA	AA	BB	BB	AA	AA	BB	BB	AA	AA	AA	BB	BB	AA	AA	BB	AA	BB	AA	AA	AA	AA	AA	AA	BB	AA	AA	AA	BB	BB	BB	AA	BB	BB
chr4A_673038269	110.295	4A	673038269	G/A	AA	BB	BB	AA	BB	BB	BB	BB	BB	BB	BB	AA	AA	BB	BB	AA	AA	BB	BB	AA	AA	AA	BB	BB	AA	AA	BB	AA	BB	AA	AA	AA	AA	AA	AA	BB	AA	AA	AA	BB	BB	BB	AA	BB	BB
chr4A_673351501	110.295	4A	673351501	G/A	AA	BB	BB	AA	BB	BB	BB	BB	BB	BB	BB	AA	AA	BB	BB	AA	AA	BB	BB	AA	AA	AA	BB	BB	AA	AA	BB	-	BB	AA	AA	AA	AA	AA	AA	BB	AA	AA	AA	BB	BB	BB	AA	BB	BB
chr4A_673351523	110.295	4A	673351523	A/G	AA	BB	BB	AA	BB	BB	BB	BB	BB	BB	BB	AA	AA	BB	BB	AA	AA	BB	BB	AA	AA	AA	BB	BB	AA	AA	BB	AA	BB	AA	AA	AA	AA	AA	AA	BB	AA	AA	AA	BB	BB	BB	AA	BB	BB
chr4A_673351894	110.295	4A	673351894	A/C	AA	BB	BB	AA	BB	BB	BB	BB	BB	BB	BB	AA	AA	BB	BB	AA	AA	BB	BB	AA	AA	AA	BB	BB	AA	AA	BB	AA	BB	AA	AA	AA	AA	AA	AA	BB	AA	AA	AA	BB	BB	BB	AA	BB	BB
chr4A_673354956	110.295	4A	673354956	T/G	AA	BB	BB	AA	BB	BB	BB	BB	BB	BB	BB	AA	AA	BB	BB	AA	AA	BB	BB	AA	AA	AA	BB	BB	AA	AA	BB	-	BB	AA	AA	AA	AA	AA	AA	BB	AA	AA	AA	BB	BB	BB	AA	BB	BB
chr4A_673493607	110.295	4A	673493607	A/T	AA	BB	BB	AA	BB	BB	BB	BB	BB	BB	BB	AA	AA	BB	BB	AA	AA	BB	BB	AA	AA	AA	-	BB	AA	AA	BB	AA	BB	AA	AA	AA	AA	AA	AA	BB	AA	AA	AA	BB	BB	BB	AA	BB	BB
chr4A_673793683	110.295	4A	673793683	T/C	AA	BB	BB	AA	BB	BB	BB	BB	-	BB	BB	AA	AA	BB	BB	AA	-	BB	BB	AA	AA	AA	BB	BB	AA	-	BB	AA	BB	AA	AA	AA	AA	AA	AA	BB	AA	AA	AA	BB	BB	BB	-	BB	BB
chr4A_673965553	110.295	4A	673965553	T/C	AA	BB	BB	AA	BB	BB	BB	BB	BB	BB	BB	AA	AA	BB	BB	AA	AA	BB	BB	AA	AA	AA	BB	BB	AA	AA	BB	AA	BB	AA	AA	AA	AA	AA	AA	BB	AA	AA	AA	BB	BB	BB	AA	BB	BB
chr4A_673966411	110.295	4A	673966411	A/G	AA	BB	BB	AA	BB	BB	BB	BB	BB	BB	BB	AA	AA	BB	BB	AA	AA	BB	BB	AA	AA	AA	BB	BB	AA	AA	BB	AA	BB	AA	AA	AA	AA	AA	AA	BB	AA	AA	AA	BB	BB	BB	AA	BB	BB
chr4A_674358846	110.295	4A	674358846	A/C	AA	BB	BB	AA	BB	BB	BB	BB	BB	BB	BB	AA	AA	BB	BB	AA	AA	BB	BB	AA	AA	AA	BB	BB	AA	AA	BB	AA	BB	AA	AA	AA	AA	AA	AA	BB	AA	AA	AA	BB	BB	BB	AA	BB	BB
chr4A_674921153	110.295	4A	674921153	T/C	AA	BB	-	AA	BB	BB	-	BB	BB	BB	BB	AA	AA	BB	BB	AA	AA	BB	BB	AA	AA	AA	BB	BB	AA	AA	BB	AA	BB	AA	AA	AA	AA	AA	AA	BB	AA	AA	AA	BB	-	BB	AA	BB	BB
chr4A_674921195	110.295	4A	674921195	A/G	AA	BB	BB	AA	BB	BB	BB	BB	BB	BB	BB	AA	AA	BB	BB	AA	AA	BB	BB	AA	AA	AA	BB	BB	AA	AA	BB	AA	BB	AA	AA	AA	AA	AA	AA	BB	AA	AA	AA	BB	BB	BB	AA	BB	BB
chr4A_675804196	110.295	4A	675804196	G/A	AA	BB	BB	AA	BB	BB	BB	BB	BB	BB	BB	AA	AA	BB	BB	AA	AA	BB	BB	AA	AA	AA	BB	BB	AA	AA	BB	AA	BB	AA	AA	AA	AA	AA	AA	BB	AA	AA	AA	BB	BB	BB	AA	BB	BB
chr4A_681683121	110.295	4A	681683121	A/G	AA	BB	BB	AA	BB	BB	BB	BB	BB	BB	BB	AA	AA	BB	BB	AA	AA	BB	BB	AA	AA	AA	BB	BB	AA	AA	-	AA	BB	AA	AA	AA	AA	AA	AA	BB	AA	AA	AA	BB	BB	BB	AA	BB	BB
chr4A_681683160	110.295	4A	681683160	G/A	AA	BB	BB	AA	BB	BB	BB	BB	BB	BB	BB	AA	AA	BB	BB	AA	AA	BB	BB	AA	AA	AA	BB	BB	AA	AA	BB	AA	BB	AA	AA	AA	AA	AA	AA	BB	AA	AA	AA	BB	BB	BB	AA	BB	BB
chr4A_684909655	110.295	4A	684909655	G/A	AA	BB	BB	AA	BB	BB	BB	BB	BB	BB	BB	AA	AA	BB	BB	AA	AA	BB	BB	AA	AA	AA	BB	BB	AA	AA	BB	-	BB	AA	AA	AA	AA	AA	AA	BB	AA	AA	AA	BB	BB	BB	AA	BB	BB
chr4A_688796573	111.385	4A	688796573	C/T	AA	BB	BB	AA	BB	BB	BB	BB	BB	BB	BB	AA	AA	BB	BB	AA	AA	BB	BB	AA	AA	AA	BB	BB	AA	AA	BB	AA	BB	AA	AA	AA	AA	AA	AA	BB	AA	AA	AA	BB	BB	BB	AA	BB	BB
chr4A_689019007	111.385	4A	689019007	C/T	AA	BB	BB	AA	BB	BB	BB	BB	BB	BB	BB	AA	AA	BB	BB	AA	AA	BB	BB	AA	AA	AA	BB	BB	AA	AA	BB	AA	BB	AA	AA	AA	AA	AA	AA	BB	AA	AA	AA	BB	BB	BB	AA	BB	BB
chr4A_689130992	111.385	4A	689130992	C/G	AA	BB	BB	AA	BB	BB	BB	BB	BB	BB	BB	AA	AA	BB	BB	AA	AA	BB	BB	AA	AA	AA	BB	BB	AA	AA	BB	AA	BB	AA	AA	AA	AA	AA	AA	BB	AA	AA	AA	BB	BB	BB	AA	BB	BB
chr4A_689130997	111.385	4A	689130997	G/A	AA	BB	BB	AA	BB	BB	BB	BB	BB	BB	BB	AA	AA	BB	BB	AA	AA	BB	BB	AA	AA	AA	BB	BB	AA	AA	BB	AA	BB	AA	AA	AA	AA	AA	AA	BB	AA	AA	AA	BB	BB	BB	AA	BB	BB
chr4A_689518446	111.385	4A	689518446	G/A	AA	BB	BB	AA	BB	BB	BB	BB	BB	BB	BB	AA	AA	BB	BB	AA	AA	BB	BB	AA	AA	AA	BB	BB	AA	AA	BB	-	BB	AA	AA	AA	AA	AA	AA	BB	AA	AA	AA	BB	BB	BB	AA	BB	BB
chr4A_689920153	111.385	4A	689920153	C/T	AA	BB	BB	AA	BB	BB	BB	-	BB	BB	BB	AA	AA	BB	BB	AA	AA	-	BB	AA	AA	AA	BB	BB	AA	AA	BB	AA	BB	AA	AA	AA	AA	AA	AA	BB	AA	AA	AA	BB	BB	BB	AA	BB	BB
chr4A_689920183	111.385	4A	689920183	T/C	AA	BB	BB	AA	BB	BB	BB	-	BB	BB	BB	AA	AA	BB	BB	AA	AA	-	BB	AA	AA	AA	BB	BB	AA	AA	BB	AA	BB	AA	AA	AA	AA	AA	AA	BB	AA	AA	AA	BB	BB	BB	AA	BB	BB
chr4A_691706370	111.385	4A	691706370	G/A	AA	BB	BB	AA	BB	BB	BB	BB	BB	BB	BB	AA	AA	BB	BB	AA	AA	BB	-	AA	AA	AA	BB	-	AA	AA	BB	AA	BB	AA	AA	AA	AA	AA	AA	BB	AA	AA	AA	BB	BB	BB	AA	BB	BB
chr4A_691718521	111.385	4A	691718521	C/A	AA	BB	BB	AA	BB	BB	BB	BB	BB	BB	BB	AA	AA	BB	BB	AA	AA	BB	BB	AA	AA	AA	BB	BB	AA	AA	BB	AA	BB	AA	AA	AA	AA	AA	AA	BB	AA	AA	AA	BB	BB	BB	AA	BB	BB
chr4A_691718543	111.385	4A	691718543	T/C	AA	BB	BB	AA	BB	BB	BB	BB	BB	BB	BB	AA	AA	BB	BB	AA	AA	BB	BB	AA	AA	AA	BB	BB	AA	AA	BB	AA	BB	AA	AA	AA	AA	AA	AA	BB	AA	AA	AA	BB	BB	BB	AA	BB	BB
chr4A_693213816	111.385	4A	693213816	C/T	AA	BB	BB	AA	BB	BB	BB	BB	BB	BB	BB	AA	AA	BB	BB	AA	AA	BB	BB	-	AA	AA	BB	BB	AA	AA	BB	-	BB	AA	AA	AA	AA	AA	AA	BB	AA	AA	AA	BB	BB	BB	AA	BB	BB
chr4A_693213817	111.385	4A	693213817	G/C	AA	BB	BB	AA	BB	BB	BB	BB	BB	BB	BB	AA	AA	BB	BB	AA	AA	BB	BB	AA	AA	AA	BB	BB	AA	AA	BB	-	BB	AA	AA	AA	AA	AA	AA	BB	AA	AA	AA	BB	BB	BB	AA	BB	BB
chr4A_693213818	111.385	4A	693213818	C/G	AA	BB	BB	AA	BB	BB	BB	BB	BB	BB	BB	AA	AA	BB	BB	AA	AA	BB	BB	AA	AA	AA	BB	BB	AA	AA	BB	-	BB	AA	AA	AA	AA	AA	AA	BB	AA	AA	AA	BB	BB	BB	AA	BB	BB
chr4A_694672324	111.385	4A	694672324	A/G	AA	BB	BB	AA	BB	BB	BB	BB	BB	BB	BB	AA	AA	BB	BB	AA	AA	BB	BB	AA	AA	AA	BB	BB	AA	AA	BB	-	BB	AA	AA	AA	AA	AA	AA	BB	AA	AA	AA	BB	BB	BB	AA	BB	BB
chr4A_694675798	111.385	4A	694675798	G/A	AA	BB	BB	AA	BB	BB	BB	BB	BB	BB	BB	AA	AA	BB	BB	AA	AA	BB	BB	AA	AA	AA	BB	BB	AA	AA	BB	AA	BB	AA	AA	AA	AA	AA	AA	BB	AA	AA	AA	BB	BB	BB	AA	BB	BB
chr4A_694675825	111.385	4A	694675825	C/T	AA	BB	BB	AA	BB	BB	BB	BB	BB	BB	BB	AA	AA	BB	BB	AA	AA	BB	BB	AA	AA	AA	BB	BB	AA	AA	BB	AA	BB	AA	AA	AA	AA	AA	AA	BB	AA	AA	AA	BB	BB	BB	AA	BB	BB
chr4A_694852395	111.385	4A	694852395	G/T	AA	BB	BB	AA	BB	BB	BB	BB	BB	BB	BB	AA	AA	BB	BB	AA	-	BB	BB	AA	AA	AA	BB	BB	AA	AA	BB	AA	BB	AA	AA	AA	AA	AA	AA	-	-	AA	AA	BB	BB	BB	AA	BB	BB
chr4A_695020463	111.385	4A	695020463	C/A	AA	BB	BB	AA	BB	BB	BB	BB	BB	BB	BB	AA	AA	BB	BB	AA	AA	BB	BB	AA	AA	AA	BB	BB	AA	AA	BB	AA	BB	AA	AA	AA	AA	AA	AA	BB	AA	AA	AA	BB	BB	BB	AA	BB	BB
chr4A_695118737	111.385	4A	695118737	A/G	AA	BB	BB	AA	BB	BB	BB	BB	BB	BB	BB	AA	-	BB	-	AA	AA	BB	BB	AA	AA	AA	BB	BB	AA	AA	BB	-	BB	AA	AA	AA	AA	AA	AA	BB	AA	AA	AA	BB	BB	BB	AA	BB	BB
chr4A_695118804	111.385	4A	695118804	G/A	AA	BB	BB	AA	BB	BB	BB	BB	BB	BB	BB	AA	AA	BB	BB	AA	AA	BB	BB	AA	AA	AA	BB	BB	AA	AA	BB	AA	BB	AA	AA	AA	AA	AA	AA	BB	AA	AA	AA	BB	BB	BB	AA	BB	BB
chr4A_695306999	111.385	4A	695306999	T/A	AA	BB	BB	AA	BB	BB	BB	BB	BB	BB	BB	AA	-	BB	BB	AA	AA	BB	BB	AA	AA	AA	BB	BB	AA	-	BB	-	BB	AA	AA	-	AA	AA	AA	BB	AA	AA	AA	BB	BB	BB	AA	BB	BB
chr4A_695493835	111.385	4A	695493835	C/T	AA	BB	BB	AA	BB	BB	BB	BB	BB	BB	BB	AA	AA	BB	BB	AA	AA	BB	BB	-	AA	AA	BB	BB	AA	AA	BB	AA	BB	AA	AA	AA	AA	AA	AA	BB	AA	AA	AA	BB	BB	BB	AA	BB	BB
chr4A_695597893	111.385	4A	695597893	T/C	AA	BB	BB	AA	BB	BB	BB	-	BB	BB	BB	AA	AA	-	BB	AA	AA	BB	BB	AA	AA	AA	BB	BB	AA	AA	BB	AA	BB	AA	AA	AA	AA	AA	AA	BB	AA	AA	AA	BB	BB	BB	AA	BB	BB
chr4A_697825181	111.385	4A	697825181	A/G	AA	BB	BB	AA	BB	BB	BB	BB	BB	BB	BB	AA	AA	BB	BB	AA	AA	BB	BB	AA	AA	AA	BB	BB	AA	AA	BB	AA	BB	AA	AA	AA	AA	AA	AA	BB	AA	AA	AA	BB	BB	BB	AA	BB	BB
chr4A_698905327	114.643	4A	698905327	T/C	AA	BB	BB	AA	BB	BB	BB	BB	BB	BB	BB	AA	AA	-	BB	AA	AA	BB	BB	AA	AA	AA	BB	BB	AA	AA	BB	AA	BB	AA	AA	AA	AA	AA	AA	BB	AA	AA	AA	BB	BB	BB	AA	BB	BB
chr4A_698905333	114.643	4A	698905333	A/G	AA	BB	BB	AA	BB	BB	BB	BB	BB	BB	BB	AA	AA	-	BB	AA	AA	BB	BB	AA	AA	AA	BB	BB	AA	AA	BB	AA	BB	AA	AA	AA	AA	AA	AA	BB	AA	AA	AA	BB	BB	BB	AA	BB	BB
chr4A_699102010	114.643	4A	699102010	T/G	AA	BB	BB	AA	BB	BB	BB	BB	BB	BB	BB	AA	AA	BB	BB	AA	AA	BB	BB	AA	AA	AA	BB	BB	AA	AA	BB	AA	BB	AA	AA	AA	AA	AA	AA	BB	AA	AA	AA	BB	BB	BB	AA	BB	BB
chr4A_700540241	116.854	4A	700540241	A/G	AA	-	BB	AA	AA	BB	BB	BB	-	BB	BB	AA	AA	BB	BB	AA	AA	BB	BB	AA	AA	AA	BB	-	AA	AA	BB	AA	BB	AA	AA	BB	AA	AA	AA	BB	AA	AA	-	BB	BB	BB	AA	BB	BB
chr4A_700729468	116.854	4A	700729468	G/A	AA	BB	BB	AA	AA	BB	BB	BB	BB	BB	BB	AA	AA	BB	BB	AA	AA	BB	BB	AA	AA	AA	BB	-	AA	AA	BB	AA	BB	AA	AA	BB	AA	AA	AA	BB	AA	AA	AA	BB	BB	BB	AA	BB	BB
chr4A_701653489	118.166	4A	701653489	G/A	AA	BB	BB	AA	AA	BB	BB	BB	BB	BB	BB	AA	AA	BB	BB	AA	AA	BB	BB	AA	AA	AA	BB	BB	AA	AA	BB	-	BB	AA	AA	BB	AA	AA	AA	BB	AA	AA	AA	BB	BB	BB	AA	BB	BB
chr4A_702149209	118.166	4A	702149209	T/C	AA	BB	BB	AA	AA	BB	BB	BB	BB	BB	BB	AA	AA	BB	BB	AA	AA	BB	BB	AA	AA	AA	BB	BB	AA	AA	BB	-	BB	AA	AA	BB	AA	AA	AA	BB	AA	AA	AA	BB	BB	BB	AA	BB	BB
chr4A_702149218	118.166	4A	702149218	A/G	AA	BB	BB	AA	AA	BB	BB	BB	BB	BB	BB	AA	AA	BB	BB	AA	AA	BB	BB	AA	AA	AA	BB	BB	AA	AA	BB	-	BB	AA	AA	BB	AA	AA	AA	BB	AA	AA	AA	BB	BB	BB	AA	BB	BB
chr4A_702172229	118.166	4A	702172229	T/A	AA	BB	BB	AA	AA	BB	BB	BB	BB	BB	BB	AA	AA	BB	BB	AA	AA	BB	BB	AA	AA	-	BB	BB	AA	AA	BB	BB	BB	AA	AA	BB	AA	AA	AA	BB	AA	AA	AA	BB	BB	BB	AA	BB	BB
chr4A_702291092	118.166	4A	702291092	C/T	AA	BB	BB	AA	AA	BB	BB	BB	BB	BB	BB	AA	AA	BB	BB	AA	AA	BB	BB	AA	AA	AA	BB	BB	AA	AA	BB	-	BB	AA	AA	BB	AA	AA	AA	BB	AA	AA	AA	BB	BB	BB	AA	BB	BB
chr4A_702291149	118.166	4A	702291149	C/T	AA	BB	BB	AA	AA	BB	BB	BB	BB	BB	BB	AA	AA	BB	BB	AA	AA	BB	BB	AA	AA	AA	BB	BB	AA	AA	BB	-	BB	AA	AA	BB	AA	AA	AA	BB	AA	AA	AA	BB	BB	BB	AA	BB	BB
chr4A_702330247	118.166	4A	702330247	A/G	AA	BB	BB	AA	AA	BB	BB	BB	BB	BB	BB	AA	AA	BB	BB	AA	AA	BB	BB	AA	AA	AA	BB	BB	AA	AA	BB	-	BB	AA	AA	BB	AA	AA	AA	BB	AA	AA	AA	BB	BB	BB	AA	BB	BB
chr4A_702336652	118.166	4A	702336652	T/C	AA	BB	BB	AA	AA	BB	BB	BB	BB	BB	BB	AA	AA	BB	BB	AA	AA	BB	BB	AA	AA	AA	BB	BB	AA	AA	BB	AA	BB	AA	AA	BB	AA	AA	AA	BB	AA	AA	AA	BB	BB	BB	AA	BB	BB
chr4A_702394332	118.166	4A	702394332	T/C	AA	BB	BB	AA	AA	BB	BB	BB	BB	BB	BB	AA	AA	BB	BB	AA	AA	BB	BB	AA	AA	AA	BB	BB	AA	AA	BB	AA	BB	AA	AA	BB	AA	AA	AA	BB	AA	AA	AA	BB	BB	BB	AA	BB	BB
chr4A_702394335	118.166	4A	702394335	T/C	AA	BB	BB	AA	AA	BB	BB	BB	BB	BB	BB	AA	AA	BB	BB	AA	AA	BB	BB	AA	AA	AA	BB	BB	AA	AA	BB	AA	BB	AA	AA	BB	AA	AA	AA	BB	AA	AA	AA	BB	BB	BB	AA	BB	BB
chr4A_702431093	118.166	4A	702431093	C/T	AA	BB	BB	AA	AA	BB	BB	BB	BB	BB	BB	AA	AA	-	BB	AA	AA	BB	BB	AA	AA	AA	BB	BB	AA	AA	BB	AA	BB	AA	AA	BB	AA	AA	AA	BB	AA	AA	AA	BB	BB	BB	AA	BB	BB
chr4A_702431110	118.166	4A	702431110	G/T	AA	BB	BB	AA	AA	BB	BB	BB	BB	BB	BB	AA	AA	-	BB	AA	AA	BB	BB	AA	AA	AA	BB	BB	AA	AA	BB	AA	BB	AA	AA	BB	AA	AA	AA	BB	AA	AA	AA	BB	BB	BB	AA	BB	BB
chr4A_702529745	118.166	4A	702529745	A/T	AA	BB	-	AA	AA	BB	BB	BB	BB	BB	BB	AA	AA	BB	BB	AA	AA	BB	BB	AA	AA	AA	-	BB	AA	AA	BB	-	BB	AA	AA	BB	AA	AA	AA	BB	AA	AA	AA	BB	BB	BB	AA	BB	BB
chr4A_703230434	118.493	4A	703230434	G/A	AA	BB	BB	AA	AA	BB	BB	BB	BB	BB	BB	AA	AA	BB	BB	AA	AA	BB	BB	AA	AA	AA	BB	BB	AA	AA	BB	AA	-	AA	AA	BB	AA	AA	AA	BB	AA	AA	AA	BB	BB	BB	AA	BB	BB
chr4A_704622087	119.922	4A	704622087	T/A	AA	BB	BB	AA	AA	BB	BB	BB	BB	BB	BB	AA	AA	BB	BB	AA	AA	BB	BB	AA	AA	AA	BB	BB	AA	AA	BB	AA	BB	AA	AA	BB	AA	AA	AA	BB	AA	AA	AA	BB	BB	BB	AA	BB	BB
chr4A_710161030	119.922	4A	710161030	C/T	AA	BB	BB	AA	AA	BB	-	BB	BB	BB	BB	AA	AA	BB	BB	AA	AA	BB	BB	AA	AA	AA	BB	BB	AA	AA	BB	AA	BB	-	AA	BB	AA	AA	AA	BB	AA	AA	AA	BB	BB	BB	AA	BB	BB
chr4A_710642894	119.922	4A	710642894	G/C	AA	BB	-	AA	AA	BB	BB	BB	-	BB	-	AA	AA	BB	BB	AA	AA	BB	BB	AA	AA	AA	BB	BB	AA	AA	BB	AA	BB	AA	AA	BB	AA	AA	AA	BB	AA	AA	AA	BB	BB	BB	AA	BB	BB
chr4A_709206204	123.818	4A	709206204	A/G	AA	BB	BB	AA	AA	BB	BB	BB	BB	BB	BB	AA	AA	BB	BB	AA	AA	BB	BB	AA	AA	AA	AA	BB	AA	AA	BB	AA	BB	AA	AA	BB	AA	AA	AA	BB	AA	AA	AA	BB	BB	BB	AA	BB	BB
chr4A_709740552	123.818	4A	709740552	C/T	AA	BB	BB	AA	AA	BB	BB	BB	BB	BB	BB	AA	AA	BB	BB	AA	AA	BB	BB	AA	AA	AA	AA	BB	AA	AA	BB	AA	BB	AA	AA	BB	AA	AA	AA	BB	AA	AA	AA	BB	BB	BB	AA	BB	BB
chr4A_709857677	123.818	4A	709857677	G/A	AA	BB	BB	AA	AA	BB	BB	BB	BB	BB	BB	AA	AA	BB	BB	AA	AA	BB	BB	AA	AA	AA	AA	BB	AA	AA	BB	AA	BB	AA	AA	BB	AA	AA	AA	BB	AA	AA	AA	BB	BB	BB	AA	BB	BB
chr4A_709857692	123.818	4A	709857692	C/T	AA	BB	BB	AA	AA	BB	BB	BB	BB	BB	BB	AA	AA	BB	BB	AA	AA	BB	BB	AA	AA	AA	AA	BB	AA	AA	BB	AA	BB	AA	AA	BB	AA	AA	AA	BB	AA	AA	AA	BB	BB	BB	AA	BB	BB
chr4A_708659780	127.098	4A	708659780	A/C	AA	BB	BB	AA	AA	BB	BB	BB	BB	BB	BB	AA	AA	BB	BB	AA	AA	BB	BB	AA	AA	AA	AA	AA	AA	AA	BB	AA	BB	AA	AA	BB	AA	AA	AA	AA	AA	AA	AA	BB	BB	BB	AA	BB	BB
chr4A_706550020	129.595	4A	706550020	C/A	AA	BB	BB	AA	AA	BB	BB	BB	BB	BB	BB	AA	AA	BB	BB	AA	AA	BB	BB	AA	AA	AA	AA	AA	AA	AA	BB	AA	BB	AA	AA	BB	AA	AA	AA	AA	AA	AA	AA	AA	BB	BB	AA	BB	BB
chr4A_706707439	129.595	4A	706707439	G/C	AA	BB	BB	AA	AA	BB	BB	BB	BB	BB	BB	AA	AA	BB	BB	AA	AA	BB	BB	AA	AA	AA	AA	AA	AA	AA	BB	AA	BB	AA	AA	BB	AA	AA	AA	AA	AA	AA	AA	AA	BB	BB	AA	BB	BB
chr4A_707934214	129.595	4A	707934214	G/A	AA	BB	BB	AA	AA	BB	BB	BB	BB	BB	BB	AA	AA	BB	BB	AA	AA	BB	BB	AA	AA	AA	AA	AA	AA	AA	BB	AA	BB	AA	AA	BB	AA	AA	AA	AA	AA	AA	AA	AA	BB	BB	AA	BB	BB
chr4A_707934260	129.595	4A	707934260	A/C	AA	BB	BB	AA	AA	BB	BB	BB	BB	BB	BB	AA	AA	BB	BB	AA	AA	BB	BB	AA	AA	AA	AA	AA	AA	AA	BB	AA	BB	AA	AA	BB	AA	AA	AA	AA	AA	AA	AA	AA	BB	BB	AA	BB	BB
chr4A_708261370	129.595	4A	708261370	G/C	AA	BB	BB	AA	AA	BB	BB	BB	BB	BB	BB	AA	AA	BB	BB	AA	AA	BB	BB	AA	AA	AA	AA	AA	AA	AA	BB	AA	BB	AA	AA	BB	AA	AA	AA	AA	AA	AA	AA	AA	BB	BB	AA	BB	BB
chr4A_708261411	129.595	4A	708261411	T/G	AA	BB	BB	AA	AA	BB	BB	BB	BB	BB	BB	AA	AA	BB	BB	AA	AA	BB	BB	AA	AA	AA	AA	AA	AA	AA	BB	AA	BB	AA	AA	BB	AA	AA	AA	AA	AA	AA	AA	AA	BB	BB	AA	BB	BB
chr4A_704801234	133.009	4A	704801234	C/T	AA	BB	BB	AA	AA	BB	BB	BB	BB	BB	BB	BB	AA	BB	BB	AA	AA	BB	BB	BB	AA	AA	AA	AA	AA	AA	AA	AA	BB	AA	AA	BB	AA	AA	AA	AA	AA	AA	AA	AA	BB	BB	AA	BB	BB
chr4A_711030649	133.009	4A	711030649	C/T	AA	BB	BB	AA	AA	BB	BB	BB	BB	BB	BB	BB	AA	BB	BB	AA	AA	BB	BB	BB	AA	AA	AA	AA	AA	AA	AA	-	BB	AA	AA	BB	AA	AA	AA	AA	AA	AA	AA	AA	BB	BB	AA	BB	BB
chr4A_713064971	134.127	4A	713064971	T/C	AA	BB	BB	AA	AA	BB	BB	BB	BB	BB	BB	BB	AA	BB	BB	AA	AA	BB	BB	BB	AA	AA	AA	AA	AA	AA	AA	AA	BB	AA	AA	BB	AA	AA	AA	AA	AA	AA	AA	AA	BB	BB	AA	BB	BB
chr4A_713605554	135.23	4A	713605554	A/C	AA	BB	BB	AA	AA	BB	BB	BB	BB	BB	BB	BB	AA	BB	BB	AA	AA	BB	BB	BB	AA	AA	AA	AA	AA	AA	AA	-	BB	AA	AA	BB	AA	AA	AA	AA	AA	AA	AA	AA	BB	BB	AA	BB	BB
chr4A_713854854	135.23	4A	713854854	A/G	AA	BB	BB	AA	AA	BB	BB	BB	BB	BB	BB	BB	AA	BB	BB	AA	AA	BB	BB	BB	AA	AA	AA	AA	AA	AA	AA	AA	BB	AA	AA	BB	AA	AA	AA	AA	AA	AA	AA	AA	BB	BB	AA	BB	BB
chr4A_714383192	135.23	4A	714383192	G/A	AA	BB	BB	AA	AA	BB	BB	BB	BB	BB	BB	BB	AA	BB	BB	AA	AA	BB	BB	BB	AA	AA	AA	AA	AA	AA	AA	AA	BB	AA	AA	BB	AA	AA	AA	AA	AA	AA	AA	AA	BB	BB	AA	BB	BB
chr4A_714383194	135.23	4A	714383194	T/G	AA	BB	BB	AA	AA	BB	BB	BB	BB	BB	BB	BB	AA	BB	BB	AA	AA	BB	BB	BB	AA	AA	AA	AA	AA	AA	AA	AA	BB	AA	AA	BB	AA	AA	AA	AA	AA	AA	AA	AA	BB	BB	AA	BB	BB
chr4A_714383206	135.23	4A	714383206	G/C	AA	BB	BB	AA	AA	BB	BB	BB	BB	BB	BB	BB	AA	BB	BB	AA	AA	BB	BB	BB	AA	AA	AA	AA	AA	AA	AA	AA	BB	AA	AA	BB	AA	AA	AA	AA	AA	AA	AA	AA	BB	BB	AA	BB	BB
chr4A_714383228	135.23	4A	714383228	T/C	AA	BB	BB	AA	AA	BB	BB	BB	BB	BB	BB	BB	AA	BB	BB	AA	AA	BB	BB	BB	AA	AA	AA	AA	AA	AA	AA	AA	BB	AA	AA	BB	AA	AA	AA	AA	AA	AA	AA	AA	BB	BB	AA	BB	BB
chr4A_714383239	135.23	4A	714383239	T/C	AA	BB	BB	AA	AA	BB	BB	BB	BB	BB	BB	BB	AA	BB	BB	AA	AA	BB	BB	BB	AA	AA	AA	AA	AA	AA	AA	AA	BB	AA	AA	BB	AA	AA	AA	AA	AA	AA	AA	AA	BB	BB	AA	BB	BB
chr4A_714383245	135.23	4A	714383245	G/A	AA	BB	BB	AA	AA	BB	BB	BB	BB	BB	BB	BB	AA	BB	BB	AA	AA	BB	BB	BB	AA	AA	AA	AA	AA	AA	AA	AA	BB	AA	AA	BB	AA	AA	AA	AA	AA	AA	AA	AA	BB	BB	AA	BB	BB
chr4A_714520137	135.23	4A	714520137	G/C	AA	BB	BB	AA	AA	BB	BB	BB	BB	BB	BB	BB	AA	BB	BB	AA	AA	BB	BB	BB	AA	AA	AA	AA	AA	AA	AA	-	BB	AA	AA	BB	AA	AA	AA	AA	AA	AA	AA	AA	BB	BB	AA	BB	BB
chr4A_718066070	136.384	4A	718066070	T/A	AA	-	BB	AA	AA	BB	BB	BB	BB	BB	-	BB	AA	-	-	AA	AA	BB	BB	BB	AA	AA	AA	AA	AA	AA	AA	AA	BB	AA	AA	AA	AA	AA	AA	AA	AA	AA	AA	AA	BB	BB	AA	BB	BB
chr4A_719094104	136.384	4A	719094104	G/A	AA	BB	BB	AA	AA	BB	BB	-	BB	BB	AA	BB	AA	BB	BB	AA	AA	-	BB	BB	AA	AA	AA	AA	AA	AA	AA	AA	-	AA	AA	AA	AA	AA	AA	AA	AA	AA	AA	AA	BB	BB	AA	BB	BB
chr4A_719104526	136.384	4A	719104526	G/A	AA	BB	BB	AA	AA	BB	BB	BB	BB	BB	AA	BB	AA	BB	BB	AA	AA	BB	BB	BB	AA	AA	AA	AA	AA	AA	AA	-	BB	AA	AA	AA	AA	AA	AA	AA	AA	AA	AA	AA	BB	BB	AA	BB	BB
chr4A_719104534	136.384	4A	719104534	G/A	AA	BB	BB	AA	AA	BB	BB	BB	BB	BB	AA	BB	AA	BB	BB	AA	AA	BB	BB	BB	AA	AA	AA	AA	AA	AA	AA	-	BB	AA	AA	AA	AA	AA	AA	AA	AA	AA	AA	AA	BB	BB	AA	BB	BB
chr4A_719933926	136.384	4A	719933926	G/A	AA	BB	BB	AA	AA	BB	BB	BB	BB	BB	AA	BB	AA	BB	BB	AA	AA	BB	BB	BB	AA	AA	AA	AA	AA	AA	AA	-	BB	AA	AA	AA	AA	AA	AA	AA	AA	AA	AA	AA	BB	BB	AA	BB	BB
chr4A_719976216	136.384	4A	719976216	C/G	AA	BB	BB	AA	AA	BB	BB	BB	BB	BB	AA	BB	AA	BB	BB	AA	AA	BB	BB	BB	AA	AA	AA	AA	AA	AA	AA	AA	BB	AA	AA	AA	AA	AA	AA	AA	AA	AA	AA	AA	-	BB	AA	-	BB
chr4A_720023307	136.384	4A	720023307	A/C	AA	BB	BB	AA	AA	BB	BB	BB	BB	BB	AA	BB	AA	BB	BB	AA	AA	BB	BB	BB	AA	AA	AA	AA	AA	AA	AA	AA	BB	AA	AA	AA	AA	AA	AA	AA	AA	AA	AA	AA	BB	BB	AA	BB	BB
chr4A_720046558	136.384	4A	720046558	T/G	AA	BB	BB	AA	AA	BB	BB	-	BB	BB	AA	BB	AA	BB	BB	AA	AA	BB	BB	BB	AA	AA	AA	AA	AA	AA	AA	AA	-	AA	AA	AA	AA	AA	AA	AA	AA	AA	AA	AA	BB	BB	AA	BB	BB
chr4A_720046567	136.384	4A	720046567	T/C	AA	BB	BB	AA	AA	BB	BB	-	BB	BB	AA	BB	AA	BB	BB	AA	AA	BB	BB	BB	AA	AA	AA	AA	AA	AA	AA	AA	-	AA	AA	AA	AA	AA	AA	AA	AA	AA	AA	AA	BB	BB	AA	BB	BB
chr4A_720048624	136.384	4A	720048624	T/G	AA	BB	BB	AA	AA	BB	BB	BB	BB	BB	AA	BB	AA	BB	BB	AA	AA	BB	BB	BB	AA	AA	AA	AA	AA	AA	AA	-	BB	AA	AA	AA	AA	AA	AA	AA	AA	AA	AA	AA	BB	BB	AA	BB	BB
chr4A_720048627	136.384	4A	720048627	G/C	AA	BB	BB	AA	AA	BB	BB	BB	BB	BB	AA	BB	AA	BB	BB	AA	AA	BB	BB	BB	AA	AA	AA	AA	AA	AA	AA	-	BB	AA	AA	AA	AA	AA	AA	AA	AA	AA	AA	AA	BB	BB	AA	BB	BB
chr4A_720445508	136.384	4A	720445508	G/A	AA	BB	BB	AA	AA	BB	BB	BB	BB	BB	AA	BB	AA	BB	BB	AA	AA	BB	BB	BB	AA	AA	AA	AA	AA	AA	AA	-	BB	AA	AA	AA	AA	AA	AA	AA	AA	AA	AA	AA	BB	BB	AA	BB	BB
chr4A_721116745	136.384	4A	721116745	C/G	AA	BB	BB	AA	AA	BB	BB	-	BB	BB	AA	BB	AA	BB	BB	AA	AA	BB	BB	BB	AA	AA	AA	AA	AA	AA	AA	-	BB	AA	AA	AA	AA	AA	AA	AA	AA	AA	AA	AA	BB	BB	AA	BB	BB
chr4A_726107413	149.682	4A	726107413	T/A	AA	AA	BB	AA	AA	BB	BB	BB	BB	BB	AA	BB	AA	BB	BB	BB	AA	BB	BB	BB	AA	AA	AA	AA	AA	AA	AA	AA	BB	AA	AA	AA	AA	AA	AA	AA	BB	AA	BB	AA	BB	BB	AA	BB	BB
chr4A_726107428	149.682	4A	726107428	C/T	AA	AA	BB	AA	AA	BB	BB	BB	BB	BB	AA	BB	AA	BB	BB	BB	AA	BB	BB	BB	AA	AA	AA	AA	AA	AA	AA	AA	BB	AA	AA	AA	AA	AA	AA	AA	BB	AA	BB	AA	BB	BB	AA	BB	BB
chr4A_726107495	149.682	4A	726107495	C/T	AA	AA	BB	AA	AA	BB	BB	BB	BB	BB	AA	BB	AA	BB	BB	BB	AA	BB	BB	BB	AA	AA	AA	AA	AA	AA	AA	AA	BB	AA	AA	AA	AA	AA	AA	AA	BB	AA	BB	AA	BB	BB	AA	BB	BB
chr4A_726107517	149.682	4A	726107517	C/T	AA	AA	BB	AA	AA	BB	BB	BB	BB	BB	AA	BB	AA	BB	BB	BB	AA	BB	BB	BB	AA	AA	AA	AA	AA	AA	AA	AA	BB	AA	AA	AA	AA	AA	AA	AA	BB	AA	BB	AA	BB	BB	AA	BB	BB
chr4A_726107558	149.682	4A	726107558	G/A	AA	AA	BB	AA	AA	BB	BB	BB	BB	BB	AA	BB	AA	BB	BB	BB	AA	BB	BB	BB	AA	AA	AA	AA	AA	AA	AA	AA	BB	AA	AA	AA	AA	AA	AA	AA	BB	AA	BB	AA	BB	BB	AA	BB	BB
chr4A_726315916	149.682	4A	726315916	C/A	AA	AA	BB	AA	AA	BB	BB	BB	BB	BB	AA	BB	AA	BB	BB	BB	AA	BB	BB	BB	AA	AA	AA	AA	AA	AA	AA	AA	BB	AA	AA	AA	AA	AA	AA	AA	BB	AA	BB	AA	BB	BB	AA	BB	BB
chr4A_726576388	149.682	4A	726576388	C/T	AA	AA	-	AA	AA	BB	BB	BB	BB	-	AA	BB	AA	BB	BB	BB	AA	BB	BB	BB	AA	AA	AA	AA	AA	-	AA	AA	BB	AA	AA	AA	AA	-	AA	AA	BB	AA	BB	AA	BB	BB	AA	BB	BB
chr4A_727088323	149.682	4A	727088323	C/T	AA	AA	BB	AA	AA	BB	BB	BB	BB	BB	AA	BB	-	BB	BB	BB	AA	BB	BB	BB	AA	AA	AA	AA	AA	AA	AA	AA	BB	AA	AA	AA	AA	AA	AA	AA	BB	AA	BB	AA	BB	BB	AA	BB	BB
chr4A_728103997	149.682	4A	728103997	C/G	AA	AA	BB	AA	AA	BB	BB	BB	BB	BB	AA	BB	AA	BB	BB	BB	AA	BB	BB	BB	AA	AA	AA	AA	AA	AA	AA	AA	BB	AA	AA	AA	AA	AA	AA	AA	BB	AA	BB	AA	-	BB	AA	BB	BB
chr4A_730188534	149.682	4A	730188534	C/T	AA	AA	BB	AA	AA	BB	BB	BB	BB	BB	AA	BB	AA	BB	BB	BB	AA	BB	BB	BB	AA	AA	AA	AA	AA	AA	AA	AA	BB	AA	AA	AA	AA	AA	AA	AA	BB	AA	BB	AA	BB	BB	AA	BB	BB
chr4A_731197784	149.682	4A	731197784	A/T	AA	AA	BB	AA	AA	BB	BB	BB	BB	BB	AA	BB	AA	BB	BB	BB	AA	BB	BB	BB	AA	AA	AA	AA	AA	AA	AA	AA	BB	AA	AA	AA	AA	AA	AA	AA	BB	AA	BB	AA	BB	BB	AA	BB	BB
chr4A_731340072	150.772	4A	731340072	T/C	AA	AA	BB	AA	AA	BB	BB	BB	BB	BB	AA	BB	AA	BB	BB	BB	AA	BB	BB	BB	AA	AA	AA	AA	AA	AA	AA	-	BB	AA	AA	AA	AA	AA	AA	AA	BB	AA	BB	AA	BB	BB	AA	BB	BB
chr4A_731973080	150.772	4A	731973080	G/A	AA	AA	BB	AA	AA	BB	BB	BB	BB	BB	AA	BB	AA	BB	BB	BB	AA	BB	BB	BB	AA	AA	AA	AA	AA	AA	AA	AA	BB	AA	AA	AA	AA	AA	AA	AA	BB	AA	BB	AA	BB	BB	AA	BB	BB
chr4A_731973089	150.772	4A	731973089	A/C	AA	AA	BB	AA	AA	BB	BB	BB	BB	BB	AA	BB	AA	BB	BB	BB	AA	BB	BB	BB	AA	AA	AA	AA	AA	AA	AA	AA	BB	AA	AA	AA	AA	AA	AA	AA	BB	AA	BB	AA	BB	BB	AA	BB	BB
chr4A_731973103	150.772	4A	731973103	T/A	AA	AA	BB	AA	AA	BB	BB	BB	BB	BB	AA	BB	AA	BB	BB	BB	AA	BB	BB	BB	AA	AA	AA	AA	AA	AA	AA	AA	BB	AA	AA	AA	AA	AA	AA	AA	BB	AA	BB	AA	BB	BB	AA	BB	BB
chr4A_732555831	150.772	4A	732555831	C/T	AA	AA	BB	AA	AA	BB	BB	BB	BB	BB	AA	BB	AA	BB	BB	BB	AA	BB	BB	BB	AA	AA	AA	AA	AA	AA	AA	-	BB	AA	AA	AA	AA	AA	AA	AA	BB	AA	BB	AA	BB	BB	AA	BB	BB
chr4A_732555873	150.772	4A	732555873	A/C	AA	AA	BB	AA	AA	BB	BB	BB	BB	BB	AA	BB	AA	BB	BB	BB	AA	BB	BB	BB	AA	AA	AA	AA	AA	AA	AA	-	BB	AA	AA	AA	AA	AA	AA	AA	BB	AA	BB	AA	BB	BB	AA	BB	BB
chr4A_733422471	150.772	4A	733422471	A/G	AA	AA	BB	AA	AA	BB	BB	-	BB	BB	AA	BB	AA	BB	-	BB	AA	BB	-	BB	AA	AA	AA	AA	AA	AA	AA	AA	BB	AA	AA	AA	AA	AA	AA	AA	BB	AA	BB	AA	BB	BB	AA	BB	BB
chr4A_733513175	150.772	4A	733513175	C/A	AA	AA	BB	AA	AA	BB	BB	BB	BB	BB	AA	BB	AA	BB	-	BB	AA	BB	BB	BB	AA	AA	AA	AA	AA	AA	AA	AA	BB	AA	AA	AA	AA	AA	AA	AA	BB	AA	BB	AA	BB	BB	AA	BB	BB
chr4A_733696385	150.772	4A	733696385	G/T	AA	AA	-	AA	AA	BB	BB	BB	BB	BB	AA	BB	AA	BB	BB	BB	AA	BB	BB	BB	AA	AA	AA	AA	AA	AA	AA	AA	BB	AA	AA	AA	AA	AA	AA	AA	BB	AA	BB	AA	BB	BB	AA	BB	BB
chr4A_733713714	150.772	4A	733713714	G/A	AA	AA	BB	AA	AA	BB	BB	BB	BB	BB	AA	BB	AA	BB	BB	BB	AA	BB	BB	BB	AA	AA	AA	AA	AA	AA	AA	AA	BB	AA	AA	AA	AA	AA	AA	AA	-	AA	BB	AA	BB	BB	AA	BB	BB
chr4A_734050342	151.863	4A	734050342	G/A	AA	AA	BB	AA	AA	BB	BB	BB	BB	BB	AA	BB	AA	BB	BB	BB	AA	BB	BB	BB	AA	AA	AA	AA	AA	AA	AA	AA	BB	-	AA	AA	AA	AA	AA	AA	BB	AA	BB	AA	BB	BB	AA	BB	AA
chr4A_734459614	151.863	4A	734459614	C/T	AA	AA	BB	AA	AA	BB	-	BB	BB	BB	AA	BB	AA	-	BB	-	AA	BB	BB	BB	AA	AA	AA	AA	AA	AA	AA	AA	BB	AA	AA	AA	AA	AA	AA	AA	BB	AA	BB	AA	BB	BB	AA	BB	AA
chr4A_738816515	152.966	4A	738816515	G/A	AA	AA	BB	AA	AA	BB	BB	BB	BB	BB	AA	BB	AA	BB	BB	BB	AA	BB	BB	BB	AA	AA	AA	AA	-	AA	AA	AA	BB	AA	AA	AA	AA	AA	AA	AA	BB	AA	BB	AA	BB	BB	AA	BB	AA
chr4A_739279319	152.966	4A	739279319	A/G	AA	AA	BB	AA	AA	BB	BB	BB	BB	BB	AA	BB	AA	BB	BB	BB	AA	BB	-	BB	AA	AA	AA	AA	BB	AA	AA	AA	BB	AA	AA	AA	AA	AA	AA	AA	BB	AA	BB	AA	BB	BB	AA	BB	AA
chr4A_739279320	152.966	4A	739279320	T/A	AA	AA	BB	AA	AA	BB	BB	BB	BB	BB	AA	BB	AA	BB	BB	BB	AA	BB	-	BB	AA	AA	AA	AA	BB	AA	AA	AA	BB	AA	AA	AA	AA	AA	AA	AA	BB	AA	BB	AA	BB	BB	AA	BB	AA
chr4A_739787978	157.462	4A	739787978	G/A	AA	AA	-	AA	AA	BB	BB	BB	BB	BB	AA	BB	AA	BB	BB	BB	AA	BB	BB	BB	AA	AA	AA	AA	BB	-	AA	-	BB	AA	AA	AA	AA	AA	AA	-	BB	AA	BB	AA	BB	BB	AA	BB	AA
chr4A_740601764	157.462	4A	740601764	A/G	AA	AA	-	AA	AA	BB	BB	BB	BB	BB	AA	BB	AA	BB	BB	BB	AA	BB	BB	BB	AA	AA	AA	AA	BB	AA	AA	AA	BB	AA	AA	AA	AA	AA	AA	AA	BB	AA	BB	AA	BB	BB	AA	BB	AA
chr4A_740601777	157.462	4A	740601777	G/A	AA	AA	-	AA	AA	BB	BB	BB	BB	BB	AA	BB	AA	BB	BB	BB	AA	BB	BB	BB	AA	AA	AA	AA	BB	AA	AA	AA	BB	AA	AA	AA	AA	AA	AA	AA	BB	AA	BB	AA	BB	BB	AA	BB	AA
chr4A_742581970	157.462	4A	742581970	G/A	AA	AA	AA	AA	AA	BB	BB	BB	BB	BB	AA	BB	AA	BB	BB	BB	AA	BB	BB	-	AA	AA	AA	AA	-	AA	AA	-	BB	AA	AA	AA	AA	AA	AA	AA	BB	AA	BB	AA	BB	BB	AA	BB	AA
chr4A_742582021	157.462	4A	742582021	A/C	AA	AA	AA	AA	AA	BB	BB	BB	BB	BB	AA	BB	AA	BB	BB	BB	AA	BB	BB	-	AA	AA	AA	AA	BB	AA	AA	-	BB	AA	AA	AA	AA	AA	AA	AA	BB	AA	BB	AA	BB	BB	AA	BB	AA
chr4A_742751398	157.462	4A	742751398	C/A	AA	AA	AA	AA	AA	BB	BB	BB	BB	BB	AA	BB	AA	BB	BB	BB	AA	BB	BB	BB	AA	AA	AA	AA	BB	AA	AA	AA	BB	AA	AA	AA	AA	AA	AA	AA	BB	AA	BB	AA	BB	BB	AA	BB	AA
chr4A_742751408	157.462	4A	742751408	C/T	AA	AA	AA	AA	AA	BB	BB	BB	BB	BB	AA	BB	AA	BB	BB	BB	AA	BB	BB	BB	AA	AA	AA	AA	BB	AA	AA	AA	BB	AA	AA	AA	AA	AA	AA	AA	BB	AA	BB	AA	BB	BB	AA	BB	AA
chr4A_742751458	157.462	4A	742751458	G/A	AA	AA	AA	AA	AA	BB	BB	BB	BB	BB	AA	BB	AA	BB	BB	BB	AA	BB	BB	BB	AA	AA	AA	AA	BB	AA	AA	AA	BB	AA	AA	AA	AA	AA	AA	AA	BB	AA	BB	AA	BB	BB	AA	BB	AA
chr4A_742751464	157.462	4A	742751464	G/A	AA	AA	AA	AA	AA	BB	BB	BB	BB	BB	AA	BB	AA	BB	BB	BB	AA	BB	BB	BB	AA	AA	AA	AA	BB	AA	AA	AA	BB	AA	AA	AA	AA	AA	AA	AA	BB	AA	BB	AA	BB	BB	AA	BB	AA
chr4A_744422359	158.615	4A	744422359	G/C	AA	AA	AA	AA	AA	-	BB	BB	BB	-	-	BB	AA	BB	BB	BB	AA	BB	BB	-	AA	AA	AA	AA	-	AA	AA	AA	BB	AA	AA	AA	AA	AA	AA	AA	BB	BB	BB	AA	BB	BB	AA	BB	AA
chr5A_258789917	0	5A	258789917	C/T	AA	AA	AA	AA	AA	AA	AA	AA	AA	AA	AA	AA	AA	-	AA	AA	BB	BB	AA	BB	AA	AA	AA	AA	AA	AA	AA	AA	BB	AA	BB	AA	BB	AA	AA	BB	BB	BB	BB	AA	AA	BB	AA	BB	BB
chr5A_341942326	0	5A	341942326	T/C	AA	AA	AA	AA	AA	AA	AA	AA	AA	AA	AA	AA	AA	-	AA	AA	BB	BB	AA	BB	AA	AA	AA	AA	AA	AA	AA	AA	BB	AA	BB	AA	BB	-	AA	-	BB	BB	BB	-	AA	BB	AA	BB	BB
chr5A_380823821	3.16607	5A	380823821	T/G	BB	AA	BB	AA	BB	AA	BB	AA	BB	BB	BB	BB	BB	BB	BB	BB	BB	BB	AA	BB	AA	AA	AA	AA	AA	AA	AA	-	BB	AA	BB	AA	BB	AA	AA	BB	BB	BB	BB	AA	AA	BB	AA	BB	BB
chr5A_383875314	3.16607	5A	383875314	A/G	BB	AA	BB	AA	BB	AA	BB	AA	BB	BB	BB	BB	BB	BB	BB	BB	BB	BB	AA	BB	AA	AA	AA	AA	AA	AA	AA	-	BB	AA	BB	AA	BB	AA	AA	BB	BB	BB	BB	AA	AA	BB	AA	BB	BB
chr5A_436627350	4.60259	5A	436627350	A/T	BB	AA	BB	AA	BB	AA	BB	AA	BB	BB	BB	BB	BB	BB	BB	BB	BB	BB	AA	BB	AA	AA	AA	AA	AA	AA	AA	AA	BB	AA	BB	AA	BB	AA	AA	BB	BB	BB	BB	AA	AA	BB	AA	BB	BB
chr5A_436890406	4.60259	5A	436890406	A/G	BB	AA	BB	AA	BB	AA	BB	AA	BB	BB	BB	BB	BB	BB	BB	BB	BB	BB	AA	BB	AA	AA	AA	AA	AA	AA	AA	AA	BB	AA	BB	AA	BB	AA	AA	BB	BB	BB	BB	AA	AA	BB	AA	BB	BB
chr5A_437344490	5.13324	5A	437344490	T/C	BB	AA	BB	AA	BB	AA	BB	AA	BB	BB	BB	BB	BB	BB	BB	BB	-	BB	AA	BB	AA	AA	AA	AA	AA	AA	AA	AA	BB	AA	BB	AA	BB	AA	AA	BB	BB	BB	BB	AA	AA	BB	AA	BB	BB
chr5A_437344533	5.13324	5A	437344533	C/G	BB	AA	BB	AA	BB	AA	BB	AA	BB	BB	BB	BB	BB	BB	BB	BB	-	BB	AA	BB	AA	AA	AA	AA	AA	AA	AA	AA	BB	AA	BB	AA	BB	AA	AA	BB	BB	BB	BB	AA	AA	BB	AA	BB	BB
chr5A_438408526	5.13324	5A	438408526	A/T	BB	AA	BB	AA	BB	AA	BB	AA	BB	BB	BB	BB	BB	BB	BB	BB	BB	-	AA	BB	AA	AA	AA	AA	AA	AA	AA	AA	BB	AA	BB	AA	BB	AA	AA	BB	BB	BB	BB	AA	AA	BB	AA	BB	BB
chr5A_438412090	5.13324	5A	438412090	G/C	BB	AA	BB	AA	BB	AA	BB	AA	BB	BB	BB	BB	BB	BB	BB	BB	BB	BB	AA	BB	AA	AA	AA	AA	AA	AA	AA	AA	BB	AA	BB	AA	BB	AA	AA	BB	BB	BB	BB	AA	AA	BB	AA	BB	BB
chr5A_451877086	6.62638	5A	451877086	C/G	BB	AA	BB	AA	BB	AA	BB	AA	BB	BB	BB	BB	BB	BB	BB	BB	BB	BB	AA	BB	AA	-	AA	AA	AA	AA	AA	AA	BB	AA	BB	AA	BB	AA	-	-	BB	BB	BB	BB	AA	BB	AA	BB	BB
chr5A_452287987	6.62638	5A	452287987	C/G	BB	AA	BB	AA	BB	AA	BB	AA	BB	BB	BB	BB	BB	BB	BB	BB	BB	BB	AA	BB	-	-	AA	AA	AA	AA	AA	-	BB	AA	BB	AA	BB	AA	AA	BB	BB	BB	BB	BB	AA	BB	AA	BB	BB
chr5A_461231177	9.01999	5A	461231177	T/C	BB	AA	BB	AA	BB	AA	BB	AA	-	BB	BB	BB	BB	BB	BB	BB	BB	BB	AA	BB	AA	AA	AA	AA	AA	AA	AA	AA	BB	AA	BB	AA	BB	-	AA	BB	BB	BB	AA	BB	AA	BB	AA	BB	AA
chr5A_463090155	9.01999	5A	463090155	T/C	BB	AA	BB	AA	BB	AA	BB	AA	BB	BB	BB	BB	BB	BB	BB	BB	BB	BB	AA	BB	AA	AA	AA	AA	AA	AA	AA	-	BB	AA	BB	AA	BB	AA	AA	BB	BB	BB	AA	BB	AA	BB	AA	BB	AA
chr5A_463090158	9.01999	5A	463090158	G/C	BB	AA	BB	AA	BB	AA	BB	AA	BB	BB	BB	BB	BB	BB	BB	BB	BB	BB	AA	BB	AA	AA	AA	AA	AA	AA	AA	-	BB	AA	BB	AA	BB	AA	AA	BB	BB	BB	AA	BB	AA	BB	AA	BB	AA
chr5A_464470946	9.01999	5A	464470946	G/A	BB	AA	BB	AA	BB	AA	BB	AA	BB	BB	BB	BB	BB	BB	BB	BB	BB	BB	AA	BB	AA	AA	AA	AA	AA	AA	AA	AA	BB	AA	BB	AA	BB	AA	AA	BB	BB	BB	AA	BB	AA	BB	AA	BB	AA
chr5A_464470972	9.01999	5A	464470972	G/A	BB	AA	BB	AA	BB	AA	BB	AA	BB	BB	BB	BB	BB	BB	BB	BB	BB	BB	AA	BB	AA	AA	AA	AA	AA	AA	AA	AA	BB	AA	BB	AA	BB	AA	AA	BB	BB	BB	AA	BB	AA	BB	AA	BB	AA
chr5A_466029658	9.01999	5A	466029658	C/T	BB	AA	BB	AA	BB	AA	BB	AA	BB	BB	BB	BB	BB	BB	BB	BB	BB	BB	AA	BB	AA	AA	AA	AA	AA	AA	AA	AA	BB	AA	BB	AA	BB	AA	AA	BB	BB	BB	AA	BB	AA	BB	AA	BB	AA
chr5A_467370076	9.01999	5A	467370076	T/C	BB	AA	BB	AA	BB	AA	BB	AA	BB	BB	BB	BB	BB	BB	BB	BB	BB	BB	AA	BB	AA	AA	AA	AA	AA	AA	AA	AA	BB	AA	BB	AA	BB	AA	AA	BB	BB	BB	AA	BB	AA	BB	AA	BB	AA
chr5A_467370141	9.01999	5A	467370141	G/T	BB	AA	BB	AA	BB	AA	BB	AA	BB	BB	BB	BB	BB	BB	BB	BB	BB	BB	AA	BB	AA	AA	AA	AA	AA	AA	AA	AA	BB	AA	BB	AA	BB	AA	AA	BB	BB	BB	AA	BB	AA	BB	AA	BB	AA
chr5A_467370155	9.01999	5A	467370155	A/G	BB	AA	BB	AA	BB	AA	BB	AA	BB	BB	BB	BB	BB	BB	BB	BB	BB	BB	AA	BB	AA	AA	AA	AA	AA	AA	AA	AA	BB	AA	BB	AA	BB	AA	AA	BB	BB	BB	AA	BB	AA	BB	AA	BB	AA
chr5A_469415844	9.01999	5A	469415844	G/A	BB	-	BB	-	BB	AA	BB	AA	BB	BB	BB	BB	BB	BB	BB	BB	BB	BB	AA	BB	AA	AA	AA	AA	AA	AA	AA	-	BB	AA	BB	AA	BB	AA	AA	BB	BB	BB	AA	BB	AA	BB	AA	BB	AA
chr5A_469415878	9.01999	5A	469415878	T/C	BB	AA	BB	AA	BB	AA	BB	AA	BB	BB	BB	BB	BB	BB	BB	BB	BB	BB	AA	BB	AA	AA	AA	AA	AA	AA	AA	-	BB	AA	BB	AA	BB	AA	AA	BB	BB	BB	AA	BB	AA	BB	AA	BB	AA
chr5A_469415904	9.01999	5A	469415904	A/G	BB	AA	BB	AA	BB	AA	BB	AA	BB	BB	BB	BB	BB	BB	BB	BB	BB	BB	AA	BB	AA	AA	AA	AA	AA	AA	AA	-	BB	AA	BB	AA	BB	AA	AA	BB	BB	BB	AA	BB	AA	BB	AA	BB	AA
chr5A_469896515	9.01999	5A	469896515	A/G	BB	AA	BB	AA	BB	AA	BB	AA	BB	BB	BB	BB	BB	BB	BB	BB	BB	BB	AA	BB	AA	AA	AA	AA	AA	AA	AA	-	BB	AA	BB	AA	BB	AA	AA	-	BB	BB	AA	-	AA	BB	AA	BB	AA
chr5A_470186553	9.01999	5A	470186553	A/T	BB	AA	BB	AA	BB	AA	BB	AA	BB	BB	BB	BB	BB	BB	BB	BB	BB	BB	AA	BB	AA	AA	AA	AA	AA	AA	AA	AA	BB	AA	BB	AA	BB	AA	AA	BB	BB	BB	AA	BB	AA	BB	AA	BB	AA
chr5A_471467266	9.01999	5A	471467266	G/A	BB	AA	BB	AA	BB	AA	BB	AA	BB	BB	BB	BB	BB	BB	BB	BB	BB	BB	AA	BB	AA	AA	AA	AA	AA	AA	AA	-	BB	AA	BB	AA	BB	AA	AA	BB	BB	BB	AA	BB	AA	BB	AA	BB	AA
chr5A_471476162	9.01999	5A	471476162	G/A	BB	AA	BB	AA	BB	AA	BB	AA	BB	-	BB	BB	BB	BB	BB	BB	BB	BB	AA	BB	AA	AA	AA	AA	AA	AA	AA	AA	BB	AA	BB	AA	BB	AA	AA	BB	BB	BB	AA	BB	AA	BB	AA	BB	AA
chr5A_471476169	9.01999	5A	471476169	G/C	BB	AA	BB	AA	BB	AA	BB	AA	BB	BB	BB	BB	BB	BB	BB	BB	BB	BB	AA	BB	AA	AA	AA	AA	AA	AA	AA	AA	BB	AA	BB	AA	BB	AA	AA	BB	BB	BB	AA	BB	AA	BB	AA	BB	AA
chr5A_471711666	9.01999	5A	471711666	C/T	BB	AA	BB	AA	BB	AA	BB	AA	BB	BB	BB	BB	BB	BB	BB	BB	BB	BB	AA	BB	AA	AA	AA	AA	AA	AA	AA	-	BB	AA	BB	AA	BB	AA	AA	BB	BB	BB	AA	BB	AA	BB	AA	BB	AA
chr5A_471711670	9.01999	5A	471711670	T/G	BB	AA	BB	AA	BB	AA	BB	AA	BB	BB	BB	BB	BB	BB	BB	BB	BB	BB	AA	BB	AA	AA	AA	AA	AA	AA	AA	-	BB	AA	BB	AA	BB	AA	AA	BB	BB	BB	AA	BB	AA	BB	AA	BB	AA
chr5A_471711808	9.01999	5A	471711808	T/C	BB	AA	BB	AA	BB	AA	BB	AA	BB	BB	BB	BB	BB	BB	BB	BB	BB	BB	AA	BB	AA	AA	AA	AA	AA	AA	AA	AA	BB	AA	BB	AA	BB	AA	AA	BB	BB	BB	AA	BB	AA	BB	AA	BB	AA
chr5A_471711816	9.01999	5A	471711816	C/G	BB	AA	BB	AA	BB	AA	BB	AA	BB	BB	BB	BB	BB	BB	BB	BB	BB	BB	AA	BB	AA	AA	AA	AA	AA	AA	AA	AA	BB	AA	BB	AA	BB	AA	AA	BB	BB	BB	AA	BB	AA	BB	AA	BB	AA
chr5A_471723479	9.01999	5A	471723479	T/C	BB	AA	BB	AA	BB	AA	BB	AA	BB	BB	BB	BB	BB	BB	BB	BB	BB	BB	AA	BB	AA	AA	AA	AA	AA	AA	AA	AA	BB	AA	BB	AA	BB	AA	AA	BB	BB	BB	AA	BB	AA	BB	-	BB	AA
chr5A_471723691	9.01999	5A	471723691	C/T	BB	AA	BB	AA	BB	AA	BB	AA	BB	BB	BB	BB	BB	BB	BB	BB	BB	BB	AA	BB	AA	AA	AA	AA	AA	AA	AA	AA	BB	AA	BB	AA	BB	AA	AA	BB	BB	BB	AA	BB	AA	BB	AA	BB	AA
chr5A_472435847	9.01999	5A	472435847	G/A	BB	AA	BB	AA	BB	AA	BB	AA	BB	BB	BB	BB	BB	BB	BB	BB	BB	BB	AA	BB	AA	AA	AA	AA	AA	AA	AA	AA	BB	AA	BB	AA	BB	AA	AA	BB	BB	BB	AA	BB	AA	BB	AA	BB	AA
chr5A_473010043	9.01999	5A	473010043	G/C	BB	AA	BB	AA	BB	AA	BB	AA	BB	BB	BB	BB	BB	BB	BB	BB	BB	BB	AA	BB	AA	AA	AA	AA	AA	AA	AA	AA	BB	AA	BB	AA	BB	AA	AA	BB	BB	BB	AA	BB	AA	BB	AA	BB	AA
chr5A_473010350	9.01999	5A	473010350	G/A	BB	AA	BB	AA	BB	AA	BB	AA	BB	BB	BB	BB	BB	BB	BB	BB	BB	BB	AA	BB	AA	AA	AA	AA	AA	AA	AA	AA	BB	AA	BB	AA	BB	AA	AA	BB	BB	BB	AA	BB	AA	BB	AA	BB	AA
chr5A_473010373	9.01999	5A	473010373	C/G	BB	AA	BB	AA	BB	AA	BB	AA	BB	BB	BB	BB	BB	BB	BB	BB	BB	BB	AA	BB	AA	AA	AA	AA	AA	AA	AA	AA	BB	AA	BB	AA	BB	AA	AA	BB	BB	BB	AA	BB	AA	BB	AA	BB	AA
chr5A_473024966	9.01999	5A	473024966	C/T	BB	AA	BB	AA	BB	AA	BB	AA	BB	BB	BB	BB	BB	BB	BB	BB	BB	BB	AA	BB	AA	AA	AA	AA	AA	AA	AA	AA	BB	AA	BB	AA	BB	AA	AA	BB	BB	BB	AA	BB	AA	BB	AA	BB	AA
chr5A_473099913	9.01999	5A	473099913	C/T	BB	AA	-	AA	BB	AA	BB	AA	BB	BB	BB	BB	BB	BB	BB	BB	BB	BB	AA	BB	AA	AA	AA	AA	-	AA	AA	-	BB	AA	BB	AA	BB	AA	AA	-	BB	BB	AA	BB	AA	BB	AA	BB	AA
chr5A_473233423	9.01999	5A	473233423	C/T	BB	AA	BB	AA	BB	AA	BB	AA	BB	BB	BB	BB	BB	BB	BB	BB	BB	BB	AA	BB	AA	AA	AA	AA	AA	AA	AA	-	BB	AA	BB	AA	BB	AA	AA	BB	BB	BB	AA	BB	AA	BB	AA	BB	AA
chr5A_473233465	9.01999	5A	473233465	C/T	BB	AA	BB	AA	BB	AA	BB	AA	BB	BB	BB	BB	BB	BB	BB	BB	BB	BB	AA	BB	AA	AA	AA	AA	AA	AA	AA	AA	BB	AA	BB	AA	BB	AA	AA	BB	BB	BB	AA	BB	AA	BB	AA	BB	AA
chr5A_473306954	9.01999	5A	473306954	G/A	BB	AA	BB	AA	BB	AA	BB	AA	BB	BB	BB	BB	BB	BB	BB	BB	BB	BB	AA	BB	AA	-	-	AA	AA	AA	AA	-	BB	AA	BB	AA	BB	AA	AA	BB	BB	BB	AA	BB	AA	-	AA	BB	AA
chr5A_473306956	9.01999	5A	473306956	G/A	BB	AA	BB	AA	BB	AA	BB	AA	BB	BB	BB	BB	BB	-	BB	BB	BB	BB	AA	BB	AA	-	-	AA	AA	AA	AA	-	BB	AA	BB	AA	BB	AA	AA	BB	BB	BB	AA	BB	AA	BB	AA	BB	AA
chr5A_473306967	9.01999	5A	473306967	T/C	BB	AA	BB	AA	BB	AA	BB	AA	BB	BB	BB	BB	BB	BB	BB	BB	BB	BB	AA	BB	AA	-	AA	AA	AA	AA	AA	AA	BB	AA	BB	AA	BB	AA	AA	BB	BB	BB	AA	BB	AA	BB	AA	BB	AA
chr5A_473308521	9.01999	5A	473308521	G/A	BB	AA	BB	AA	BB	AA	BB	AA	BB	BB	BB	BB	BB	BB	BB	BB	BB	BB	AA	BB	AA	AA	AA	AA	AA	AA	AA	AA	BB	AA	BB	AA	BB	AA	AA	BB	BB	BB	AA	BB	AA	BB	AA	BB	AA
chr5A_473308527	9.01999	5A	473308527	A/G	BB	AA	BB	AA	BB	AA	BB	AA	BB	BB	BB	BB	BB	BB	BB	BB	BB	BB	AA	BB	AA	AA	AA	AA	AA	AA	AA	AA	BB	AA	BB	AA	BB	AA	AA	BB	BB	BB	AA	BB	AA	BB	AA	BB	AA
chr5A_474580527	9.01999	5A	474580527	A/T	BB	AA	BB	AA	BB	AA	BB	AA	BB	BB	BB	BB	BB	-	BB	BB	BB	BB	AA	BB	AA	AA	AA	AA	AA	AA	AA	-	BB	AA	BB	AA	BB	AA	AA	BB	BB	BB	AA	BB	AA	BB	AA	BB	AA
chr5A_475599883	9.01999	5A	475599883	A/C	BB	AA	BB	AA	BB	AA	BB	AA	BB	BB	BB	BB	BB	BB	BB	BB	BB	BB	AA	BB	AA	AA	AA	AA	AA	AA	AA	-	BB	AA	BB	AA	BB	AA	AA	BB	BB	BB	AA	BB	AA	BB	AA	BB	AA
chr5A_475599914	9.01999	5A	475599914	C/T	BB	AA	BB	AA	BB	AA	BB	AA	BB	BB	BB	BB	BB	BB	BB	BB	BB	BB	AA	BB	AA	AA	AA	AA	AA	AA	AA	-	BB	AA	BB	AA	BB	AA	AA	BB	BB	BB	AA	BB	AA	BB	AA	BB	AA
chr5A_476073526	9.01999	5A	476073526	C/G	BB	AA	BB	AA	BB	AA	BB	AA	BB	BB	BB	BB	BB	BB	BB	BB	BB	BB	AA	BB	AA	AA	AA	AA	AA	AA	AA	AA	BB	AA	BB	AA	BB	AA	AA	BB	BB	BB	AA	BB	AA	BB	AA	BB	AA
chr5A_476668869	9.01999	5A	476668869	C/T	BB	AA	BB	AA	BB	AA	BB	AA	BB	BB	BB	BB	BB	BB	BB	BB	BB	BB	AA	BB	AA	AA	AA	AA	AA	AA	AA	AA	BB	AA	BB	AA	BB	AA	AA	BB	BB	BB	AA	-	AA	BB	AA	BB	AA
chr5A_476904622	9.01999	5A	476904622	C/T	BB	AA	BB	AA	BB	AA	BB	AA	BB	BB	BB	BB	BB	BB	BB	BB	BB	BB	AA	BB	AA	AA	AA	AA	AA	AA	AA	AA	BB	AA	BB	AA	BB	AA	AA	BB	BB	BB	AA	BB	AA	BB	AA	BB	AA
chr5A_476904661	9.01999	5A	476904661	C/G	BB	AA	BB	AA	BB	AA	BB	AA	BB	BB	BB	BB	BB	BB	BB	BB	BB	BB	AA	BB	AA	AA	AA	AA	AA	AA	AA	AA	BB	AA	BB	AA	BB	AA	AA	BB	BB	BB	AA	BB	AA	BB	AA	BB	AA
chr5A_480507493	12.2862	5A	480507493	T/C	AA	AA	BB	AA	BB	AA	BB	AA	BB	AA	BB	BB	BB	BB	BB	BB	BB	BB	AA	BB	AA	AA	AA	AA	-	AA	AA	-	BB	AA	BB	BB	BB	AA	AA	BB	BB	BB	AA	BB	AA	BB	AA	BB	AA
chr5A_480551071	12.2862	5A	480551071	C/T	AA	AA	BB	AA	BB	AA	BB	AA	BB	AA	BB	BB	BB	BB	BB	BB	BB	BB	AA	BB	AA	AA	AA	AA	AA	AA	AA	AA	BB	AA	BB	BB	BB	AA	AA	BB	BB	BB	AA	BB	AA	BB	AA	BB	AA
chr5A_482358319	12.2862	5A	482358319	C/G	AA	AA	BB	AA	BB	AA	BB	AA	BB	AA	BB	BB	BB	BB	BB	BB	BB	BB	AA	BB	AA	AA	AA	AA	AA	AA	AA	AA	BB	AA	BB	BB	BB	AA	AA	BB	BB	BB	AA	BB	AA	BB	AA	BB	AA
chr5A_482358326	12.2862	5A	482358326	A/G	AA	AA	BB	AA	BB	AA	BB	AA	BB	AA	BB	BB	BB	BB	BB	BB	BB	BB	AA	BB	AA	AA	AA	AA	AA	AA	AA	AA	BB	AA	BB	BB	BB	AA	AA	BB	BB	BB	AA	BB	AA	BB	AA	BB	AA
chr5A_482438822	12.2862	5A	482438822	G/A	AA	AA	BB	AA	BB	AA	BB	AA	BB	AA	BB	BB	BB	BB	BB	BB	BB	BB	AA	BB	AA	AA	AA	AA	AA	AA	AA	-	BB	AA	BB	BB	BB	AA	AA	BB	BB	BB	AA	BB	AA	BB	AA	BB	AA
chr5A_487755214	12.2862	5A	487755214	C/G	AA	AA	BB	AA	BB	AA	BB	AA	BB	AA	BB	BB	BB	BB	BB	BB	BB	BB	AA	BB	AA	AA	AA	AA	AA	AA	AA	AA	BB	AA	BB	BB	BB	AA	AA	BB	BB	BB	AA	BB	AA	BB	AA	BB	AA
chr5A_488028637	12.2862	5A	488028637	C/T	AA	AA	BB	AA	BB	AA	BB	AA	BB	AA	BB	BB	BB	BB	BB	BB	BB	BB	AA	BB	AA	AA	AA	AA	AA	AA	AA	AA	BB	AA	BB	BB	BB	AA	AA	BB	BB	BB	AA	BB	AA	BB	AA	BB	AA
chr5A_489840286	12.2862	5A	489840286	C/T	AA	AA	BB	AA	BB	AA	BB	AA	BB	AA	BB	BB	BB	BB	BB	BB	BB	BB	AA	BB	AA	AA	-	-	AA	AA	AA	-	BB	AA	BB	BB	BB	AA	AA	BB	BB	BB	AA	BB	AA	BB	AA	BB	AA
chr5A_489932852	12.2862	5A	489932852	C/A	AA	AA	BB	AA	BB	AA	BB	AA	BB	AA	BB	BB	BB	BB	BB	BB	BB	BB	AA	BB	AA	AA	AA	AA	AA	AA	AA	AA	BB	AA	BB	BB	BB	AA	AA	BB	BB	BB	AA	BB	AA	BB	AA	BB	AA
chr5A_496135769	13.4035	5A	496135769	A/G	AA	AA	BB	AA	BB	AA	BB	AA	BB	AA	BB	BB	BB	BB	BB	BB	BB	BB	AA	BB	AA	AA	AA	AA	AA	AA	AA	AA	BB	AA	BB	BB	BB	AA	AA	BB	BB	BB	AA	BB	AA	BB	AA	-	AA
chr5A_496500003	14.522	5A	496500003	T/C	AA	AA	BB	AA	BB	AA	BB	AA	BB	AA	BB	BB	BB	BB	BB	BB	BB	BB	AA	BB	AA	AA	AA	AA	AA	AA	AA	-	BB	AA	AA	BB	BB	AA	AA	BB	BB	BB	AA	BB	AA	BB	AA	BB	AA
chr5A_496500029	14.522	5A	496500029	G/A	AA	AA	BB	AA	BB	AA	BB	AA	BB	AA	BB	BB	BB	BB	BB	BB	BB	BB	AA	BB	AA	AA	AA	AA	AA	AA	AA	-	BB	AA	AA	BB	BB	AA	AA	BB	BB	BB	AA	BB	AA	BB	AA	BB	AA
chr5A_502587871	14.522	5A	502587871	C/G	AA	AA	BB	AA	BB	-	BB	AA	BB	AA	BB	BB	BB	-	BB	BB	BB	BB	AA	BB	AA	AA	AA	AA	AA	AA	AA	AA	BB	AA	AA	BB	BB	AA	AA	BB	BB	BB	AA	BB	AA	BB	AA	BB	AA
chr5A_502587902	14.522	5A	502587902	G/A	AA	AA	BB	AA	BB	-	BB	AA	BB	AA	BB	BB	BB	-	BB	BB	BB	BB	AA	BB	AA	AA	AA	AA	AA	AA	AA	AA	BB	AA	AA	BB	BB	AA	AA	BB	BB	-	AA	BB	AA	BB	AA	BB	AA
chr5A_503430492	14.522	5A	503430492	G/T	AA	AA	BB	AA	BB	AA	BB	AA	BB	AA	BB	BB	BB	BB	BB	BB	BB	BB	AA	BB	AA	AA	AA	AA	AA	AA	AA	AA	BB	AA	AA	BB	BB	AA	AA	BB	BB	BB	AA	BB	AA	BB	AA	BB	AA
chr5A_503872586	14.522	5A	503872586	A/G	AA	AA	BB	AA	BB	AA	BB	AA	BB	AA	BB	BB	BB	BB	BB	BB	BB	BB	AA	BB	AA	AA	AA	AA	AA	AA	AA	AA	BB	AA	AA	BB	BB	AA	AA	BB	BB	BB	AA	BB	AA	BB	AA	BB	AA
chr5A_510445229	14.522	5A	510445229	A/T	AA	AA	BB	AA	BB	AA	BB	AA	BB	AA	BB	BB	BB	BB	BB	BB	BB	BB	AA	BB	AA	AA	AA	AA	AA	AA	AA	AA	BB	AA	AA	BB	BB	AA	AA	BB	BB	BB	AA	BB	AA	BB	AA	BB	AA
chr5A_510448626	14.522	5A	510448626	A/G	AA	AA	BB	AA	BB	AA	BB	AA	BB	AA	-	BB	BB	BB	BB	BB	BB	BB	AA	BB	AA	AA	AA	AA	AA	AA	AA	AA	BB	AA	AA	BB	BB	AA	AA	BB	BB	BB	AA	BB	AA	BB	AA	BB	AA
chr5A_512458536	14.522	5A	512458536	T/C	AA	AA	BB	AA	BB	AA	BB	-	BB	AA	BB	BB	BB	BB	BB	BB	BB	BB	AA	BB	AA	AA	AA	AA	AA	AA	AA	AA	BB	AA	AA	BB	BB	AA	AA	BB	BB	BB	AA	BB	AA	BB	AA	BB	AA
chr5A_512458775	14.522	5A	512458775	A/T	AA	AA	BB	AA	BB	AA	BB	AA	BB	AA	BB	BB	BB	BB	-	BB	-	BB	AA	BB	AA	AA	AA	AA	AA	AA	AA	AA	BB	AA	AA	-	BB	AA	AA	BB	BB	BB	AA	BB	AA	BB	AA	BB	AA
chr5A_512585821	14.522	5A	512585821	C/T	AA	AA	BB	AA	BB	AA	BB	AA	BB	AA	BB	BB	BB	BB	BB	BB	BB	BB	AA	BB	AA	AA	AA	AA	AA	AA	AA	AA	BB	AA	AA	BB	BB	AA	AA	BB	BB	BB	AA	BB	AA	BB	AA	BB	AA
chr5A_512599946	14.522	5A	512599946	T/C	AA	AA	BB	AA	BB	AA	BB	AA	BB	AA	BB	BB	BB	BB	BB	BB	BB	BB	AA	BB	AA	AA	AA	AA	AA	AA	AA	AA	BB	AA	AA	BB	BB	AA	AA	BB	BB	BB	AA	BB	AA	BB	AA	BB	AA
chr5A_523576428	14.522	5A	523576428	T/C	AA	AA	-	AA	BB	AA	BB	AA	BB	AA	BB	BB	BB	BB	-	BB	BB	BB	BB	BB	AA	AA	AA	AA	AA	AA	AA	AA	BB	AA	AA	BB	BB	AA	AA	BB	BB	BB	AA	BB	AA	BB	AA	BB	AA
chr5A_526659979	17.7756	5A	526659979	G/C	AA	-	BB	AA	BB	-	BB	AA	BB	AA	BB	BB	BB	BB	BB	BB	BB	AA	BB	BB	-	AA	AA	AA	AA	-	AA	-	BB	AA	AA	BB	BB	-	AA	BB	BB	BB	AA	BB	AA	BB	AA	BB	AA
chr5A_528276857	17.7756	5A	528276857	G/A	AA	AA	BB	AA	BB	-	BB	AA	BB	AA	BB	BB	BB	BB	BB	BB	BB	AA	BB	BB	AA	AA	AA	AA	AA	AA	AA	AA	BB	AA	AA	BB	BB	AA	AA	BB	BB	BB	AA	BB	AA	BB	AA	BB	AA
chr5A_529308438	17.7756	5A	529308438	A/G	AA	AA	BB	AA	BB	AA	BB	AA	BB	AA	BB	BB	BB	BB	-	-	BB	AA	BB	BB	AA	AA	AA	AA	-	-	AA	AA	BB	AA	AA	BB	BB	AA	AA	BB	BB	BB	AA	BB	AA	BB	AA	BB	AA
chr5A_529810082	17.7756	5A	529810082	T/C	AA	AA	BB	AA	BB	AA	BB	AA	BB	AA	BB	BB	BB	BB	BB	BB	BB	AA	BB	BB	AA	AA	AA	AA	AA	AA	AA	AA	BB	AA	AA	BB	BB	AA	AA	BB	BB	BB	AA	BB	AA	BB	AA	BB	AA
chr5A_535524439	17.7756	5A	535524439	T/G	AA	AA	-	AA	BB	AA	BB	-	BB	AA	BB	BB	BB	BB	BB	BB	BB	AA	BB	BB	AA	AA	AA	AA	AA	AA	AA	-	BB	AA	AA	BB	BB	AA	AA	BB	BB	-	AA	BB	AA	BB	AA	BB	AA
chr5A_535528394	17.7756	5A	535528394	T/C	AA	AA	BB	AA	BB	AA	BB	AA	BB	AA	BB	BB	BB	BB	BB	BB	BB	AA	BB	BB	AA	AA	AA	AA	AA	AA	AA	AA	BB	AA	AA	BB	BB	AA	AA	BB	BB	BB	AA	BB	AA	BB	AA	BB	AA
chr5A_535531324	17.7756	5A	535531324	G/C	AA	AA	BB	AA	BB	AA	BB	AA	BB	AA	BB	BB	BB	-	BB	BB	-	AA	BB	BB	AA	AA	AA	AA	AA	AA	AA	-	BB	AA	AA	BB	BB	AA	AA	-	BB	BB	AA	BB	AA	BB	AA	BB	AA
chr5A_546519113	24.5936	5A	546519113	G/C	AA	AA	BB	AA	BB	AA	-	AA	BB	AA	BB	BB	-	BB	BB	BB	-	AA	BB	BB	AA	AA	AA	AA	AA	AA	AA	AA	BB	AA	AA	BB	AA	AA	AA	BB	BB	BB	AA	BB	AA	BB	AA	AA	AA
chr5A_548422522	30.897	5A	548422522	G/A	AA	AA	BB	AA	BB	AA	BB	AA	BB	AA	BB	BB	BB	BB	BB	BB	BB	AA	BB	BB	AA	AA	AA	AA	AA	AA	AA	AA	BB	AA	AA	BB	AA	AA	AA	BB	BB	-	AA	BB	AA	BB	AA	AA	AA
chr5A_548503724	31.9847	5A	548503724	A/G	AA	AA	BB	AA	BB	AA	BB	AA	BB	AA	BB	BB	BB	BB	BB	BB	BB	AA	BB	BB	AA	AA	AA	AA	AA	AA	AA	AA	BB	AA	AA	BB	AA	AA	-	BB	BB	BB	AA	BB	AA	BB	AA	AA	AA
chr5A_548988060	31.9847	5A	548988060	T/G	AA	AA	BB	AA	BB	AA	BB	AA	BB	AA	BB	BB	BB	BB	BB	BB	BB	AA	BB	BB	AA	AA	AA	AA	AA	AA	AA	AA	BB	AA	AA	BB	AA	AA	AA	BB	BB	BB	AA	BB	AA	BB	AA	AA	AA
chr5A_548988061	31.9847	5A	548988061	G/A	AA	AA	BB	AA	BB	AA	BB	AA	BB	AA	BB	BB	BB	BB	BB	BB	BB	AA	BB	BB	AA	AA	AA	AA	AA	AA	AA	AA	BB	AA	AA	BB	AA	AA	AA	BB	BB	BB	AA	BB	AA	BB	AA	AA	AA
chr5A_549157188	31.9847	5A	549157188	A/G	AA	AA	BB	AA	BB	AA	BB	AA	BB	AA	BB	BB	BB	BB	BB	BB	BB	AA	BB	BB	AA	AA	AA	AA	AA	AA	AA	AA	BB	AA	AA	BB	AA	AA	AA	BB	BB	BB	AA	BB	AA	BB	AA	AA	AA
chr5A_549406817	34.2218	5A	549406817	C/G	AA	AA	BB	AA	BB	AA	BB	AA	BB	AA	BB	BB	BB	BB	BB	BB	BB	AA	BB	BB	AA	AA	AA	AA	AA	AA	AA	AA	BB	AA	AA	BB	AA	AA	AA	AA	BB	BB	AA	BB	AA	BB	AA	AA	AA
chr5A_550095481	34.2218	5A	550095481	C/T	AA	AA	BB	AA	BB	AA	BB	AA	BB	AA	BB	BB	BB	BB	BB	BB	BB	AA	BB	BB	AA	AA	AA	AA	AA	AA	AA	AA	BB	AA	AA	BB	-	AA	AA	AA	BB	BB	AA	BB	AA	BB	AA	AA	AA
chr5A_550570268	34.2218	5A	550570268	G/C	AA	AA	BB	AA	BB	AA	BB	AA	BB	AA	BB	BB	BB	BB	BB	BB	BB	AA	BB	BB	AA	AA	AA	AA	AA	AA	AA	AA	BB	AA	AA	BB	AA	AA	AA	AA	BB	BB	AA	BB	AA	BB	-	AA	AA
chr5A_551468171	34.2218	5A	551468171	C/T	AA	AA	BB	AA	BB	AA	BB	AA	BB	AA	BB	BB	BB	BB	BB	BB	BB	AA	BB	BB	AA	AA	AA	AA	AA	AA	AA	-	BB	AA	AA	BB	AA	AA	AA	AA	BB	BB	AA	BB	AA	BB	AA	AA	AA
chr5A_552869136	34.2218	5A	552869136	G/C	AA	AA	BB	AA	BB	AA	BB	AA	BB	AA	BB	BB	BB	BB	BB	BB	BB	AA	BB	BB	AA	AA	AA	AA	AA	AA	-	-	BB	AA	AA	BB	AA	AA	AA	AA	BB	BB	AA	BB	AA	BB	AA	AA	AA
chr5A_553168867	34.2218	5A	553168867	C/T	AA	AA	BB	AA	BB	AA	BB	AA	BB	AA	BB	BB	BB	BB	BB	BB	BB	AA	BB	BB	AA	AA	AA	AA	AA	AA	AA	AA	BB	AA	AA	BB	AA	AA	AA	AA	BB	BB	AA	BB	AA	BB	AA	AA	AA
chr5A_553339357	34.2218	5A	553339357	G/T	AA	AA	BB	AA	BB	AA	BB	AA	BB	AA	BB	BB	BB	BB	BB	BB	BB	AA	BB	BB	AA	AA	AA	AA	AA	AA	AA	AA	BB	AA	AA	BB	AA	AA	AA	AA	BB	BB	AA	BB	AA	BB	AA	AA	AA
chr5A_554079233	34.2218	5A	554079233	C/G	AA	AA	BB	AA	BB	AA	BB	AA	BB	AA	BB	BB	BB	BB	BB	BB	BB	AA	BB	BB	AA	AA	AA	AA	AA	AA	AA	-	BB	AA	AA	BB	AA	AA	AA	AA	BB	BB	AA	BB	AA	BB	AA	AA	AA
chr5A_554978679	37.7475	5A	554978679	C/T	AA	AA	BB	AA	BB	AA	BB	AA	BB	AA	BB	BB	BB	BB	BB	BB	BB	AA	BB	BB	AA	AA	AA	AA	AA	AA	AA	AA	BB	AA	AA	BB	AA	BB	AA	AA	BB	BB	AA	BB	AA	BB	AA	AA	AA
chr5A_554978682	37.7475	5A	554978682	C/T	AA	AA	BB	AA	BB	AA	BB	AA	BB	AA	BB	BB	BB	BB	BB	BB	BB	AA	BB	BB	AA	AA	AA	AA	AA	AA	AA	AA	BB	AA	AA	BB	AA	BB	AA	AA	BB	BB	AA	BB	AA	BB	AA	AA	AA
chr5A_554981383	37.7475	5A	554981383	G/C	AA	AA	BB	AA	BB	AA	BB	AA	BB	AA	BB	BB	BB	BB	BB	-	BB	AA	BB	BB	AA	AA	AA	AA	AA	AA	-	AA	BB	AA	AA	BB	AA	BB	AA	AA	-	BB	AA	BB	AA	BB	AA	AA	AA
chr5A_555209013	37.7475	5A	555209013	C/T	AA	AA	BB	AA	BB	AA	BB	AA	BB	AA	BB	BB	-	BB	BB	BB	BB	AA	BB	BB	AA	AA	AA	-	AA	-	AA	AA	BB	AA	AA	BB	AA	BB	AA	AA	BB	BB	AA	BB	AA	BB	AA	AA	AA
chr5A_555567203	37.7475	5A	555567203	G/A	AA	AA	BB	AA	BB	AA	BB	AA	BB	AA	BB	BB	-	BB	BB	-	BB	AA	BB	BB	AA	AA	AA	AA	AA	AA	AA	AA	BB	AA	AA	BB	AA	BB	AA	AA	BB	BB	AA	BB	AA	BB	AA	AA	AA
chr5A_556679866	37.7475	5A	556679866	C/T	AA	AA	BB	AA	BB	AA	BB	AA	BB	AA	BB	BB	BB	BB	BB	BB	BB	AA	BB	BB	AA	AA	AA	AA	AA	AA	AA	AA	BB	AA	AA	BB	AA	BB	AA	AA	BB	BB	AA	BB	AA	BB	AA	AA	AA
chr5A_556751101	37.7475	5A	556751101	G/A	AA	AA	BB	AA	BB	AA	BB	AA	BB	AA	BB	BB	-	BB	BB	BB	BB	AA	BB	BB	AA	AA	AA	AA	AA	AA	AA	AA	BB	AA	AA	BB	AA	BB	AA	AA	BB	BB	AA	BB	AA	BB	AA	AA	AA
chr5A_557120518	37.7475	5A	557120518	T/C	AA	AA	BB	AA	BB	AA	BB	AA	BB	AA	BB	BB	BB	BB	BB	-	BB	AA	BB	BB	AA	AA	AA	AA	AA	AA	AA	AA	-	AA	-	BB	AA	BB	AA	AA	BB	BB	AA	BB	AA	BB	AA	AA	AA
chr5A_562540562	41.2113	5A	562540562	C/T	AA	AA	BB	AA	BB	AA	BB	AA	BB	AA	BB	BB	BB	BB	BB	BB	BB	AA	BB	BB	AA	AA	AA	AA	AA	AA	AA	-	BB	BB	AA	BB	AA	BB	AA	AA	BB	BB	AA	BB	AA	BB	AA	AA	BB
chr5A_562786305	41.2113	5A	562786305	A/G	AA	AA	BB	AA	BB	AA	BB	AA	BB	AA	BB	BB	BB	BB	BB	BB	BB	AA	BB	BB	AA	AA	AA	AA	AA	AA	AA	AA	BB	BB	AA	BB	AA	BB	AA	AA	BB	BB	AA	BB	AA	BB	AA	AA	BB
chr5A_562896154	41.2113	5A	562896154	C/A	AA	AA	BB	AA	BB	AA	BB	AA	BB	AA	BB	BB	BB	BB	BB	BB	BB	AA	BB	BB	AA	AA	AA	AA	AA	AA	AA	AA	BB	BB	AA	BB	AA	BB	AA	AA	BB	BB	AA	BB	AA	BB	AA	AA	-
chr5A_564645435	41.2113	5A	564645435	C/T	AA	AA	BB	AA	BB	AA	BB	AA	BB	AA	BB	BB	BB	BB	BB	BB	BB	AA	BB	BB	AA	AA	AA	AA	AA	AA	AA	AA	BB	BB	AA	BB	AA	BB	AA	AA	BB	BB	AA	BB	AA	BB	AA	AA	BB
chr5A_565398445	41.2113	5A	565398445	G/C	AA	AA	BB	AA	BB	AA	BB	AA	BB	AA	BB	BB	BB	BB	BB	BB	BB	AA	BB	BB	AA	AA	AA	AA	AA	AA	AA	AA	BB	BB	AA	BB	AA	BB	AA	AA	BB	BB	AA	BB	AA	BB	AA	AA	BB
chr5A_565404931	41.2113	5A	565404931	C/T	AA	AA	BB	AA	BB	AA	BB	AA	BB	AA	BB	BB	BB	BB	BB	BB	BB	AA	BB	BB	AA	AA	AA	AA	AA	AA	AA	AA	BB	BB	AA	BB	AA	BB	AA	AA	BB	BB	AA	BB	AA	BB	AA	AA	BB
chr5A_565612406	41.2113	5A	565612406	C/A	AA	AA	BB	AA	BB	AA	BB	AA	BB	AA	BB	BB	BB	BB	BB	BB	BB	AA	BB	BB	AA	AA	AA	AA	AA	AA	AA	AA	BB	BB	AA	BB	AA	BB	AA	AA	BB	BB	AA	BB	AA	BB	AA	AA	BB
chr5A_567120912	44.4774	5A	567120912	A/G	AA	AA	BB	AA	BB	AA	BB	AA	BB	AA	BB	BB	BB	AA	BB	BB	BB	AA	BB	BB	AA	AA	AA	-	-	AA	AA	-	BB	BB	AA	BB	AA	BB	AA	AA	BB	BB	AA	BB	AA	BB	AA	AA	BB
chr5A_567502385	44.4774	5A	567502385	C/A	AA	AA	BB	AA	BB	AA	BB	AA	BB	AA	BB	BB	BB	AA	BB	BB	BB	AA	BB	BB	AA	AA	AA	AA	AA	AA	AA	AA	BB	BB	AA	BB	AA	BB	AA	AA	BB	BB	AA	BB	AA	BB	AA	AA	BB
chr5A_567534925	44.4774	5A	567534925	A/G	-	AA	BB	AA	BB	AA	BB	AA	BB	AA	BB	BB	BB	AA	BB	BB	BB	AA	BB	BB	AA	-	AA	-	AA	AA	AA	-	BB	BB	AA	BB	AA	BB	AA	AA	BB	BB	AA	BB	AA	BB	AA	AA	BB
chr5A_568046700	44.4774	5A	568046700	A/G	AA	AA	BB	AA	BB	-	BB	AA	BB	-	BB	BB	BB	AA	BB	BB	BB	-	BB	BB	AA	AA	AA	AA	AA	AA	AA	AA	BB	BB	AA	BB	AA	BB	AA	AA	BB	BB	AA	BB	AA	BB	AA	AA	BB
chr5A_570937620	51.0025	5A	570937620	G/C	AA	AA	BB	AA	BB	AA	BB	AA	BB	AA	BB	BB	BB	AA	BB	BB	BB	-	BB	BB	AA	AA	AA	AA	AA	AA	AA	AA	BB	BB	AA	BB	AA	BB	AA	AA	BB	BB	AA	AA	AA	BB	AA	AA	BB
chr5A_574714185	51.0025	5A	574714185	G/A	AA	AA	-	AA	-	AA	BB	AA	BB	AA	BB	BB	BB	AA	BB	BB	BB	AA	BB	BB	AA	AA	AA	AA	AA	AA	AA	AA	BB	BB	AA	BB	AA	BB	AA	AA	BB	BB	AA	AA	AA	-	AA	AA	BB
chr5A_574933282	51.0025	5A	574933282	A/G	AA	AA	BB	AA	BB	AA	BB	AA	BB	AA	BB	BB	BB	AA	BB	BB	-	AA	BB	BB	AA	AA	AA	AA	AA	AA	AA	-	BB	BB	AA	BB	AA	-	AA	AA	BB	BB	AA	AA	AA	BB	AA	AA	-
chr5A_575263242	51.0025	5A	575263242	G/A	AA	AA	BB	AA	BB	AA	BB	AA	BB	AA	BB	BB	BB	AA	BB	BB	BB	AA	BB	BB	AA	AA	AA	AA	AA	AA	AA	-	BB	BB	AA	BB	AA	BB	AA	AA	-	BB	AA	AA	AA	BB	AA	AA	BB
chr5A_576114460	53.1817	5A	576114460	G/A	-	AA	BB	AA	BB	AA	BB	AA	BB	AA	BB	BB	AA	AA	BB	BB	BB	AA	BB	BB	AA	AA	AA	AA	AA	AA	AA	AA	BB	BB	AA	BB	AA	BB	AA	AA	BB	BB	AA	AA	AA	BB	AA	AA	BB
chr5A_576592132	53.1817	5A	576592132	T/A	AA	AA	BB	AA	BB	AA	BB	AA	BB	AA	BB	BB	AA	AA	BB	BB	BB	AA	BB	BB	AA	AA	AA	AA	AA	AA	AA	AA	BB	BB	AA	BB	AA	-	AA	AA	BB	BB	AA	AA	AA	BB	AA	-	BB
chr5A_577795483	53.1817	5A	577795483	A/C	AA	AA	BB	AA	BB	AA	BB	AA	BB	AA	BB	BB	AA	AA	BB	BB	BB	AA	BB	BB	AA	-	AA	AA	AA	AA	AA	AA	BB	BB	AA	BB	AA	BB	AA	AA	BB	BB	AA	AA	AA	BB	AA	AA	BB
chr5A_577795558	53.1817	5A	577795558	C/T	AA	AA	BB	AA	BB	AA	BB	AA	BB	AA	BB	BB	AA	AA	BB	BB	BB	AA	BB	BB	AA	AA	AA	AA	AA	AA	AA	AA	BB	BB	AA	BB	AA	BB	AA	AA	BB	BB	AA	AA	AA	BB	AA	AA	BB
chr5A_581137922	53.1817	5A	581137922	T/C	AA	AA	-	BB	BB	AA	BB	AA	BB	AA	BB	BB	AA	AA	BB	BB	BB	AA	BB	BB	AA	AA	AA	AA	AA	AA	AA	AA	BB	BB	AA	-	AA	-	AA	AA	BB	BB	AA	AA	AA	BB	AA	AA	BB
chr5A_581488651	53.1817	5A	581488651	C/A	AA	AA	BB	BB	BB	AA	BB	AA	BB	AA	BB	BB	AA	AA	BB	BB	BB	AA	BB	BB	AA	AA	AA	AA	AA	AA	AA	AA	BB	BB	AA	BB	AA	BB	AA	AA	BB	BB	AA	AA	AA	BB	AA	AA	BB
chr5A_582094349	53.1817	5A	582094349	G/C	AA	AA	BB	BB	BB	AA	BB	AA	BB	AA	BB	BB	AA	AA	BB	BB	BB	AA	BB	BB	AA	AA	AA	AA	AA	AA	AA	AA	BB	BB	AA	BB	AA	BB	AA	AA	BB	BB	AA	AA	AA	BB	AA	AA	BB
chr5A_584672303	55.3432	5A	584672303	T/C	AA	AA	BB	BB	BB	AA	BB	AA	BB	AA	BB	BB	AA	AA	BB	BB	BB	AA	BB	BB	AA	AA	AA	AA	AA	AA	AA	AA	BB	-	AA	BB	AA	BB	AA	AA	BB	BB	AA	AA	AA	BB	AA	AA	BB
chr5A_585019687	56.478	5A	585019687	T/C	AA	AA	-	BB	BB	AA	BB	AA	BB	AA	BB	BB	AA	AA	BB	BB	BB	AA	BB	BB	AA	AA	AA	AA	AA	AA	AA	-	BB	BB	-	BB	AA	BB	-	AA	AA	BB	AA	AA	AA	BB	AA	AA	BB
chr5A_585198643	57.6128	5A	585198643	T/C	AA	AA	BB	BB	BB	AA	BB	-	BB	AA	BB	BB	AA	AA	BB	BB	BB	AA	BB	BB	AA	AA	AA	AA	AA	AA	AA	AA	BB	BB	AA	BB	AA	BB	AA	BB	AA	BB	AA	AA	AA	BB	AA	AA	BB
chr5A_585223490	57.6128	5A	585223490	T/C	AA	AA	BB	BB	BB	AA	BB	AA	BB	AA	BB	BB	AA	AA	BB	BB	BB	AA	BB	BB	AA	AA	AA	AA	AA	AA	AA	AA	BB	BB	AA	BB	AA	BB	AA	BB	AA	BB	AA	AA	AA	BB	AA	AA	BB
chr5A_585223504	57.6128	5A	585223504	T/C	AA	AA	BB	BB	BB	AA	BB	AA	BB	AA	BB	BB	AA	AA	BB	BB	BB	AA	BB	BB	AA	AA	AA	AA	AA	AA	AA	AA	BB	BB	AA	BB	AA	BB	AA	BB	AA	BB	AA	AA	AA	BB	AA	AA	BB
chr5A_585223508	57.6128	5A	585223508	T/G	AA	AA	BB	BB	BB	AA	BB	AA	BB	AA	BB	BB	AA	AA	BB	BB	BB	AA	BB	BB	AA	AA	AA	AA	AA	AA	AA	AA	BB	BB	AA	BB	AA	BB	AA	BB	AA	BB	AA	AA	AA	BB	AA	AA	BB
chr5A_585454743	58.7478	5A	585454743	C/T	AA	AA	BB	BB	BB	AA	BB	AA	BB	AA	BB	BB	AA	AA	BB	BB	-	AA	BB	BB	AA	AA	AA	AA	AA	AA	AA	AA	BB	BB	AA	BB	AA	BB	AA	BB	AA	BB	AA	AA	AA	BB	AA	AA	-
chr5A_591125147	60.8503	5A	591125147	C/T	AA	AA	BB	BB	BB	AA	BB	AA	BB	AA	BB	BB	AA	AA	BB	BB	BB	AA	BB	BB	AA	AA	AA	AA	AA	AA	AA	AA	BB	BB	AA	BB	AA	BB	AA	BB	AA	BB	AA	AA	AA	BB	BB	AA	BB
chr5A_591125152	60.8503	5A	591125152	C/G	AA	AA	BB	BB	BB	AA	BB	AA	BB	AA	BB	BB	AA	AA	BB	BB	BB	AA	BB	BB	AA	AA	AA	AA	AA	AA	AA	AA	BB	BB	AA	BB	AA	BB	AA	BB	AA	BB	AA	AA	AA	BB	BB	AA	BB
chr5A_591125197	60.8503	5A	591125197	C/A	AA	AA	BB	BB	BB	AA	BB	AA	BB	AA	BB	BB	AA	AA	BB	BB	BB	AA	BB	BB	AA	AA	AA	AA	AA	AA	AA	AA	BB	BB	AA	BB	AA	BB	AA	BB	AA	BB	AA	AA	AA	BB	BB	AA	BB
chr5A_591141945	60.8503	5A	591141945	C/T	AA	AA	BB	BB	BB	AA	BB	AA	BB	AA	BB	BB	AA	AA	BB	BB	BB	AA	BB	BB	AA	AA	AA	AA	AA	AA	AA	AA	BB	BB	AA	BB	AA	BB	AA	BB	AA	BB	AA	AA	AA	BB	BB	AA	BB
chr5A_595393566	60.8503	5A	595393566	C/G	AA	AA	BB	BB	BB	AA	BB	AA	BB	AA	BB	BB	AA	AA	BB	BB	BB	AA	BB	BB	AA	AA	AA	AA	AA	AA	AA	AA	BB	BB	AA	BB	AA	BB	AA	BB	AA	BB	AA	AA	AA	BB	BB	AA	BB
chr5A_598003683	65.289	5A	598003683	G/A	AA	AA	BB	BB	BB	AA	BB	-	BB	AA	BB	BB	AA	AA	BB	BB	BB	AA	BB	-	AA	AA	AA	AA	AA	AA	AA	AA	BB	-	AA	BB	AA	BB	AA	BB	AA	BB	AA	AA	AA	BB	BB	AA	BB
chr5A_598526048	65.9406	5A	598526048	T/G	AA	AA	AA	BB	BB	AA	BB	AA	BB	AA	BB	BB	AA	AA	BB	BB	BB	AA	BB	BB	AA	AA	AA	AA	AA	AA	AA	AA	BB	BB	AA	BB	AA	BB	AA	BB	AA	BB	AA	AA	AA	BB	BB	AA	BB
chr5A_598874708	65.9406	5A	598874708	A/G	AA	AA	AA	BB	BB	AA	BB	AA	BB	AA	BB	BB	AA	AA	BB	BB	BB	AA	BB	BB	AA	AA	AA	AA	AA	AA	AA	AA	BB	BB	AA	BB	AA	BB	AA	BB	AA	BB	AA	AA	AA	BB	BB	AA	BB
chr5A_599216135	65.9406	5A	599216135	C/T	AA	AA	AA	BB	BB	AA	BB	AA	BB	AA	-	BB	AA	AA	BB	BB	BB	AA	BB	BB	AA	AA	AA	AA	AA	AA	AA	AA	BB	BB	AA	BB	AA	BB	AA	BB	AA	BB	AA	AA	AA	BB	BB	AA	BB
chr5A_599216161	65.9406	5A	599216161	G/A	AA	AA	AA	BB	BB	AA	BB	AA	BB	AA	BB	BB	AA	AA	BB	BB	BB	AA	BB	BB	AA	AA	AA	AA	AA	AA	AA	AA	BB	BB	AA	BB	AA	BB	AA	BB	AA	BB	AA	AA	AA	BB	BB	AA	BB
chr5A_602828623	69.7435	5A	602828623	A/C	AA	AA	AA	BB	BB	AA	BB	AA	BB	AA	BB	BB	AA	AA	BB	BB	BB	AA	BB	BB	AA	AA	AA	AA	AA	AA	AA	AA	BB	BB	BB	BB	AA	BB	AA	BB	AA	AA	AA	AA	AA	BB	BB	AA	BB
chr5A_603604921	69.7435	5A	603604921	T/C	AA	AA	AA	BB	BB	AA	BB	-	BB	AA	BB	BB	AA	AA	BB	BB	BB	AA	BB	BB	AA	AA	AA	AA	AA	AA	AA	-	BB	BB	BB	BB	AA	BB	AA	BB	AA	AA	AA	AA	AA	BB	BB	AA	BB
chr5A_605033782	69.7435	5A	605033782	G/A	AA	AA	AA	BB	BB	AA	BB	AA	BB	AA	BB	BB	AA	AA	BB	BB	BB	AA	BB	BB	AA	AA	AA	AA	AA	AA	AA	AA	BB	BB	BB	BB	AA	BB	AA	BB	AA	AA	AA	AA	AA	BB	BB	AA	BB
chr5A_605249222	69.7435	5A	605249222	G/A	AA	AA	AA	BB	BB	AA	BB	AA	BB	AA	BB	BB	AA	AA	BB	BB	BB	AA	BB	BB	AA	AA	AA	AA	AA	AA	AA	AA	BB	BB	BB	BB	AA	BB	AA	BB	AA	AA	AA	AA	AA	BB	BB	AA	BB
chr5A_605696491	69.7435	5A	605696491	A/G	AA	AA	AA	BB	BB	AA	BB	AA	-	AA	BB	BB	AA	AA	BB	BB	BB	AA	-	BB	AA	AA	AA	AA	AA	AA	AA	AA	BB	-	BB	BB	AA	BB	AA	BB	AA	AA	AA	AA	AA	BB	BB	AA	BB
chr5A_606250077	69.7435	5A	606250077	G/A	AA	AA	AA	BB	BB	AA	BB	AA	BB	AA	BB	BB	AA	AA	BB	BB	BB	AA	BB	BB	AA	AA	AA	AA	AA	AA	AA	-	BB	BB	BB	BB	AA	BB	AA	BB	AA	AA	AA	AA	AA	BB	BB	AA	BB
chr5A_606305435	69.7435	5A	606305435	A/C	AA	AA	AA	BB	BB	AA	BB	AA	BB	AA	BB	BB	AA	AA	BB	BB	BB	AA	BB	BB	AA	AA	AA	AA	AA	AA	AA	AA	BB	BB	BB	BB	AA	BB	AA	BB	AA	AA	AA	AA	AA	BB	BB	AA	BB
chr5A_607283072	69.7435	5A	607283072	G/A	AA	AA	AA	BB	BB	AA	BB	AA	BB	AA	BB	BB	AA	AA	BB	BB	BB	AA	BB	BB	AA	AA	AA	AA	AA	AA	AA	AA	BB	BB	BB	BB	AA	BB	AA	BB	AA	AA	AA	AA	AA	BB	BB	AA	BB
chr5A_607673146	70.9652	5A	607673146	C/T	AA	AA	AA	BB	BB	AA	BB	AA	BB	AA	BB	BB	AA	AA	BB	BB	BB	AA	BB	BB	AA	AA	AA	AA	AA	AA	AA	AA	BB	BB	BB	AA	AA	BB	AA	BB	AA	AA	AA	AA	AA	BB	BB	AA	BB
chr5A_608345997	70.9652	5A	608345997	G/A	AA	AA	AA	BB	BB	AA	BB	AA	BB	AA	BB	BB	AA	AA	BB	BB	BB	AA	BB	BB	AA	AA	AA	AA	AA	AA	AA	AA	BB	BB	BB	AA	AA	BB	AA	BB	AA	AA	AA	AA	AA	BB	BB	AA	BB
chr5A_613471802	70.9652	5A	613471802	A/C	AA	AA	AA	BB	BB	AA	BB	AA	BB	AA	BB	BB	AA	AA	BB	BB	-	AA	BB	BB	AA	AA	AA	AA	AA	AA	AA	AA	BB	BB	BB	AA	AA	BB	AA	BB	AA	AA	AA	AA	AA	BB	BB	AA	BB
chr5A_616527775	70.9652	5A	616527775	A/T	AA	AA	AA	BB	BB	AA	BB	AA	BB	AA	BB	BB	AA	AA	BB	BB	BB	AA	BB	BB	AA	AA	AA	AA	AA	AA	AA	AA	BB	BB	BB	AA	AA	BB	AA	BB	AA	AA	AA	AA	AA	BB	BB	AA	BB
chr5A_617174159	70.9652	5A	617174159	C/T	AA	AA	AA	BB	BB	AA	BB	AA	BB	AA	-	BB	AA	AA	BB	-	BB	AA	BB	BB	AA	AA	AA	-	AA	AA	AA	AA	BB	BB	-	AA	AA	BB	AA	BB	AA	AA	AA	AA	AA	BB	BB	AA	BB
chr5A_623926625	73.5012	5A	623926625	T/C	AA	AA	AA	BB	-	AA	BB	AA	BB	AA	BB	BB	AA	AA	BB	BB	BB	AA	-	-	AA	AA	AA	AA	AA	AA	AA	AA	BB	BB	BB	AA	AA	BB	AA	BB	AA	AA	AA	AA	AA	-	BB	AA	BB
chr5A_623953507	73.5012	5A	623953507	C/T	AA	AA	AA	BB	BB	AA	BB	AA	-	AA	BB	-	AA	AA	BB	BB	BB	AA	BB	BB	AA	AA	AA	AA	AA	AA	AA	AA	BB	BB	BB	AA	AA	BB	AA	BB	-	AA	AA	AA	AA	BB	BB	AA	BB
chr5A_624212329	73.5012	5A	624212329	A/G	AA	AA	AA	BB	BB	AA	BB	AA	BB	AA	BB	BB	AA	AA	BB	BB	BB	AA	BB	BB	AA	AA	AA	AA	AA	AA	AA	AA	BB	BB	BB	AA	AA	BB	AA	BB	AA	AA	AA	AA	AA	BB	BB	AA	BB
chr5A_625691581	73.5012	5A	625691581	G/A	AA	AA	AA	BB	BB	AA	BB	AA	BB	AA	BB	BB	AA	AA	BB	BB	BB	AA	BB	BB	AA	AA	AA	AA	AA	AA	AA	AA	BB	BB	BB	AA	AA	BB	AA	-	AA	AA	AA	AA	AA	BB	BB	AA	BB
chr5A_625691582	73.5012	5A	625691582	G/C	AA	AA	AA	BB	BB	AA	BB	AA	BB	AA	BB	BB	AA	AA	BB	BB	BB	AA	BB	BB	AA	AA	AA	AA	AA	AA	AA	AA	BB	BB	BB	AA	AA	BB	AA	-	AA	AA	AA	AA	AA	BB	BB	AA	BB
chr5A_625691588	73.5012	5A	625691588	C/T	AA	AA	AA	BB	BB	AA	BB	AA	BB	AA	BB	BB	AA	AA	BB	-	BB	AA	BB	BB	AA	AA	AA	AA	AA	AA	AA	AA	BB	BB	BB	AA	AA	BB	AA	-	AA	AA	AA	AA	AA	BB	BB	AA	BB
chr5A_625754139	73.5012	5A	625754139	G/A	AA	AA	AA	-	BB	-	BB	-	BB	AA	-	BB	-	AA	BB	BB	BB	AA	BB	BB	AA	AA	AA	AA	AA	AA	AA	-	BB	BB	-	AA	AA	BB	AA	BB	AA	AA	AA	AA	AA	BB	BB	AA	BB
chr5A_625766008	73.5012	5A	625766008	C/T	AA	AA	AA	BB	BB	AA	BB	AA	BB	AA	BB	BB	AA	AA	BB	BB	BB	AA	BB	BB	AA	AA	AA	AA	AA	AA	AA	-	BB	BB	BB	AA	AA	BB	AA	BB	AA	AA	AA	AA	AA	BB	BB	AA	BB
chr5A_626025978	73.5012	5A	626025978	G/A	AA	AA	AA	BB	BB	AA	BB	AA	BB	AA	BB	BB	AA	AA	BB	-	BB	AA	BB	BB	AA	AA	AA	AA	AA	AA	AA	AA	-	BB	BB	AA	AA	BB	AA	BB	AA	AA	AA	AA	AA	BB	BB	AA	BB
chr5A_626192748	73.5012	5A	626192748	G/A	AA	AA	AA	BB	BB	AA	BB	AA	BB	AA	BB	BB	AA	AA	BB	BB	BB	AA	BB	BB	AA	AA	AA	AA	AA	AA	AA	AA	BB	BB	BB	AA	AA	BB	AA	BB	AA	AA	AA	AA	AA	BB	BB	AA	BB
chr5A_631669688	73.5012	5A	631669688	G/C	AA	AA	AA	BB	BB	AA	BB	AA	BB	AA	BB	BB	AA	AA	BB	BB	-	AA	BB	BB	AA	AA	AA	AA	AA	AA	AA	AA	BB	BB	BB	AA	AA	BB	AA	-	AA	AA	AA	AA	AA	BB	BB	AA	BB
chr5A_631681947	73.5012	5A	631681947	G/A	AA	AA	AA	BB	BB	AA	BB	AA	BB	AA	BB	BB	AA	AA	BB	BB	BB	AA	BB	BB	AA	AA	AA	AA	AA	AA	AA	-	BB	BB	BB	AA	AA	BB	AA	BB	AA	AA	AA	AA	AA	-	BB	AA	BB
chr5A_631681987	73.5012	5A	631681987	C/T	AA	AA	AA	BB	BB	AA	BB	AA	BB	AA	BB	BB	AA	AA	BB	BB	BB	AA	BB	BB	AA	AA	AA	AA	AA	AA	AA	AA	BB	BB	BB	AA	AA	BB	AA	BB	AA	AA	AA	AA	AA	BB	BB	AA	BB
chr5A_638068646	80.1502	5A	638068646	C/T	AA	AA	AA	BB	BB	AA	BB	BB	BB	AA	BB	AA	AA	AA	BB	BB	AA	AA	BB	BB	AA	AA	AA	AA	AA	AA	AA	AA	BB	BB	BB	AA	BB	BB	AA	BB	AA	AA	AA	AA	AA	BB	BB	AA	BB
chr5A_640275062	80.1502	5A	640275062	T/C	AA	AA	AA	BB	BB	AA	BB	BB	BB	AA	BB	AA	AA	AA	BB	BB	AA	AA	BB	BB	AA	-	AA	AA	AA	AA	AA	AA	BB	BB	BB	-	BB	BB	AA	BB	AA	AA	AA	AA	AA	BB	BB	AA	BB
chr5A_640309971	80.1502	5A	640309971	T/A	AA	AA	AA	BB	-	AA	BB	BB	BB	AA	BB	AA	AA	AA	BB	BB	AA	AA	BB	-	AA	AA	AA	AA	AA	AA	AA	-	BB	BB	BB	AA	-	-	AA	BB	AA	AA	AA	AA	AA	BB	BB	AA	BB
chr5A_640683537	80.1502	5A	640683537	A/G	AA	AA	AA	BB	BB	AA	BB	BB	BB	AA	BB	AA	AA	AA	BB	BB	AA	AA	BB	BB	AA	AA	AA	AA	AA	AA	AA	AA	BB	BB	BB	AA	BB	BB	AA	BB	AA	AA	AA	AA	AA	BB	BB	AA	BB
chr5A_642542266	80.1502	5A	642542266	G/A	AA	AA	AA	BB	BB	AA	BB	AA	BB	AA	BB	AA	AA	AA	-	-	AA	AA	BB	BB	AA	AA	AA	AA	AA	AA	AA	AA	BB	BB	BB	AA	BB	BB	-	BB	AA	AA	AA	AA	AA	BB	BB	AA	BB
chr5A_656210655	93.5025	5A	656210655	A/G	AA	AA	AA	BB	AA	AA	AA	AA	BB	AA	BB	AA	AA	AA	BB	BB	AA	AA	AA	BB	AA	BB	AA	AA	AA	BB	AA	AA	BB	BB	BB	AA	BB	BB	AA	BB	AA	AA	-	-	AA	BB	BB	AA	BB
chr5A_657570408	93.5025	5A	657570408	C/T	AA	AA	AA	BB	AA	AA	AA	AA	BB	AA	BB	AA	AA	AA	BB	BB	AA	-	AA	BB	AA	BB	AA	AA	AA	BB	AA	-	BB	BB	AA	AA	BB	BB	AA	BB	AA	AA	AA	AA	AA	-	BB	AA	BB
chr5A_657655321	93.5025	5A	657655321	C/T	AA	AA	AA	BB	AA	AA	AA	AA	BB	AA	BB	AA	AA	AA	BB	BB	AA	BB	AA	BB	AA	BB	AA	AA	AA	BB	AA	AA	BB	BB	AA	AA	BB	BB	AA	BB	AA	AA	AA	AA	AA	BB	BB	AA	BB
chr5A_657655324	93.5025	5A	657655324	A/G	AA	AA	AA	BB	AA	AA	AA	AA	BB	AA	BB	AA	AA	AA	BB	BB	AA	BB	AA	BB	AA	BB	AA	AA	AA	BB	AA	AA	BB	BB	AA	AA	BB	BB	AA	BB	AA	AA	AA	AA	AA	BB	BB	AA	BB
chr5A_657655384	93.5025	5A	657655384	T/C	AA	AA	AA	BB	AA	AA	AA	AA	BB	AA	BB	AA	AA	AA	BB	BB	AA	BB	AA	BB	AA	BB	AA	AA	AA	BB	AA	AA	BB	BB	AA	AA	BB	BB	AA	BB	AA	AA	AA	AA	AA	BB	BB	AA	BB
chr5A_657655407	93.5025	5A	657655407	A/G	AA	AA	AA	BB	AA	AA	AA	AA	BB	AA	BB	AA	AA	AA	BB	BB	AA	BB	AA	BB	AA	BB	AA	AA	AA	BB	AA	AA	BB	BB	AA	AA	BB	BB	AA	BB	AA	AA	AA	AA	AA	BB	BB	AA	BB
chr5A_660834204	93.5025	5A	660834204	C/A	AA	AA	AA	BB	AA	AA	AA	AA	BB	AA	BB	AA	AA	AA	BB	BB	AA	BB	AA	BB	AA	BB	AA	AA	AA	BB	AA	AA	BB	BB	AA	AA	BB	BB	AA	BB	AA	AA	AA	AA	AA	BB	BB	AA	BB
chr5A_660834206	93.5025	5A	660834206	T/G	AA	AA	AA	BB	AA	AA	AA	AA	BB	AA	BB	AA	AA	AA	BB	BB	AA	BB	AA	BB	AA	BB	AA	AA	AA	BB	AA	AA	BB	BB	AA	AA	BB	BB	AA	BB	AA	AA	AA	AA	AA	BB	BB	AA	BB
chr5A_660838391	93.5025	5A	660838391	A/C	AA	AA	AA	BB	AA	AA	AA	-	BB	AA	BB	AA	AA	AA	BB	-	AA	BB	AA	BB	AA	BB	AA	AA	AA	BB	AA	AA	BB	BB	AA	AA	BB	BB	AA	BB	AA	AA	AA	AA	AA	BB	-	AA	BB
chr5A_661176022	93.5025	5A	661176022	C/T	AA	AA	AA	BB	AA	-	AA	AA	BB	AA	BB	AA	AA	AA	BB	BB	AA	BB	AA	BB	AA	BB	AA	AA	AA	BB	AA	AA	BB	BB	-	AA	BB	BB	AA	BB	AA	AA	AA	AA	AA	BB	BB	AA	BB
chr5A_662727295	94.5901	5A	662727295	T/A	AA	AA	AA	BB	AA	AA	AA	AA	BB	AA	BB	AA	AA	AA	BB	BB	AA	BB	AA	BB	AA	BB	AA	AA	AA	AA	AA	AA	BB	BB	AA	AA	BB	BB	AA	BB	AA	AA	AA	AA	AA	BB	BB	AA	BB
chr5A_663385899	94.5901	5A	663385899	C/T	AA	AA	AA	BB	AA	AA	AA	AA	BB	AA	BB	AA	AA	AA	BB	BB	AA	BB	AA	BB	AA	BB	AA	AA	AA	AA	AA	AA	BB	BB	AA	AA	BB	BB	AA	BB	AA	AA	AA	AA	AA	BB	BB	AA	BB
chr5A_663414456	94.5901	5A	663414456	G/A	AA	AA	AA	BB	AA	AA	AA	AA	BB	AA	BB	AA	AA	AA	BB	BB	AA	BB	AA	BB	AA	-	AA	AA	AA	AA	AA	-	BB	BB	AA	AA	BB	BB	AA	BB	AA	AA	AA	AA	AA	BB	BB	AA	BB
chr5A_663832890	94.5901	5A	663832890	T/C	AA	AA	AA	BB	AA	AA	AA	AA	BB	AA	BB	AA	AA	AA	BB	BB	AA	BB	AA	BB	AA	BB	AA	AA	AA	AA	AA	-	BB	BB	AA	AA	BB	BB	AA	BB	AA	AA	AA	AA	AA	BB	BB	AA	BB
chr5A_664800349	94.5901	5A	664800349	T/G	AA	AA	AA	BB	AA	AA	AA	AA	BB	AA	BB	AA	AA	AA	BB	BB	AA	BB	AA	BB	AA	BB	AA	AA	AA	AA	AA	-	BB	BB	AA	AA	BB	BB	AA	BB	AA	AA	AA	AA	AA	BB	BB	AA	BB
chr5A_665978592	96.7654	5A	665978592	A/G	AA	AA	AA	BB	AA	AA	AA	AA	BB	AA	BB	AA	AA	AA	BB	BB	AA	BB	AA	BB	AA	BB	AA	AA	AA	AA	AA	AA	BB	BB	AA	AA	BB	BB	AA	BB	AA	AA	AA	AA	AA	BB	BB	AA	BB
chr5A_666108356	96.7654	5A	666108356	C/T	AA	AA	AA	BB	AA	AA	AA	AA	BB	AA	BB	AA	AA	AA	BB	BB	AA	BB	AA	BB	AA	BB	AA	AA	AA	AA	AA	AA	BB	BB	AA	AA	BB	BB	AA	BB	AA	AA	AA	AA	AA	BB	BB	AA	BB
chr5A_666598606	99.1535	5A	666598606	G/A	AA	AA	AA	AA	AA	AA	AA	AA	BB	AA	BB	AA	AA	AA	BB	BB	AA	BB	BB	BB	AA	BB	AA	AA	AA	AA	AA	AA	BB	BB	AA	AA	BB	BB	AA	BB	AA	AA	AA	AA	AA	BB	BB	AA	BB
chr5A_666598613	99.1535	5A	666598613	C/T	AA	AA	AA	AA	AA	AA	AA	AA	BB	AA	BB	AA	AA	AA	BB	BB	AA	BB	BB	BB	AA	BB	AA	AA	AA	AA	AA	AA	BB	BB	AA	AA	BB	BB	AA	BB	AA	AA	AA	AA	AA	BB	BB	AA	BB
chr5A_666752902	99.1535	5A	666752902	C/T	AA	AA	AA	AA	AA	AA	AA	AA	BB	AA	BB	AA	AA	AA	BB	BB	AA	BB	BB	BB	AA	BB	AA	AA	AA	AA	AA	AA	BB	BB	AA	AA	BB	BB	AA	BB	AA	AA	AA	AA	AA	BB	BB	AA	BB
chr5A_669455095	99.1535	5A	669455095	G/A	AA	AA	AA	AA	AA	AA	AA	AA	BB	AA	BB	AA	AA	AA	BB	BB	AA	BB	BB	BB	AA	BB	AA	AA	AA	AA	AA	AA	BB	BB	AA	AA	BB	BB	AA	BB	AA	AA	AA	AA	AA	BB	BB	AA	BB
chr5A_669728009	99.1535	5A	669728009	T/C	AA	AA	AA	AA	AA	AA	AA	AA	BB	AA	BB	AA	AA	AA	-	BB	AA	BB	BB	BB	AA	BB	AA	AA	AA	AA	AA	AA	BB	BB	AA	AA	BB	BB	AA	BB	AA	AA	AA	AA	AA	BB	BB	AA	BB
chr5A_671183708	100.514	5A	671183708	C/T	AA	AA	AA	AA	AA	AA	AA	AA	BB	AA	BB	AA	AA	AA	BB	BB	AA	BB	BB	BB	AA	BB	AA	AA	AA	AA	AA	AA	BB	BB	AA	AA	BB	BB	AA	BB	AA	AA	AA	AA	AA	BB	BB	AA	BB
chr5A_671262222	100.514	5A	671262222	C/A	AA	AA	AA	AA	AA	AA	AA	AA	BB	AA	BB	AA	AA	AA	BB	BB	AA	BB	BB	BB	AA	BB	AA	AA	AA	AA	AA	AA	BB	BB	AA	AA	BB	BB	AA	BB	AA	AA	AA	AA	AA	BB	BB	AA	BB
chr5A_671394573	100.514	5A	671394573	T/C	AA	AA	AA	AA	AA	AA	AA	AA	BB	AA	BB	AA	AA	AA	BB	BB	AA	BB	BB	BB	AA	BB	AA	AA	AA	AA	-	AA	BB	BB	AA	AA	BB	BB	AA	BB	AA	AA	AA	AA	AA	BB	BB	AA	BB
chr5A_672844752	100.514	5A	672844752	C/T	AA	AA	AA	AA	AA	AA	AA	AA	BB	AA	BB	AA	AA	AA	BB	BB	AA	BB	BB	BB	AA	BB	AA	AA	AA	AA	AA	AA	BB	BB	AA	AA	BB	BB	AA	BB	AA	AA	AA	AA	AA	BB	BB	AA	BB
chr5A_673087542	100.514	5A	673087542	A/G	AA	AA	AA	AA	AA	AA	AA	AA	BB	AA	BB	AA	AA	AA	BB	-	AA	BB	-	BB	AA	BB	AA	-	AA	AA	AA	-	BB	BB	AA	AA	BB	BB	AA	BB	AA	AA	AA	AA	AA	BB	BB	AA	BB
chr5A_674541997	100.718	5A	674541997	A/G	AA	AA	AA	AA	AA	AA	AA	AA	BB	AA	BB	AA	AA	AA	BB	BB	AA	BB	BB	BB	AA	BB	AA	AA	BB	AA	AA	AA	BB	BB	AA	-	BB	BB	AA	BB	AA	AA	AA	AA	AA	BB	BB	AA	BB
chr5A_678624236	106.077	5A	678624236	A/C	AA	AA	AA	AA	AA	AA	AA	AA	BB	AA	AA	AA	BB	AA	BB	BB	AA	BB	BB	BB	AA	BB	AA	AA	BB	AA	AA	AA	BB	BB	AA	AA	BB	BB	AA	BB	AA	AA	AA	AA	AA	BB	BB	AA	BB
chr5A_680218556	106.077	5A	680218556	G/A	AA	AA	AA	AA	AA	AA	AA	AA	BB	AA	AA	AA	BB	AA	BB	BB	AA	BB	BB	BB	AA	BB	AA	AA	BB	AA	AA	AA	BB	BB	AA	AA	BB	BB	AA	BB	AA	AA	AA	AA	AA	BB	BB	AA	BB
chr5A_680532103	106.077	5A	680532103	T/A	AA	AA	AA	AA	AA	AA	AA	AA	BB	AA	AA	AA	BB	AA	BB	BB	AA	BB	BB	BB	AA	BB	AA	AA	BB	AA	AA	AA	BB	BB	AA	AA	BB	BB	AA	BB	AA	AA	AA	AA	AA	BB	BB	AA	BB
chr5A_680629629	106.077	5A	680629629	A/C	AA	AA	AA	AA	AA	AA	AA	AA	BB	AA	AA	AA	BB	AA	BB	BB	AA	BB	BB	BB	AA	-	AA	AA	BB	-	AA	AA	BB	BB	AA	AA	BB	BB	AA	BB	AA	AA	AA	AA	AA	BB	BB	AA	BB
chr5A_680629662	106.077	5A	680629662	G/C	AA	AA	AA	AA	AA	AA	AA	AA	BB	AA	AA	AA	BB	AA	BB	BB	AA	BB	BB	BB	AA	-	AA	AA	BB	AA	AA	AA	BB	BB	AA	AA	BB	BB	AA	BB	AA	AA	AA	AA	AA	BB	BB	AA	BB
chr5A_681463915	109.294	5A	681463915	G/C	AA	AA	AA	AA	AA	AA	AA	AA	BB	AA	AA	AA	BB	AA	BB	AA	AA	BB	BB	BB	BB	BB	AA	AA	BB	AA	AA	AA	BB	BB	AA	AA	BB	BB	AA	BB	AA	AA	AA	AA	AA	BB	BB	AA	BB
chr5A_685060242	109.469	5A	685060242	T/G	AA	AA	AA	AA	AA	AA	AA	AA	BB	AA	AA	AA	BB	AA	BB	AA	AA	BB	BB	BB	BB	BB	BB	AA	BB	AA	AA	AA	BB	BB	AA	AA	BB	BB	AA	BB	AA	AA	AA	AA	AA	BB	BB	AA	BB
chr5A_685099782	109.469	5A	685099782	T/C	AA	AA	AA	AA	AA	AA	AA	AA	BB	AA	AA	AA	-	AA	BB	AA	AA	BB	BB	BB	BB	BB	BB	AA	BB	AA	AA	AA	BB	BB	AA	AA	-	BB	AA	BB	AA	AA	AA	AA	AA	BB	BB	AA	BB
chr5A_685099810	109.469	5A	685099810	T/C	AA	AA	AA	AA	AA	AA	AA	AA	BB	AA	AA	AA	-	AA	BB	AA	AA	BB	BB	BB	BB	BB	BB	AA	BB	AA	AA	AA	BB	BB	AA	AA	-	BB	AA	BB	AA	AA	AA	AA	AA	BB	BB	AA	BB
chr5A_685141640	109.469	5A	685141640	C/T	AA	AA	AA	AA	AA	AA	AA	AA	BB	AA	AA	AA	BB	AA	BB	AA	AA	BB	BB	BB	BB	BB	BB	AA	BB	AA	AA	AA	BB	BB	AA	AA	BB	BB	AA	BB	AA	AA	AA	AA	AA	BB	BB	AA	BB
chr5A_685141677	109.469	5A	685141677	G/A	AA	AA	AA	AA	AA	AA	AA	AA	BB	AA	AA	AA	BB	AA	BB	AA	AA	BB	BB	BB	BB	BB	BB	AA	BB	AA	AA	AA	BB	BB	AA	AA	BB	BB	AA	BB	AA	AA	AA	AA	AA	BB	BB	AA	BB
chr5A_685141678	109.469	5A	685141678	A/C	AA	AA	AA	AA	AA	AA	AA	AA	BB	AA	AA	AA	BB	AA	BB	AA	AA	BB	BB	BB	BB	BB	BB	AA	BB	AA	AA	AA	BB	BB	AA	AA	BB	BB	AA	BB	AA	AA	AA	AA	AA	BB	BB	AA	BB
chr5A_688359732	112.034	5A	688359732	T/C	AA	AA	AA	AA	AA	AA	AA	BB	BB	AA	AA	AA	BB	AA	BB	AA	AA	BB	BB	AA	BB	BB	BB	AA	BB	AA	AA	-	BB	BB	AA	AA	BB	BB	AA	BB	AA	AA	AA	AA	AA	BB	BB	AA	BB
chr5A_688359760	112.034	5A	688359760	C/T	AA	AA	AA	AA	AA	AA	AA	BB	BB	AA	AA	AA	BB	AA	BB	-	AA	BB	BB	AA	BB	BB	BB	AA	BB	AA	AA	-	BB	BB	AA	AA	BB	BB	AA	BB	AA	AA	AA	AA	AA	BB	BB	AA	BB
chr5A_690410182	117.184	5A	690410182	C/T	AA	AA	AA	AA	AA	AA	AA	BB	BB	AA	AA	AA	AA	-	BB	-	AA	BB	BB	AA	BB	BB	BB	AA	BB	AA	AA	AA	-	BB	AA	AA	BB	BB	AA	BB	AA	AA	AA	AA	AA	BB	BB	AA	BB
chr5A_690410183	117.184	5A	690410183	C/A	AA	AA	AA	AA	AA	AA	AA	BB	BB	AA	AA	AA	AA	-	BB	-	AA	BB	BB	AA	BB	BB	BB	AA	BB	AA	AA	AA	-	BB	AA	AA	BB	BB	AA	BB	AA	AA	AA	AA	AA	BB	BB	AA	BB
chr5A_690756931	117.184	5A	690756931	C/T	AA	AA	AA	-	AA	AA	AA	BB	BB	AA	AA	AA	AA	AA	BB	AA	AA	BB	BB	AA	BB	BB	BB	AA	BB	AA	AA	-	BB	BB	AA	AA	BB	BB	AA	BB	AA	AA	AA	AA	AA	BB	BB	AA	BB
chr5A_691831605	117.184	5A	691831605	T/C	AA	AA	AA	AA	AA	AA	AA	BB	BB	AA	AA	AA	AA	AA	BB	AA	AA	BB	BB	AA	BB	BB	BB	AA	BB	AA	AA	AA	BB	BB	AA	AA	BB	BB	AA	BB	AA	AA	AA	AA	AA	BB	BB	AA	BB
chr5A_693326887	117.184	5A	693326887	G/C	AA	AA	AA	AA	AA	AA	AA	BB	BB	AA	AA	AA	AA	AA	BB	AA	AA	BB	BB	AA	BB	BB	BB	AA	BB	AA	AA	AA	BB	BB	AA	AA	BB	BB	AA	BB	AA	AA	AA	AA	AA	BB	BB	AA	BB
chr5A_693604905	117.184	5A	693604905	A/G	AA	AA	AA	AA	AA	AA	AA	-	BB	AA	AA	AA	AA	AA	BB	AA	AA	BB	BB	AA	BB	BB	BB	-	BB	AA	AA	AA	BB	BB	AA	AA	BB	BB	-	BB	AA	AA	AA	AA	AA	BB	-	AA	BB
chr5A_698514532	124.675	5A	698514532	A/G	AA	AA	AA	AA	AA	AA	AA	BB	BB	AA	AA	BB	AA	-	-	AA	AA	BB	BB	AA	BB	BB	BB	AA	BB	AA	AA	-	BB	BB	AA	BB	AA	BB	AA	BB	AA	AA	AA	BB	AA	BB	BB	AA	BB
chr5A_698528417	124.675	5A	698528417	T/C	AA	AA	AA	AA	AA	AA	AA	BB	BB	AA	AA	BB	AA	AA	BB	AA	AA	BB	BB	AA	BB	BB	BB	AA	BB	AA	AA	AA	BB	BB	AA	BB	AA	BB	AA	BB	AA	AA	AA	BB	AA	BB	BB	AA	BB
chr5A_698688906	124.675	5A	698688906	G/A	AA	AA	AA	AA	AA	AA	AA	BB	BB	AA	AA	BB	AA	AA	BB	AA	AA	BB	BB	AA	BB	BB	BB	AA	BB	AA	AA	-	BB	BB	AA	BB	AA	BB	AA	BB	AA	AA	AA	BB	AA	BB	BB	AA	BB
chr5A_698688912	124.675	5A	698688912	G/A	AA	AA	AA	AA	AA	AA	AA	BB	BB	AA	AA	BB	AA	AA	BB	AA	AA	BB	BB	AA	BB	BB	BB	AA	BB	AA	AA	-	BB	BB	AA	BB	AA	BB	AA	BB	AA	AA	AA	BB	AA	BB	BB	AA	BB
chr5A_698688927	124.675	5A	698688927	G/A	AA	AA	AA	AA	AA	AA	AA	BB	BB	AA	AA	BB	AA	AA	BB	AA	AA	BB	BB	AA	BB	BB	BB	AA	BB	AA	AA	-	BB	BB	AA	BB	AA	BB	AA	BB	AA	AA	AA	BB	AA	BB	BB	AA	BB
chr5A_698859580	124.675	5A	698859580	G/A	AA	AA	AA	AA	AA	AA	AA	BB	BB	AA	AA	BB	AA	AA	BB	AA	AA	BB	BB	AA	BB	BB	BB	AA	BB	AA	AA	-	BB	BB	AA	BB	AA	BB	AA	BB	AA	AA	AA	BB	AA	BB	BB	AA	BB
chr5A_698859594	124.675	5A	698859594	G/A	AA	AA	AA	AA	AA	AA	AA	BB	BB	AA	AA	BB	AA	AA	BB	AA	AA	BB	BB	AA	BB	BB	BB	AA	BB	AA	AA	-	BB	BB	AA	BB	AA	BB	AA	BB	AA	AA	AA	BB	AA	BB	BB	AA	BB
chr5A_698859601	124.675	5A	698859601	G/C	AA	AA	AA	AA	AA	AA	AA	BB	BB	AA	AA	BB	AA	AA	BB	AA	AA	BB	BB	AA	BB	BB	BB	AA	BB	AA	AA	-	BB	BB	AA	BB	AA	BB	AA	BB	AA	AA	AA	BB	AA	BB	BB	AA	BB
chr5A_698859620	124.675	5A	698859620	G/A	AA	AA	AA	AA	AA	AA	AA	BB	BB	AA	AA	BB	AA	AA	BB	AA	AA	BB	BB	AA	BB	BB	BB	AA	BB	AA	AA	-	BB	BB	AA	BB	AA	BB	AA	BB	AA	AA	AA	BB	AA	BB	BB	AA	BB
chr5A_699388181	124.675	5A	699388181	A/G	AA	AA	AA	AA	AA	AA	AA	BB	BB	AA	AA	BB	AA	AA	BB	AA	AA	BB	BB	AA	BB	BB	BB	AA	BB	AA	AA	AA	BB	BB	AA	BB	AA	BB	AA	BB	AA	AA	AA	BB	AA	BB	BB	AA	BB
chr5A_699388237	124.675	5A	699388237	C/T	AA	AA	AA	AA	AA	AA	AA	BB	BB	AA	AA	BB	AA	AA	BB	AA	AA	BB	BB	AA	BB	BB	BB	AA	BB	AA	AA	-	BB	BB	AA	BB	AA	BB	AA	BB	AA	AA	AA	BB	AA	BB	BB	AA	BB
chr5A_702172467	124.675	5A	702172467	A/G	AA	AA	AA	AA	AA	AA	AA	BB	BB	AA	AA	BB	AA	AA	BB	AA	AA	BB	BB	AA	BB	BB	BB	AA	BB	AA	AA	AA	BB	BB	AA	BB	AA	BB	AA	BB	AA	AA	AA	BB	AA	BB	BB	AA	BB
chr5A_702687870	124.675	5A	702687870	T/A	AA	AA	AA	AA	AA	AA	AA	BB	BB	AA	AA	BB	AA	AA	BB	AA	AA	BB	BB	AA	BB	BB	BB	AA	BB	AA	AA	AA	BB	BB	AA	BB	AA	BB	AA	BB	AA	AA	AA	BB	AA	BB	BB	AA	BB
chr5A_702860236	124.675	5A	702860236	G/A	AA	AA	AA	AA	AA	AA	AA	BB	BB	AA	AA	BB	AA	AA	BB	AA	AA	BB	BB	AA	BB	BB	BB	AA	BB	AA	AA	AA	BB	BB	AA	BB	AA	BB	AA	BB	AA	AA	AA	BB	AA	BB	BB	AA	BB
chr5A_703465633	124.675	5A	703465633	G/A	AA	AA	AA	AA	AA	AA	AA	BB	BB	AA	AA	BB	AA	AA	BB	AA	AA	BB	BB	AA	BB	BB	BB	AA	BB	AA	AA	-	BB	BB	AA	BB	AA	BB	AA	BB	-	AA	AA	BB	AA	BB	BB	AA	BB
chr5A_703465764	124.675	5A	703465764	T/C	AA	AA	AA	AA	AA	AA	AA	BB	BB	AA	AA	BB	AA	AA	BB	AA	AA	BB	BB	AA	BB	BB	BB	AA	BB	AA	AA	AA	BB	BB	AA	BB	AA	BB	AA	BB	AA	AA	AA	BB	AA	BB	BB	AA	-
chr5A_703465778	124.675	5A	703465778	G/C	AA	AA	AA	AA	AA	AA	AA	BB	BB	AA	AA	BB	AA	AA	BB	AA	AA	BB	BB	AA	BB	BB	BB	AA	BB	AA	AA	AA	-	BB	AA	BB	AA	BB	AA	BB	AA	AA	AA	BB	AA	BB	BB	AA	BB
chr5A_705523679	125.846	5A	705523679	G/A	AA	AA	AA	AA	AA	AA	AA	BB	BB	AA	AA	BB	AA	AA	BB	AA	AA	BB	BB	AA	BB	BB	BB	AA	BB	AA	AA	-	BB	BB	AA	BB	AA	BB	-	BB	AA	AA	AA	BB	AA	BB	BB	AA	BB
chr5A_707998292	125.846	5A	707998292	A/T	AA	AA	AA	AA	AA	AA	AA	BB	BB	AA	AA	BB	AA	-	BB	AA	AA	BB	BB	AA	BB	BB	BB	AA	BB	AA	AA	AA	BB	BB	AA	BB	AA	BB	AA	BB	AA	AA	AA	BB	AA	BB	BB	AA	BB
chr6A_956005	0	6A	956005	G/T	BB	BB	AA	BB	AA	AA	BB	AA	AA	AA	AA	AA	BB	BB	AA	BB	BB	BB	AA	AA	AA	BB	BB	AA	BB	AA	AA	BB	BB	BB	AA	BB	AA	AA	AA	AA	BB	AA	AA	AA	AA	AA	BB	BB	BB
chr6A_1937477	0	6A	1937477	C/T	BB	BB	AA	BB	AA	AA	BB	AA	AA	AA	AA	AA	BB	BB	BB	BB	BB	BB	AA	AA	AA	BB	BB	AA	BB	AA	AA	BB	BB	BB	AA	BB	AA	AA	AA	AA	BB	AA	AA	AA	AA	AA	BB	BB	BB
chr6A_2035989	0	6A	2035989	G/A	-	BB	AA	BB	AA	AA	BB	AA	AA	AA	AA	AA	BB	BB	BB	BB	BB	BB	AA	AA	AA	-	BB	AA	BB	AA	AA	-	BB	BB	AA	BB	AA	AA	AA	AA	BB	AA	AA	AA	AA	AA	BB	BB	BB
chr6A_2036027	0	6A	2036027	C/T	-	BB	AA	BB	AA	AA	BB	AA	AA	AA	AA	AA	BB	BB	BB	BB	BB	BB	AA	AA	AA	-	BB	AA	BB	AA	AA	-	BB	BB	AA	BB	AA	AA	AA	AA	BB	AA	AA	AA	AA	AA	BB	BB	BB
chr6A_2036050	0	6A	2036050	C/T	BB	BB	AA	BB	AA	AA	BB	AA	AA	AA	AA	AA	BB	BB	BB	BB	BB	BB	AA	AA	AA	BB	BB	AA	BB	AA	AA	BB	BB	BB	AA	BB	AA	AA	AA	AA	BB	AA	AA	AA	AA	AA	BB	BB	BB
chr6A_2408774	1.17414	6A	2408774	C/T	BB	BB	AA	BB	AA	AA	BB	AA	AA	AA	AA	AA	BB	BB	BB	-	BB	BB	AA	AA	AA	BB	BB	AA	BB	AA	AA	-	BB	BB	AA	AA	AA	AA	AA	AA	BB	AA	AA	AA	AA	AA	BB	BB	BB
chr6A_2462606	1.17414	6A	2462606	T/C	BB	BB	AA	BB	AA	AA	BB	AA	AA	AA	AA	AA	BB	BB	BB	BB	BB	BB	AA	AA	AA	BB	BB	AA	BB	AA	AA	-	BB	BB	AA	AA	AA	AA	AA	AA	BB	AA	AA	AA	AA	AA	BB	BB	BB
chr6A_2714100	1.17414	6A	2714100	G/A	BB	BB	AA	BB	AA	AA	BB	AA	AA	AA	AA	AA	BB	BB	BB	-	-	BB	AA	AA	AA	BB	BB	AA	BB	AA	AA	BB	BB	BB	AA	AA	AA	AA	AA	AA	BB	AA	AA	AA	AA	AA	BB	BB	BB
chr6A_2714136	1.17414	6A	2714136	G/A	BB	BB	AA	BB	AA	AA	BB	AA	AA	AA	AA	AA	BB	BB	BB	-	-	BB	AA	AA	AA	BB	BB	AA	BB	AA	AA	BB	BB	BB	AA	AA	AA	AA	AA	AA	BB	AA	AA	AA	AA	AA	BB	BB	BB
chr6A_2925439	1.17414	6A	2925439	T/C	BB	BB	AA	BB	AA	AA	BB	AA	AA	AA	AA	AA	BB	BB	BB	BB	BB	BB	AA	AA	AA	BB	BB	AA	BB	AA	AA	BB	BB	BB	AA	AA	AA	AA	AA	AA	BB	AA	AA	AA	AA	AA	BB	BB	BB
chr6A_2925453	1.17414	6A	2925453	A/G	BB	BB	AA	BB	AA	AA	BB	AA	AA	AA	AA	AA	BB	BB	BB	BB	BB	BB	AA	AA	AA	BB	BB	AA	BB	AA	AA	BB	BB	BB	AA	AA	AA	AA	AA	AA	BB	AA	AA	AA	AA	AA	BB	BB	BB
chr6A_3206675	2.39071	6A	3206675	G/C	BB	BB	AA	BB	AA	AA	BB	AA	AA	AA	AA	AA	BB	BB	BB	BB	BB	BB	AA	AA	AA	BB	BB	AA	BB	AA	AA	-	BB	BB	AA	AA	AA	AA	AA	AA	BB	AA	AA	AA	AA	AA	BB	BB	AA
chr6A_3691352	3.52524	6A	3691352	T/A	BB	BB	AA	BB	AA	AA	BB	AA	AA	AA	AA	AA	BB	BB	BB	BB	BB	BB	AA	AA	AA	BB	BB	AA	BB	AA	AA	-	BB	BB	AA	AA	AA	AA	AA	AA	BB	AA	AA	AA	AA	AA	BB	BB	AA
chr6A_3691365	3.52524	6A	3691365	C/A	BB	BB	AA	BB	AA	AA	BB	AA	AA	AA	AA	AA	BB	BB	BB	BB	BB	BB	AA	AA	AA	BB	BB	AA	BB	AA	AA	-	BB	BB	AA	AA	AA	AA	AA	AA	BB	AA	AA	AA	AA	AA	BB	BB	AA
chr6A_3691400	3.52524	6A	3691400	A/G	BB	BB	AA	BB	AA	AA	BB	AA	AA	AA	AA	AA	BB	BB	BB	BB	BB	BB	AA	AA	AA	BB	BB	AA	BB	AA	AA	-	BB	BB	AA	AA	AA	AA	AA	AA	BB	AA	AA	AA	AA	AA	BB	BB	AA
chr6A_3691835	3.52524	6A	3691835	G/A	BB	BB	AA	-	AA	AA	BB	AA	AA	AA	AA	AA	BB	-	BB	BB	-	BB	AA	AA	AA	BB	BB	AA	-	AA	AA	-	-	BB	AA	AA	AA	AA	AA	AA	BB	AA	AA	AA	AA	AA	BB	BB	AA
chr6A_3750297	3.52524	6A	3750297	T/C	BB	BB	AA	BB	AA	AA	BB	AA	AA	AA	AA	AA	BB	BB	BB	BB	BB	BB	AA	AA	AA	BB	BB	AA	BB	AA	AA	-	BB	BB	AA	AA	AA	AA	AA	AA	BB	AA	AA	AA	AA	AA	BB	BB	AA
chr6A_3750301	3.52524	6A	3750301	C/G	BB	BB	-	BB	AA	AA	BB	AA	-	AA	-	AA	BB	BB	BB	BB	BB	BB	AA	AA	AA	BB	BB	AA	BB	AA	AA	BB	BB	BB	AA	-	AA	AA	AA	AA	BB	AA	AA	AA	AA	AA	BB	BB	AA
chr6A_3750324	3.52524	6A	3750324	A/G	BB	BB	-	BB	AA	AA	BB	AA	AA	AA	AA	AA	BB	BB	BB	BB	BB	BB	AA	AA	AA	BB	BB	AA	BB	AA	AA	BB	BB	BB	AA	AA	AA	AA	AA	AA	BB	AA	AA	-	AA	AA	BB	BB	AA
chr6A_3776825	3.52524	6A	3776825	T/C	BB	BB	AA	BB	AA	AA	-	AA	AA	AA	AA	AA	BB	BB	BB	BB	BB	BB	AA	AA	AA	BB	-	AA	BB	AA	AA	-	BB	BB	AA	-	AA	AA	AA	AA	BB	AA	AA	AA	AA	AA	BB	BB	AA
chr6A_3909051	3.52524	6A	3909051	C/G	BB	BB	AA	BB	AA	AA	BB	AA	AA	AA	AA	AA	BB	BB	BB	BB	BB	BB	AA	AA	AA	BB	BB	-	BB	AA	AA	-	BB	BB	AA	AA	AA	AA	AA	AA	BB	AA	AA	AA	AA	AA	BB	BB	AA
chr6A_5129084	3.52524	6A	5129084	C/T	BB	BB	AA	BB	AA	AA	BB	AA	AA	AA	AA	AA	BB	BB	BB	BB	BB	BB	AA	AA	AA	BB	BB	AA	BB	AA	AA	BB	BB	BB	AA	AA	AA	AA	AA	AA	BB	AA	AA	AA	AA	AA	BB	BB	AA
chr6A_5569182	3.52524	6A	5569182	G/T	BB	BB	AA	-	AA	AA	BB	AA	AA	AA	AA	AA	BB	BB	BB	BB	BB	BB	AA	AA	AA	BB	BB	AA	BB	AA	AA	-	BB	BB	AA	AA	AA	AA	AA	-	BB	AA	AA	AA	AA	AA	BB	BB	AA
chr6A_5569188	3.52524	6A	5569188	A/G	BB	BB	AA	-	AA	AA	BB	AA	AA	AA	AA	AA	BB	BB	BB	BB	BB	BB	AA	AA	AA	BB	BB	AA	BB	AA	AA	-	BB	BB	AA	AA	AA	AA	AA	-	BB	AA	AA	AA	AA	AA	BB	BB	AA
chr6A_7732366	3.52524	6A	7732366	A/G	BB	BB	AA	BB	AA	AA	BB	AA	AA	AA	AA	AA	BB	BB	BB	BB	BB	BB	AA	AA	AA	BB	BB	AA	BB	AA	AA	BB	BB	BB	AA	AA	AA	AA	AA	AA	BB	AA	AA	AA	AA	AA	BB	BB	AA
chr6A_8175599	3.52524	6A	8175599	T/C	BB	BB	AA	BB	AA	AA	BB	AA	AA	AA	AA	AA	BB	BB	BB	BB	BB	BB	AA	AA	AA	BB	BB	AA	BB	AA	AA	BB	BB	BB	AA	AA	AA	AA	AA	AA	BB	AA	AA	AA	AA	AA	BB	BB	AA
chr6A_8804052	3.52524	6A	8804052	G/C	BB	BB	AA	BB	AA	AA	BB	AA	AA	AA	AA	AA	BB	BB	BB	BB	BB	BB	AA	AA	AA	BB	BB	AA	BB	AA	AA	BB	BB	BB	AA	AA	AA	AA	AA	AA	BB	AA	AA	AA	AA	AA	BB	BB	AA
chr6A_8804098	3.52524	6A	8804098	G/A	BB	BB	AA	BB	AA	AA	BB	AA	AA	AA	AA	AA	BB	BB	BB	BB	BB	BB	AA	AA	AA	BB	BB	AA	BB	AA	AA	BB	BB	BB	AA	AA	AA	AA	AA	AA	BB	AA	AA	AA	AA	AA	BB	BB	AA
chr6A_8868109	3.52524	6A	8868109	G/A	BB	BB	AA	BB	AA	AA	BB	AA	AA	AA	AA	-	-	BB	BB	BB	BB	BB	AA	AA	AA	BB	BB	AA	BB	AA	AA	-	BB	BB	AA	AA	AA	AA	AA	AA	BB	AA	AA	AA	AA	AA	BB	BB	AA
chr6A_9045619	3.52524	6A	9045619	T/C	BB	BB	-	BB	AA	AA	BB	AA	AA	AA	AA	AA	BB	BB	BB	BB	BB	BB	AA	AA	AA	BB	BB	AA	BB	AA	AA	BB	BB	BB	-	AA	AA	AA	AA	AA	BB	AA	AA	AA	AA	AA	BB	BB	AA
chr6A_10046769	8.68329	6A	10046769	A/G	BB	BB	AA	BB	AA	AA	BB	AA	BB	AA	AA	AA	BB	BB	BB	BB	BB	BB	AA	AA	AA	BB	BB	AA	BB	AA	AA	BB	BB	BB	AA	AA	BB	AA	AA	AA	BB	AA	AA	AA	AA	AA	BB	BB	AA
chr6A_10046836	8.68329	6A	10046836	A/G	BB	BB	AA	BB	AA	AA	BB	AA	BB	AA	AA	AA	BB	BB	BB	BB	BB	BB	AA	AA	AA	BB	BB	AA	BB	AA	AA	-	BB	BB	AA	AA	BB	-	AA	AA	BB	AA	AA	AA	AA	AA	BB	BB	AA
chr6A_10047325	8.68329	6A	10047325	A/G	BB	BB	AA	BB	AA	AA	BB	AA	BB	AA	AA	AA	BB	BB	BB	BB	BB	BB	AA	AA	AA	BB	BB	AA	BB	AA	AA	BB	BB	BB	AA	AA	BB	-	AA	AA	BB	AA	AA	AA	AA	AA	BB	BB	AA
chr6A_11569483	11.4488	6A	11569483	A/G	BB	BB	AA	BB	AA	BB	BB	AA	BB	AA	AA	AA	BB	BB	BB	BB	BB	BB	AA	AA	AA	BB	BB	AA	BB	BB	AA	BB	BB	BB	AA	AA	BB	BB	AA	AA	BB	AA	AA	AA	AA	AA	BB	BB	AA
chr6A_11590751	11.4488	6A	11590751	A/G	BB	BB	AA	BB	AA	BB	BB	AA	BB	AA	AA	AA	BB	BB	BB	BB	BB	BB	AA	AA	AA	BB	BB	AA	BB	BB	AA	BB	BB	BB	AA	AA	BB	BB	AA	AA	BB	AA	AA	AA	AA	AA	BB	BB	AA
chr6A_12213692	11.4488	6A	12213692	A/G	BB	BB	AA	BB	AA	BB	BB	AA	BB	AA	AA	AA	BB	BB	BB	BB	BB	BB	AA	AA	AA	BB	BB	AA	BB	BB	AA	BB	BB	BB	AA	AA	BB	BB	AA	AA	BB	AA	AA	AA	AA	AA	BB	BB	AA
chr6A_12313693	11.4488	6A	12313693	T/C	BB	BB	AA	BB	AA	BB	BB	AA	BB	AA	AA	AA	BB	BB	BB	BB	BB	BB	AA	AA	AA	BB	BB	AA	BB	BB	AA	BB	BB	BB	AA	AA	BB	BB	AA	AA	BB	AA	AA	AA	AA	AA	BB	BB	AA
chr6A_12459452	11.4488	6A	12459452	G/C	BB	BB	AA	BB	AA	BB	BB	AA	BB	-	AA	AA	BB	BB	BB	BB	BB	BB	AA	AA	AA	BB	BB	AA	BB	BB	AA	BB	BB	BB	AA	AA	BB	BB	AA	AA	BB	AA	AA	AA	AA	AA	BB	BB	AA
chr6A_12617277	11.4488	6A	12617277	G/A	BB	BB	AA	BB	AA	-	BB	AA	BB	AA	AA	AA	BB	BB	BB	BB	BB	BB	AA	AA	AA	-	BB	AA	-	BB	AA	-	BB	BB	AA	AA	-	BB	AA	AA	BB	AA	AA	AA	AA	AA	BB	BB	AA
chr6A_12617940	11.4488	6A	12617940	G/A	BB	BB	AA	BB	AA	BB	BB	AA	BB	AA	AA	AA	BB	BB	BB	BB	BB	BB	AA	AA	AA	BB	BB	AA	BB	BB	AA	-	BB	BB	AA	AA	BB	BB	AA	AA	BB	AA	AA	AA	AA	AA	BB	BB	AA
chr6A_12618220	11.4488	6A	12618220	G/A	BB	BB	AA	BB	AA	BB	BB	AA	BB	AA	AA	AA	BB	BB	BB	BB	BB	BB	AA	AA	AA	BB	BB	AA	BB	BB	AA	BB	BB	BB	AA	AA	BB	BB	AA	AA	BB	AA	AA	AA	AA	AA	BB	BB	AA
chr6A_12881442	11.4488	6A	12881442	C/A	BB	BB	AA	BB	AA	BB	BB	AA	BB	AA	AA	AA	BB	BB	BB	BB	BB	BB	AA	AA	AA	BB	BB	AA	BB	-	AA	BB	BB	BB	AA	AA	BB	BB	AA	AA	BB	AA	-	AA	AA	AA	BB	BB	AA
chr6A_13815292	24.9781	6A	13815292	A/T	BB	BB	AA	BB	AA	BB	BB	AA	BB	AA	AA	AA	BB	BB	BB	BB	AA	BB	BB	AA	AA	BB	BB	AA	BB	BB	AA	AA	BB	BB	AA	AA	BB	BB	AA	AA	BB	AA	BB	AA	BB	AA	BB	BB	AA
chr6A_14376929	24.9781	6A	14376929	T/C	BB	BB	AA	BB	AA	BB	BB	AA	BB	AA	AA	AA	BB	BB	BB	BB	AA	BB	BB	AA	AA	BB	BB	AA	BB	BB	AA	AA	BB	BB	AA	AA	BB	BB	AA	AA	BB	AA	BB	AA	BB	AA	BB	BB	AA
chr6A_14386770	24.9781	6A	14386770	C/T	BB	BB	AA	BB	AA	BB	BB	AA	BB	AA	AA	AA	BB	BB	BB	-	AA	BB	BB	AA	AA	BB	BB	AA	BB	BB	AA	AA	BB	BB	AA	AA	BB	BB	AA	AA	BB	AA	BB	AA	BB	AA	BB	BB	AA
chr6A_14386813	24.9781	6A	14386813	G/A	BB	BB	AA	BB	AA	BB	BB	AA	BB	AA	AA	AA	BB	BB	BB	BB	AA	BB	BB	AA	AA	BB	BB	AA	BB	BB	AA	AA	BB	BB	AA	AA	BB	BB	AA	AA	BB	AA	BB	AA	BB	AA	BB	BB	AA
chr6A_15551087	27.1927	6A	15551087	A/G	-	BB	AA	BB	BB	BB	BB	AA	BB	AA	AA	AA	BB	BB	BB	BB	AA	BB	BB	AA	AA	BB	BB	AA	BB	-	AA	AA	BB	BB	AA	AA	BB	-	AA	AA	BB	AA	BB	AA	BB	AA	BB	BB	AA
chr6A_16462154	34.5176	6A	16462154	G/A	BB	BB	BB	BB	BB	BB	BB	AA	BB	BB	AA	AA	BB	BB	BB	BB	AA	BB	BB	AA	AA	BB	BB	AA	BB	BB	AA	AA	BB	BB	AA	AA	BB	BB	AA	AA	BB	AA	BB	AA	BB	AA	BB	BB	AA
chr6A_16702436	34.5176	6A	16702436	C/G	BB	BB	BB	BB	BB	BB	BB	-	BB	BB	AA	AA	BB	BB	BB	BB	AA	BB	BB	AA	AA	BB	BB	AA	BB	BB	AA	-	BB	BB	AA	AA	BB	BB	AA	AA	BB	AA	BB	AA	BB	AA	BB	BB	AA
chr6A_17698268	34.5176	6A	17698268	C/G	BB	BB	BB	BB	BB	BB	BB	AA	BB	BB	-	AA	BB	BB	BB	BB	AA	BB	BB	AA	AA	BB	BB	AA	BB	BB	-	AA	BB	BB	AA	AA	BB	BB	AA	AA	BB	AA	BB	AA	BB	AA	BB	BB	AA
chr6A_17903964	34.5176	6A	17903964	C/G	BB	BB	BB	BB	BB	BB	BB	AA	BB	BB	AA	AA	BB	BB	BB	BB	AA	BB	BB	AA	AA	BB	BB	AA	BB	BB	AA	-	BB	BB	AA	AA	BB	BB	AA	AA	BB	AA	BB	AA	BB	AA	BB	BB	AA
chr6A_17942910	34.5176	6A	17942910	C/G	BB	BB	BB	BB	BB	BB	BB	AA	BB	BB	AA	AA	BB	BB	BB	BB	AA	-	BB	AA	AA	BB	BB	AA	BB	BB	AA	AA	-	BB	AA	AA	BB	BB	AA	AA	BB	AA	BB	AA	BB	AA	BB	BB	AA
chr6A_17942957	34.5176	6A	17942957	C/G	BB	BB	BB	BB	BB	BB	BB	AA	BB	BB	AA	AA	BB	BB	BB	BB	AA	-	BB	AA	AA	BB	BB	AA	BB	BB	AA	AA	-	BB	AA	AA	BB	BB	AA	AA	BB	AA	BB	AA	BB	AA	BB	BB	AA
chr6A_17942962	34.5176	6A	17942962	C/G	BB	BB	BB	BB	BB	BB	BB	AA	BB	BB	AA	AA	BB	BB	BB	BB	AA	-	BB	AA	AA	BB	BB	AA	BB	BB	AA	AA	-	BB	AA	AA	BB	BB	AA	AA	BB	AA	BB	AA	BB	AA	BB	BB	AA
chr6A_19599161	34.5176	6A	19599161	T/C	BB	BB	BB	BB	BB	BB	BB	AA	BB	BB	AA	-	BB	BB	BB	BB	AA	BB	BB	AA	-	BB	BB	AA	BB	BB	AA	-	BB	BB	AA	AA	-	BB	AA	AA	BB	AA	BB	AA	-	AA	BB	BB	AA
chr6A_19599192	34.5176	6A	19599192	C/G	BB	BB	BB	BB	BB	BB	BB	AA	BB	BB	AA	-	BB	BB	BB	BB	AA	BB	BB	AA	-	BB	BB	AA	BB	BB	AA	-	BB	BB	AA	AA	-	BB	AA	AA	BB	AA	BB	AA	-	AA	BB	BB	AA
chr6A_19599198	34.5176	6A	19599198	G/A	BB	BB	BB	BB	BB	BB	BB	AA	BB	BB	AA	-	BB	BB	BB	BB	AA	BB	BB	AA	-	BB	BB	AA	BB	BB	AA	-	BB	BB	AA	AA	-	BB	AA	AA	BB	AA	BB	AA	-	AA	BB	BB	AA
chr6A_19986899	34.5176	6A	19986899	C/T	BB	BB	BB	BB	BB	BB	BB	AA	BB	BB	AA	AA	BB	BB	BB	BB	AA	BB	BB	AA	AA	BB	BB	AA	BB	BB	AA	-	BB	BB	AA	AA	BB	BB	AA	AA	BB	AA	BB	AA	BB	AA	BB	BB	AA
chr6A_19986948	34.5176	6A	19986948	G/A	BB	BB	BB	BB	BB	BB	BB	AA	BB	BB	AA	AA	BB	BB	BB	BB	AA	BB	BB	AA	AA	BB	BB	AA	BB	BB	AA	-	BB	BB	AA	AA	BB	BB	AA	AA	BB	AA	BB	AA	BB	AA	BB	BB	AA
chr6A_20254445	34.5176	6A	20254445	C/T	BB	BB	BB	BB	BB	BB	BB	AA	BB	BB	AA	AA	BB	BB	BB	BB	AA	BB	BB	AA	AA	BB	BB	AA	BB	BB	AA	-	BB	BB	AA	AA	BB	BB	AA	AA	BB	AA	BB	AA	BB	AA	BB	BB	AA
chr6A_20254456	34.5176	6A	20254456	A/G	BB	BB	BB	BB	BB	BB	BB	-	BB	BB	AA	AA	BB	BB	BB	BB	AA	BB	BB	AA	AA	BB	BB	AA	BB	BB	AA	AA	BB	BB	AA	AA	BB	BB	AA	AA	BB	AA	BB	AA	BB	AA	BB	BB	AA
chr6A_20254495	34.5176	6A	20254495	A/G	BB	BB	BB	BB	BB	BB	BB	AA	BB	BB	AA	AA	BB	BB	BB	BB	AA	BB	BB	AA	AA	BB	BB	AA	BB	BB	AA	AA	BB	BB	AA	AA	BB	BB	AA	AA	BB	AA	BB	AA	BB	AA	BB	BB	AA
chr6A_23245643	34.5176	6A	23245643	T/A	BB	BB	BB	BB	BB	BB	BB	AA	BB	BB	AA	-	BB	BB	BB	BB	AA	BB	BB	AA	AA	BB	BB	AA	BB	BB	AA	-	BB	BB	AA	AA	BB	BB	AA	AA	BB	AA	BB	AA	BB	AA	BB	BB	AA
chr6A_23324424	34.5176	6A	23324424	G/A	BB	BB	BB	BB	BB	BB	BB	AA	BB	BB	AA	AA	BB	BB	BB	BB	AA	BB	BB	AA	-	BB	BB	-	BB	BB	AA	-	BB	BB	-	AA	BB	BB	AA	AA	BB	AA	BB	AA	BB	AA	BB	BB	AA
chr6A_39449372	40.0828	6A	39449372	T/C	BB	-	BB	BB	BB	BB	BB	AA	BB	BB	BB	AA	BB	BB	BB	BB	AA	BB	BB	AA	AA	BB	BB	AA	BB	BB	AA	-	BB	BB	AA	AA	BB	BB	AA	AA	BB	AA	BB	AA	BB	AA	BB	BB	AA
chr6A_39462836	40.0828	6A	39462836	T/C	BB	BB	BB	BB	BB	BB	-	AA	BB	BB	BB	AA	BB	BB	BB	BB	AA	BB	BB	AA	AA	BB	BB	-	BB	BB	AA	AA	BB	BB	AA	AA	BB	BB	AA	AA	BB	AA	BB	-	BB	AA	BB	BB	AA
chr6A_39488891	40.0828	6A	39488891	C/G	BB	BB	BB	BB	BB	BB	BB	AA	BB	BB	BB	AA	BB	BB	BB	BB	AA	BB	BB	AA	AA	BB	BB	AA	BB	BB	AA	-	BB	BB	AA	AA	BB	BB	AA	AA	BB	AA	BB	AA	BB	AA	BB	BB	AA
chr6A_39504194	40.0828	6A	39504194	G/A	BB	BB	BB	BB	BB	BB	-	-	BB	BB	BB	-	BB	BB	BB	BB	AA	BB	BB	AA	-	BB	BB	AA	-	BB	AA	-	BB	BB	-	AA	BB	BB	AA	AA	BB	AA	BB	AA	BB	AA	BB	BB	AA
chr6A_46675024	40.0828	6A	46675024	C/G	BB	BB	BB	BB	BB	BB	BB	AA	BB	BB	BB	AA	BB	BB	BB	BB	AA	BB	BB	AA	AA	BB	BB	AA	BB	BB	AA	AA	BB	BB	AA	AA	BB	BB	AA	AA	BB	AA	BB	AA	BB	AA	BB	BB	AA
chr6A_46784144	40.0828	6A	46784144	A/G	BB	BB	BB	BB	BB	BB	BB	AA	BB	BB	BB	AA	BB	BB	BB	BB	AA	BB	BB	AA	AA	BB	BB	AA	BB	BB	AA	-	BB	BB	AA	AA	BB	BB	AA	AA	-	AA	BB	AA	BB	AA	BB	BB	AA
chr6A_48048307	40.0828	6A	48048307	C/G	BB	BB	BB	BB	BB	BB	BB	AA	BB	BB	BB	AA	BB	BB	BB	BB	AA	BB	BB	AA	AA	BB	BB	AA	BB	BB	AA	AA	BB	BB	AA	AA	BB	BB	AA	AA	BB	AA	BB	AA	BB	AA	BB	BB	AA
chr6A_49768564	47.8378	6A	49768564	C/A	BB	BB	BB	BB	BB	BB	BB	BB	BB	BB	BB	AA	-	BB	BB	BB	-	BB	AA	AA	AA	BB	BB	AA	BB	BB	-	-	BB	BB	AA	AA	BB	BB	AA	BB	BB	BB	BB	AA	BB	AA	BB	BB	AA
chr6A_51952660	54.28	6A	51952660	C/T	BB	BB	BB	BB	BB	BB	BB	BB	BB	BB	BB	AA	-	BB	BB	BB	AA	AA	-	-	AA	BB	BB	AA	BB	BB	AA	-	BB	BB	AA	AA	BB	BB	AA	BB	BB	BB	BB	AA	BB	BB	BB	BB	AA
chr6A_55550514	54.28	6A	55550514	C/T	BB	BB	BB	BB	BB	BB	BB	BB	BB	BB	BB	AA	AA	BB	BB	BB	AA	AA	AA	AA	AA	BB	BB	AA	BB	BB	AA	-	BB	BB	AA	AA	BB	BB	AA	BB	BB	BB	BB	AA	-	BB	BB	BB	AA
chr6A_57043881	54.28	6A	57043881	G/A	BB	BB	BB	BB	BB	BB	BB	BB	BB	-	BB	AA	AA	BB	BB	BB	AA	AA	AA	AA	AA	BB	BB	AA	-	BB	AA	AA	BB	BB	AA	AA	BB	BB	AA	BB	BB	BB	BB	AA	BB	BB	BB	BB	AA
chr6A_57659100	54.28	6A	57659100	T/C	BB	-	BB	BB	BB	BB	BB	BB	BB	BB	BB	AA	AA	BB	BB	BB	AA	AA	AA	AA	AA	BB	BB	AA	BB	BB	AA	-	BB	BB	AA	AA	BB	BB	AA	BB	BB	BB	BB	AA	BB	BB	BB	BB	AA
chr6A_57695175	56.0133	6A	57695175	A/G	BB	BB	BB	BB	BB	BB	BB	BB	BB	BB	BB	AA	AA	BB	BB	BB	AA	-	AA	AA	AA	BB	BB	AA	BB	BB	AA	AA	BB	BB	AA	AA	BB	BB	AA	BB	BB	BB	BB	AA	BB	BB	BB	BB	AA
chr6A_57695214	56.0133	6A	57695214	A/G	BB	BB	BB	BB	BB	BB	BB	BB	BB	BB	BB	AA	AA	BB	BB	BB	AA	-	AA	AA	AA	BB	BB	AA	BB	BB	AA	AA	-	BB	AA	AA	BB	BB	AA	BB	BB	BB	BB	AA	BB	BB	BB	BB	AA
chr6A_57886812	56.0133	6A	57886812	C/T	BB	BB	BB	BB	BB	BB	BB	BB	BB	BB	BB	AA	AA	BB	BB	BB	AA	AA	AA	AA	AA	BB	BB	AA	-	BB	AA	AA	BB	BB	AA	AA	BB	BB	-	BB	BB	BB	BB	AA	BB	BB	BB	BB	AA
chr6A_57957359	56.0133	6A	57957359	C/A	BB	BB	BB	BB	BB	BB	BB	BB	BB	BB	BB	AA	AA	BB	BB	BB	AA	AA	AA	AA	AA	BB	BB	AA	BB	BB	AA	AA	BB	BB	AA	AA	BB	BB	AA	BB	BB	BB	BB	AA	BB	BB	BB	BB	AA
chr6A_57957394	56.0133	6A	57957394	A/G	BB	BB	BB	BB	BB	BB	BB	BB	BB	BB	BB	AA	AA	BB	BB	BB	AA	AA	AA	AA	AA	BB	BB	AA	BB	BB	AA	AA	BB	BB	AA	AA	BB	BB	AA	BB	BB	BB	BB	AA	BB	BB	BB	BB	AA
chr6A_57958647	56.0133	6A	57958647	T/A	BB	BB	BB	BB	BB	BB	BB	BB	BB	BB	BB	AA	AA	BB	BB	BB	AA	AA	AA	AA	AA	BB	BB	AA	BB	BB	AA	-	BB	BB	AA	AA	BB	BB	AA	BB	BB	BB	BB	AA	BB	BB	BB	BB	AA
chr6A_57958659	56.0133	6A	57958659	T/C	BB	BB	BB	BB	BB	BB	BB	BB	BB	BB	BB	AA	AA	BB	BB	BB	AA	AA	AA	AA	AA	BB	BB	AA	BB	BB	AA	-	BB	BB	AA	AA	BB	BB	AA	BB	BB	BB	BB	AA	BB	BB	BB	BB	AA
chr6A_59315872	56.0133	6A	59315872	T/C	BB	BB	BB	BB	BB	BB	BB	BB	BB	BB	BB	AA	AA	BB	BB	BB	AA	AA	AA	AA	AA	BB	BB	-	BB	BB	AA	-	BB	BB	-	AA	BB	BB	AA	BB	BB	BB	BB	AA	BB	BB	BB	BB	AA
chr6A_59900885	58.4362	6A	59900885	G/A	BB	BB	BB	BB	BB	BB	AA	BB	BB	BB	BB	AA	AA	BB	BB	BB	AA	AA	AA	AA	AA	BB	BB	AA	BB	BB	AA	-	BB	BB	AA	AA	BB	BB	AA	BB	BB	BB	BB	AA	BB	BB	BB	BB	AA
chr6A_61080142	58.4362	6A	61080142	T/C	BB	BB	BB	BB	BB	BB	AA	BB	BB	BB	BB	AA	AA	BB	BB	BB	AA	AA	AA	AA	AA	BB	BB	AA	BB	BB	AA	AA	BB	BB	AA	AA	BB	BB	-	BB	BB	BB	BB	AA	BB	BB	BB	BB	AA
chr6A_61216021	58.4362	6A	61216021	C/G	BB	BB	BB	BB	BB	BB	AA	BB	BB	BB	BB	AA	AA	BB	BB	BB	AA	AA	AA	AA	AA	BB	BB	AA	BB	BB	AA	-	BB	BB	AA	AA	BB	BB	AA	BB	BB	BB	BB	AA	BB	BB	BB	BB	AA
chr6A_61422653	58.4362	6A	61422653	T/C	BB	BB	BB	BB	BB	BB	AA	BB	BB	BB	BB	AA	AA	BB	BB	BB	-	AA	AA	AA	AA	BB	BB	AA	BB	BB	AA	AA	BB	BB	AA	AA	BB	BB	AA	BB	BB	BB	BB	AA	BB	BB	BB	BB	AA
chr6A_61875020	58.4362	6A	61875020	C/A	BB	BB	BB	BB	BB	BB	AA	BB	BB	BB	BB	AA	AA	BB	BB	BB	AA	AA	AA	AA	AA	BB	BB	AA	BB	BB	AA	AA	BB	BB	AA	AA	BB	BB	AA	BB	BB	BB	BB	AA	BB	BB	BB	BB	AA
chr6A_61875050	58.4362	6A	61875050	A/G	BB	BB	BB	BB	BB	BB	AA	BB	BB	BB	BB	AA	AA	BB	BB	BB	AA	AA	AA	AA	AA	BB	BB	AA	BB	BB	AA	AA	BB	BB	AA	AA	BB	BB	AA	BB	BB	BB	BB	AA	BB	BB	BB	BB	AA
chr6A_63193160	58.4362	6A	63193160	A/T	BB	BB	BB	BB	BB	BB	AA	BB	BB	BB	BB	AA	AA	BB	BB	BB	AA	AA	AA	AA	AA	BB	BB	AA	BB	BB	AA	AA	BB	BB	AA	AA	BB	BB	AA	BB	BB	BB	BB	AA	BB	BB	BB	BB	AA
chr6A_64351211	58.4362	6A	64351211	C/A	BB	BB	BB	BB	BB	BB	AA	BB	BB	BB	BB	AA	AA	BB	BB	BB	AA	AA	AA	AA	AA	BB	BB	AA	BB	BB	AA	AA	BB	BB	AA	AA	BB	BB	AA	BB	BB	BB	BB	AA	BB	BB	BB	BB	AA
chr6A_65844428	58.4362	6A	65844428	G/C	BB	BB	BB	BB	BB	BB	AA	BB	BB	BB	BB	AA	AA	BB	BB	BB	AA	AA	AA	AA	AA	BB	BB	AA	BB	BB	AA	-	BB	BB	AA	AA	BB	BB	AA	BB	BB	BB	BB	AA	BB	BB	BB	BB	AA
chr6A_69133493	58.4362	6A	69133493	C/T	BB	BB	BB	BB	BB	BB	AA	BB	BB	BB	BB	-	AA	BB	BB	BB	-	AA	-	AA	AA	-	BB	-	BB	BB	AA	-	BB	BB	AA	AA	BB	BB	-	BB	BB	BB	BB	AA	BB	BB	BB	BB	AA
chr6A_71546797	58.4362	6A	71546797	T/C	BB	BB	BB	BB	BB	BB	AA	BB	BB	BB	BB	BB	AA	BB	BB	BB	AA	AA	AA	AA	AA	BB	BB	AA	BB	BB	AA	-	BB	BB	AA	AA	BB	BB	AA	BB	BB	BB	BB	AA	BB	BB	BB	BB	AA
chr6A_74845696	60.3891	6A	74845696	G/T	BB	BB	BB	BB	BB	BB	AA	BB	BB	BB	BB	BB	AA	BB	BB	BB	AA	AA	AA	AA	AA	BB	BB	AA	BB	BB	AA	-	BB	BB	AA	AA	BB	BB	AA	BB	BB	BB	BB	AA	BB	BB	BB	BB	AA
chr6A_76758222	60.3891	6A	76758222	T/C	BB	BB	BB	BB	BB	BB	AA	BB	BB	BB	BB	BB	AA	BB	BB	BB	AA	AA	AA	AA	AA	BB	BB	AA	BB	BB	AA	AA	BB	BB	AA	AA	BB	BB	AA	BB	BB	BB	BB	AA	BB	BB	BB	BB	AA
chr6A_76758271	60.3891	6A	76758271	A/C	BB	BB	BB	BB	BB	BB	AA	BB	BB	BB	BB	BB	AA	BB	BB	BB	AA	AA	AA	AA	AA	BB	BB	AA	BB	BB	AA	AA	BB	BB	AA	AA	BB	BB	AA	BB	BB	BB	BB	AA	BB	BB	BB	BB	AA
chr6A_76758376	60.3891	6A	76758376	C/T	BB	BB	BB	BB	BB	BB	AA	BB	BB	BB	BB	BB	AA	BB	BB	BB	AA	AA	AA	AA	AA	BB	BB	AA	BB	BB	AA	-	BB	BB	AA	AA	BB	BB	AA	BB	BB	BB	BB	AA	BB	BB	BB	BB	AA
chr6A_76926356	60.3891	6A	76926356	G/A	BB	BB	-	BB	BB	BB	-	BB	BB	BB	BB	BB	AA	BB	BB	BB	AA	AA	AA	AA	AA	BB	BB	-	BB	BB	AA	-	BB	BB	AA	AA	BB	BB	AA	BB	-	BB	BB	AA	BB	BB	BB	BB	AA
chr6A_77163913	60.3891	6A	77163913	G/A	BB	BB	BB	BB	BB	BB	AA	BB	BB	BB	BB	BB	AA	BB	BB	BB	-	AA	AA	AA	AA	BB	BB	AA	BB	BB	AA	AA	BB	BB	AA	AA	BB	BB	AA	BB	BB	BB	BB	AA	BB	BB	BB	BB	AA
chr6A_77163923	60.3891	6A	77163923	T/C	BB	BB	BB	BB	BB	BB	AA	BB	BB	BB	BB	BB	AA	BB	BB	BB	-	AA	AA	AA	AA	BB	BB	AA	BB	BB	AA	-	BB	BB	AA	AA	BB	BB	AA	BB	BB	BB	BB	AA	BB	BB	BB	BB	AA
chr6A_79088318	60.3891	6A	79088318	G/A	BB	BB	BB	BB	BB	BB	AA	BB	BB	BB	BB	BB	-	BB	BB	BB	AA	-	AA	AA	AA	BB	BB	AA	BB	BB	AA	-	BB	BB	AA	AA	BB	BB	AA	BB	BB	BB	BB	-	BB	BB	BB	BB	AA
chr6A_80333415	60.3891	6A	80333415	C/G	BB	BB	BB	BB	BB	BB	AA	BB	BB	BB	BB	BB	AA	BB	BB	BB	AA	AA	AA	AA	AA	BB	BB	AA	BB	BB	AA	-	BB	BB	AA	AA	BB	BB	AA	BB	BB	BB	BB	AA	BB	BB	BB	BB	AA
chr6A_83182790	60.3891	6A	83182790	C/G	BB	BB	BB	BB	BB	BB	AA	-	BB	BB	BB	BB	AA	BB	BB	BB	AA	AA	AA	AA	AA	BB	BB	AA	BB	BB	AA	-	BB	BB	AA	AA	BB	BB	AA	BB	BB	BB	BB	AA	BB	BB	BB	BB	AA
chr6A_84039902	60.3891	6A	84039902	A/T	BB	BB	BB	BB	BB	BB	AA	BB	BB	BB	BB	BB	AA	-	BB	BB	AA	AA	AA	AA	AA	BB	BB	AA	BB	BB	AA	-	BB	BB	AA	AA	BB	BB	AA	BB	BB	BB	BB	AA	BB	BB	BB	BB	AA
chr6A_86406306	60.3891	6A	86406306	C/A	BB	BB	BB	BB	BB	BB	AA	BB	BB	BB	BB	BB	AA	BB	BB	BB	AA	AA	AA	AA	AA	BB	BB	AA	BB	BB	AA	AA	BB	BB	AA	AA	BB	BB	AA	BB	BB	BB	BB	AA	BB	BB	BB	BB	AA
chr6A_215432379	64.0344	6A	215432379	T/C	BB	BB	BB	BB	BB	BB	AA	BB	BB	AA	BB	BB	AA	BB	BB	BB	AA	AA	AA	AA	AA	BB	BB	AA	BB	BB	AA	AA	BB	BB	AA	AA	BB	BB	AA	BB	BB	BB	BB	AA	BB	BB	BB	BB	AA
chr6A_227721263	64.0344	6A	227721263	T/C	BB	BB	BB	BB	BB	BB	AA	BB	BB	AA	BB	BB	AA	BB	BB	BB	AA	-	AA	AA	AA	BB	BB	-	BB	BB	AA	-	BB	BB	AA	AA	BB	BB	AA	BB	BB	BB	BB	AA	BB	BB	BB	BB	AA
chr6A_256477120	64.0344	6A	256477120	C/T	BB	BB	BB	BB	BB	BB	AA	BB	BB	AA	BB	BB	AA	BB	BB	BB	AA	AA	AA	AA	AA	BB	BB	AA	BB	BB	AA	-	BB	BB	AA	AA	BB	BB	AA	BB	BB	BB	BB	AA	BB	BB	BB	BB	AA
chr6A_281579621	64.0344	6A	281579621	C/T	BB	BB	BB	BB	BB	BB	AA	BB	BB	-	BB	BB	AA	BB	BB	BB	AA	AA	-	-	AA	BB	BB	AA	BB	BB	AA	AA	BB	BB	AA	AA	BB	BB	AA	BB	BB	BB	BB	AA	BB	BB	BB	BB	AA
chr6A_314315653	64.0344	6A	314315653	C/A	BB	BB	BB	BB	BB	BB	AA	BB	BB	AA	BB	BB	AA	BB	BB	BB	AA	AA	AA	AA	AA	BB	BB	AA	BB	BB	AA	-	BB	BB	AA	AA	BB	BB	AA	BB	BB	BB	BB	AA	BB	BB	BB	BB	AA
chr6A_322542356	64.0344	6A	322542356	A/G	BB	BB	BB	BB	BB	BB	AA	BB	BB	AA	BB	BB	AA	BB	BB	BB	AA	AA	AA	-	AA	BB	BB	AA	BB	BB	-	-	BB	BB	-	AA	BB	-	AA	BB	BB	BB	BB	AA	BB	BB	BB	BB	AA
chr6A_358607834	64.0344	6A	358607834	C/T	BB	BB	BB	BB	BB	BB	AA	BB	BB	AA	BB	BB	AA	BB	BB	BB	AA	AA	AA	AA	AA	BB	BB	AA	BB	BB	AA	-	BB	BB	AA	AA	BB	BB	AA	BB	BB	BB	BB	AA	BB	BB	BB	BB	AA
chr6A_440255621	64.0344	6A	440255621	C/T	BB	BB	BB	BB	BB	BB	AA	BB	BB	AA	BB	BB	AA	BB	BB	BB	AA	AA	AA	AA	AA	BB	BB	AA	BB	BB	AA	AA	BB	BB	AA	AA	BB	BB	AA	BB	BB	BB	BB	AA	BB	BB	BB	BB	AA
chr6A_446092289	64.0344	6A	446092289	T/C	BB	BB	-	BB	BB	BB	AA	BB	BB	AA	BB	BB	AA	BB	BB	BB	AA	AA	AA	AA	AA	BB	BB	AA	-	BB	-	-	BB	BB	AA	AA	BB	BB	AA	BB	BB	BB	BB	AA	BB	BB	BB	BB	AA
chr6A_447878636	65.1217	6A	447878636	G/A	BB	BB	BB	BB	BB	BB	AA	BB	BB	AA	BB	BB	AA	BB	BB	BB	AA	AA	AA	AA	AA	BB	BB	AA	BB	BB	BB	-	BB	BB	AA	AA	BB	BB	AA	BB	BB	BB	BB	AA	BB	BB	BB	BB	AA
chr6A_452097334	65.1217	6A	452097334	T/G	BB	BB	BB	BB	-	BB	AA	BB	BB	AA	BB	BB	AA	BB	BB	BB	AA	AA	AA	AA	AA	BB	BB	AA	BB	BB	BB	-	BB	BB	AA	AA	BB	BB	AA	BB	BB	BB	BB	AA	BB	BB	BB	BB	AA
chr6A_453948996	65.1217	6A	453948996	T/G	BB	BB	BB	BB	BB	BB	AA	BB	BB	AA	BB	BB	AA	BB	BB	BB	AA	AA	AA	AA	AA	BB	BB	AA	BB	BB	BB	AA	BB	BB	AA	AA	BB	BB	AA	BB	BB	BB	BB	AA	BB	BB	BB	BB	AA
chr6A_453949039	65.1217	6A	453949039	G/C	BB	BB	BB	BB	BB	BB	AA	BB	BB	AA	BB	BB	AA	BB	BB	BB	AA	AA	AA	AA	AA	BB	BB	AA	BB	BB	BB	AA	BB	BB	AA	AA	BB	BB	AA	BB	BB	BB	BB	AA	BB	BB	BB	BB	AA
chr6A_454345199	65.1217	6A	454345199	G/T	BB	BB	BB	BB	BB	BB	AA	BB	BB	AA	BB	BB	AA	BB	BB	BB	AA	AA	AA	AA	AA	BB	BB	AA	BB	BB	BB	AA	BB	BB	AA	AA	BB	BB	AA	BB	BB	BB	BB	AA	BB	BB	BB	BB	AA
chr6A_476551553	66.5439	6A	476551553	T/A	BB	BB	BB	BB	BB	BB	AA	BB	BB	AA	BB	BB	AA	BB	BB	BB	AA	AA	AA	AA	AA	BB	BB	AA	BB	BB	BB	-	BB	BB	AA	AA	BB	BB	AA	BB	BB	BB	BB	AA	BB	BB	AA	BB	AA
chr6A_480201593	66.5439	6A	480201593	G/A	BB	BB	BB	BB	BB	BB	AA	BB	BB	AA	BB	BB	AA	-	BB	BB	AA	AA	AA	AA	AA	BB	BB	AA	BB	BB	BB	-	BB	BB	-	AA	BB	BB	AA	BB	BB	BB	BB	AA	BB	BB	AA	BB	AA
chr6A_481341222	66.5439	6A	481341222	T/C	BB	BB	BB	BB	BB	BB	AA	BB	BB	AA	BB	BB	AA	BB	BB	BB	AA	AA	AA	AA	AA	BB	BB	AA	BB	BB	BB	-	BB	BB	AA	AA	BB	BB	AA	BB	BB	BB	BB	AA	BB	BB	AA	BB	AA
chr6A_481736675	66.5439	6A	481736675	C/G	BB	BB	BB	BB	BB	BB	AA	BB	BB	AA	BB	BB	AA	BB	BB	BB	AA	AA	AA	AA	AA	BB	BB	AA	BB	BB	BB	-	BB	BB	AA	AA	BB	BB	AA	BB	BB	BB	BB	AA	BB	BB	AA	BB	AA
chr6A_483593525	66.5439	6A	483593525	A/G	BB	BB	BB	BB	BB	BB	AA	-	-	AA	BB	BB	AA	-	BB	BB	AA	AA	AA	AA	AA	BB	BB	AA	BB	-	BB	-	BB	BB	AA	AA	BB	BB	AA	BB	BB	BB	BB	AA	BB	BB	AA	BB	AA
chr6A_484065257	66.5439	6A	484065257	G/A	BB	BB	BB	BB	BB	BB	AA	BB	BB	-	BB	BB	AA	BB	BB	BB	AA	AA	AA	-	AA	BB	BB	AA	BB	BB	BB	-	BB	BB	-	AA	BB	BB	AA	BB	BB	BB	BB	AA	BB	BB	AA	BB	AA
chr6A_484854215	66.5439	6A	484854215	C/T	BB	BB	-	BB	BB	BB	AA	BB	BB	AA	BB	BB	AA	BB	BB	BB	AA	AA	AA	-	AA	BB	BB	AA	BB	BB	BB	-	BB	BB	AA	AA	BB	BB	AA	BB	BB	BB	BB	AA	BB	BB	AA	BB	AA
chr6A_485391558	66.5439	6A	485391558	G/A	BB	BB	BB	BB	BB	BB	AA	BB	BB	AA	BB	BB	AA	BB	BB	BB	AA	AA	AA	AA	-	BB	BB	AA	BB	BB	BB	AA	BB	BB	AA	AA	BB	BB	AA	BB	BB	BB	BB	AA	BB	BB	AA	BB	AA
chr6A_498954585	68.215	6A	498954585	A/G	BB	BB	BB	BB	BB	BB	AA	BB	BB	AA	BB	BB	AA	BB	BB	BB	AA	AA	AA	AA	AA	BB	BB	AA	BB	BB	BB	AA	BB	BB	AA	AA	BB	BB	AA	BB	BB	BB	BB	AA	BB	BB	AA	AA	AA
chr6A_499197587	68.215	6A	499197587	G/A	BB	BB	BB	BB	BB	BB	AA	BB	BB	AA	BB	BB	AA	BB	BB	BB	AA	AA	AA	AA	AA	BB	BB	AA	BB	BB	BB	AA	BB	BB	AA	-	BB	BB	AA	BB	BB	BB	BB	AA	BB	BB	AA	AA	AA
chr6A_499197621	68.215	6A	499197621	G/A	BB	BB	BB	BB	BB	BB	AA	BB	BB	AA	BB	BB	AA	BB	BB	BB	AA	AA	AA	AA	AA	BB	BB	AA	BB	BB	BB	AA	BB	BB	AA	AA	BB	BB	AA	BB	BB	BB	BB	AA	BB	BB	AA	AA	AA
chr6A_499953484	68.215	6A	499953484	T/C	BB	BB	BB	BB	BB	BB	AA	BB	BB	AA	BB	BB	AA	BB	BB	BB	AA	AA	AA	AA	AA	BB	BB	AA	BB	BB	BB	-	BB	BB	AA	AA	BB	BB	-	BB	BB	BB	BB	AA	BB	BB	AA	AA	AA
chr6A_502932781	68.215	6A	502932781	G/A	BB	BB	BB	BB	BB	BB	AA	BB	BB	AA	BB	BB	-	BB	BB	BB	AA	-	-	AA	AA	BB	BB	AA	BB	BB	BB	AA	BB	BB	AA	AA	BB	BB	AA	BB	BB	BB	BB	AA	BB	BB	AA	AA	AA
chr6A_502932783	68.215	6A	502932783	A/T	BB	BB	BB	BB	BB	BB	AA	BB	BB	AA	BB	BB	-	BB	BB	BB	AA	-	-	AA	AA	BB	BB	AA	BB	BB	BB	AA	BB	BB	AA	AA	BB	BB	AA	BB	BB	BB	BB	AA	BB	BB	AA	AA	AA
chr6A_521587282	70.9548	6A	521587282	A/G	BB	BB	BB	BB	BB	BB	AA	BB	BB	AA	BB	BB	AA	BB	BB	BB	AA	AA	AA	AA	AA	BB	BB	AA	BB	BB	BB	AA	BB	BB	BB	AA	BB	BB	AA	BB	BB	BB	BB	AA	BB	BB	AA	AA	AA
chr6A_529560829	70.9548	6A	529560829	A/G	BB	BB	BB	BB	BB	BB	AA	BB	BB	AA	BB	BB	AA	BB	BB	BB	AA	AA	AA	AA	AA	BB	BB	AA	BB	BB	BB	AA	BB	BB	BB	AA	BB	BB	AA	BB	BB	BB	BB	AA	BB	BB	AA	AA	AA
chr6A_530215898	70.9548	6A	530215898	A/C	BB	BB	BB	BB	BB	BB	AA	BB	BB	AA	BB	BB	AA	BB	BB	BB	AA	AA	AA	AA	AA	BB	BB	AA	BB	BB	BB	AA	BB	BB	BB	AA	BB	BB	AA	BB	BB	BB	BB	AA	BB	BB	AA	AA	AA
chr6A_531394936	70.9548	6A	531394936	C/T	BB	BB	BB	BB	BB	BB	AA	BB	BB	AA	BB	BB	AA	BB	BB	BB	AA	AA	AA	AA	AA	BB	BB	AA	BB	BB	BB	-	BB	BB	BB	AA	BB	BB	AA	BB	BB	BB	BB	AA	-	BB	AA	AA	AA
chr6A_532657432	70.9548	6A	532657432	G/A	BB	BB	BB	BB	BB	BB	AA	BB	BB	AA	BB	BB	AA	BB	BB	BB	AA	AA	AA	AA	AA	BB	BB	AA	BB	BB	BB	AA	BB	BB	BB	AA	BB	BB	AA	BB	BB	BB	BB	AA	BB	BB	AA	AA	AA
chr6A_537313539	70.9548	6A	537313539	A/G	BB	BB	BB	BB	BB	BB	AA	BB	BB	AA	BB	BB	AA	BB	BB	BB	AA	AA	AA	AA	AA	BB	BB	AA	BB	BB	BB	AA	BB	BB	BB	AA	BB	BB	AA	BB	BB	BB	BB	AA	BB	BB	AA	AA	AA
chr6A_540143443	70.9548	6A	540143443	G/C	BB	BB	BB	BB	BB	BB	AA	BB	BB	AA	BB	BB	AA	BB	BB	BB	AA	AA	AA	AA	AA	BB	BB	AA	BB	BB	BB	-	BB	BB	BB	AA	BB	BB	AA	BB	BB	BB	BB	AA	BB	BB	AA	AA	AA
chr6A_540151122	70.9548	6A	540151122	C/T	BB	BB	BB	BB	BB	BB	AA	BB	BB	AA	BB	BB	AA	BB	BB	BB	AA	AA	AA	AA	AA	BB	BB	AA	BB	BB	BB	-	BB	BB	BB	AA	BB	BB	AA	BB	BB	BB	BB	AA	BB	BB	AA	AA	AA
chr6A_540617858	70.9548	6A	540617858	A/G	BB	BB	BB	BB	BB	BB	AA	BB	BB	AA	BB	BB	AA	BB	BB	BB	AA	AA	AA	AA	AA	BB	BB	AA	BB	BB	BB	AA	BB	BB	BB	AA	BB	BB	AA	BB	BB	BB	BB	AA	BB	BB	AA	AA	AA
chr6A_549174392	70.9548	6A	549174392	C/G	BB	BB	BB	BB	BB	BB	AA	BB	BB	AA	BB	BB	AA	BB	BB	BB	AA	AA	AA	AA	AA	BB	BB	AA	BB	BB	BB	AA	BB	BB	BB	AA	BB	BB	AA	BB	BB	BB	BB	AA	BB	BB	AA	AA	AA
chr6A_549731701	70.9548	6A	549731701	C/G	BB	BB	BB	BB	BB	BB	AA	BB	BB	AA	BB	BB	AA	BB	BB	BB	AA	AA	AA	AA	AA	BB	BB	AA	BB	BB	BB	AA	BB	BB	BB	AA	BB	BB	AA	BB	BB	BB	BB	AA	BB	BB	AA	AA	AA
chr6A_550280102	70.9548	6A	550280102	C/G	BB	BB	BB	BB	BB	BB	AA	BB	BB	AA	BB	BB	AA	BB	BB	BB	AA	-	AA	AA	AA	BB	BB	AA	BB	BB	BB	-	BB	BB	BB	AA	BB	BB	AA	BB	BB	BB	BB	AA	BB	BB	AA	AA	AA
chr6A_552483038	70.9548	6A	552483038	C/G	BB	BB	BB	BB	BB	BB	AA	BB	BB	AA	BB	BB	AA	BB	BB	BB	AA	-	-	AA	AA	BB	BB	AA	BB	BB	BB	AA	BB	BB	BB	AA	BB	BB	AA	BB	BB	BB	BB	AA	BB	BB	AA	AA	AA
chr6A_552483090	70.9548	6A	552483090	T/C	BB	BB	BB	BB	BB	BB	AA	BB	BB	AA	BB	BB	AA	BB	BB	BB	AA	AA	AA	AA	AA	BB	BB	AA	BB	BB	BB	AA	BB	BB	BB	AA	BB	BB	AA	BB	BB	BB	BB	AA	BB	BB	AA	AA	AA
chr6A_552735927	70.9548	6A	552735927	G/A	BB	BB	BB	BB	BB	BB	AA	BB	BB	AA	BB	BB	AA	BB	BB	BB	AA	AA	AA	AA	AA	BB	BB	AA	BB	BB	BB	-	BB	BB	BB	AA	BB	BB	AA	BB	BB	BB	BB	AA	BB	BB	AA	AA	AA
chr6A_552827959	70.9548	6A	552827959	G/C	BB	BB	BB	BB	BB	-	AA	BB	BB	AA	BB	BB	AA	BB	BB	BB	AA	AA	AA	AA	AA	BB	BB	AA	BB	BB	BB	AA	BB	BB	BB	AA	BB	BB	AA	BB	BB	BB	BB	AA	BB	BB	AA	AA	AA
chr6A_553054957	70.9548	6A	553054957	C/T	BB	BB	BB	BB	BB	BB	AA	BB	BB	AA	BB	BB	AA	BB	BB	BB	AA	AA	AA	AA	AA	BB	BB	AA	BB	BB	BB	AA	BB	BB	BB	AA	BB	BB	AA	BB	BB	BB	BB	AA	BB	BB	AA	AA	AA
chr6A_553941375	70.9548	6A	553941375	G/T	BB	BB	BB	BB	BB	BB	AA	BB	BB	AA	BB	BB	AA	BB	BB	BB	AA	AA	AA	AA	AA	BB	BB	AA	BB	BB	BB	AA	BB	BB	BB	AA	BB	BB	AA	BB	BB	BB	BB	AA	BB	BB	AA	AA	AA
chr6A_555323991	70.9548	6A	555323991	A/G	BB	BB	BB	BB	BB	BB	AA	BB	BB	AA	BB	BB	AA	BB	BB	BB	AA	AA	AA	AA	AA	BB	BB	AA	BB	BB	BB	-	BB	BB	BB	AA	BB	BB	AA	BB	BB	BB	BB	AA	BB	BB	AA	AA	AA
chr6A_581457113	88.297	6A	581457113	G/C	BB	BB	BB	BB	BB	BB	AA	BB	BB	BB	BB	AA	AA	BB	AA	AA	BB	AA	AA	AA	AA	BB	AA	BB	BB	BB	BB	AA	BB	BB	AA	AA	BB	BB	AA	AA	BB	BB	BB	AA	BB	BB	AA	AA	AA
chr6A_586037421	93.9286	6A	586037421	A/G	AA	BB	BB	BB	BB	BB	AA	BB	BB	BB	-	AA	AA	BB	AA	AA	BB	AA	AA	AA	AA	BB	AA	BB	BB	-	BB	-	BB	BB	AA	AA	BB	BB	AA	AA	AA	BB	BB	AA	BB	BB	AA	AA	AA
chr6A_592030957	106.024	6A	592030957	C/T	AA	BB	BB	BB	BB	AA	AA	BB	BB	BB	BB	AA	AA	AA	AA	AA	AA	BB	AA	AA	AA	BB	AA	AA	BB	AA	BB	AA	BB	BB	AA	BB	BB	BB	AA	AA	AA	BB	BB	AA	BB	BB	AA	AA	AA
chr6A_592339468	106.024	6A	592339468	G/T	AA	BB	BB	BB	BB	AA	AA	BB	BB	BB	BB	AA	AA	AA	AA	AA	AA	BB	AA	AA	AA	BB	AA	AA	BB	AA	BB	AA	BB	BB	AA	BB	BB	BB	-	AA	AA	BB	BB	AA	BB	BB	AA	AA	AA
chr6A_592339470	106.024	6A	592339470	A/C	AA	BB	BB	BB	BB	AA	AA	BB	BB	BB	-	AA	AA	AA	AA	AA	AA	BB	AA	AA	AA	BB	AA	AA	BB	AA	BB	AA	BB	BB	AA	BB	BB	BB	AA	AA	AA	BB	BB	AA	BB	BB	AA	AA	AA
chr6A_592607830	110.215	6A	592607830	C/T	AA	BB	BB	BB	BB	AA	AA	BB	BB	BB	BB	AA	AA	AA	AA	AA	AA	BB	AA	-	AA	BB	AA	AA	BB	AA	BB	AA	-	BB	AA	BB	AA	-	AA	AA	AA	BB	BB	AA	BB	BB	AA	AA	AA
chr6A_592695057	110.215	6A	592695057	A/G	AA	BB	BB	BB	BB	AA	AA	BB	BB	BB	BB	AA	AA	AA	AA	AA	AA	BB	AA	AA	AA	BB	AA	AA	BB	AA	BB	-	BB	BB	AA	BB	AA	BB	AA	AA	AA	BB	BB	AA	BB	BB	AA	AA	AA
chr6A_593787699	110.215	6A	593787699	A/T	AA	BB	BB	BB	BB	AA	AA	BB	BB	BB	BB	AA	AA	AA	AA	AA	AA	BB	AA	AA	AA	BB	AA	AA	BB	AA	BB	-	BB	BB	AA	BB	AA	BB	AA	AA	AA	BB	BB	AA	BB	-	AA	AA	AA
chr6A_595165806	112.739	6A	595165806	G/A	AA	BB	BB	BB	BB	AA	AA	BB	AA	BB	BB	AA	AA	AA	AA	AA	AA	BB	AA	AA	AA	BB	AA	AA	BB	AA	BB	AA	AA	BB	AA	BB	AA	-	AA	AA	AA	BB	BB	AA	BB	BB	AA	AA	AA
chr6A_595172008	112.739	6A	595172008	T/C	AA	BB	BB	BB	BB	AA	AA	BB	AA	BB	BB	AA	AA	AA	AA	AA	AA	BB	AA	AA	AA	BB	AA	AA	BB	AA	BB	AA	AA	BB	AA	BB	AA	BB	AA	AA	AA	BB	BB	AA	BB	BB	AA	AA	AA
chr6A_595332851	114.175	6A	595332851	G/A	AA	AA	BB	BB	BB	AA	AA	-	AA	BB	-	AA	AA	AA	AA	AA	AA	BB	AA	AA	AA	BB	AA	AA	BB	AA	BB	AA	AA	BB	AA	BB	AA	BB	AA	AA	AA	BB	BB	AA	BB	BB	AA	AA	AA
chr6A_595332862	114.175	6A	595332862	A/G	AA	AA	BB	BB	BB	AA	AA	-	AA	BB	-	AA	AA	AA	AA	AA	AA	BB	AA	AA	AA	BB	AA	AA	BB	AA	BB	AA	AA	BB	AA	BB	AA	BB	AA	AA	AA	BB	BB	AA	BB	BB	AA	AA	AA
chr6A_595332866	114.175	6A	595332866	T/C	AA	AA	BB	BB	BB	AA	AA	-	AA	BB	-	AA	AA	AA	AA	AA	AA	BB	AA	AA	AA	BB	AA	AA	BB	AA	BB	AA	AA	BB	AA	BB	AA	BB	AA	AA	AA	BB	BB	AA	BB	BB	AA	AA	AA
chr6A_595357011	114.175	6A	595357011	G/T	AA	AA	BB	BB	BB	AA	AA	BB	AA	BB	BB	AA	AA	AA	AA	AA	AA	BB	AA	AA	AA	BB	AA	AA	BB	AA	BB	AA	AA	BB	AA	BB	AA	BB	AA	AA	AA	BB	BB	AA	BB	BB	AA	AA	AA
chr6A_595357033	114.175	6A	595357033	T/C	AA	AA	BB	BB	BB	AA	AA	BB	AA	BB	BB	AA	AA	AA	AA	AA	AA	BB	AA	AA	AA	BB	AA	AA	BB	AA	BB	AA	AA	BB	AA	BB	AA	BB	AA	AA	AA	BB	BB	AA	BB	BB	AA	AA	AA
chr6A_595357034	114.175	6A	595357034	G/C	AA	AA	BB	BB	BB	AA	AA	BB	AA	BB	BB	AA	AA	AA	AA	AA	AA	BB	AA	AA	AA	BB	AA	AA	BB	AA	BB	AA	AA	BB	AA	BB	AA	BB	AA	AA	AA	BB	BB	AA	BB	BB	AA	AA	AA
chr6A_595558306	114.175	6A	595558306	T/G	AA	AA	BB	BB	BB	AA	AA	-	AA	-	BB	AA	AA	AA	AA	AA	AA	BB	AA	AA	AA	BB	AA	AA	BB	AA	-	-	AA	BB	AA	BB	AA	BB	AA	AA	AA	BB	BB	AA	BB	BB	AA	AA	AA
chr6A_595575039	114.175	6A	595575039	G/C	AA	AA	BB	BB	BB	AA	AA	BB	AA	BB	BB	AA	AA	AA	AA	AA	AA	BB	AA	AA	AA	BB	AA	AA	BB	AA	BB	AA	AA	BB	AA	BB	AA	BB	AA	AA	AA	BB	BB	AA	BB	BB	AA	AA	AA
chr6A_595659117	114.175	6A	595659117	C/T	AA	AA	BB	BB	-	AA	AA	-	AA	BB	BB	AA	AA	AA	AA	AA	AA	BB	AA	AA	AA	-	AA	AA	BB	AA	BB	AA	AA	BB	AA	BB	AA	BB	AA	AA	AA	BB	-	AA	BB	BB	AA	AA	AA
chr6A_595664845	114.175	6A	595664845	G/A	AA	AA	BB	BB	BB	AA	AA	BB	AA	BB	BB	AA	AA	AA	AA	AA	AA	BB	AA	AA	AA	BB	AA	AA	BB	AA	BB	AA	AA	BB	AA	BB	AA	BB	AA	AA	AA	BB	BB	AA	BB	BB	AA	AA	AA
chr6A_595664849	114.175	6A	595664849	T/C	AA	AA	BB	BB	BB	AA	AA	BB	AA	BB	BB	AA	AA	AA	AA	AA	AA	BB	AA	AA	AA	BB	AA	AA	BB	AA	BB	AA	AA	BB	AA	BB	AA	BB	AA	AA	AA	BB	BB	AA	BB	BB	AA	AA	AA
chr6A_595664859	114.175	6A	595664859	T/C	AA	AA	BB	BB	BB	AA	AA	BB	AA	BB	BB	AA	AA	AA	AA	AA	AA	BB	AA	AA	AA	BB	AA	AA	BB	AA	BB	AA	AA	BB	AA	BB	AA	BB	AA	AA	AA	BB	BB	AA	BB	BB	AA	AA	AA
chr6A_595664870	114.175	6A	595664870	G/A	AA	AA	BB	BB	BB	AA	AA	BB	AA	BB	BB	AA	AA	AA	AA	AA	AA	BB	AA	AA	AA	BB	AA	AA	BB	AA	BB	AA	AA	BB	AA	BB	AA	BB	AA	AA	AA	BB	BB	AA	BB	BB	AA	AA	AA
chr6A_595918177	114.175	6A	595918177	C/T	AA	AA	BB	BB	BB	AA	AA	BB	AA	BB	BB	AA	AA	AA	AA	AA	AA	BB	AA	AA	AA	BB	AA	AA	BB	AA	BB	AA	AA	BB	AA	BB	AA	BB	AA	AA	AA	BB	BB	AA	BB	BB	AA	AA	AA
chr6A_595919933	114.175	6A	595919933	T/C	AA	AA	BB	BB	BB	AA	AA	BB	AA	BB	BB	AA	AA	AA	AA	AA	AA	BB	AA	AA	AA	BB	AA	AA	BB	AA	BB	AA	AA	BB	AA	BB	AA	BB	AA	AA	AA	BB	BB	AA	BB	BB	AA	AA	AA
chr6A_596176973	114.175	6A	596176973	T/A	AA	AA	BB	BB	BB	AA	AA	BB	AA	BB	BB	AA	AA	AA	AA	AA	AA	BB	AA	AA	AA	BB	AA	AA	BB	AA	BB	AA	AA	BB	AA	BB	AA	BB	AA	AA	AA	BB	BB	AA	BB	BB	AA	AA	AA
chr6A_596178628	114.175	6A	596178628	A/G	AA	AA	BB	BB	BB	AA	AA	BB	AA	BB	BB	AA	AA	AA	AA	AA	AA	BB	AA	AA	AA	BB	AA	AA	BB	AA	BB	AA	AA	BB	AA	BB	AA	BB	AA	AA	AA	BB	BB	AA	BB	BB	AA	AA	AA
chr6A_598189974	120.669	6A	598189974	C/A	AA	AA	BB	BB	BB	AA	AA	BB	AA	BB	AA	AA	AA	AA	AA	AA	AA	BB	AA	AA	AA	BB	AA	AA	BB	AA	AA	AA	AA	BB	AA	BB	AA	BB	AA	AA	AA	BB	BB	AA	BB	BB	BB	AA	AA
chr6A_598626579	120.669	6A	598626579	A/T	AA	AA	-	BB	BB	AA	AA	BB	AA	BB	-	AA	AA	AA	AA	AA	AA	BB	AA	AA	AA	BB	AA	AA	BB	AA	AA	AA	AA	BB	AA	BB	AA	BB	AA	AA	AA	BB	BB	AA	BB	BB	BB	AA	AA
chr6A_598855932	120.669	6A	598855932	G/A	AA	AA	BB	BB	BB	AA	AA	BB	AA	BB	AA	AA	AA	AA	AA	AA	AA	BB	AA	AA	AA	BB	AA	AA	BB	AA	AA	-	AA	BB	AA	BB	AA	BB	AA	AA	AA	BB	BB	AA	BB	BB	BB	AA	AA
chr6A_598855957	120.669	6A	598855957	G/A	AA	AA	BB	BB	BB	AA	AA	BB	AA	BB	AA	AA	AA	AA	AA	AA	AA	BB	AA	AA	AA	BB	AA	AA	BB	AA	AA	-	AA	BB	AA	BB	AA	BB	AA	AA	AA	BB	BB	AA	BB	BB	BB	AA	AA
chr6A_598925492	120.669	6A	598925492	A/G	AA	AA	BB	BB	BB	AA	AA	BB	AA	BB	AA	AA	AA	AA	AA	AA	AA	BB	AA	AA	AA	BB	AA	AA	BB	AA	AA	AA	AA	BB	AA	BB	AA	BB	AA	AA	AA	BB	BB	AA	BB	BB	BB	AA	AA
chr6A_599048248	120.669	6A	599048248	A/G	AA	AA	BB	BB	-	AA	AA	BB	AA	BB	AA	AA	AA	AA	AA	AA	AA	BB	AA	AA	AA	BB	AA	AA	BB	AA	AA	-	AA	BB	AA	-	AA	BB	AA	AA	AA	BB	BB	AA	BB	BB	BB	AA	AA
chr6A_599051353	120.669	6A	599051353	T/C	AA	AA	BB	BB	BB	AA	AA	BB	AA	BB	AA	AA	AA	AA	AA	AA	AA	BB	AA	AA	AA	BB	AA	AA	BB	AA	AA	AA	AA	BB	AA	BB	AA	BB	AA	AA	AA	BB	BB	AA	BB	BB	BB	AA	AA
chr6A_599051376	120.669	6A	599051376	A/G	AA	AA	BB	BB	BB	AA	AA	BB	AA	BB	AA	AA	AA	AA	AA	AA	AA	BB	AA	AA	AA	BB	AA	AA	BB	AA	AA	AA	AA	BB	AA	BB	AA	BB	AA	AA	AA	BB	BB	AA	BB	BB	BB	AA	AA
chr6A_599051381	120.669	6A	599051381	G/C	AA	AA	BB	BB	BB	AA	AA	BB	AA	BB	AA	AA	AA	AA	AA	AA	AA	BB	AA	AA	AA	BB	-	AA	BB	AA	AA	AA	AA	BB	AA	BB	AA	BB	AA	AA	AA	BB	BB	AA	BB	BB	BB	AA	AA
chr6A_599245688	120.669	6A	599245688	G/C	AA	AA	BB	BB	BB	AA	AA	BB	AA	BB	AA	AA	AA	AA	AA	AA	AA	BB	AA	AA	AA	BB	AA	AA	BB	AA	AA	AA	AA	BB	AA	BB	AA	BB	AA	AA	AA	BB	BB	AA	BB	BB	BB	AA	AA
chr6A_599261630	120.669	6A	599261630	G/A	AA	AA	-	BB	BB	AA	AA	BB	AA	BB	AA	AA	AA	AA	AA	AA	AA	BB	AA	AA	AA	BB	AA	AA	BB	AA	AA	-	AA	BB	AA	BB	AA	BB	AA	AA	AA	BB	BB	AA	-	BB	BB	AA	AA
chr6A_599261648	120.669	6A	599261648	C/G	AA	AA	-	BB	BB	AA	AA	BB	AA	BB	AA	AA	AA	AA	AA	AA	AA	BB	AA	AA	AA	BB	AA	AA	BB	AA	AA	-	AA	BB	AA	BB	AA	BB	AA	AA	AA	BB	BB	AA	-	BB	BB	AA	AA
chr6A_599622789	120.669	6A	599622789	G/C	AA	AA	BB	BB	BB	AA	AA	BB	AA	BB	AA	AA	AA	AA	AA	AA	AA	BB	AA	AA	AA	BB	AA	AA	BB	AA	AA	AA	AA	BB	AA	BB	AA	BB	AA	AA	AA	BB	BB	AA	BB	BB	BB	AA	AA
chr6A_599705723	120.669	6A	599705723	G/T	AA	AA	BB	BB	BB	AA	AA	BB	AA	BB	AA	AA	AA	AA	AA	AA	AA	BB	AA	AA	AA	BB	AA	AA	BB	-	AA	-	AA	-	AA	-	AA	-	AA	AA	AA	BB	BB	AA	BB	BB	BB	AA	AA
chr6A_599705755	120.669	6A	599705755	C/G	AA	AA	BB	BB	BB	AA	AA	BB	AA	BB	AA	AA	AA	AA	AA	AA	AA	BB	AA	AA	AA	BB	AA	AA	BB	-	AA	-	AA	BB	AA	-	AA	-	AA	AA	AA	BB	BB	AA	BB	BB	BB	AA	AA
chr6A_599850814	120.669	6A	599850814	T/C	AA	AA	BB	BB	BB	AA	AA	-	AA	-	AA	AA	AA	AA	AA	AA	AA	-	AA	AA	AA	BB	AA	AA	BB	AA	AA	-	AA	BB	AA	BB	AA	BB	AA	AA	AA	BB	BB	AA	BB	BB	BB	-	AA
chr6A_599850839	120.669	6A	599850839	G/T	AA	AA	BB	BB	BB	AA	AA	BB	AA	-	AA	AA	AA	AA	AA	AA	AA	-	AA	AA	AA	BB	AA	AA	BB	AA	AA	AA	AA	BB	AA	BB	AA	BB	AA	AA	AA	BB	BB	AA	BB	BB	BB	AA	AA
chr6A_599906299	120.669	6A	599906299	T/C	AA	AA	BB	BB	BB	AA	AA	BB	AA	BB	AA	AA	-	AA	AA	AA	AA	BB	AA	AA	AA	-	AA	AA	BB	AA	AA	AA	AA	BB	AA	BB	AA	BB	AA	AA	AA	BB	BB	AA	BB	BB	BB	AA	AA
chr6A_600824022	122.923	6A	600824022	C/A	AA	AA	BB	BB	BB	AA	AA	BB	AA	BB	AA	AA	AA	AA	AA	AA	AA	BB	AA	AA	AA	BB	AA	AA	BB	AA	AA	AA	AA	BB	AA	BB	AA	BB	AA	AA	AA	BB	BB	AA	BB	BB	BB	AA	AA
chr6A_600824033	122.923	6A	600824033	A/G	AA	AA	BB	BB	BB	AA	AA	BB	AA	BB	AA	AA	AA	AA	AA	AA	AA	BB	AA	AA	AA	BB	AA	AA	BB	AA	AA	AA	AA	BB	AA	BB	AA	BB	AA	AA	AA	BB	BB	AA	BB	BB	BB	AA	AA
chr6A_600824078	122.923	6A	600824078	T/A	AA	AA	BB	BB	BB	AA	AA	BB	AA	BB	AA	AA	AA	AA	AA	AA	AA	BB	AA	AA	AA	BB	AA	AA	BB	AA	AA	AA	AA	BB	AA	BB	AA	BB	AA	AA	AA	BB	BB	AA	BB	BB	BB	AA	AA
chr6A_600913221	122.923	6A	600913221	G/A	AA	AA	BB	BB	BB	AA	AA	BB	AA	BB	AA	AA	AA	AA	AA	AA	AA	BB	AA	AA	AA	BB	AA	AA	BB	AA	AA	AA	AA	BB	AA	BB	AA	BB	AA	AA	AA	BB	BB	AA	BB	BB	BB	AA	AA
chr6A_600913586	122.923	6A	600913586	T/C	AA	AA	BB	BB	BB	AA	AA	BB	AA	BB	AA	AA	AA	AA	AA	AA	AA	BB	AA	AA	AA	BB	AA	AA	-	AA	AA	AA	AA	BB	AA	BB	AA	BB	AA	AA	AA	BB	BB	AA	BB	BB	BB	AA	AA
chr6A_600961182	122.923	6A	600961182	A/G	AA	AA	BB	BB	BB	AA	AA	BB	AA	BB	AA	AA	AA	AA	AA	AA	AA	BB	AA	AA	AA	BB	AA	AA	BB	AA	AA	AA	AA	-	AA	BB	AA	BB	AA	AA	AA	BB	BB	AA	BB	BB	BB	AA	AA
chr6A_600961191	122.923	6A	600961191	G/A	AA	AA	BB	BB	BB	AA	AA	BB	AA	BB	AA	AA	AA	AA	AA	AA	AA	BB	AA	AA	AA	BB	AA	AA	BB	AA	AA	AA	AA	-	AA	BB	AA	BB	AA	AA	AA	BB	BB	AA	BB	BB	BB	AA	AA
chr6A_600961208	122.923	6A	600961208	G/A	AA	AA	BB	BB	BB	AA	AA	BB	AA	BB	AA	AA	AA	AA	AA	AA	AA	BB	AA	AA	AA	BB	AA	AA	BB	AA	AA	AA	AA	-	AA	BB	AA	BB	AA	AA	AA	BB	BB	AA	BB	BB	BB	AA	AA
chr6A_600961210	122.923	6A	600961210	C/T	AA	AA	BB	BB	BB	AA	AA	BB	AA	BB	AA	AA	AA	AA	AA	AA	AA	BB	AA	AA	AA	BB	AA	AA	BB	AA	AA	AA	AA	-	AA	BB	AA	BB	AA	AA	AA	BB	BB	AA	BB	BB	BB	AA	AA
chr6A_600961215	122.923	6A	600961215	A/G	AA	AA	BB	BB	BB	AA	AA	BB	AA	BB	AA	AA	AA	AA	AA	AA	AA	BB	AA	AA	AA	BB	AA	AA	BB	AA	AA	AA	AA	-	AA	BB	AA	BB	AA	AA	AA	BB	BB	AA	BB	BB	BB	AA	AA
chr6A_601222639	122.923	6A	601222639	A/G	AA	AA	BB	BB	BB	AA	AA	BB	AA	BB	AA	AA	AA	AA	AA	AA	AA	BB	AA	AA	AA	BB	AA	AA	BB	AA	AA	AA	AA	BB	AA	BB	AA	BB	AA	AA	AA	BB	BB	AA	BB	BB	BB	AA	AA
chr6A_601233119	122.923	6A	601233119	T/C	AA	AA	BB	BB	BB	AA	AA	BB	AA	BB	AA	AA	AA	AA	AA	AA	AA	BB	AA	AA	AA	BB	AA	AA	BB	AA	AA	AA	AA	BB	AA	BB	AA	BB	AA	AA	AA	BB	BB	AA	BB	BB	BB	AA	AA
chr6A_601874040	122.923	6A	601874040	A/G	AA	AA	BB	BB	BB	AA	AA	BB	AA	-	AA	AA	AA	AA	AA	AA	AA	BB	AA	AA	AA	BB	AA	AA	BB	AA	AA	AA	AA	-	AA	BB	AA	BB	AA	AA	AA	BB	BB	AA	BB	BB	BB	AA	AA
chr6A_601946912	122.923	6A	601946912	G/A	AA	AA	BB	BB	BB	AA	AA	BB	AA	BB	AA	AA	AA	AA	AA	AA	AA	BB	AA	AA	AA	BB	AA	AA	BB	AA	AA	AA	AA	BB	AA	BB	AA	BB	AA	AA	AA	BB	BB	AA	BB	BB	BB	AA	AA
chr6A_602578539	122.923	6A	602578539	G/A	AA	AA	BB	BB	BB	AA	AA	-	AA	BB	AA	AA	AA	AA	AA	AA	AA	BB	AA	AA	AA	BB	AA	AA	BB	AA	AA	AA	AA	BB	AA	-	AA	BB	AA	AA	AA	BB	BB	AA	BB	BB	BB	AA	AA
chr6A_602813507	122.923	6A	602813507	G/A	AA	AA	BB	BB	BB	AA	AA	BB	AA	-	AA	AA	AA	AA	AA	AA	AA	BB	AA	-	AA	BB	AA	AA	-	AA	AA	-	AA	BB	AA	-	AA	BB	AA	AA	AA	BB	BB	AA	BB	BB	BB	AA	AA
chr6A_602914081	122.923	6A	602914081	C/T	AA	AA	BB	BB	BB	AA	AA	BB	AA	BB	AA	AA	AA	AA	AA	AA	AA	BB	AA	AA	AA	BB	AA	-	BB	AA	AA	AA	AA	BB	AA	BB	AA	BB	AA	AA	AA	BB	BB	AA	BB	BB	BB	AA	AA
chr6A_602989255	122.923	6A	602989255	C/T	AA	AA	BB	BB	BB	AA	AA	BB	AA	BB	AA	AA	AA	AA	AA	AA	AA	BB	AA	AA	AA	BB	AA	AA	BB	AA	AA	AA	AA	BB	AA	BB	AA	BB	AA	AA	AA	BB	BB	AA	BB	BB	BB	AA	AA
chr6A_603365734	124.026	6A	603365734	C/A	AA	AA	BB	BB	BB	AA	AA	BB	AA	BB	AA	AA	BB	AA	AA	AA	AA	BB	AA	AA	AA	BB	AA	AA	BB	AA	AA	AA	AA	BB	AA	BB	AA	BB	AA	AA	AA	BB	BB	AA	BB	BB	BB	AA	AA
chr6A_604445848	124.026	6A	604445848	C/T	AA	AA	BB	BB	BB	AA	AA	BB	AA	BB	AA	AA	BB	AA	AA	AA	AA	BB	AA	AA	AA	BB	AA	AA	BB	AA	AA	AA	AA	BB	AA	BB	AA	BB	AA	AA	AA	BB	BB	AA	BB	BB	BB	AA	AA
chr6A_604525352	124.026	6A	604525352	G/C	AA	AA	BB	BB	-	AA	AA	-	AA	BB	AA	AA	BB	AA	AA	AA	AA	BB	AA	AA	AA	BB	AA	AA	BB	AA	AA	-	AA	-	AA	BB	AA	BB	AA	AA	AA	BB	BB	AA	BB	BB	BB	AA	AA
chr6A_604525365	124.026	6A	604525365	C/T	AA	AA	BB	BB	BB	AA	AA	BB	AA	BB	AA	AA	BB	AA	AA	AA	AA	BB	AA	AA	AA	BB	AA	AA	BB	AA	AA	AA	AA	BB	AA	BB	AA	BB	AA	AA	AA	BB	BB	AA	BB	BB	BB	AA	AA
chr6A_604525370	124.026	6A	604525370	G/A	AA	AA	BB	BB	BB	AA	AA	BB	AA	BB	AA	AA	BB	AA	AA	AA	AA	BB	AA	AA	AA	BB	AA	AA	BB	AA	AA	AA	AA	BB	AA	BB	AA	BB	AA	AA	AA	BB	BB	AA	BB	BB	BB	AA	AA
chr6A_604525386	124.026	6A	604525386	G/A	AA	AA	BB	BB	BB	AA	AA	BB	AA	BB	AA	AA	BB	AA	AA	AA	AA	BB	AA	AA	AA	BB	AA	AA	BB	AA	AA	AA	AA	BB	AA	BB	AA	BB	AA	AA	AA	BB	BB	AA	BB	BB	BB	AA	AA
chr6A_604525409	124.026	6A	604525409	T/C	AA	AA	BB	BB	BB	AA	AA	BB	AA	BB	AA	AA	BB	AA	AA	AA	AA	BB	AA	AA	AA	BB	AA	AA	BB	AA	AA	AA	AA	BB	AA	BB	AA	BB	AA	AA	AA	BB	BB	AA	BB	BB	BB	AA	AA
chr6A_604525414	124.026	6A	604525414	T/C	AA	AA	BB	BB	BB	AA	AA	BB	AA	BB	AA	AA	BB	AA	AA	AA	AA	BB	AA	AA	AA	BB	AA	AA	BB	AA	AA	AA	AA	BB	AA	BB	AA	BB	AA	AA	AA	BB	BB	AA	BB	BB	BB	AA	AA
chr6A_604578624	124.026	6A	604578624	C/T	AA	AA	BB	BB	BB	AA	AA	BB	AA	-	AA	AA	BB	AA	AA	AA	AA	BB	AA	AA	AA	BB	AA	AA	BB	AA	AA	AA	AA	BB	AA	BB	AA	BB	AA	AA	AA	BB	BB	AA	BB	BB	BB	AA	AA
chr6A_604578625	124.026	6A	604578625	T/C	AA	AA	BB	BB	BB	AA	AA	BB	AA	BB	AA	AA	BB	AA	AA	AA	AA	BB	AA	AA	AA	BB	AA	AA	BB	AA	AA	AA	AA	BB	AA	BB	AA	BB	AA	AA	AA	BB	BB	AA	BB	BB	BB	AA	AA
chr6A_605232714	124.026	6A	605232714	A/G	AA	AA	BB	BB	BB	AA	AA	BB	AA	BB	AA	AA	BB	AA	AA	AA	AA	BB	AA	AA	AA	BB	AA	AA	BB	AA	AA	AA	AA	BB	AA	BB	AA	BB	AA	AA	AA	BB	BB	AA	BB	BB	BB	AA	AA
chr6A_605357586	124.026	6A	605357586	G/A	AA	AA	BB	BB	BB	AA	AA	BB	AA	BB	AA	AA	BB	AA	AA	AA	AA	BB	AA	AA	AA	BB	AA	AA	BB	AA	AA	AA	AA	BB	AA	BB	AA	BB	AA	AA	AA	BB	BB	AA	BB	BB	BB	AA	AA
chr6A_606367126	126.409	6A	606367126	G/A	AA	AA	BB	BB	BB	AA	AA	BB	AA	BB	AA	AA	BB	AA	AA	AA	AA	BB	AA	AA	AA	BB	AA	AA	AA	AA	AA	AA	AA	BB	AA	BB	AA	BB	BB	AA	AA	BB	BB	AA	BB	BB	BB	AA	AA
chr6A_606367133	126.409	6A	606367133	C/G	AA	AA	BB	BB	BB	AA	AA	BB	AA	BB	AA	AA	BB	AA	AA	AA	AA	BB	AA	AA	AA	BB	AA	AA	AA	AA	AA	AA	AA	BB	AA	BB	AA	BB	BB	AA	AA	BB	BB	AA	BB	BB	BB	AA	AA
chr6A_609107164	127.704	6A	609107164	G/T	AA	AA	BB	BB	BB	AA	AA	BB	AA	BB	AA	AA	BB	AA	AA	AA	AA	BB	AA	AA	AA	BB	AA	AA	AA	AA	AA	AA	AA	-	AA	BB	AA	BB	BB	AA	AA	BB	AA	AA	BB	BB	BB	AA	AA
chr6A_609107179	127.704	6A	609107179	G/A	AA	AA	BB	BB	BB	AA	AA	BB	AA	BB	AA	AA	BB	AA	AA	AA	AA	BB	AA	AA	AA	BB	AA	AA	AA	AA	AA	AA	AA	-	AA	BB	AA	BB	BB	AA	AA	BB	AA	AA	BB	BB	BB	AA	AA
chr6A_609288397	127.704	6A	609288397	G/A	AA	AA	BB	BB	BB	AA	AA	BB	AA	BB	AA	AA	BB	AA	AA	AA	AA	BB	-	AA	-	BB	AA	-	AA	AA	AA	AA	AA	BB	AA	BB	AA	BB	BB	AA	AA	BB	AA	AA	BB	BB	BB	AA	-
chr6A_609288400	127.704	6A	609288400	G/A	AA	AA	BB	BB	BB	AA	AA	BB	AA	BB	AA	AA	BB	AA	AA	AA	AA	BB	-	AA	AA	BB	AA	AA	AA	AA	AA	AA	AA	BB	AA	BB	AA	BB	BB	-	AA	BB	AA	AA	BB	BB	BB	AA	-
chr6A_609288430	127.704	6A	609288430	G/C	AA	AA	BB	BB	BB	AA	AA	BB	AA	BB	AA	AA	BB	AA	AA	AA	AA	BB	-	AA	AA	BB	AA	AA	AA	AA	AA	AA	AA	BB	AA	BB	AA	BB	BB	AA	AA	BB	AA	AA	BB	BB	BB	AA	-
chr6A_609288446	127.704	6A	609288446	G/T	AA	AA	BB	BB	BB	AA	AA	BB	AA	BB	AA	AA	BB	AA	AA	AA	AA	BB	-	AA	AA	BB	AA	AA	AA	AA	AA	AA	AA	BB	AA	BB	AA	BB	BB	AA	AA	BB	AA	AA	BB	BB	BB	AA	-
chr6A_610402687	127.704	6A	610402687	C/G	AA	AA	BB	BB	BB	AA	AA	BB	AA	BB	AA	AA	BB	AA	AA	AA	AA	BB	AA	AA	AA	BB	AA	AA	AA	AA	AA	AA	AA	BB	AA	BB	AA	BB	BB	AA	AA	BB	AA	AA	BB	BB	BB	AA	AA
chr6A_610402701	127.704	6A	610402701	G/C	AA	AA	BB	BB	BB	AA	AA	BB	AA	BB	AA	AA	BB	AA	AA	AA	AA	BB	AA	AA	AA	BB	-	AA	AA	AA	AA	AA	AA	BB	AA	BB	AA	BB	BB	AA	AA	BB	AA	AA	BB	BB	BB	AA	AA
chr6A_611104908	127.704	6A	611104908	A/C	AA	AA	BB	BB	BB	AA	AA	BB	AA	BB	AA	AA	BB	AA	AA	AA	AA	BB	AA	AA	AA	BB	AA	AA	AA	AA	AA	-	AA	BB	AA	BB	AA	BB	BB	AA	AA	BB	AA	AA	BB	BB	BB	AA	AA
chr6A_611104909	127.704	6A	611104909	T/C	AA	AA	BB	BB	BB	AA	AA	BB	AA	BB	AA	AA	BB	AA	AA	AA	AA	BB	AA	AA	AA	BB	AA	AA	AA	AA	AA	-	AA	BB	AA	BB	AA	BB	BB	AA	AA	BB	AA	AA	BB	BB	BB	AA	AA
chr6A_609428285	128.792	6A	609428285	A/G	AA	AA	BB	BB	BB	AA	AA	-	AA	BB	AA	AA	-	AA	AA	AA	AA	BB	AA	AA	AA	BB	AA	AA	AA	AA	AA	AA	AA	-	AA	BB	AA	BB	-	AA	AA	BB	AA	AA	BB	BB	BB	AA	AA
chr6A_613214577	128.792	6A	613214577	T/G	AA	AA	BB	BB	BB	AA	AA	BB	AA	BB	AA	AA	AA	AA	AA	AA	AA	BB	AA	AA	AA	BB	AA	-	AA	-	AA	-	AA	BB	AA	BB	AA	BB	BB	AA	AA	BB	AA	AA	BB	BB	BB	AA	AA
chr6A_613336395	128.792	6A	613336395	A/G	AA	AA	BB	BB	BB	AA	AA	BB	AA	-	AA	AA	AA	AA	AA	-	AA	BB	AA	AA	AA	BB	AA	AA	AA	AA	AA	-	AA	BB	AA	BB	AA	BB	BB	AA	AA	BB	AA	AA	BB	BB	BB	AA	AA
chr6A_613339676	128.792	6A	613339676	C/G	AA	AA	BB	BB	BB	AA	AA	BB	AA	BB	AA	AA	AA	AA	AA	AA	AA	BB	AA	AA	AA	BB	AA	AA	AA	AA	AA	AA	AA	BB	AA	BB	AA	BB	BB	AA	AA	BB	AA	AA	BB	BB	BB	AA	AA
chr6A_613579930	128.792	6A	613579930	G/T	AA	AA	BB	BB	BB	AA	AA	BB	AA	BB	AA	AA	AA	AA	AA	AA	AA	BB	AA	AA	AA	BB	AA	AA	AA	AA	AA	AA	AA	BB	AA	BB	AA	BB	BB	AA	AA	BB	AA	AA	BB	BB	BB	AA	AA
chr6A_613579951	128.792	6A	613579951	A/G	AA	AA	BB	BB	BB	AA	AA	BB	AA	BB	AA	AA	AA	AA	AA	AA	AA	BB	AA	AA	AA	BB	AA	AA	AA	AA	AA	AA	AA	BB	AA	BB	AA	BB	BB	AA	AA	BB	AA	AA	BB	BB	BB	AA	AA
chr6A_613926952	128.792	6A	613926952	C/G	AA	AA	BB	BB	BB	AA	AA	BB	AA	BB	AA	AA	AA	AA	AA	AA	AA	BB	AA	AA	AA	BB	AA	AA	AA	AA	AA	AA	AA	BB	AA	BB	AA	BB	BB	AA	AA	BB	AA	AA	BB	BB	BB	AA	AA
chr6A_613935139	128.792	6A	613935139	C/T	AA	AA	BB	BB	BB	AA	AA	BB	AA	BB	AA	AA	AA	AA	AA	AA	AA	BB	AA	AA	AA	BB	AA	AA	AA	AA	AA	AA	AA	BB	AA	BB	AA	BB	BB	AA	AA	BB	AA	AA	BB	BB	BB	AA	AA
chr6A_613935181	128.792	6A	613935181	G/C	AA	AA	BB	BB	BB	AA	AA	BB	AA	BB	AA	AA	AA	AA	AA	AA	AA	BB	AA	AA	AA	BB	AA	AA	AA	AA	AA	-	AA	-	AA	BB	AA	-	BB	AA	AA	BB	AA	AA	BB	BB	BB	AA	AA
chr6A_614372599	128.792	6A	614372599	T/C	AA	AA	BB	BB	BB	AA	AA	BB	AA	BB	AA	AA	AA	AA	AA	AA	AA	BB	AA	AA	AA	BB	AA	AA	AA	AA	AA	AA	AA	BB	AA	BB	AA	BB	BB	AA	AA	BB	AA	AA	BB	BB	BB	AA	AA
chr6A_614373378	128.792	6A	614373378	T/A	AA	AA	BB	BB	BB	AA	AA	BB	AA	BB	AA	AA	AA	AA	AA	AA	AA	BB	AA	AA	AA	BB	AA	AA	AA	AA	AA	-	AA	BB	AA	BB	AA	BB	BB	AA	AA	BB	AA	AA	BB	BB	-	AA	AA
chr6A_614586733	128.792	6A	614586733	C/T	AA	AA	BB	BB	BB	AA	AA	-	AA	BB	AA	AA	AA	AA	AA	AA	AA	BB	AA	AA	AA	BB	AA	AA	AA	AA	AA	AA	AA	BB	AA	BB	AA	BB	BB	AA	AA	BB	AA	AA	BB	BB	BB	AA	AA
chr6A_614586745	128.792	6A	614586745	A/T	AA	AA	BB	BB	BB	AA	AA	-	AA	BB	AA	AA	AA	AA	AA	AA	AA	BB	AA	AA	AA	BB	AA	AA	AA	AA	AA	AA	AA	BB	AA	BB	AA	BB	BB	AA	AA	BB	AA	AA	BB	BB	BB	AA	AA
chr6A_614586749	128.792	6A	614586749	G/T	AA	AA	BB	BB	BB	AA	AA	-	AA	BB	AA	AA	AA	AA	AA	AA	AA	BB	AA	AA	AA	BB	AA	AA	AA	AA	AA	AA	AA	BB	AA	BB	AA	BB	BB	AA	AA	BB	AA	AA	BB	BB	BB	AA	AA
chr6A_615640400	128.792	6A	615640400	C/A	AA	AA	BB	BB	BB	AA	AA	BB	AA	BB	AA	AA	AA	AA	AA	AA	AA	BB	AA	AA	AA	BB	AA	AA	AA	AA	AA	AA	AA	BB	AA	BB	AA	BB	BB	AA	AA	BB	AA	AA	BB	BB	BB	AA	AA
chr6A_615780501	128.792	6A	615780501	C/T	AA	AA	BB	BB	BB	AA	AA	BB	AA	BB	AA	AA	AA	AA	AA	AA	AA	BB	AA	AA	AA	BB	AA	AA	AA	AA	AA	AA	AA	BB	AA	BB	AA	BB	BB	AA	AA	BB	AA	AA	BB	BB	BB	AA	AA
chr6A_615780521	128.792	6A	615780521	G/T	AA	AA	BB	BB	BB	AA	AA	BB	AA	BB	AA	AA	AA	AA	AA	AA	AA	BB	AA	AA	AA	BB	AA	AA	AA	AA	AA	AA	AA	BB	AA	BB	AA	BB	BB	AA	AA	BB	AA	AA	BB	BB	BB	AA	AA
chr6A_615780553	128.792	6A	615780553	C/T	AA	AA	BB	BB	BB	AA	AA	BB	AA	BB	AA	AA	AA	AA	AA	AA	AA	BB	AA	AA	AA	BB	AA	AA	AA	AA	AA	AA	AA	BB	AA	BB	AA	BB	BB	AA	AA	BB	AA	AA	BB	BB	BB	AA	AA
chr6A_615780583	128.792	6A	615780583	C/T	AA	AA	BB	BB	BB	AA	AA	BB	AA	BB	AA	AA	AA	AA	AA	AA	AA	BB	AA	AA	AA	BB	AA	AA	AA	AA	AA	AA	AA	BB	AA	BB	AA	BB	BB	AA	AA	BB	AA	AA	BB	BB	BB	AA	AA
chr6A_617977175	128.792	6A	617977175	G/C	AA	AA	-	-	BB	AA	AA	BB	AA	BB	AA	AA	AA	-	AA	AA	AA	BB	AA	AA	AA	-	AA	AA	AA	AA	AA	AA	AA	BB	AA	BB	AA	BB	BB	AA	AA	BB	AA	AA	BB	BB	BB	AA	AA
chr6A_617977179	128.792	6A	617977179	A/G	AA	AA	-	-	BB	AA	AA	BB	AA	BB	AA	AA	AA	-	AA	AA	AA	BB	AA	AA	AA	-	AA	AA	AA	AA	AA	AA	AA	BB	AA	BB	AA	BB	BB	AA	AA	BB	AA	AA	BB	BB	BB	AA	AA
chr6A_617977203	128.792	6A	617977203	G/C	AA	AA	-	-	BB	AA	AA	BB	AA	BB	AA	AA	AA	-	AA	AA	AA	BB	AA	AA	AA	-	AA	AA	AA	AA	AA	AA	AA	BB	AA	BB	AA	BB	BB	AA	AA	BB	AA	AA	BB	BB	BB	AA	AA
chr7A_262636	0	7A	262636	C/T	AA	BB	BB	AA	BB	AA	BB	BB	AA	AA	BB	BB	AA	BB	BB	BB	AA	BB	BB	BB	AA	AA	AA	BB	AA	BB	AA	AA	AA	AA	BB	BB	AA	AA	AA	BB	BB	AA	AA	BB	BB	BB	AA	BB	BB
chr7A_274842	0	7A	274842	G/A	AA	BB	BB	AA	BB	AA	BB	BB	AA	AA	BB	BB	AA	BB	BB	BB	AA	BB	BB	BB	AA	AA	AA	BB	AA	BB	AA	AA	AA	AA	BB	BB	AA	AA	AA	BB	BB	AA	AA	BB	BB	BB	AA	BB	BB
chr7A_1182802	0	7A	1182802	C/T	AA	BB	BB	AA	BB	AA	BB	BB	AA	AA	BB	BB	AA	BB	BB	BB	AA	BB	BB	BB	AA	AA	AA	BB	AA	BB	AA	AA	AA	AA	BB	BB	AA	AA	AA	BB	BB	AA	AA	BB	BB	BB	AA	BB	BB
chr7A_1273691	0	7A	1273691	T/C	AA	BB	BB	AA	BB	AA	BB	BB	AA	AA	BB	BB	AA	BB	BB	BB	AA	BB	BB	BB	AA	AA	AA	BB	AA	BB	AA	AA	AA	AA	BB	BB	AA	AA	AA	BB	BB	AA	-	BB	BB	BB	AA	BB	BB
chr7A_1274030	0	7A	1274030	A/G	AA	BB	BB	AA	BB	AA	BB	BB	AA	AA	BB	BB	AA	BB	BB	BB	AA	BB	BB	BB	-	AA	AA	BB	AA	BB	AA	AA	AA	AA	BB	BB	AA	AA	AA	BB	BB	AA	-	BB	BB	BB	AA	BB	BB
chr7A_3957294	0	7A	3957294	A/T	AA	BB	BB	AA	BB	AA	BB	BB	AA	AA	BB	BB	AA	BB	BB	BB	AA	BB	BB	BB	AA	AA	AA	BB	AA	BB	AA	AA	AA	AA	BB	BB	AA	AA	AA	BB	BB	AA	AA	BB	BB	BB	AA	BB	BB
chr7A_4013331	0	7A	4013331	G/A	AA	BB	BB	AA	BB	AA	BB	BB	AA	AA	BB	BB	AA	BB	BB	BB	AA	BB	BB	BB	AA	AA	AA	BB	AA	BB	AA	AA	AA	AA	BB	BB	AA	AA	AA	BB	BB	AA	AA	BB	BB	BB	AA	BB	BB
chr7A_4254726	0	7A	4254726	C/T	AA	BB	BB	AA	BB	AA	BB	BB	AA	AA	BB	BB	AA	BB	BB	BB	AA	BB	BB	BB	AA	AA	AA	BB	AA	BB	AA	AA	AA	AA	BB	BB	AA	AA	AA	BB	BB	AA	AA	BB	BB	BB	AA	BB	BB
chr7A_4745920	0	7A	4745920	C/T	AA	BB	BB	-	BB	AA	BB	BB	AA	AA	BB	BB	AA	BB	BB	BB	AA	BB	BB	BB	AA	AA	AA	BB	AA	BB	AA	-	AA	AA	BB	BB	AA	-	AA	BB	BB	AA	AA	BB	BB	BB	AA	BB	BB
chr7A_4745932	0	7A	4745932	G/C	AA	BB	BB	AA	BB	AA	BB	BB	AA	AA	BB	BB	AA	BB	BB	BB	AA	BB	BB	BB	AA	AA	AA	BB	AA	BB	AA	-	AA	AA	BB	BB	AA	-	AA	BB	BB	AA	AA	BB	BB	BB	AA	BB	BB
chr7A_5779520	0	7A	5779520	C/G	AA	BB	BB	AA	BB	AA	BB	-	AA	AA	BB	-	AA	-	BB	BB	AA	BB	BB	BB	AA	AA	AA	BB	AA	BB	AA	AA	AA	AA	-	BB	AA	AA	AA	BB	BB	AA	AA	BB	BB	BB	AA	BB	BB
chr7A_5919273	0	7A	5919273	A/G	AA	BB	BB	AA	BB	AA	BB	BB	AA	AA	BB	BB	AA	BB	BB	BB	AA	BB	BB	BB	AA	AA	AA	BB	AA	BB	AA	AA	AA	AA	BB	BB	AA	AA	AA	BB	BB	AA	AA	BB	BB	BB	AA	BB	BB
chr7A_5919342	0	7A	5919342	G/A	AA	BB	BB	AA	BB	AA	BB	BB	AA	AA	BB	BB	AA	BB	BB	BB	AA	BB	BB	BB	AA	AA	AA	BB	AA	BB	AA	AA	AA	AA	BB	BB	AA	AA	AA	BB	BB	AA	AA	BB	BB	BB	AA	BB	BB
chr7A_7560347	0	7A	7560347	A/G	AA	BB	BB	AA	BB	AA	BB	BB	AA	AA	BB	BB	AA	BB	BB	BB	AA	BB	BB	BB	AA	AA	AA	-	AA	BB	AA	AA	AA	AA	BB	-	AA	AA	AA	-	BB	AA	AA	BB	BB	BB	AA	BB	BB
chr7A_7560354	0	7A	7560354	G/C	AA	BB	BB	AA	BB	AA	BB	BB	AA	AA	BB	BB	AA	BB	BB	BB	AA	BB	BB	BB	AA	AA	-	BB	AA	BB	AA	-	AA	AA	BB	BB	AA	AA	AA	-	BB	AA	AA	BB	BB	BB	AA	BB	BB
chr7A_7560358	0	7A	7560358	T/C	AA	BB	BB	AA	BB	AA	BB	BB	AA	AA	BB	BB	AA	BB	BB	BB	AA	BB	BB	BB	AA	AA	AA	BB	AA	BB	AA	-	AA	AA	BB	BB	AA	AA	AA	-	BB	AA	AA	BB	BB	BB	AA	BB	BB
chr7A_7560361	0	7A	7560361	G/A	AA	BB	BB	AA	BB	AA	BB	BB	AA	AA	BB	BB	AA	BB	BB	BB	AA	BB	BB	BB	AA	AA	AA	BB	AA	BB	AA	-	AA	AA	BB	BB	AA	AA	AA	-	BB	AA	AA	BB	BB	BB	AA	BB	BB
chr7A_7560379	0	7A	7560379	G/C	AA	BB	BB	AA	BB	AA	BB	BB	AA	AA	BB	BB	AA	BB	BB	BB	AA	BB	BB	BB	AA	AA	AA	BB	AA	BB	AA	-	AA	AA	BB	BB	AA	AA	AA	-	BB	AA	AA	BB	BB	BB	AA	BB	BB
chr7A_7938766	1.03905	7A	7938766	C/G	AA	BB	BB	AA	BB	AA	BB	BB	AA	AA	BB	BB	AA	BB	AA	BB	AA	BB	BB	BB	AA	AA	AA	BB	AA	BB	AA	AA	AA	AA	BB	BB	AA	AA	AA	BB	BB	AA	AA	BB	BB	BB	AA	BB	BB
chr7A_8524517	1.03905	7A	8524517	T/C	AA	BB	BB	AA	BB	-	BB	BB	AA	AA	BB	BB	AA	BB	AA	BB	AA	BB	BB	BB	AA	AA	AA	BB	AA	BB	AA	AA	AA	AA	BB	BB	AA	AA	AA	BB	BB	AA	AA	BB	BB	BB	AA	BB	BB
chr7A_8530374	1.03905	7A	8530374	A/G	AA	BB	BB	AA	BB	AA	BB	BB	AA	AA	BB	BB	AA	BB	AA	BB	AA	BB	BB	BB	AA	AA	AA	BB	AA	BB	AA	AA	AA	AA	BB	BB	AA	AA	AA	BB	BB	AA	AA	BB	BB	BB	AA	BB	BB
chr7A_8583737	1.03905	7A	8583737	G/A	AA	BB	BB	AA	BB	AA	BB	BB	AA	AA	BB	BB	AA	BB	AA	BB	AA	BB	BB	BB	AA	AA	AA	BB	AA	BB	AA	AA	AA	AA	BB	BB	AA	AA	AA	BB	BB	AA	AA	BB	BB	BB	AA	BB	BB
chr7A_8774187	1.03905	7A	8774187	G/C	AA	BB	BB	AA	BB	AA	BB	BB	AA	AA	BB	BB	AA	BB	AA	BB	AA	BB	BB	BB	AA	AA	AA	BB	AA	BB	AA	AA	AA	AA	BB	BB	AA	AA	AA	BB	BB	AA	AA	BB	BB	BB	AA	BB	BB
chr7A_8774208	1.03905	7A	8774208	T/C	AA	BB	BB	AA	BB	AA	BB	BB	AA	AA	BB	BB	AA	BB	AA	BB	AA	BB	BB	BB	AA	AA	AA	BB	AA	BB	AA	AA	AA	AA	BB	BB	AA	AA	AA	BB	BB	AA	AA	BB	BB	BB	AA	BB	BB
chr7A_8774234	1.03905	7A	8774234	C/T	AA	BB	BB	AA	BB	AA	BB	BB	AA	AA	BB	BB	AA	BB	AA	BB	AA	BB	BB	BB	AA	AA	AA	BB	AA	BB	AA	AA	AA	AA	BB	BB	AA	AA	AA	BB	BB	AA	AA	BB	BB	BB	AA	BB	BB
chr7A_8889858	1.03905	7A	8889858	C/G	AA	BB	BB	AA	BB	AA	BB	BB	AA	AA	BB	BB	AA	BB	AA	BB	AA	-	BB	BB	AA	AA	AA	BB	AA	BB	AA	-	AA	AA	BB	BB	AA	AA	AA	BB	BB	AA	AA	BB	BB	BB	AA	BB	BB
chr7A_8931881	1.03905	7A	8931881	A/G	AA	BB	BB	AA	BB	AA	BB	BB	AA	AA	BB	BB	AA	-	AA	BB	AA	BB	BB	BB	AA	AA	AA	BB	AA	BB	AA	AA	AA	-	BB	BB	AA	AA	AA	BB	BB	AA	AA	BB	BB	BB	AA	BB	BB
chr7A_8931906	1.03905	7A	8931906	C/T	AA	BB	BB	AA	BB	AA	BB	BB	AA	AA	BB	BB	AA	BB	AA	BB	AA	BB	BB	BB	AA	AA	AA	BB	AA	BB	AA	AA	AA	AA	BB	BB	AA	AA	AA	BB	BB	AA	AA	BB	BB	BB	AA	BB	BB
chr7A_8931951	1.03905	7A	8931951	A/G	AA	BB	BB	AA	BB	AA	BB	BB	AA	AA	BB	BB	AA	BB	AA	BB	AA	BB	BB	BB	AA	AA	AA	BB	AA	BB	AA	AA	AA	AA	BB	BB	AA	AA	AA	BB	BB	AA	AA	BB	BB	BB	AA	BB	BB
chr7A_9516890	2.12618	7A	9516890	C/A	AA	BB	BB	AA	BB	AA	BB	BB	AA	AA	BB	BB	AA	BB	AA	BB	AA	BB	BB	BB	AA	AA	AA	BB	AA	BB	AA	AA	AA	AA	BB	BB	AA	AA	AA	BB	BB	AA	AA	BB	BB	BB	AA	BB	BB
chr7A_9516900	2.12618	7A	9516900	T/G	AA	BB	BB	AA	BB	AA	BB	BB	AA	AA	BB	BB	AA	BB	AA	BB	AA	BB	BB	BB	AA	AA	AA	BB	AA	BB	AA	AA	AA	AA	BB	BB	AA	AA	AA	BB	BB	AA	AA	BB	BB	BB	AA	BB	BB
chr7A_9819103	2.12618	7A	9819103	G/A	AA	BB	BB	AA	BB	AA	BB	BB	AA	AA	BB	BB	AA	BB	AA	BB	AA	BB	BB	BB	AA	AA	AA	BB	AA	BB	AA	-	AA	AA	BB	BB	AA	AA	AA	BB	BB	AA	AA	BB	BB	BB	AA	BB	BB
chr7A_9997775	2.12618	7A	9997775	C/G	AA	BB	BB	AA	BB	AA	BB	BB	AA	AA	BB	BB	AA	BB	AA	BB	AA	BB	BB	BB	AA	AA	AA	BB	AA	BB	AA	AA	AA	AA	BB	BB	AA	AA	AA	BB	BB	AA	AA	BB	BB	BB	AA	BB	BB
chr7A_10247569	2.12618	7A	10247569	G/A	AA	BB	BB	AA	BB	AA	BB	BB	AA	AA	BB	BB	AA	BB	AA	BB	AA	BB	BB	BB	AA	AA	AA	BB	AA	BB	AA	-	AA	AA	BB	BB	AA	AA	AA	BB	BB	AA	AA	BB	BB	BB	AA	BB	BB
chr7A_10247571	2.12618	7A	10247571	A/G	AA	BB	BB	AA	BB	AA	BB	BB	AA	AA	BB	BB	AA	BB	AA	BB	AA	BB	BB	BB	AA	AA	AA	BB	AA	BB	AA	-	AA	AA	BB	BB	AA	AA	AA	BB	BB	AA	AA	BB	BB	BB	AA	BB	BB
chr7A_10694825	2.12618	7A	10694825	G/A	AA	BB	BB	AA	BB	AA	BB	BB	AA	AA	BB	BB	AA	BB	AA	BB	AA	BB	BB	BB	AA	AA	AA	BB	AA	BB	AA	AA	AA	AA	BB	BB	AA	AA	AA	BB	BB	AA	AA	BB	BB	BB	AA	BB	BB
chr7A_10694851	2.12618	7A	10694851	A/G	AA	BB	BB	AA	BB	AA	BB	BB	AA	AA	BB	BB	AA	BB	AA	BB	AA	BB	BB	BB	AA	AA	AA	BB	AA	BB	AA	AA	AA	AA	BB	BB	AA	AA	AA	BB	BB	AA	AA	BB	BB	BB	AA	BB	BB
chr7A_10736767	2.12618	7A	10736767	C/G	AA	BB	BB	AA	BB	AA	BB	BB	AA	AA	BB	BB	AA	BB	AA	BB	AA	BB	BB	BB	AA	AA	AA	BB	AA	BB	AA	AA	AA	AA	BB	BB	AA	AA	AA	BB	BB	AA	AA	BB	BB	BB	AA	BB	BB
chr7A_10867621	2.12618	7A	10867621	C/T	AA	BB	BB	AA	BB	AA	BB	BB	AA	AA	BB	BB	AA	BB	AA	BB	AA	BB	BB	BB	AA	AA	AA	BB	AA	BB	AA	AA	AA	AA	BB	BB	AA	AA	AA	BB	BB	AA	AA	BB	BB	BB	AA	BB	BB
chr7A_10867635	2.12618	7A	10867635	T/G	AA	BB	BB	AA	BB	AA	BB	BB	AA	AA	BB	BB	AA	BB	AA	BB	AA	BB	BB	BB	AA	AA	AA	BB	AA	BB	AA	AA	AA	AA	BB	BB	AA	AA	AA	BB	BB	AA	AA	BB	BB	BB	AA	BB	BB
chr7A_10867647	2.12618	7A	10867647	G/A	AA	BB	BB	AA	BB	AA	BB	BB	AA	AA	BB	BB	AA	BB	AA	BB	AA	BB	BB	BB	AA	AA	AA	BB	AA	BB	AA	AA	AA	AA	BB	BB	AA	AA	AA	BB	BB	AA	AA	BB	BB	BB	AA	-	BB
chr7A_10867659	2.12618	7A	10867659	A/G	AA	BB	BB	AA	BB	AA	BB	BB	AA	AA	BB	BB	AA	BB	AA	BB	-	BB	BB	BB	AA	AA	AA	BB	AA	BB	AA	-	-	AA	BB	BB	-	AA	AA	BB	BB	AA	AA	BB	BB	BB	AA	BB	BB
chr7A_11109268	2.12618	7A	11109268	T/C	AA	BB	BB	AA	BB	-	BB	BB	AA	AA	BB	BB	AA	BB	AA	BB	AA	BB	BB	BB	AA	AA	AA	BB	AA	BB	AA	AA	AA	-	BB	BB	AA	AA	-	BB	BB	AA	AA	BB	BB	BB	AA	BB	BB
chr7A_11243982	2.12618	7A	11243982	A/G	AA	BB	BB	AA	BB	-	BB	BB	AA	-	BB	BB	AA	BB	-	BB	AA	BB	BB	BB	AA	AA	AA	BB	AA	BB	AA	-	-	AA	BB	BB	-	AA	AA	BB	BB	AA	AA	BB	BB	BB	AA	BB	BB
chr7A_11984637	2.12618	7A	11984637	G/C	AA	BB	BB	AA	BB	AA	BB	BB	AA	AA	BB	BB	AA	BB	AA	BB	AA	BB	BB	BB	AA	AA	AA	BB	AA	BB	AA	-	AA	AA	BB	BB	AA	AA	AA	BB	BB	AA	AA	BB	BB	BB	AA	BB	BB
chr7A_12239612	2.12618	7A	12239612	A/G	AA	BB	BB	AA	BB	-	BB	BB	AA	AA	BB	BB	AA	BB	AA	BB	AA	BB	BB	BB	AA	AA	-	BB	AA	BB	AA	-	-	-	BB	BB	-	AA	AA	BB	BB	AA	AA	BB	BB	BB	AA	BB	BB
chr7A_12800912	2.12618	7A	12800912	G/A	AA	BB	BB	AA	BB	AA	BB	BB	AA	AA	BB	BB	AA	BB	AA	BB	AA	BB	BB	BB	AA	AA	AA	BB	AA	BB	AA	AA	AA	AA	BB	BB	AA	AA	AA	BB	BB	AA	AA	BB	BB	BB	AA	BB	BB
chr7A_12838243	2.12618	7A	12838243	A/G	AA	BB	BB	AA	BB	AA	BB	BB	AA	AA	BB	BB	AA	BB	AA	BB	AA	BB	BB	BB	AA	AA	AA	BB	AA	BB	AA	AA	AA	AA	BB	BB	AA	AA	AA	BB	BB	AA	AA	BB	BB	BB	AA	BB	BB
chr7A_13550144	2.12618	7A	13550144	C/T	AA	BB	BB	AA	BB	AA	BB	BB	AA	AA	BB	BB	AA	BB	AA	BB	AA	BB	BB	BB	AA	AA	AA	BB	AA	BB	AA	-	AA	AA	BB	BB	AA	AA	AA	BB	BB	AA	AA	BB	BB	BB	AA	BB	BB
chr7A_13622835	2.12618	7A	13622835	A/G	AA	BB	BB	AA	BB	AA	BB	BB	AA	AA	BB	BB	AA	BB	AA	BB	AA	BB	BB	BB	AA	AA	AA	BB	AA	BB	AA	-	AA	AA	BB	BB	AA	AA	AA	BB	BB	AA	AA	BB	BB	BB	AA	BB	BB
chr7A_13842247	2.12618	7A	13842247	T/C	AA	BB	BB	AA	BB	AA	BB	BB	AA	AA	BB	BB	AA	BB	AA	BB	AA	BB	BB	BB	AA	AA	AA	BB	AA	BB	AA	AA	AA	AA	BB	BB	AA	AA	AA	BB	BB	AA	-	BB	BB	BB	AA	BB	BB
chr7A_13905528	2.12618	7A	13905528	G/A	AA	BB	BB	AA	BB	AA	BB	BB	AA	AA	BB	BB	AA	BB	AA	BB	AA	BB	BB	BB	AA	AA	AA	BB	AA	BB	AA	AA	AA	AA	BB	BB	AA	AA	AA	BB	BB	AA	AA	BB	BB	BB	AA	BB	BB
chr7A_13905540	2.12618	7A	13905540	G/A	AA	BB	BB	AA	BB	AA	BB	BB	AA	AA	BB	BB	AA	BB	AA	BB	AA	BB	BB	BB	AA	AA	AA	BB	AA	BB	AA	AA	AA	AA	BB	BB	AA	AA	AA	BB	BB	AA	AA	BB	BB	BB	AA	BB	BB
chr7A_14301452	2.12618	7A	14301452	A/G	AA	BB	BB	AA	BB	AA	BB	BB	AA	AA	BB	BB	AA	BB	AA	BB	AA	BB	BB	BB	AA	AA	AA	BB	AA	BB	AA	AA	AA	AA	BB	BB	AA	AA	AA	BB	BB	AA	AA	BB	BB	BB	AA	BB	BB
chr7A_14827503	2.12618	7A	14827503	G/A	AA	BB	BB	AA	BB	AA	BB	BB	AA	AA	BB	BB	AA	BB	AA	BB	AA	BB	BB	BB	AA	AA	AA	BB	AA	BB	AA	-	AA	AA	BB	BB	AA	AA	AA	BB	BB	AA	AA	BB	BB	BB	AA	BB	BB
chr7A_15080122	2.12618	7A	15080122	G/A	AA	BB	BB	AA	BB	AA	BB	BB	AA	AA	BB	BB	AA	-	AA	BB	AA	BB	BB	BB	AA	AA	AA	BB	AA	BB	AA	AA	AA	AA	BB	BB	AA	AA	AA	BB	BB	AA	AA	BB	BB	BB	AA	BB	BB
chr7A_15080135	2.12618	7A	15080135	T/C	AA	BB	BB	AA	BB	AA	BB	BB	AA	AA	BB	BB	AA	-	AA	BB	AA	BB	BB	BB	AA	AA	AA	BB	AA	BB	AA	AA	AA	AA	BB	BB	AA	AA	AA	BB	BB	AA	AA	BB	BB	BB	AA	BB	BB
chr7A_15103047	2.12618	7A	15103047	G/A	AA	BB	BB	AA	BB	AA	BB	BB	AA	AA	BB	BB	AA	BB	AA	BB	AA	BB	BB	BB	AA	AA	AA	BB	AA	BB	AA	AA	AA	AA	BB	BB	AA	AA	AA	BB	BB	AA	-	BB	BB	BB	AA	BB	BB
chr7A_15533539	2.12618	7A	15533539	A/G	AA	BB	-	AA	BB	AA	BB	-	AA	AA	BB	BB	AA	BB	AA	BB	AA	BB	BB	BB	-	AA	AA	BB	AA	BB	AA	-	-	AA	BB	BB	AA	AA	AA	BB	BB	AA	AA	BB	BB	BB	AA	BB	BB
chr7A_15686196	2.12618	7A	15686196	C/T	AA	BB	BB	AA	BB	AA	BB	BB	AA	AA	BB	BB	AA	BB	AA	BB	AA	BB	BB	BB	AA	AA	AA	BB	AA	BB	AA	AA	AA	AA	BB	BB	AA	AA	AA	BB	BB	AA	AA	BB	BB	BB	AA	BB	BB
chr7A_16302867	2.12618	7A	16302867	G/A	AA	BB	BB	AA	BB	AA	BB	BB	AA	AA	BB	BB	AA	BB	AA	BB	AA	BB	BB	BB	AA	AA	AA	BB	AA	BB	AA	AA	AA	AA	BB	BB	AA	AA	AA	BB	BB	AA	AA	BB	BB	BB	AA	BB	BB
chr7A_16302875	2.12618	7A	16302875	A/T	AA	BB	BB	AA	BB	AA	BB	BB	AA	AA	BB	BB	AA	BB	AA	BB	AA	BB	BB	BB	AA	AA	AA	BB	AA	BB	AA	AA	AA	AA	BB	BB	AA	AA	AA	BB	BB	AA	AA	BB	BB	BB	AA	BB	BB
chr7A_16650926	2.12618	7A	16650926	G/A	AA	BB	BB	AA	BB	AA	BB	BB	AA	AA	BB	BB	AA	BB	AA	BB	AA	BB	BB	BB	AA	AA	AA	BB	AA	BB	AA	AA	AA	AA	BB	BB	AA	AA	AA	BB	BB	AA	AA	BB	BB	BB	AA	BB	BB
chr7A_16961837	2.12618	7A	16961837	A/G	AA	BB	BB	AA	BB	AA	BB	BB	AA	-	BB	BB	AA	BB	AA	BB	AA	BB	BB	BB	AA	AA	AA	BB	AA	BB	AA	-	AA	AA	BB	BB	AA	AA	AA	BB	BB	AA	AA	BB	BB	BB	AA	BB	BB
chr7A_17158933	2.12618	7A	17158933	T/C	AA	BB	BB	AA	BB	AA	BB	BB	AA	AA	BB	BB	AA	BB	AA	BB	AA	BB	BB	BB	AA	AA	AA	BB	AA	BB	AA	AA	AA	AA	BB	BB	AA	AA	AA	BB	BB	AA	AA	BB	BB	BB	AA	BB	BB
chr7A_17158952	2.12618	7A	17158952	T/C	AA	BB	BB	AA	BB	AA	BB	BB	AA	AA	BB	BB	AA	BB	AA	BB	AA	BB	BB	BB	AA	AA	AA	BB	AA	BB	AA	AA	AA	AA	BB	BB	AA	AA	AA	BB	BB	AA	AA	BB	BB	BB	AA	BB	BB
chr7A_17159053	2.12618	7A	17159053	C/T	AA	BB	BB	AA	BB	AA	BB	BB	AA	AA	BB	BB	AA	BB	AA	BB	AA	BB	BB	BB	AA	AA	AA	BB	AA	BB	AA	AA	AA	AA	BB	BB	AA	AA	AA	BB	BB	AA	AA	BB	BB	BB	AA	BB	BB
chr7A_17197329	2.12618	7A	17197329	A/C	AA	BB	BB	AA	BB	AA	BB	BB	AA	AA	BB	BB	AA	BB	AA	BB	AA	BB	BB	BB	AA	AA	AA	BB	AA	BB	AA	AA	AA	AA	BB	BB	AA	AA	AA	BB	BB	AA	AA	BB	BB	BB	AA	BB	BB
chr7A_17758757	2.12618	7A	17758757	C/T	AA	BB	BB	AA	BB	AA	BB	-	AA	AA	BB	BB	AA	BB	AA	BB	AA	BB	BB	BB	AA	AA	AA	BB	AA	BB	AA	AA	AA	AA	BB	BB	AA	AA	AA	BB	BB	AA	AA	BB	BB	BB	AA	BB	BB
chr7A_17758764	2.12618	7A	17758764	A/C	AA	BB	BB	AA	BB	AA	BB	-	AA	AA	BB	BB	AA	BB	AA	BB	AA	BB	BB	BB	AA	AA	AA	BB	AA	BB	AA	AA	AA	AA	BB	BB	AA	AA	AA	BB	BB	AA	AA	BB	BB	BB	AA	BB	BB
chr7A_17758785	2.12618	7A	17758785	G/A	AA	BB	BB	AA	BB	AA	BB	-	AA	AA	BB	BB	AA	BB	AA	BB	AA	BB	BB	BB	AA	AA	AA	BB	AA	BB	AA	AA	AA	AA	BB	BB	AA	AA	AA	BB	BB	AA	AA	BB	BB	BB	AA	BB	BB
chr7A_17758789	2.12618	7A	17758789	C/T	AA	BB	BB	AA	BB	AA	BB	-	AA	AA	BB	BB	AA	BB	AA	BB	AA	BB	BB	BB	AA	AA	AA	BB	AA	BB	AA	AA	AA	AA	BB	BB	AA	AA	AA	BB	BB	AA	AA	BB	BB	BB	AA	BB	BB
chr7A_17758792	2.12618	7A	17758792	C/T	AA	BB	BB	AA	BB	AA	BB	-	AA	AA	BB	BB	AA	BB	AA	BB	AA	BB	-	BB	AA	AA	AA	BB	AA	BB	AA	AA	AA	AA	BB	BB	AA	AA	AA	BB	BB	AA	AA	BB	BB	-	AA	BB	BB
chr7A_17758813	2.12618	7A	17758813	G/C	AA	BB	BB	AA	BB	AA	BB	-	AA	AA	BB	BB	AA	BB	AA	BB	AA	BB	BB	BB	AA	AA	AA	BB	AA	BB	AA	AA	AA	AA	BB	BB	AA	AA	AA	BB	BB	AA	AA	BB	BB	BB	AA	BB	BB
chr7A_18775594	2.12618	7A	18775594	C/G	AA	BB	BB	AA	BB	AA	BB	BB	AA	AA	BB	BB	AA	BB	AA	BB	AA	BB	BB	BB	AA	AA	AA	BB	AA	BB	AA	-	AA	AA	BB	BB	AA	AA	AA	BB	BB	AA	AA	BB	BB	BB	AA	BB	BB
chr7A_18775597	2.12618	7A	18775597	G/T	AA	BB	BB	AA	BB	AA	BB	BB	AA	AA	BB	BB	AA	BB	AA	BB	AA	BB	BB	BB	AA	AA	AA	BB	AA	BB	AA	-	AA	AA	BB	BB	AA	AA	AA	BB	BB	AA	AA	BB	BB	BB	AA	BB	BB
chr7A_18775600	2.12618	7A	18775600	G/A	AA	BB	BB	AA	BB	AA	BB	BB	AA	AA	BB	BB	AA	BB	AA	BB	AA	BB	BB	BB	AA	AA	AA	BB	AA	BB	AA	-	AA	AA	BB	BB	AA	AA	AA	BB	BB	AA	AA	-	BB	BB	AA	BB	BB
chr7A_19907585	2.12618	7A	19907585	G/A	AA	BB	BB	AA	BB	AA	BB	BB	AA	AA	BB	BB	AA	BB	AA	BB	AA	BB	BB	BB	AA	AA	AA	BB	AA	BB	AA	AA	AA	AA	BB	BB	AA	AA	AA	BB	BB	AA	AA	BB	BB	BB	AA	BB	BB
chr7A_19907587	2.12618	7A	19907587	A/G	AA	BB	BB	AA	BB	AA	BB	BB	AA	AA	BB	BB	AA	BB	AA	BB	AA	BB	BB	BB	AA	AA	AA	BB	AA	BB	AA	AA	AA	AA	BB	BB	AA	AA	AA	BB	BB	AA	AA	BB	BB	BB	AA	BB	BB
chr7A_19907600	2.12618	7A	19907600	G/A	AA	BB	BB	AA	BB	AA	BB	BB	AA	AA	BB	BB	AA	BB	AA	BB	AA	BB	BB	BB	AA	AA	AA	BB	AA	BB	AA	AA	AA	AA	BB	BB	AA	AA	AA	BB	BB	AA	AA	BB	BB	BB	AA	BB	BB
chr7A_20287559	2.12618	7A	20287559	C/T	AA	BB	BB	AA	BB	AA	BB	BB	AA	AA	BB	BB	AA	BB	AA	BB	AA	BB	BB	BB	AA	AA	AA	BB	AA	BB	AA	AA	AA	AA	BB	BB	AA	AA	AA	BB	BB	AA	AA	BB	BB	BB	AA	BB	BB
chr7A_22088460	2.12618	7A	22088460	G/A	AA	BB	BB	AA	BB	AA	BB	-	AA	AA	BB	BB	AA	BB	AA	-	AA	BB	BB	BB	AA	AA	AA	-	AA	BB	AA	AA	AA	AA	BB	BB	AA	AA	AA	BB	BB	AA	AA	-	BB	BB	AA	BB	BB
chr7A_22088497	2.12618	7A	22088497	A/C	AA	BB	BB	AA	BB	AA	BB	BB	AA	AA	BB	BB	AA	BB	AA	BB	AA	BB	BB	BB	AA	AA	AA	BB	AA	BB	AA	AA	AA	AA	BB	BB	AA	AA	AA	BB	BB	AA	AA	BB	BB	BB	AA	BB	BB
chr7A_22181577	2.12618	7A	22181577	C/G	AA	BB	BB	AA	BB	AA	BB	-	AA	AA	BB	-	AA	-	AA	BB	AA	BB	BB	BB	AA	AA	AA	BB	AA	BB	AA	AA	AA	AA	BB	BB	AA	AA	AA	BB	BB	AA	AA	BB	BB	BB	AA	BB	BB
chr7A_22626770	2.12618	7A	22626770	C/G	-	BB	BB	AA	BB	AA	BB	BB	AA	AA	BB	BB	AA	BB	AA	BB	AA	BB	BB	BB	AA	AA	AA	BB	AA	BB	AA	AA	AA	AA	BB	BB	AA	AA	AA	BB	BB	AA	AA	BB	BB	BB	AA	BB	BB
chr7A_22626775	2.12618	7A	22626775	A/C	-	BB	BB	AA	BB	AA	BB	BB	AA	AA	BB	BB	AA	BB	AA	BB	AA	BB	BB	BB	AA	AA	AA	BB	AA	BB	AA	AA	AA	AA	BB	BB	AA	AA	AA	BB	BB	AA	AA	BB	BB	BB	AA	BB	BB
chr7A_22626779	2.12618	7A	22626779	A/G	-	BB	BB	AA	BB	AA	BB	BB	AA	AA	BB	BB	AA	BB	AA	BB	AA	BB	BB	BB	AA	AA	AA	BB	AA	BB	AA	AA	AA	AA	BB	BB	AA	AA	AA	BB	BB	AA	AA	BB	BB	BB	AA	BB	BB
chr7A_22935397	2.12618	7A	22935397	G/A	AA	BB	BB	AA	BB	AA	BB	BB	AA	AA	BB	BB	AA	BB	AA	BB	AA	BB	BB	BB	AA	AA	AA	BB	AA	BB	AA	AA	AA	AA	BB	BB	AA	AA	AA	BB	BB	AA	AA	BB	BB	BB	AA	BB	BB
chr7A_24637551	2.12618	7A	24637551	A/G	-	BB	BB	AA	BB	AA	BB	BB	AA	AA	BB	BB	AA	BB	AA	BB	AA	BB	BB	BB	AA	AA	AA	BB	AA	BB	AA	AA	AA	AA	BB	BB	AA	AA	AA	BB	BB	AA	AA	BB	BB	BB	AA	BB	BB
chr7A_25686385	2.12618	7A	25686385	C/G	AA	BB	BB	AA	BB	AA	BB	BB	AA	AA	BB	BB	AA	BB	AA	BB	AA	BB	BB	BB	AA	AA	AA	BB	AA	BB	AA	AA	AA	AA	BB	BB	AA	AA	AA	BB	BB	AA	AA	BB	BB	BB	AA	BB	BB
chr7A_26240247	2.12618	7A	26240247	G/A	AA	BB	BB	AA	BB	AA	BB	BB	AA	AA	BB	BB	AA	BB	AA	BB	AA	BB	BB	BB	AA	AA	AA	BB	AA	BB	AA	AA	AA	AA	BB	BB	AA	AA	AA	BB	BB	AA	AA	BB	BB	BB	AA	BB	BB
chr7A_26240599	2.12618	7A	26240599	A/G	AA	BB	BB	AA	BB	AA	BB	BB	AA	AA	BB	BB	AA	BB	AA	BB	AA	BB	BB	BB	AA	AA	AA	BB	AA	BB	AA	AA	AA	AA	BB	BB	AA	AA	AA	BB	BB	AA	AA	BB	BB	BB	AA	BB	BB
chr7A_26240648	2.12618	7A	26240648	C/G	AA	BB	BB	AA	BB	AA	BB	BB	AA	AA	BB	BB	AA	BB	AA	BB	AA	BB	BB	BB	AA	AA	AA	BB	AA	BB	AA	AA	AA	AA	BB	BB	AA	AA	AA	BB	BB	AA	AA	BB	BB	BB	AA	BB	BB
chr7A_26303335	2.12618	7A	26303335	C/T	AA	BB	BB	AA	BB	AA	BB	BB	AA	AA	BB	BB	AA	BB	AA	BB	AA	BB	BB	BB	-	AA	AA	BB	AA	BB	AA	-	AA	AA	BB	BB	AA	AA	AA	BB	BB	AA	AA	BB	BB	BB	AA	BB	BB
chr7A_26591015	2.12618	7A	26591015	G/A	AA	BB	BB	AA	BB	AA	BB	BB	AA	AA	BB	BB	AA	BB	AA	BB	AA	BB	BB	BB	AA	AA	AA	BB	AA	BB	AA	AA	AA	AA	BB	BB	AA	AA	AA	BB	BB	AA	AA	BB	BB	BB	AA	BB	BB
chr7A_26793900	2.12618	7A	26793900	T/G	AA	BB	BB	AA	BB	AA	BB	BB	AA	AA	BB	BB	AA	BB	AA	BB	AA	BB	BB	BB	AA	AA	AA	BB	AA	BB	AA	AA	AA	AA	BB	BB	AA	AA	AA	BB	BB	AA	AA	BB	BB	BB	AA	BB	BB
chr7A_27004902	2.12618	7A	27004902	A/C	AA	BB	BB	AA	BB	AA	BB	BB	AA	AA	BB	BB	AA	BB	AA	BB	AA	BB	BB	BB	AA	AA	AA	BB	AA	BB	AA	AA	AA	AA	BB	BB	AA	AA	AA	BB	BB	AA	AA	BB	BB	BB	AA	BB	BB
chr7A_28125655	2.12618	7A	28125655	G/A	AA	BB	BB	AA	BB	AA	BB	BB	AA	AA	BB	BB	AA	BB	AA	BB	AA	BB	BB	BB	AA	AA	AA	BB	AA	BB	AA	AA	AA	AA	BB	BB	AA	AA	AA	BB	BB	AA	AA	BB	BB	BB	AA	BB	BB
chr7A_28449630	5.42472	7A	28449630	T/C	AA	BB	BB	-	BB	AA	BB	BB	AA	AA	BB	BB	BB	BB	AA	BB	AA	BB	BB	BB	AA	AA	AA	BB	AA	BB	AA	-	AA	AA	BB	BB	AA	AA	AA	BB	BB	AA	AA	BB	BB	AA	AA	BB	BB
chr7A_29321702	5.42472	7A	29321702	C/T	AA	BB	BB	AA	BB	AA	BB	BB	AA	AA	BB	BB	BB	BB	AA	BB	AA	BB	BB	BB	AA	AA	AA	BB	AA	BB	AA	AA	AA	AA	BB	BB	AA	AA	AA	BB	BB	AA	AA	BB	BB	AA	AA	BB	BB
chr7A_32170020	7.63313	7A	32170020	C/T	AA	BB	BB	AA	BB	AA	BB	BB	AA	AA	BB	BB	BB	BB	AA	BB	AA	BB	BB	BB	AA	-	AA	BB	AA	BB	AA	AA	AA	AA	BB	BB	AA	AA	-	BB	BB	AA	AA	BB	BB	AA	AA	BB	BB
chr7A_32422309	7.63313	7A	32422309	G/T	AA	BB	BB	AA	BB	AA	BB	BB	AA	AA	BB	BB	BB	BB	AA	BB	AA	BB	BB	BB	AA	AA	AA	BB	AA	BB	AA	AA	AA	AA	BB	BB	AA	AA	AA	BB	BB	AA	AA	BB	BB	AA	AA	BB	BB
chr7A_33369228	7.63313	7A	33369228	C/T	AA	BB	BB	AA	BB	AA	BB	BB	AA	AA	BB	BB	BB	BB	AA	BB	AA	BB	BB	BB	AA	AA	AA	BB	AA	BB	AA	AA	AA	AA	BB	BB	-	AA	AA	BB	BB	AA	AA	BB	BB	AA	AA	BB	BB
chr7A_35769068	14.1602	7A	35769068	A/G	AA	AA	BB	AA	BB	AA	BB	BB	AA	AA	BB	BB	BB	BB	AA	BB	AA	BB	BB	BB	AA	AA	AA	BB	AA	BB	AA	AA	AA	AA	BB	BB	AA	AA	AA	BB	BB	AA	AA	BB	BB	AA	AA	BB	BB
chr7A_36087756	14.1602	7A	36087756	G/A	AA	AA	BB	AA	BB	AA	BB	BB	AA	AA	BB	BB	BB	BB	AA	BB	AA	BB	BB	BB	AA	AA	AA	BB	AA	BB	AA	-	AA	AA	BB	BB	AA	AA	AA	BB	BB	AA	AA	BB	BB	AA	AA	BB	BB
chr7A_36088943	14.1602	7A	36088943	T/C	AA	AA	BB	AA	BB	AA	BB	BB	AA	-	BB	BB	BB	BB	AA	BB	AA	BB	BB	BB	AA	AA	AA	BB	AA	BB	AA	-	AA	AA	BB	BB	AA	AA	AA	BB	BB	AA	AA	BB	BB	AA	AA	BB	BB
chr7A_36088944	14.1602	7A	36088944	T/A	AA	AA	BB	AA	BB	AA	BB	BB	AA	-	BB	BB	BB	BB	AA	BB	AA	BB	BB	BB	AA	AA	AA	BB	AA	BB	AA	-	AA	AA	BB	BB	AA	AA	AA	BB	BB	AA	AA	BB	BB	AA	AA	BB	BB
chr7A_36088953	14.1602	7A	36088953	C/T	AA	AA	BB	AA	BB	AA	BB	BB	AA	-	BB	BB	BB	BB	AA	BB	AA	BB	BB	BB	AA	AA	AA	BB	AA	BB	AA	-	AA	AA	BB	BB	AA	AA	AA	BB	BB	AA	AA	BB	BB	AA	AA	BB	BB
chr7A_36088955	14.1602	7A	36088955	G/C	AA	AA	BB	AA	BB	AA	BB	BB	AA	-	BB	BB	BB	BB	AA	BB	AA	BB	BB	BB	AA	AA	AA	BB	AA	BB	AA	-	AA	AA	BB	BB	AA	AA	AA	BB	BB	AA	AA	BB	BB	AA	AA	BB	BB
chr7A_39587698	19.6115	7A	39587698	T/C	AA	AA	BB	BB	BB	AA	BB	BB	AA	-	BB	BB	-	-	AA	BB	AA	BB	BB	BB	AA	AA	AA	BB	AA	BB	AA	AA	BB	AA	BB	BB	BB	AA	AA	BB	BB	AA	AA	BB	BB	AA	AA	AA	BB
chr7A_40019537	19.6115	7A	40019537	A/C	AA	AA	BB	BB	BB	AA	BB	BB	AA	AA	BB	BB	BB	BB	AA	BB	AA	BB	BB	BB	AA	AA	AA	-	AA	BB	AA	-	BB	AA	BB	BB	BB	AA	AA	BB	BB	AA	AA	BB	BB	AA	AA	AA	BB
chr7A_40101095	19.6115	7A	40101095	G/C	AA	AA	BB	BB	BB	AA	BB	BB	AA	AA	BB	BB	BB	BB	AA	BB	AA	BB	BB	BB	AA	AA	AA	BB	AA	BB	AA	AA	BB	AA	BB	BB	BB	AA	AA	BB	BB	AA	AA	BB	BB	AA	AA	AA	BB
chr7A_40101113	19.6115	7A	40101113	A/C	AA	AA	BB	BB	BB	AA	BB	BB	AA	AA	BB	BB	BB	BB	AA	BB	AA	BB	BB	BB	AA	AA	AA	BB	AA	BB	AA	AA	BB	AA	BB	BB	BB	AA	AA	BB	BB	AA	AA	BB	BB	AA	AA	AA	BB
chr7A_40174334	19.6115	7A	40174334	G/T	AA	AA	BB	BB	BB	AA	BB	BB	AA	AA	BB	BB	BB	BB	AA	BB	AA	BB	BB	BB	AA	AA	AA	BB	AA	BB	AA	AA	BB	AA	BB	BB	BB	AA	AA	BB	BB	AA	AA	BB	BB	AA	AA	AA	BB
chr7A_41192818	19.6115	7A	41192818	G/A	AA	AA	BB	BB	BB	AA	BB	BB	AA	AA	BB	BB	BB	BB	AA	BB	AA	BB	BB	BB	AA	AA	AA	BB	AA	BB	AA	AA	BB	AA	BB	BB	BB	AA	AA	BB	BB	AA	AA	BB	BB	AA	AA	AA	BB
chr7A_45365785	27.2797	7A	45365785	T/G	AA	AA	BB	BB	BB	AA	BB	-	AA	AA	BB	BB	BB	BB	AA	BB	AA	BB	BB	BB	AA	BB	AA	BB	AA	BB	AA	-	BB	-	BB	BB	BB	AA	AA	BB	BB	AA	AA	BB	BB	AA	AA	BB	BB
chr7A_46099616	27.2797	7A	46099616	A/G	AA	AA	BB	BB	BB	AA	BB	AA	AA	AA	BB	BB	BB	BB	-	BB	-	BB	BB	BB	-	BB	AA	-	AA	BB	AA	-	BB	AA	BB	BB	-	AA	AA	BB	BB	AA	AA	BB	BB	AA	AA	BB	BB
chr7A_46215380	27.2797	7A	46215380	C/A	AA	AA	BB	BB	BB	AA	BB	AA	AA	AA	BB	BB	BB	BB	AA	BB	AA	BB	BB	BB	-	BB	-	BB	AA	BB	AA	-	BB	AA	BB	BB	BB	AA	AA	BB	BB	AA	AA	BB	BB	AA	AA	BB	BB
chr7A_46280695	27.2797	7A	46280695	A/C	AA	AA	BB	BB	BB	AA	BB	AA	AA	-	BB	BB	BB	BB	AA	BB	AA	BB	BB	BB	AA	BB	AA	BB	AA	BB	-	-	BB	AA	BB	BB	BB	AA	AA	BB	BB	AA	AA	BB	BB	AA	AA	BB	BB
chr7A_46502278	27.2797	7A	46502278	T/C	AA	AA	BB	BB	BB	AA	BB	AA	AA	AA	BB	BB	BB	BB	AA	BB	AA	BB	BB	BB	AA	BB	AA	BB	AA	BB	AA	AA	BB	AA	BB	BB	BB	AA	AA	BB	BB	AA	AA	BB	BB	AA	AA	BB	BB
chr7A_46502314	27.2797	7A	46502314	C/A	AA	AA	BB	BB	BB	AA	BB	AA	AA	AA	BB	BB	BB	-	AA	BB	AA	BB	BB	BB	AA	BB	AA	BB	AA	BB	AA	AA	BB	AA	BB	BB	BB	AA	AA	BB	BB	AA	AA	BB	BB	AA	AA	BB	BB
chr7A_46522354	27.2797	7A	46522354	G/C	AA	AA	BB	BB	BB	AA	BB	AA	AA	AA	BB	BB	BB	BB	AA	BB	AA	BB	BB	BB	AA	BB	AA	BB	AA	BB	AA	AA	BB	AA	BB	BB	BB	AA	AA	BB	BB	AA	AA	BB	BB	AA	AA	BB	BB
chr7A_46522391	27.2797	7A	46522391	T/G	AA	AA	BB	BB	BB	AA	BB	AA	AA	AA	BB	BB	BB	BB	AA	BB	AA	BB	BB	BB	AA	BB	AA	BB	AA	BB	AA	AA	BB	AA	BB	BB	BB	AA	AA	BB	BB	AA	AA	BB	BB	AA	AA	BB	BB
chr7A_47049513	27.2797	7A	47049513	A/G	AA	AA	BB	BB	BB	AA	BB	AA	AA	AA	BB	BB	BB	BB	AA	BB	AA	BB	BB	BB	AA	BB	AA	BB	AA	BB	AA	AA	BB	AA	BB	BB	BB	-	AA	BB	BB	AA	AA	BB	BB	AA	AA	BB	BB
chr7A_47049536	27.2797	7A	47049536	T/C	AA	AA	BB	BB	BB	AA	BB	AA	AA	AA	BB	BB	BB	BB	AA	BB	AA	BB	BB	BB	AA	BB	AA	BB	AA	BB	AA	AA	BB	AA	BB	BB	BB	AA	AA	BB	BB	AA	AA	BB	BB	AA	AA	BB	BB
chr7A_47049539	27.2797	7A	47049539	A/T	AA	AA	BB	BB	BB	AA	BB	AA	AA	AA	BB	BB	BB	BB	AA	BB	AA	BB	BB	BB	AA	BB	AA	BB	AA	BB	AA	AA	BB	AA	BB	BB	BB	AA	AA	BB	BB	AA	AA	BB	BB	AA	AA	BB	BB
chr7A_47049556	27.2797	7A	47049556	T/C	AA	AA	BB	BB	BB	AA	BB	AA	AA	AA	BB	BB	BB	BB	AA	BB	AA	BB	BB	BB	AA	BB	AA	BB	AA	BB	AA	AA	BB	AA	BB	BB	BB	AA	AA	BB	BB	AA	AA	BB	BB	AA	AA	BB	BB
chr7A_49052038	33.896	7A	49052038	C/A	AA	AA	BB	BB	BB	AA	BB	AA	AA	AA	BB	BB	BB	BB	AA	AA	AA	BB	BB	BB	AA	BB	AA	BB	AA	BB	AA	-	BB	AA	BB	BB	AA	AA	AA	BB	BB	AA	AA	BB	BB	AA	AA	BB	BB
chr7A_49159054	33.896	7A	49159054	C/T	AA	AA	BB	BB	BB	AA	BB	AA	AA	AA	BB	BB	BB	BB	AA	AA	AA	BB	BB	BB	AA	BB	AA	BB	AA	BB	AA	AA	BB	AA	BB	BB	AA	AA	AA	BB	BB	AA	AA	BB	BB	AA	AA	BB	BB
chr7A_49159068	33.896	7A	49159068	C/T	AA	AA	BB	-	BB	AA	BB	AA	AA	AA	BB	BB	BB	BB	AA	AA	AA	BB	-	BB	AA	BB	AA	BB	AA	BB	AA	AA	BB	AA	BB	BB	AA	AA	AA	BB	BB	AA	AA	BB	BB	AA	AA	BB	BB
chr7A_49184671	35.0395	7A	49184671	C/G	AA	AA	BB	BB	BB	AA	BB	AA	AA	AA	BB	BB	BB	BB	AA	AA	AA	BB	BB	BB	AA	BB	AA	BB	AA	BB	AA	AA	BB	BB	BB	BB	AA	AA	AA	BB	BB	AA	AA	BB	BB	AA	AA	BB	BB
chr7A_49403709	35.0395	7A	49403709	T/C	AA	AA	BB	BB	BB	AA	BB	AA	AA	AA	BB	BB	BB	BB	AA	AA	AA	BB	BB	BB	AA	BB	AA	BB	AA	BB	AA	AA	BB	AA	BB	BB	AA	AA	-	BB	BB	AA	AA	BB	BB	-	AA	BB	BB
chr7A_49592837	35.0395	7A	49592837	G/A	AA	AA	BB	BB	BB	AA	BB	AA	AA	AA	BB	BB	BB	BB	AA	AA	AA	BB	BB	BB	AA	BB	AA	BB	AA	BB	AA	AA	BB	AA	BB	BB	AA	AA	AA	BB	BB	AA	AA	BB	BB	AA	AA	BB	BB
chr7A_49905601	35.0395	7A	49905601	G/A	AA	AA	BB	BB	BB	AA	BB	AA	AA	AA	BB	BB	BB	BB	AA	AA	AA	BB	BB	BB	AA	BB	AA	BB	AA	BB	AA	AA	BB	AA	BB	BB	AA	AA	AA	BB	BB	AA	AA	BB	BB	AA	-	BB	BB
chr7A_49905625	35.0395	7A	49905625	A/T	AA	AA	BB	BB	BB	AA	BB	AA	AA	AA	BB	BB	BB	BB	AA	AA	AA	BB	BB	BB	AA	BB	AA	BB	AA	BB	AA	AA	BB	AA	BB	BB	AA	AA	AA	BB	BB	AA	AA	BB	BB	AA	AA	BB	BB
chr7A_50306786	36.1295	7A	50306786	G/A	BB	AA	BB	BB	BB	AA	BB	AA	AA	AA	BB	BB	BB	BB	AA	AA	AA	BB	BB	BB	AA	BB	AA	BB	AA	BB	AA	-	BB	AA	BB	BB	AA	AA	AA	BB	BB	AA	AA	BB	BB	AA	AA	BB	BB
chr7A_50346368	36.1295	7A	50346368	A/G	BB	AA	BB	BB	BB	AA	BB	AA	AA	AA	BB	BB	BB	BB	AA	-	AA	BB	BB	BB	AA	BB	AA	BB	AA	BB	AA	-	-	AA	BB	BB	AA	AA	AA	BB	BB	AA	AA	BB	BB	AA	AA	BB	BB
chr7A_51491042	36.1295	7A	51491042	C/T	BB	AA	BB	BB	BB	AA	BB	AA	AA	AA	BB	BB	BB	BB	AA	AA	AA	BB	BB	BB	AA	BB	AA	BB	AA	BB	AA	AA	BB	AA	BB	BB	AA	AA	AA	BB	BB	AA	AA	BB	BB	AA	AA	BB	BB
chr7A_51491081	36.1295	7A	51491081	C/T	BB	AA	BB	BB	BB	AA	BB	AA	AA	AA	BB	BB	BB	BB	AA	AA	AA	BB	BB	BB	AA	BB	AA	BB	AA	BB	AA	AA	BB	AA	BB	BB	AA	AA	AA	BB	BB	AA	AA	BB	BB	AA	AA	BB	BB
chr7A_51665351	36.1295	7A	51665351	T/G	BB	AA	BB	BB	BB	AA	BB	AA	AA	AA	BB	BB	BB	BB	AA	AA	AA	BB	BB	BB	AA	BB	AA	BB	AA	BB	AA	-	BB	AA	BB	-	AA	AA	AA	BB	BB	AA	AA	BB	BB	AA	AA	BB	BB
chr7A_52413809	36.1295	7A	52413809	C/T	BB	AA	BB	BB	BB	AA	BB	AA	AA	AA	BB	BB	BB	BB	AA	AA	AA	BB	BB	-	AA	BB	AA	BB	AA	BB	AA	-	BB	AA	BB	BB	AA	AA	AA	BB	BB	AA	AA	BB	BB	AA	AA	BB	BB
chr7A_55364360	41.8243	7A	55364360	A/G	BB	AA	BB	BB	BB	AA	BB	AA	AA	AA	BB	BB	BB	BB	AA	AA	AA	BB	AA	BB	AA	BB	AA	BB	AA	BB	AA	BB	BB	AA	BB	BB	AA	AA	BB	BB	BB	AA	AA	BB	BB	AA	AA	BB	BB
chr7A_55930688	41.8243	7A	55930688	C/T	BB	AA	BB	BB	BB	AA	BB	AA	AA	AA	BB	BB	BB	BB	AA	AA	AA	BB	-	BB	AA	BB	AA	-	AA	BB	AA	-	BB	AA	BB	BB	AA	AA	BB	BB	BB	AA	AA	BB	BB	AA	AA	BB	BB
chr7A_56262535	41.8243	7A	56262535	G/C	BB	AA	BB	BB	BB	AA	BB	AA	AA	AA	BB	BB	BB	BB	AA	AA	AA	BB	AA	BB	AA	BB	AA	BB	AA	BB	AA	BB	BB	AA	BB	BB	AA	AA	BB	BB	BB	AA	AA	BB	BB	AA	AA	BB	BB
chr7A_56324325	41.8243	7A	56324325	T/C	BB	AA	BB	BB	BB	AA	BB	AA	AA	AA	BB	BB	BB	BB	AA	AA	AA	BB	AA	BB	AA	BB	AA	BB	AA	BB	AA	BB	BB	AA	BB	BB	AA	AA	BB	BB	BB	AA	AA	BB	BB	AA	AA	BB	BB
chr7A_56453894	41.8243	7A	56453894	A/G	BB	AA	BB	BB	BB	AA	BB	AA	AA	AA	BB	BB	BB	BB	AA	AA	AA	BB	AA	BB	AA	BB	AA	BB	AA	BB	AA	BB	BB	AA	BB	BB	AA	-	BB	BB	BB	AA	AA	BB	BB	AA	AA	BB	BB
chr7A_56453925	41.8243	7A	56453925	T/C	BB	AA	BB	BB	BB	AA	BB	AA	AA	AA	BB	BB	BB	BB	AA	AA	AA	BB	AA	BB	AA	BB	AA	BB	AA	BB	AA	-	BB	AA	BB	BB	AA	-	BB	BB	BB	AA	AA	BB	BB	AA	AA	BB	BB
chr7A_56460239	41.8243	7A	56460239	C/T	BB	AA	BB	BB	BB	AA	BB	AA	AA	AA	BB	BB	BB	BB	AA	AA	AA	BB	AA	BB	AA	BB	AA	BB	AA	BB	AA	-	BB	AA	BB	BB	AA	AA	BB	BB	BB	AA	AA	BB	BB	AA	AA	BB	BB
chr7A_56975201	41.8243	7A	56975201	T/C	BB	AA	BB	BB	BB	AA	BB	AA	AA	AA	BB	BB	BB	BB	AA	AA	AA	BB	AA	BB	AA	BB	AA	BB	AA	BB	AA	BB	BB	AA	BB	BB	-	AA	BB	BB	BB	AA	AA	BB	BB	AA	AA	BB	BB
chr7A_56978504	41.8243	7A	56978504	G/A	BB	AA	BB	BB	BB	AA	BB	AA	-	AA	BB	BB	BB	BB	AA	AA	AA	BB	AA	BB	AA	BB	AA	BB	AA	BB	AA	-	BB	AA	BB	BB	-	AA	BB	BB	BB	AA	AA	BB	BB	AA	AA	BB	BB
chr7A_57697953	41.8243	7A	57697953	C/A	BB	AA	BB	BB	BB	AA	BB	AA	AA	AA	BB	BB	BB	BB	AA	AA	AA	BB	AA	BB	AA	BB	AA	BB	AA	BB	AA	BB	BB	AA	BB	BB	AA	AA	BB	BB	BB	AA	AA	BB	BB	AA	AA	BB	BB
chr7A_58235863	41.8243	7A	58235863	C/G	BB	AA	BB	BB	BB	AA	BB	AA	-	AA	BB	BB	BB	BB	AA	AA	AA	BB	AA	BB	AA	BB	AA	BB	AA	BB	AA	BB	BB	AA	BB	BB	AA	AA	BB	BB	BB	AA	AA	BB	BB	AA	AA	BB	BB
chr7A_58851597	41.8243	7A	58851597	C/G	BB	AA	BB	BB	BB	AA	BB	AA	AA	AA	BB	BB	BB	BB	AA	AA	AA	BB	AA	BB	AA	BB	AA	BB	AA	BB	AA	BB	BB	AA	BB	BB	AA	AA	BB	BB	BB	AA	AA	BB	BB	AA	AA	BB	BB
chr7A_62750971	41.8243	7A	62750971	C/G	BB	AA	BB	BB	BB	AA	BB	AA	AA	AA	BB	BB	BB	BB	AA	AA	AA	BB	AA	BB	AA	BB	AA	BB	AA	BB	AA	BB	BB	AA	BB	BB	AA	AA	BB	BB	BB	AA	AA	BB	BB	AA	AA	BB	BB
chr7A_65090371	42.2028	7A	65090371	G/A	BB	AA	BB	BB	BB	AA	BB	AA	AA	AA	BB	BB	BB	BB	AA	AA	AA	BB	AA	BB	AA	BB	AA	BB	AA	BB	AA	BB	BB	AA	BB	BB	AA	AA	BB	BB	BB	AA	AA	BB	BB	AA	AA	BB	BB
chr7A_67669335	43.5632	7A	67669335	A/T	BB	AA	BB	BB	-	AA	BB	AA	AA	-	BB	BB	BB	BB	AA	-	AA	BB	AA	BB	AA	BB	-	BB	AA	BB	-	-	BB	AA	BB	BB	AA	AA	BB	BB	BB	AA	AA	BB	BB	AA	AA	BB	BB
chr7A_67669350	43.5632	7A	67669350	G/A	BB	AA	BB	BB	-	AA	BB	AA	AA	-	BB	BB	BB	BB	AA	-	AA	BB	AA	BB	AA	BB	-	BB	AA	BB	AA	BB	BB	AA	BB	BB	AA	AA	BB	BB	BB	AA	AA	BB	BB	AA	AA	BB	BB
chr7A_67669370	43.5632	7A	67669370	G/T	BB	AA	BB	BB	-	AA	BB	AA	AA	-	BB	BB	BB	BB	AA	-	AA	BB	AA	BB	AA	BB	-	BB	AA	BB	AA	BB	BB	AA	BB	BB	AA	AA	BB	BB	BB	AA	AA	BB	BB	AA	AA	BB	BB
chr7A_71626998	50.1558	7A	71626998	T/C	BB	AA	BB	-	AA	AA	BB	-	-	AA	BB	AA	BB	BB	-	AA	AA	BB	AA	BB	AA	BB	AA	BB	AA	AA	AA	-	BB	AA	BB	BB	AA	AA	BB	BB	BB	AA	AA	BB	BB	AA	AA	BB	AA
chr7A_75548587	50.1558	7A	75548587	A/C	BB	AA	BB	BB	AA	AA	BB	AA	AA	AA	BB	AA	BB	BB	AA	AA	AA	BB	AA	BB	AA	BB	AA	BB	AA	AA	AA	BB	BB	AA	BB	BB	AA	AA	BB	BB	BB	AA	AA	BB	BB	AA	AA	BB	AA
chr7A_75548607	50.1558	7A	75548607	C/T	BB	AA	BB	BB	AA	AA	BB	AA	AA	AA	BB	AA	BB	BB	AA	AA	AA	BB	AA	BB	AA	BB	AA	BB	AA	AA	AA	BB	BB	AA	BB	BB	AA	AA	BB	BB	BB	AA	AA	BB	BB	AA	AA	BB	AA
chr7A_75552200	50.1558	7A	75552200	C/T	BB	-	BB	BB	AA	AA	BB	AA	AA	AA	BB	AA	BB	BB	AA	AA	AA	BB	AA	BB	AA	BB	AA	BB	AA	AA	AA	BB	BB	AA	BB	BB	AA	AA	BB	BB	BB	AA	AA	BB	BB	AA	AA	BB	AA
chr7A_75552244	50.1558	7A	75552244	G/A	BB	-	BB	BB	AA	AA	BB	AA	AA	AA	BB	AA	BB	BB	AA	AA	AA	BB	AA	BB	AA	BB	AA	BB	AA	AA	AA	BB	BB	AA	BB	BB	AA	AA	BB	BB	BB	AA	AA	BB	BB	AA	AA	BB	AA
chr7A_77028569	51.3675	7A	77028569	G/A	BB	AA	BB	BB	AA	AA	BB	AA	AA	AA	BB	AA	BB	BB	AA	AA	AA	BB	AA	BB	AA	BB	AA	BB	AA	AA	AA	BB	BB	AA	BB	BB	AA	AA	BB	BB	BB	AA	-	BB	BB	AA	AA	BB	AA
chr7A_77195144	51.3675	7A	77195144	T/C	BB	AA	BB	BB	AA	AA	BB	AA	AA	AA	BB	AA	BB	BB	AA	AA	AA	BB	AA	BB	AA	BB	AA	BB	AA	AA	AA	BB	BB	AA	BB	BB	AA	AA	BB	BB	BB	AA	AA	BB	BB	AA	AA	BB	AA
chr7A_77621379	52.5042	7A	77621379	C/T	BB	AA	BB	BB	AA	AA	BB	AA	AA	AA	BB	AA	BB	BB	AA	AA	AA	BB	AA	BB	AA	BB	AA	BB	AA	AA	AA	-	BB	AA	BB	BB	AA	AA	BB	BB	BB	AA	AA	BB	BB	AA	AA	BB	AA
chr7A_78227822	52.5042	7A	78227822	T/G	BB	AA	BB	BB	AA	-	BB	AA	AA	AA	BB	AA	BB	BB	AA	AA	AA	BB	AA	BB	AA	BB	AA	BB	AA	AA	AA	-	BB	AA	BB	BB	AA	AA	BB	BB	BB	AA	AA	BB	BB	AA	AA	BB	AA
chr7A_78227830	52.5042	7A	78227830	T/C	BB	AA	BB	BB	AA	-	BB	AA	AA	AA	BB	AA	BB	BB	AA	AA	AA	BB	AA	BB	AA	BB	AA	BB	AA	AA	AA	-	BB	AA	BB	BB	AA	AA	BB	BB	BB	AA	AA	BB	-	AA	AA	BB	AA
chr7A_78227834	52.5042	7A	78227834	G/A	BB	AA	BB	BB	AA	-	BB	AA	AA	AA	BB	AA	BB	BB	AA	AA	AA	BB	AA	BB	AA	BB	AA	BB	AA	AA	AA	-	BB	AA	BB	BB	AA	AA	BB	BB	BB	AA	AA	BB	BB	AA	AA	BB	AA
chr7A_78227847	52.5042	7A	78227847	G/A	BB	AA	BB	BB	AA	-	BB	AA	AA	AA	BB	AA	BB	BB	AA	AA	AA	BB	AA	BB	AA	BB	AA	BB	AA	AA	AA	-	BB	AA	BB	BB	AA	AA	BB	BB	BB	AA	AA	BB	BB	AA	AA	BB	AA
chr7A_78227882	52.5042	7A	78227882	C/A	BB	AA	BB	BB	AA	-	BB	AA	AA	AA	BB	AA	BB	BB	AA	AA	AA	BB	AA	BB	AA	BB	AA	BB	AA	AA	AA	-	BB	AA	BB	BB	AA	AA	BB	BB	BB	AA	AA	BB	BB	AA	AA	BB	AA
chr7A_78449537	52.5042	7A	78449537	C/T	BB	AA	BB	BB	AA	AA	BB	AA	AA	AA	BB	AA	BB	BB	AA	AA	AA	BB	AA	BB	AA	BB	AA	BB	AA	AA	AA	-	BB	AA	BB	BB	AA	AA	BB	BB	BB	AA	AA	BB	BB	AA	AA	BB	AA
chr7A_82946533	67.0435	7A	82946533	T/C	BB	AA	AA	AA	AA	AA	BB	AA	AA	AA	BB	AA	BB	BB	AA	AA	AA	BB	AA	BB	AA	BB	BB	AA	BB	BB	AA	BB	BB	AA	BB	BB	AA	AA	BB	BB	AA	AA	BB	BB	AA	AA	AA	BB	AA
chr7A_83131886	67.0435	7A	83131886	G/A	BB	AA	AA	AA	AA	AA	BB	AA	AA	AA	BB	AA	BB	BB	AA	AA	AA	BB	AA	BB	AA	BB	BB	AA	BB	BB	AA	-	BB	AA	BB	BB	AA	-	BB	BB	AA	-	BB	BB	AA	AA	AA	BB	AA
chr7A_83159031	67.0435	7A	83159031	C/T	BB	AA	AA	AA	AA	AA	BB	AA	AA	AA	BB	AA	BB	BB	AA	AA	AA	BB	AA	BB	AA	BB	BB	AA	BB	BB	AA	BB	BB	AA	BB	BB	AA	AA	BB	BB	AA	AA	BB	BB	AA	AA	AA	BB	AA
chr7A_83159054	67.0435	7A	83159054	G/A	BB	AA	AA	AA	AA	AA	BB	AA	AA	AA	BB	AA	BB	BB	AA	AA	AA	BB	AA	BB	AA	BB	BB	AA	BB	BB	AA	BB	BB	AA	BB	BB	AA	AA	BB	BB	AA	AA	BB	BB	AA	AA	AA	BB	AA
chr7A_83159058	67.0435	7A	83159058	G/A	BB	AA	AA	AA	AA	AA	BB	AA	AA	AA	BB	AA	BB	BB	AA	AA	AA	BB	AA	BB	AA	BB	BB	AA	BB	BB	AA	BB	BB	AA	BB	BB	AA	AA	BB	BB	AA	AA	BB	BB	AA	AA	AA	BB	AA
chr7A_83542896	67.0435	7A	83542896	C/A	BB	AA	-	AA	AA	AA	BB	AA	AA	AA	BB	AA	BB	BB	AA	AA	AA	BB	-	BB	AA	BB	BB	AA	BB	BB	AA	-	BB	AA	BB	BB	AA	AA	BB	BB	AA	AA	BB	BB	AA	AA	-	BB	AA
chr7A_83622856	67.0435	7A	83622856	T/C	BB	AA	AA	AA	AA	AA	BB	AA	AA	AA	BB	AA	BB	BB	AA	AA	AA	BB	AA	BB	AA	BB	BB	AA	BB	BB	AA	-	BB	AA	BB	BB	AA	AA	BB	BB	AA	AA	BB	BB	AA	AA	AA	BB	AA
chr7A_83631377	67.0435	7A	83631377	A/G	BB	AA	AA	AA	AA	AA	BB	AA	AA	AA	BB	AA	BB	BB	AA	-	AA	BB	AA	BB	AA	BB	BB	AA	BB	BB	AA	BB	BB	AA	BB	BB	AA	AA	-	BB	AA	AA	BB	BB	AA	AA	AA	BB	AA
chr7A_84137012	67.0435	7A	84137012	A/T	BB	AA	AA	AA	AA	AA	BB	AA	AA	AA	BB	AA	BB	-	AA	AA	AA	BB	AA	BB	AA	BB	BB	AA	BB	BB	AA	-	BB	AA	BB	BB	AA	AA	BB	BB	AA	AA	BB	BB	AA	AA	AA	BB	AA
chr7A_85601215	67.0435	7A	85601215	C/T	BB	AA	AA	AA	AA	AA	-	-	-	AA	BB	AA	BB	BB	-	AA	AA	BB	AA	BB	AA	BB	BB	AA	BB	BB	AA	BB	BB	AA	BB	BB	AA	AA	BB	BB	AA	-	BB	BB	AA	AA	AA	BB	AA
chr7A_85902743	67.0435	7A	85902743	C/T	BB	AA	AA	AA	AA	AA	BB	AA	AA	AA	BB	AA	BB	BB	AA	AA	AA	BB	AA	BB	AA	BB	BB	AA	BB	BB	AA	BB	BB	AA	BB	BB	AA	AA	BB	BB	AA	AA	BB	BB	AA	AA	AA	BB	AA
chr7A_85912154	67.0435	7A	85912154	A/G	BB	AA	AA	AA	AA	AA	BB	AA	AA	AA	BB	AA	BB	BB	AA	AA	AA	BB	AA	BB	AA	BB	BB	AA	BB	BB	AA	BB	BB	AA	BB	BB	AA	AA	BB	BB	AA	AA	BB	BB	AA	AA	AA	BB	AA
chr7A_89909455	70.7899	7A	89909455	A/G	BB	AA	AA	AA	AA	AA	BB	AA	AA	AA	BB	AA	BB	BB	AA	AA	AA	BB	AA	BB	AA	BB	BB	AA	BB	BB	AA	BB	BB	BB	BB	AA	AA	AA	BB	BB	AA	AA	BB	BB	AA	AA	AA	BB	AA
chr7A_89975484	70.7899	7A	89975484	G/A	BB	AA	AA	AA	AA	AA	BB	AA	AA	AA	BB	AA	BB	BB	AA	AA	AA	BB	AA	BB	AA	BB	BB	AA	BB	BB	AA	BB	BB	BB	BB	AA	AA	AA	BB	BB	AA	AA	BB	BB	AA	AA	AA	BB	AA
chr7A_90225479	70.7899	7A	90225479	C/A	BB	AA	AA	AA	AA	AA	BB	AA	AA	AA	BB	AA	BB	BB	AA	AA	AA	BB	AA	BB	AA	BB	BB	AA	BB	BB	AA	BB	BB	BB	BB	AA	AA	AA	BB	BB	AA	AA	BB	BB	AA	AA	AA	BB	AA
chr7A_90336792	72.4853	7A	90336792	A/G	BB	AA	AA	AA	AA	AA	BB	AA	AA	AA	BB	AA	BB	BB	AA	AA	AA	BB	AA	BB	AA	BB	BB	AA	BB	BB	AA	BB	BB	BB	BB	AA	AA	AA	BB	BB	AA	AA	BB	BB	AA	AA	AA	BB	AA
chr7A_91403791	74.0802	7A	91403791	G/A	BB	AA	AA	AA	AA	AA	BB	AA	AA	AA	BB	AA	BB	BB	AA	AA	AA	BB	AA	BB	AA	BB	BB	AA	BB	BB	-	BB	BB	BB	BB	AA	AA	AA	BB	BB	AA	AA	BB	BB	AA	BB	AA	BB	AA
chr7A_91403805	74.0802	7A	91403805	T/C	BB	AA	AA	AA	AA	AA	BB	AA	AA	AA	BB	AA	BB	BB	AA	AA	AA	BB	AA	BB	AA	BB	BB	AA	BB	BB	AA	BB	BB	BB	BB	AA	AA	AA	BB	BB	AA	AA	BB	BB	AA	BB	AA	BB	AA
chr7A_91440735	74.0802	7A	91440735	A/G	BB	AA	-	AA	AA	AA	BB	AA	AA	AA	BB	AA	BB	BB	AA	AA	AA	BB	AA	BB	AA	BB	BB	AA	BB	BB	AA	BB	BB	BB	BB	AA	AA	AA	BB	BB	AA	AA	BB	BB	AA	BB	AA	BB	AA
chr7A_91721738	74.0802	7A	91721738	G/A	BB	AA	AA	AA	AA	AA	BB	AA	AA	AA	BB	AA	BB	BB	AA	AA	AA	BB	AA	BB	AA	BB	BB	AA	BB	BB	AA	BB	BB	BB	BB	AA	-	AA	BB	BB	AA	AA	BB	BB	AA	BB	AA	BB	AA
chr7A_91924184	74.0802	7A	91924184	A/C	BB	AA	AA	AA	AA	AA	BB	AA	AA	AA	BB	AA	BB	BB	-	AA	AA	BB	AA	BB	AA	BB	BB	AA	BB	BB	AA	BB	BB	BB	BB	AA	AA	-	BB	BB	AA	AA	BB	BB	AA	BB	AA	BB	AA
chr7A_92439267	74.0802	7A	92439267	C/T	BB	AA	AA	AA	AA	AA	BB	AA	AA	AA	BB	AA	BB	BB	AA	AA	AA	BB	AA	BB	AA	BB	BB	AA	BB	BB	AA	BB	BB	BB	BB	AA	AA	AA	BB	BB	AA	AA	BB	BB	AA	BB	AA	BB	AA
chr7A_94404212	74.0802	7A	94404212	A/G	BB	AA	AA	AA	AA	AA	BB	AA	AA	AA	BB	AA	BB	BB	AA	AA	AA	BB	AA	BB	AA	BB	BB	AA	BB	BB	AA	BB	BB	BB	BB	AA	AA	AA	BB	BB	AA	AA	BB	BB	AA	BB	AA	BB	AA
chr7A_94495548	74.0802	7A	94495548	A/C	BB	AA	AA	AA	AA	AA	BB	AA	AA	AA	BB	AA	BB	BB	AA	AA	AA	BB	AA	BB	AA	BB	BB	AA	BB	BB	AA	BB	BB	BB	BB	AA	AA	AA	BB	BB	AA	AA	BB	BB	AA	BB	AA	BB	AA
chr7A_94688842	74.0802	7A	94688842	G/C	BB	AA	AA	AA	AA	AA	BB	AA	AA	AA	BB	AA	BB	BB	AA	AA	AA	BB	AA	BB	AA	BB	BB	AA	BB	BB	AA	BB	BB	BB	BB	AA	AA	AA	BB	BB	AA	AA	BB	BB	AA	BB	AA	BB	AA
chr7A_94833602	74.0802	7A	94833602	G/A	BB	AA	AA	AA	AA	AA	BB	AA	AA	AA	BB	AA	BB	BB	AA	AA	AA	BB	AA	BB	AA	BB	BB	AA	BB	BB	AA	BB	BB	BB	BB	AA	AA	AA	BB	-	AA	AA	BB	BB	AA	BB	AA	BB	AA
chr7A_96006360	74.0802	7A	96006360	G/A	BB	AA	AA	AA	AA	AA	BB	AA	AA	AA	BB	AA	BB	BB	AA	AA	AA	BB	AA	BB	-	BB	BB	AA	BB	BB	AA	BB	BB	BB	BB	-	-	AA	BB	BB	AA	AA	BB	BB	AA	BB	AA	BB	AA
chr7A_96195201	74.0802	7A	96195201	C/T	BB	AA	AA	AA	AA	AA	BB	AA	AA	AA	BB	AA	BB	BB	AA	AA	AA	BB	AA	BB	AA	BB	BB	AA	BB	BB	AA	BB	BB	BB	BB	AA	AA	AA	BB	BB	AA	AA	BB	BB	AA	BB	AA	BB	AA
chr7A_96563543	75.1673	7A	96563543	C/G	BB	AA	AA	AA	AA	AA	BB	AA	AA	AA	BB	AA	BB	BB	AA	AA	AA	BB	AA	BB	AA	BB	BB	AA	BB	BB	AA	BB	BB	BB	BB	AA	AA	AA	BB	BB	AA	AA	BB	BB	AA	BB	AA	BB	AA
chr7A_100624530	75.1673	7A	100624530	C/G	BB	AA	AA	AA	AA	AA	BB	AA	AA	AA	BB	AA	BB	BB	AA	AA	AA	BB	AA	BB	AA	BB	BB	AA	BB	BB	AA	BB	BB	BB	BB	AA	AA	AA	BB	BB	AA	AA	BB	BB	AA	BB	AA	BB	AA
chr7A_100624544	75.1673	7A	100624544	T/C	BB	AA	AA	AA	AA	AA	BB	AA	AA	AA	BB	AA	BB	BB	AA	AA	AA	BB	AA	BB	AA	BB	BB	AA	BB	BB	AA	BB	BB	BB	BB	AA	AA	AA	BB	BB	AA	AA	BB	BB	AA	BB	AA	BB	AA
chr7A_101276276	75.1673	7A	101276276	A/G	BB	AA	AA	AA	AA	AA	BB	-	AA	AA	BB	AA	BB	BB	AA	AA	AA	BB	AA	BB	AA	BB	BB	AA	BB	BB	AA	BB	BB	BB	BB	AA	AA	AA	BB	BB	AA	AA	BB	BB	AA	BB	AA	BB	AA
chr7A_102492398	75.1673	7A	102492398	G/C	BB	AA	AA	AA	AA	AA	BB	AA	AA	AA	BB	AA	BB	BB	AA	AA	AA	BB	AA	BB	AA	BB	BB	AA	BB	BB	AA	BB	BB	BB	BB	AA	AA	-	BB	BB	AA	AA	BB	BB	AA	BB	AA	BB	AA
chr7A_102492424	75.1673	7A	102492424	C/T	BB	AA	AA	AA	AA	AA	BB	AA	AA	AA	BB	AA	BB	BB	AA	AA	AA	BB	AA	BB	AA	BB	BB	AA	BB	BB	AA	BB	BB	BB	BB	AA	AA	-	BB	BB	AA	AA	BB	BB	AA	BB	AA	BB	AA
chr7A_105409043	76.532	7A	105409043	G/A	BB	AA	AA	AA	AA	BB	BB	AA	AA	AA	BB	AA	BB	BB	AA	AA	AA	BB	AA	BB	AA	BB	BB	-	BB	BB	AA	-	BB	BB	BB	AA	-	AA	BB	BB	AA	AA	BB	BB	AA	BB	AA	BB	AA
chr7A_106738841	77.8968	7A	106738841	T/C	BB	AA	AA	AA	AA	BB	BB	AA	AA	AA	BB	AA	BB	BB	AA	AA	AA	BB	AA	BB	AA	BB	BB	AA	BB	BB	AA	-	-	BB	BB	AA	AA	AA	BB	BB	AA	-	BB	BB	AA	BB	AA	BB	AA
chr7A_106772644	77.8968	7A	106772644	C/G	BB	AA	AA	AA	AA	BB	BB	AA	AA	AA	BB	AA	BB	BB	AA	AA	AA	BB	AA	BB	AA	BB	BB	AA	BB	BB	AA	BB	BB	BB	BB	AA	AA	AA	BB	BB	AA	AA	BB	BB	AA	BB	AA	BB	AA
chr7A_106956457	77.8968	7A	106956457	C/T	BB	AA	AA	-	AA	BB	BB	AA	-	AA	BB	AA	BB	BB	AA	-	AA	BB	AA	BB	AA	BB	BB	AA	BB	BB	AA	-	BB	BB	BB	AA	AA	AA	BB	BB	AA	AA	BB	BB	AA	BB	AA	BB	AA
chr7A_106995722	77.8968	7A	106995722	T/C	BB	AA	AA	AA	AA	BB	BB	AA	AA	AA	BB	AA	BB	BB	AA	AA	AA	BB	AA	BB	AA	BB	BB	AA	BB	BB	AA	BB	BB	BB	BB	AA	AA	AA	BB	BB	AA	AA	BB	BB	AA	BB	AA	BB	AA
chr7A_107458430	77.8968	7A	107458430	A/G	BB	AA	AA	AA	AA	BB	BB	AA	AA	AA	BB	AA	BB	BB	AA	AA	AA	BB	AA	BB	AA	BB	BB	AA	BB	BB	AA	BB	BB	BB	BB	AA	AA	AA	BB	BB	AA	AA	BB	BB	AA	-	AA	BB	AA
chr7A_107851327	77.8968	7A	107851327	A/G	BB	AA	AA	AA	AA	BB	BB	AA	AA	AA	BB	AA	BB	BB	AA	AA	AA	BB	AA	BB	AA	BB	BB	AA	BB	BB	AA	-	BB	BB	BB	AA	AA	AA	BB	BB	AA	AA	BB	BB	AA	BB	AA	BB	AA
chr7A_107917580	77.8968	7A	107917580	C/A	BB	AA	AA	AA	AA	BB	BB	AA	AA	AA	BB	AA	BB	BB	AA	AA	AA	BB	AA	BB	AA	BB	BB	AA	BB	BB	AA	BB	BB	BB	BB	AA	AA	AA	BB	BB	-	AA	BB	BB	AA	BB	AA	BB	AA
chr7A_108215622	77.8968	7A	108215622	C/T	BB	AA	AA	AA	AA	BB	BB	AA	AA	AA	BB	AA	BB	BB	AA	AA	AA	BB	AA	BB	AA	BB	BB	AA	BB	BB	AA	BB	BB	BB	BB	AA	AA	AA	BB	BB	AA	AA	BB	BB	AA	BB	AA	BB	AA
chr7A_108215624	77.8968	7A	108215624	A/G	BB	AA	AA	AA	AA	BB	BB	AA	AA	AA	BB	AA	BB	BB	AA	AA	AA	BB	AA	BB	AA	BB	BB	AA	BB	BB	AA	BB	BB	BB	BB	AA	AA	AA	BB	BB	AA	AA	BB	BB	AA	BB	AA	BB	AA
chr7A_108785768	77.8968	7A	108785768	G/C	BB	AA	AA	AA	AA	BB	BB	AA	AA	AA	BB	AA	BB	BB	AA	AA	AA	BB	AA	BB	AA	BB	BB	AA	BB	BB	AA	BB	BB	BB	BB	AA	AA	AA	BB	BB	AA	AA	BB	BB	AA	BB	AA	BB	AA
chr7A_108785769	77.8968	7A	108785769	T/C	BB	AA	AA	AA	AA	BB	BB	AA	AA	AA	BB	AA	BB	BB	AA	AA	AA	BB	AA	BB	AA	BB	BB	AA	BB	BB	AA	BB	BB	BB	BB	AA	AA	AA	BB	BB	AA	AA	BB	BB	AA	BB	AA	BB	AA
chr7A_110074891	77.8968	7A	110074891	A/G	BB	AA	AA	AA	AA	BB	BB	AA	AA	-	BB	AA	-	-	AA	AA	-	BB	AA	BB	AA	BB	BB	AA	BB	BB	AA	BB	BB	BB	BB	AA	AA	AA	BB	BB	AA	AA	BB	BB	AA	BB	AA	BB	AA
chr7A_110655838	77.8968	7A	110655838	A/G	BB	AA	AA	AA	AA	BB	BB	AA	AA	AA	BB	AA	BB	BB	AA	AA	AA	BB	AA	BB	AA	BB	BB	AA	BB	BB	AA	BB	BB	BB	BB	AA	AA	AA	BB	BB	AA	AA	BB	BB	AA	BB	AA	BB	AA
chr7A_110655882	77.8968	7A	110655882	C/T	BB	AA	AA	AA	AA	BB	BB	AA	AA	AA	BB	AA	BB	BB	AA	AA	AA	BB	AA	BB	AA	BB	BB	AA	BB	BB	AA	BB	BB	BB	BB	AA	AA	AA	BB	BB	AA	AA	BB	BB	AA	BB	AA	BB	AA
chr7A_110891528	77.8968	7A	110891528	T/C	BB	-	AA	AA	AA	BB	BB	AA	AA	AA	BB	AA	BB	BB	AA	-	AA	BB	AA	BB	-	BB	BB	-	BB	BB	-	BB	BB	BB	BB	AA	AA	AA	BB	BB	AA	AA	BB	BB	AA	BB	AA	BB	AA
chr7A_111089373	77.8968	7A	111089373	A/G	BB	AA	AA	AA	AA	BB	-	AA	AA	AA	-	AA	BB	BB	AA	AA	AA	BB	AA	BB	AA	BB	BB	AA	BB	BB	AA	-	BB	BB	BB	AA	AA	AA	BB	BB	AA	AA	BB	BB	AA	BB	AA	BB	AA
chr7A_111912799	77.8968	7A	111912799	T/C	BB	-	AA	AA	AA	BB	BB	AA	AA	AA	BB	AA	BB	BB	AA	AA	AA	BB	AA	BB	AA	BB	BB	AA	BB	BB	AA	BB	BB	BB	BB	AA	AA	AA	BB	BB	AA	AA	BB	BB	AA	BB	AA	BB	AA
chr7A_112439538	77.8968	7A	112439538	T/C	BB	AA	AA	AA	AA	BB	BB	AA	AA	AA	BB	AA	BB	BB	AA	AA	AA	BB	AA	BB	AA	BB	BB	AA	BB	BB	AA	BB	BB	BB	BB	AA	AA	AA	BB	BB	AA	AA	-	BB	AA	BB	AA	BB	AA
chr7A_112439542	77.8968	7A	112439542	T/A	BB	AA	AA	AA	AA	BB	BB	AA	AA	AA	BB	AA	BB	BB	AA	AA	AA	BB	AA	BB	AA	BB	BB	AA	BB	BB	AA	BB	BB	BB	BB	AA	AA	AA	BB	BB	AA	AA	BB	BB	AA	BB	AA	BB	AA
chr7A_114020088	77.8968	7A	114020088	G/C	BB	AA	AA	AA	AA	BB	BB	AA	AA	AA	BB	AA	BB	BB	AA	AA	AA	BB	AA	BB	AA	BB	BB	AA	BB	BB	AA	BB	BB	BB	BB	AA	AA	AA	BB	BB	AA	AA	BB	BB	AA	BB	AA	BB	AA
chr7A_114998636	77.8968	7A	114998636	G/A	BB	AA	AA	AA	AA	BB	BB	AA	AA	AA	BB	AA	BB	BB	AA	AA	AA	BB	AA	BB	AA	BB	BB	AA	BB	BB	AA	BB	BB	BB	BB	AA	AA	AA	BB	BB	AA	AA	BB	BB	AA	BB	AA	BB	AA
chr7A_115016772	77.8968	7A	115016772	T/C	BB	AA	AA	AA	AA	BB	BB	AA	AA	AA	BB	AA	BB	BB	-	AA	AA	-	-	BB	AA	BB	BB	AA	BB	BB	AA	-	BB	BB	BB	AA	AA	AA	BB	BB	AA	AA	BB	BB	AA	BB	-	BB	AA
chr7A_115016779	77.8968	7A	115016779	C/T	BB	AA	AA	AA	AA	BB	BB	AA	AA	AA	BB	AA	BB	BB	-	AA	AA	-	-	BB	AA	BB	BB	AA	BB	BB	AA	-	BB	BB	BB	AA	AA	AA	BB	BB	AA	AA	BB	BB	AA	BB	-	BB	AA
chr7A_115259956	77.8968	7A	115259956	T/C	BB	AA	AA	AA	AA	BB	BB	AA	AA	AA	BB	AA	BB	BB	AA	-	AA	-	AA	BB	AA	BB	BB	AA	BB	BB	AA	-	BB	BB	BB	-	-	AA	BB	BB	AA	AA	BB	BB	AA	BB	AA	BB	AA
chr7A_115267913	77.8968	7A	115267913	A/G	BB	AA	AA	AA	AA	BB	BB	AA	AA	AA	BB	AA	BB	BB	AA	AA	AA	BB	AA	BB	AA	BB	BB	AA	BB	BB	AA	BB	BB	BB	BB	-	AA	AA	BB	BB	AA	AA	BB	BB	AA	BB	AA	BB	AA
chr7A_115314240	77.8968	7A	115314240	G/A	BB	AA	AA	AA	AA	BB	BB	AA	AA	AA	BB	AA	BB	BB	AA	AA	AA	BB	AA	BB	AA	BB	BB	AA	BB	BB	AA	BB	BB	BB	-	AA	AA	AA	BB	BB	AA	AA	BB	BB	AA	BB	AA	BB	AA
chr7A_115314271	77.8968	7A	115314271	C/T	BB	AA	AA	AA	AA	BB	BB	AA	AA	AA	BB	AA	BB	BB	AA	AA	AA	BB	AA	BB	AA	BB	BB	AA	BB	BB	AA	BB	BB	BB	-	AA	AA	AA	BB	BB	AA	AA	BB	BB	AA	BB	AA	BB	AA
chr7A_115314293	77.8968	7A	115314293	A/T	BB	AA	AA	AA	AA	BB	BB	AA	AA	AA	BB	AA	BB	BB	AA	AA	AA	BB	AA	BB	AA	BB	BB	AA	BB	BB	AA	BB	BB	BB	-	AA	AA	AA	BB	BB	AA	AA	BB	BB	AA	BB	AA	BB	AA
chr7A_117037277	78.9839	7A	117037277	G/T	BB	AA	AA	AA	AA	BB	BB	AA	AA	AA	BB	AA	BB	BB	AA	AA	AA	BB	AA	BB	AA	BB	BB	AA	BB	BB	AA	BB	BB	BB	BB	AA	AA	AA	BB	BB	AA	AA	BB	BB	AA	BB	AA	BB	AA
chr7A_117349869	78.9839	7A	117349869	G/A	BB	AA	AA	AA	AA	BB	BB	AA	AA	AA	BB	AA	BB	BB	AA	AA	AA	BB	AA	BB	AA	BB	-	AA	BB	BB	AA	-	BB	BB	BB	AA	AA	AA	BB	BB	AA	AA	BB	BB	AA	BB	AA	BB	AA
chr7A_117349907	78.9839	7A	117349907	A/G	BB	AA	AA	AA	AA	BB	BB	AA	AA	AA	BB	AA	BB	BB	AA	AA	AA	BB	AA	BB	AA	BB	-	AA	BB	BB	AA	-	BB	BB	BB	AA	AA	AA	BB	BB	AA	AA	BB	BB	AA	BB	AA	BB	AA
chr7A_122760637	78.9839	7A	122760637	T/C	BB	-	AA	AA	AA	BB	BB	-	AA	AA	BB	AA	BB	BB	AA	-	AA	BB	AA	BB	-	BB	BB	AA	BB	BB	AA	BB	BB	BB	BB	AA	AA	AA	BB	BB	AA	AA	BB	BB	AA	BB	AA	BB	AA
chr7A_124069496	78.9839	7A	124069496	A/C	BB	AA	AA	AA	AA	BB	BB	AA	AA	AA	BB	AA	BB	BB	AA	AA	AA	BB	AA	BB	AA	BB	BB	AA	BB	BB	AA	BB	BB	BB	BB	AA	AA	AA	BB	BB	AA	AA	BB	BB	AA	BB	AA	BB	AA
chr7A_124069545	78.9839	7A	124069545	T/G	BB	AA	AA	AA	AA	BB	BB	AA	AA	AA	BB	AA	BB	BB	AA	AA	AA	BB	AA	BB	AA	BB	BB	AA	BB	BB	AA	BB	BB	BB	BB	AA	AA	AA	BB	BB	AA	AA	BB	BB	AA	BB	AA	BB	AA
chr7A_125914661	78.9839	7A	125914661	C/A	BB	AA	AA	AA	AA	BB	BB	AA	AA	AA	BB	AA	BB	BB	AA	AA	AA	BB	AA	BB	AA	BB	BB	AA	BB	BB	AA	BB	BB	BB	BB	AA	AA	AA	BB	BB	AA	AA	BB	BB	AA	BB	AA	BB	AA
chr7A_126116696	78.9839	7A	126116696	A/C	BB	AA	AA	AA	AA	BB	BB	AA	AA	AA	BB	AA	BB	BB	AA	AA	AA	BB	AA	BB	AA	BB	BB	AA	BB	BB	AA	BB	BB	BB	BB	AA	AA	AA	BB	BB	AA	AA	BB	BB	AA	BB	AA	BB	AA
chr7A_126593296	78.9839	7A	126593296	G/A	BB	AA	AA	AA	AA	BB	BB	AA	AA	AA	BB	AA	BB	BB	AA	AA	AA	BB	AA	BB	AA	BB	BB	AA	BB	BB	AA	BB	BB	BB	BB	AA	AA	AA	BB	BB	AA	AA	BB	BB	AA	BB	AA	BB	AA
chr7A_126595850	78.9839	7A	126595850	G/C	BB	AA	AA	AA	AA	BB	BB	AA	AA	AA	BB	AA	BB	BB	AA	AA	AA	BB	AA	BB	AA	BB	BB	AA	BB	BB	AA	BB	BB	BB	BB	AA	AA	AA	BB	BB	AA	AA	BB	BB	AA	BB	AA	BB	-
chr7A_126783900	78.9839	7A	126783900	T/C	BB	AA	AA	AA	AA	BB	BB	AA	AA	AA	BB	AA	BB	BB	AA	AA	AA	BB	AA	BB	AA	BB	BB	AA	BB	BB	AA	BB	BB	BB	BB	AA	AA	AA	BB	BB	AA	AA	BB	BB	AA	BB	AA	BB	AA
chr7A_126871483	78.9839	7A	126871483	A/G	BB	AA	AA	AA	AA	BB	BB	AA	AA	AA	BB	AA	BB	BB	AA	AA	AA	BB	AA	BB	AA	BB	BB	AA	BB	BB	AA	BB	BB	BB	BB	AA	AA	AA	BB	BB	AA	AA	BB	BB	AA	BB	AA	BB	AA
chr7A_126874732	78.9839	7A	126874732	G/A	BB	AA	AA	AA	AA	BB	BB	AA	AA	AA	BB	AA	BB	BB	AA	AA	AA	BB	AA	BB	AA	BB	BB	AA	BB	BB	AA	BB	BB	BB	BB	AA	AA	-	BB	BB	AA	AA	BB	BB	AA	BB	AA	BB	AA
chr7A_126874754	78.9839	7A	126874754	G/A	BB	AA	AA	AA	AA	BB	BB	AA	AA	AA	BB	AA	BB	BB	AA	AA	AA	BB	AA	BB	AA	BB	BB	AA	BB	BB	AA	BB	BB	BB	BB	AA	AA	AA	BB	BB	AA	AA	BB	BB	AA	BB	AA	BB	AA
chr7A_126997614	78.9839	7A	126997614	C/T	BB	AA	AA	AA	AA	BB	BB	AA	AA	AA	BB	AA	BB	BB	AA	AA	AA	BB	AA	BB	AA	BB	BB	AA	BB	BB	AA	BB	BB	BB	BB	AA	AA	-	BB	BB	AA	AA	BB	BB	AA	BB	AA	BB	AA
chr7A_127074387	78.9839	7A	127074387	G/T	BB	AA	AA	AA	AA	BB	BB	AA	AA	AA	BB	AA	BB	BB	AA	AA	AA	BB	AA	BB	AA	BB	BB	AA	BB	BB	AA	BB	BB	BB	BB	AA	AA	AA	BB	BB	AA	AA	BB	BB	AA	BB	AA	BB	-
chr7A_127293982	78.9839	7A	127293982	C/G	BB	AA	AA	AA	AA	BB	BB	AA	AA	AA	BB	AA	BB	BB	AA	AA	AA	BB	AA	BB	AA	BB	BB	AA	BB	BB	AA	BB	BB	BB	BB	AA	AA	AA	BB	BB	AA	AA	BB	BB	AA	BB	AA	BB	AA
chr7A_128056303	78.9839	7A	128056303	A/G	BB	AA	AA	AA	AA	BB	-	-	AA	AA	BB	AA	BB	BB	AA	AA	AA	BB	AA	BB	AA	BB	BB	-	BB	BB	AA	BB	BB	BB	BB	AA	AA	AA	BB	BB	AA	AA	BB	BB	AA	BB	AA	BB	AA
chr7A_128969252	78.9839	7A	128969252	T/C	BB	AA	AA	AA	AA	BB	BB	AA	AA	AA	BB	AA	BB	BB	AA	AA	AA	BB	AA	BB	AA	BB	BB	AA	BB	BB	AA	BB	BB	BB	BB	AA	AA	AA	BB	BB	AA	AA	BB	BB	AA	BB	AA	BB	AA
chr7A_129879691	78.9839	7A	129879691	G/A	BB	AA	AA	AA	AA	BB	BB	AA	AA	AA	BB	AA	BB	BB	AA	AA	AA	BB	AA	BB	AA	BB	BB	AA	BB	BB	AA	BB	BB	BB	BB	AA	AA	AA	BB	BB	AA	AA	BB	BB	AA	BB	AA	BB	AA
chr7A_130233836	78.9839	7A	130233836	G/C	BB	AA	AA	AA	AA	BB	BB	AA	AA	AA	BB	AA	BB	BB	AA	AA	AA	BB	AA	BB	AA	BB	BB	AA	BB	BB	AA	BB	BB	BB	BB	AA	AA	AA	BB	BB	AA	AA	BB	BB	AA	BB	AA	BB	AA
chr7A_130233851	78.9839	7A	130233851	A/G	BB	AA	AA	AA	AA	BB	BB	AA	AA	AA	BB	AA	BB	BB	AA	AA	AA	BB	AA	BB	AA	BB	BB	AA	BB	BB	AA	BB	BB	BB	BB	AA	AA	AA	BB	BB	-	AA	BB	BB	AA	BB	AA	BB	AA
chr7A_134571333	80.0712	7A	134571333	T/C	BB	AA	AA	AA	AA	BB	BB	AA	AA	AA	BB	AA	BB	BB	AA	AA	AA	BB	AA	BB	AA	BB	BB	AA	BB	BB	AA	BB	BB	BB	BB	AA	AA	AA	BB	BB	AA	BB	BB	BB	AA	BB	-	BB	AA
chr7A_138247007	80.0712	7A	138247007	T/C	BB	AA	AA	AA	AA	BB	BB	AA	AA	AA	BB	AA	BB	BB	AA	AA	AA	BB	AA	BB	AA	BB	BB	AA	BB	BB	AA	-	BB	BB	BB	AA	AA	AA	BB	BB	AA	BB	BB	BB	AA	BB	AA	BB	AA
chr7A_138247008	80.0712	7A	138247008	G/A	BB	AA	AA	AA	AA	BB	BB	AA	AA	AA	BB	AA	BB	BB	AA	AA	AA	BB	-	BB	AA	BB	BB	AA	BB	BB	AA	-	BB	BB	BB	AA	AA	AA	BB	BB	AA	BB	BB	BB	AA	BB	AA	BB	AA
chr7A_138752543	80.0712	7A	138752543	C/A	BB	AA	AA	AA	AA	BB	BB	AA	AA	AA	BB	AA	BB	BB	AA	AA	AA	BB	AA	BB	AA	BB	BB	AA	BB	BB	AA	-	BB	BB	BB	AA	AA	AA	BB	BB	AA	BB	BB	BB	AA	BB	AA	BB	AA
chr7A_143037233	80.0712	7A	143037233	A/G	BB	AA	AA	AA	AA	BB	BB	AA	AA	AA	BB	AA	BB	BB	AA	AA	AA	BB	AA	BB	AA	BB	BB	AA	BB	BB	AA	BB	BB	BB	-	AA	AA	AA	BB	BB	AA	BB	BB	BB	AA	BB	AA	BB	AA
chr7A_143077595	80.0712	7A	143077595	C/T	BB	AA	AA	AA	AA	BB	BB	AA	AA	AA	BB	AA	BB	BB	AA	AA	AA	BB	AA	BB	AA	BB	BB	AA	-	BB	AA	BB	BB	BB	BB	AA	AA	AA	BB	BB	AA	BB	BB	BB	AA	BB	AA	BB	AA
chr7A_143100714	80.0712	7A	143100714	T/C	BB	AA	AA	AA	AA	BB	BB	AA	AA	AA	BB	AA	BB	BB	AA	AA	AA	BB	AA	BB	AA	BB	BB	AA	BB	BB	AA	BB	BB	BB	BB	AA	AA	AA	BB	BB	AA	BB	BB	BB	AA	BB	AA	BB	AA
chr7A_143134170	80.0712	7A	143134170	C/T	BB	AA	AA	AA	AA	BB	BB	AA	AA	AA	BB	AA	BB	BB	AA	AA	AA	BB	AA	BB	AA	BB	BB	AA	BB	BB	AA	BB	BB	BB	BB	AA	AA	AA	BB	BB	AA	BB	BB	BB	AA	BB	AA	BB	AA
chr7A_145472814	80.0712	7A	145472814	T/C	BB	AA	AA	AA	AA	BB	BB	AA	AA	AA	BB	AA	BB	BB	AA	AA	AA	BB	AA	BB	AA	BB	BB	AA	BB	BB	AA	BB	BB	BB	BB	AA	AA	AA	BB	BB	AA	BB	BB	BB	AA	BB	AA	BB	AA
chr7A_145472848	80.0712	7A	145472848	C/T	BB	AA	AA	AA	AA	BB	BB	AA	AA	AA	-	AA	BB	BB	AA	AA	AA	BB	AA	BB	AA	BB	BB	AA	BB	BB	AA	BB	BB	BB	BB	AA	AA	AA	BB	BB	AA	BB	BB	BB	AA	BB	AA	BB	AA
chr7A_148170518	80.0712	7A	148170518	G/T	BB	AA	AA	AA	AA	BB	BB	AA	AA	AA	BB	AA	BB	BB	AA	AA	AA	BB	AA	BB	AA	BB	BB	AA	BB	BB	AA	BB	BB	BB	BB	AA	AA	AA	BB	BB	AA	BB	BB	BB	AA	BB	AA	BB	AA
chr7A_149426415	80.0712	7A	149426415	T/C	BB	AA	AA	AA	AA	BB	BB	AA	AA	AA	BB	AA	BB	BB	AA	AA	AA	BB	AA	BB	AA	BB	BB	AA	BB	BB	AA	-	BB	BB	BB	AA	AA	AA	BB	BB	AA	BB	BB	BB	AA	BB	AA	BB	AA
chr7A_149865818	80.0712	7A	149865818	T/A	BB	AA	AA	AA	-	BB	BB	AA	-	AA	BB	AA	BB	BB	AA	AA	AA	BB	AA	BB	AA	-	BB	AA	BB	BB	AA	BB	BB	BB	BB	AA	-	AA	BB	BB	AA	BB	BB	BB	AA	BB	AA	BB	AA
chr7A_149865819	80.0712	7A	149865819	A/G	BB	AA	AA	AA	AA	BB	BB	AA	-	AA	BB	AA	BB	BB	AA	AA	AA	BB	AA	BB	AA	-	BB	AA	BB	BB	AA	BB	BB	BB	BB	AA	-	AA	BB	BB	AA	BB	BB	BB	AA	BB	AA	BB	AA
chr7A_150903931	80.0712	7A	150903931	T/A	BB	AA	AA	AA	AA	BB	BB	AA	AA	AA	BB	AA	-	BB	AA	AA	AA	BB	AA	BB	AA	BB	BB	AA	-	BB	AA	BB	BB	BB	BB	AA	AA	AA	BB	BB	AA	BB	BB	-	AA	BB	AA	BB	AA
chr7A_156037221	80.0712	7A	156037221	G/C	BB	AA	AA	AA	AA	BB	BB	AA	-	AA	BB	AA	BB	BB	AA	AA	AA	BB	AA	BB	AA	BB	BB	AA	BB	BB	AA	-	BB	BB	BB	AA	AA	AA	BB	BB	AA	BB	BB	BB	AA	BB	AA	BB	AA
chr7A_156267417	80.0712	7A	156267417	G/C	BB	AA	AA	AA	AA	BB	BB	AA	AA	AA	BB	AA	BB	BB	AA	AA	AA	BB	AA	BB	AA	BB	BB	AA	BB	BB	AA	-	BB	BB	BB	AA	AA	AA	BB	BB	AA	BB	BB	BB	AA	BB	AA	BB	AA
chr7A_157003383	80.0712	7A	157003383	G/A	BB	AA	AA	-	AA	BB	BB	-	AA	AA	BB	AA	BB	BB	AA	AA	-	BB	AA	BB	AA	BB	BB	AA	BB	-	-	BB	BB	BB	BB	-	-	AA	BB	BB	AA	BB	BB	BB	AA	BB	AA	BB	AA
chr7A_157017141	80.0712	7A	157017141	G/A	BB	AA	AA	AA	AA	BB	BB	AA	AA	AA	BB	AA	BB	BB	AA	AA	AA	BB	AA	BB	AA	BB	BB	AA	BB	BB	AA	BB	BB	BB	BB	AA	AA	AA	BB	BB	AA	BB	BB	BB	AA	BB	AA	BB	AA
chr7A_158435155	80.0712	7A	158435155	A/T	BB	AA	AA	AA	AA	BB	BB	AA	AA	AA	BB	AA	BB	BB	AA	AA	AA	BB	AA	BB	AA	BB	BB	AA	BB	BB	AA	BB	BB	BB	BB	AA	AA	AA	BB	BB	AA	BB	BB	BB	AA	BB	AA	BB	AA
chr7A_159707777	80.0712	7A	159707777	T/C	BB	AA	AA	AA	AA	BB	BB	AA	AA	AA	BB	AA	BB	BB	-	AA	-	-	AA	-	AA	BB	BB	AA	BB	BB	AA	-	BB	BB	BB	AA	AA	AA	BB	BB	AA	BB	BB	BB	AA	BB	AA	BB	AA
chr7A_162734469	80.0712	7A	162734469	G/C	BB	AA	AA	AA	AA	BB	BB	AA	AA	AA	BB	AA	BB	BB	AA	AA	AA	BB	AA	BB	AA	BB	BB	AA	BB	BB	AA	BB	BB	BB	BB	AA	AA	AA	BB	BB	AA	BB	BB	BB	AA	BB	AA	BB	AA
chr7A_163353470	80.0712	7A	163353470	A/G	BB	AA	AA	AA	AA	BB	BB	AA	AA	AA	BB	AA	BB	BB	AA	AA	AA	BB	AA	BB	AA	BB	BB	AA	BB	BB	AA	-	BB	BB	BB	AA	AA	AA	BB	BB	AA	BB	BB	BB	AA	BB	AA	BB	AA
chr7A_163381771	80.0712	7A	163381771	G/A	BB	AA	-	AA	AA	BB	BB	AA	-	AA	BB	AA	BB	BB	-	AA	AA	BB	AA	BB	AA	BB	BB	-	BB	BB	-	BB	BB	BB	BB	AA	AA	-	BB	BB	AA	BB	BB	BB	AA	BB	AA	BB	AA
chr7A_164782652	80.0712	7A	164782652	G/A	BB	AA	AA	AA	AA	BB	BB	AA	AA	AA	BB	AA	BB	BB	AA	AA	AA	BB	-	BB	AA	BB	BB	AA	BB	BB	AA	-	BB	BB	BB	AA	AA	AA	BB	BB	AA	BB	BB	BB	AA	BB	AA	BB	AA
chr7A_167261712	80.0712	7A	167261712	T/C	BB	-	-	AA	-	BB	BB	AA	AA	AA	BB	-	BB	BB	AA	AA	AA	BB	AA	BB	AA	BB	BB	AA	BB	BB	AA	-	BB	BB	BB	-	AA	AA	BB	BB	AA	BB	BB	BB	AA	BB	AA	BB	AA
chr7A_167653356	80.0712	7A	167653356	C/T	BB	AA	AA	AA	AA	BB	BB	AA	AA	AA	BB	AA	BB	BB	AA	AA	AA	BB	AA	BB	AA	BB	BB	AA	BB	BB	AA	BB	BB	BB	BB	AA	AA	AA	BB	BB	AA	BB	BB	BB	AA	BB	AA	BB	AA
chr7A_167676881	80.0712	7A	167676881	C/A	BB	-	AA	AA	AA	BB	BB	AA	AA	-	BB	AA	BB	BB	AA	AA	AA	BB	AA	BB	AA	BB	BB	AA	BB	BB	AA	BB	BB	BB	BB	AA	AA	AA	BB	BB	AA	BB	BB	BB	AA	BB	AA	BB	AA
chr7A_167678916	80.0712	7A	167678916	T/C	BB	AA	AA	AA	AA	BB	BB	AA	AA	AA	BB	AA	BB	BB	AA	AA	AA	BB	AA	BB	AA	BB	BB	AA	BB	BB	AA	BB	BB	BB	BB	AA	AA	AA	BB	BB	AA	BB	BB	BB	AA	BB	AA	BB	AA
chr7A_167908206	80.0712	7A	167908206	A/C	BB	AA	AA	AA	AA	BB	BB	AA	AA	AA	BB	AA	BB	BB	AA	AA	AA	BB	AA	BB	AA	BB	BB	AA	BB	BB	AA	BB	BB	BB	BB	AA	AA	AA	BB	BB	AA	BB	BB	BB	AA	BB	AA	BB	AA
chr7A_169036120	80.0712	7A	169036120	G/A	BB	AA	AA	AA	AA	BB	BB	AA	AA	AA	BB	AA	BB	BB	AA	AA	AA	BB	AA	BB	AA	BB	BB	AA	BB	BB	AA	BB	BB	BB	BB	AA	AA	AA	BB	BB	AA	BB	BB	BB	AA	BB	AA	BB	AA
chr7A_170685295	80.0712	7A	170685295	T/C	BB	AA	AA	AA	AA	BB	BB	AA	AA	AA	BB	AA	BB	BB	AA	AA	AA	BB	AA	BB	AA	BB	BB	AA	BB	BB	AA	BB	BB	BB	BB	AA	AA	AA	BB	BB	AA	BB	BB	BB	AA	BB	AA	BB	AA
chr7A_172207184	80.0712	7A	172207184	T/C	BB	AA	AA	AA	AA	BB	BB	AA	AA	AA	BB	AA	BB	BB	AA	AA	AA	BB	AA	BB	AA	BB	BB	AA	BB	BB	AA	BB	BB	BB	BB	AA	AA	AA	BB	BB	AA	BB	BB	BB	AA	BB	AA	BB	AA
chr7A_175866796	80.0712	7A	175866796	T/C	BB	AA	AA	AA	AA	-	BB	AA	-	AA	BB	AA	-	BB	AA	-	AA	BB	AA	BB	AA	BB	BB	-	BB	BB	AA	BB	BB	BB	BB	AA	AA	-	BB	BB	AA	BB	BB	BB	AA	BB	AA	BB	AA
chr7A_175866802	80.0712	7A	175866802	A/G	BB	AA	AA	AA	AA	-	BB	AA	-	AA	BB	AA	-	BB	AA	-	AA	BB	AA	BB	AA	BB	BB	-	BB	BB	AA	BB	BB	BB	BB	AA	AA	-	BB	BB	AA	BB	BB	BB	AA	BB	AA	BB	AA
chr7A_176280382	80.0712	7A	176280382	T/C	BB	AA	AA	AA	AA	BB	BB	AA	AA	AA	BB	AA	BB	BB	AA	AA	AA	BB	AA	BB	AA	BB	BB	AA	BB	BB	AA	BB	BB	BB	BB	AA	AA	AA	BB	BB	AA	BB	BB	BB	AA	BB	AA	BB	AA
chr7A_184174817	80.0712	7A	184174817	C/T	BB	AA	AA	AA	AA	BB	BB	AA	AA	AA	BB	AA	BB	BB	AA	AA	AA	BB	AA	BB	AA	BB	BB	AA	BB	BB	AA	BB	BB	BB	BB	AA	AA	AA	BB	BB	AA	BB	BB	BB	AA	BB	AA	BB	AA
chr7A_184313265	80.0712	7A	184313265	G/A	BB	AA	AA	AA	AA	BB	BB	-	-	AA	BB	AA	BB	BB	AA	AA	-	BB	AA	BB	-	BB	BB	AA	BB	-	AA	BB	BB	BB	BB	AA	AA	-	BB	BB	AA	BB	BB	BB	AA	BB	AA	BB	AA
chr7A_184339098	80.0712	7A	184339098	C/T	BB	-	AA	AA	AA	BB	BB	-	AA	AA	BB	AA	BB	BB	AA	AA	AA	-	AA	-	AA	BB	BB	AA	BB	BB	AA	BB	BB	BB	BB	AA	-	AA	BB	BB	AA	BB	BB	BB	AA	BB	AA	BB	AA
chr7A_186542045	80.0712	7A	186542045	C/T	BB	AA	AA	AA	AA	BB	BB	AA	AA	AA	BB	AA	BB	BB	AA	AA	AA	BB	AA	BB	AA	BB	BB	AA	BB	BB	AA	BB	BB	BB	BB	AA	AA	AA	BB	BB	AA	BB	BB	BB	AA	BB	AA	BB	AA
chr7A_186542099	80.0712	7A	186542099	C/G	BB	AA	AA	AA	AA	BB	BB	AA	AA	AA	BB	AA	BB	BB	AA	AA	AA	BB	AA	BB	AA	BB	BB	AA	BB	BB	AA	BB	BB	BB	BB	AA	AA	AA	BB	BB	AA	BB	BB	BB	AA	BB	AA	BB	AA
chr7A_189437949	80.0712	7A	189437949	C/T	BB	AA	AA	AA	AA	BB	BB	AA	AA	AA	BB	AA	BB	BB	AA	AA	AA	BB	AA	BB	AA	BB	BB	AA	BB	BB	AA	BB	BB	BB	BB	AA	AA	AA	BB	BB	AA	BB	BB	BB	AA	BB	AA	BB	AA
chr7A_189718924	80.0712	7A	189718924	T/C	BB	AA	AA	AA	AA	BB	BB	AA	AA	AA	BB	AA	BB	BB	AA	AA	AA	BB	AA	BB	AA	BB	BB	AA	BB	BB	AA	BB	BB	BB	BB	AA	AA	AA	BB	BB	AA	BB	BB	BB	AA	BB	AA	BB	AA
chr7A_193618317	80.0712	7A	193618317	G/A	BB	AA	AA	AA	AA	BB	BB	AA	AA	AA	BB	AA	BB	BB	AA	AA	AA	BB	AA	BB	AA	BB	BB	AA	BB	BB	AA	BB	BB	BB	BB	AA	AA	AA	BB	BB	AA	BB	BB	BB	AA	BB	AA	BB	AA
chr7A_195831694	80.0712	7A	195831694	G/A	BB	AA	AA	AA	AA	BB	BB	AA	-	AA	BB	AA	BB	BB	AA	AA	-	BB	AA	BB	AA	BB	BB	AA	BB	BB	AA	BB	BB	BB	BB	-	AA	AA	BB	BB	AA	BB	BB	BB	AA	BB	AA	BB	AA
chr7A_195831731	80.0712	7A	195831731	A/G	BB	AA	AA	AA	AA	BB	BB	AA	-	AA	BB	AA	BB	BB	AA	AA	-	BB	AA	BB	AA	BB	BB	AA	BB	BB	AA	BB	BB	BB	BB	-	AA	AA	BB	BB	AA	BB	BB	BB	AA	BB	AA	BB	AA
chr7A_199853804	81.1583	7A	199853804	C/T	BB	AA	AA	AA	AA	BB	BB	AA	AA	AA	BB	AA	BB	BB	AA	AA	AA	BB	AA	BB	AA	BB	BB	AA	BB	BB	AA	BB	BB	BB	BB	AA	AA	AA	BB	BB	BB	BB	BB	BB	AA	BB	AA	BB	AA
chr7A_199855309	81.1583	7A	199855309	T/C	BB	AA	AA	AA	AA	BB	BB	AA	AA	AA	BB	AA	BB	BB	AA	AA	AA	BB	AA	BB	AA	BB	BB	AA	BB	BB	AA	BB	BB	BB	BB	AA	AA	AA	BB	-	BB	BB	BB	BB	AA	BB	AA	BB	AA
chr7A_201983575	81.1583	7A	201983575	C/T	BB	AA	AA	AA	AA	BB	BB	AA	AA	AA	BB	AA	BB	BB	AA	AA	AA	BB	AA	BB	AA	BB	BB	AA	BB	BB	AA	-	BB	BB	BB	AA	AA	AA	BB	BB	BB	BB	BB	BB	AA	BB	AA	BB	AA
chr7A_201989719	81.1583	7A	201989719	C/T	BB	AA	AA	AA	AA	BB	BB	AA	AA	AA	BB	AA	BB	BB	AA	AA	AA	BB	AA	BB	AA	BB	BB	AA	BB	BB	AA	BB	BB	BB	BB	AA	AA	AA	BB	BB	BB	BB	BB	BB	AA	BB	AA	BB	AA
chr7A_202740195	81.1583	7A	202740195	A/G	BB	AA	AA	AA	AA	BB	BB	AA	AA	AA	BB	AA	BB	BB	AA	AA	AA	BB	AA	BB	AA	BB	BB	AA	BB	BB	AA	BB	BB	BB	BB	AA	AA	AA	BB	BB	BB	BB	BB	BB	AA	BB	AA	BB	AA
chr7A_202744676	81.1583	7A	202744676	C/G	BB	AA	AA	AA	AA	BB	BB	AA	AA	AA	BB	AA	BB	BB	AA	AA	AA	BB	AA	BB	AA	BB	BB	AA	BB	BB	AA	BB	BB	BB	BB	AA	AA	AA	BB	BB	BB	BB	BB	BB	AA	BB	AA	BB	AA
chr7A_225821209	81.1583	7A	225821209	A/C	BB	AA	AA	-	AA	BB	BB	AA	AA	AA	BB	AA	BB	BB	AA	AA	AA	BB	AA	BB	AA	BB	BB	AA	BB	-	AA	-	BB	BB	BB	AA	AA	-	BB	BB	BB	BB	BB	BB	-	BB	AA	BB	AA
chr7A_232585205	82.2454	7A	232585205	C/G	BB	AA	-	AA	AA	BB	BB	AA	AA	AA	BB	AA	BB	BB	AA	AA	AA	BB	AA	BB	AA	BB	BB	AA	BB	AA	AA	BB	BB	BB	BB	AA	-	AA	BB	BB	BB	BB	BB	BB	AA	BB	AA	BB	AA
chr7A_233702366	82.2454	7A	233702366	G/A	BB	AA	AA	AA	AA	BB	BB	AA	AA	AA	BB	AA	BB	BB	AA	AA	AA	BB	AA	BB	AA	BB	BB	AA	BB	AA	AA	BB	BB	BB	BB	AA	AA	AA	BB	BB	BB	BB	BB	BB	AA	BB	AA	BB	AA
chr7A_234522973	82.2454	7A	234522973	C/T	BB	AA	AA	AA	AA	BB	BB	AA	AA	AA	BB	AA	BB	BB	AA	AA	AA	BB	AA	BB	AA	BB	BB	AA	BB	AA	AA	BB	BB	BB	BB	AA	AA	AA	BB	BB	BB	BB	BB	BB	AA	BB	AA	BB	AA
chr7A_234640959	82.2454	7A	234640959	T/C	BB	AA	AA	AA	AA	BB	BB	AA	AA	AA	BB	AA	BB	BB	AA	AA	AA	BB	AA	BB	AA	BB	BB	AA	BB	AA	AA	-	BB	BB	BB	AA	AA	AA	BB	BB	BB	BB	BB	BB	AA	BB	AA	BB	AA
chr7A_238527433	82.2454	7A	238527433	G/A	BB	AA	AA	AA	AA	BB	BB	AA	AA	AA	BB	AA	BB	BB	AA	AA	AA	BB	AA	BB	AA	BB	BB	AA	BB	AA	AA	BB	BB	BB	BB	AA	AA	AA	BB	BB	BB	BB	BB	BB	AA	BB	AA	BB	AA
chr7A_244406809	82.2454	7A	244406809	G/T	BB	AA	AA	AA	AA	BB	BB	AA	AA	AA	BB	AA	BB	BB	AA	AA	AA	BB	AA	BB	AA	BB	BB	AA	BB	AA	AA	BB	BB	BB	BB	AA	AA	AA	BB	BB	BB	BB	BB	BB	AA	BB	AA	BB	AA
chr7A_244602603	82.2454	7A	244602603	G/C	BB	AA	AA	AA	AA	BB	BB	AA	AA	AA	BB	AA	BB	-	AA	AA	AA	BB	AA	BB	AA	BB	BB	AA	BB	AA	AA	BB	BB	BB	BB	AA	AA	AA	BB	BB	BB	BB	BB	BB	AA	BB	AA	BB	AA
chr7A_498934990	83.3325	7A	498934990	C/G	BB	AA	AA	AA	AA	BB	BB	AA	AA	AA	BB	AA	BB	BB	AA	AA	AA	BB	AA	BB	AA	BB	BB	AA	BB	AA	AA	AA	BB	BB	BB	AA	AA	AA	BB	BB	BB	BB	BB	BB	AA	BB	AA	BB	AA
chr7A_533596187	84.6044	7A	533596187	T/G	BB	AA	-	AA	AA	BB	BB	AA	AA	AA	BB	AA	BB	BB	AA	-	AA	BB	AA	BB	AA	BB	BB	AA	BB	AA	AA	AA	BB	BB	BB	AA	AA	AA	BB	BB	BB	BB	BB	BB	AA	BB	BB	BB	AA
chr7A_538313684	84.6044	7A	538313684	C/T	BB	AA	AA	AA	AA	BB	BB	AA	AA	AA	BB	AA	BB	BB	AA	AA	AA	BB	AA	BB	AA	BB	BB	AA	BB	AA	AA	-	BB	BB	BB	AA	AA	AA	BB	BB	BB	BB	BB	BB	AA	BB	BB	BB	AA
chr7A_540774684	86.247	7A	540774684	C/T	BB	AA	AA	AA	AA	BB	BB	AA	AA	AA	BB	BB	BB	BB	AA	AA	AA	BB	AA	BB	AA	BB	BB	AA	BB	AA	AA	AA	BB	BB	BB	AA	AA	AA	BB	BB	BB	BB	BB	BB	AA	BB	BB	BB	AA
chr7A_540872124	86.247	7A	540872124	A/G	BB	AA	AA	AA	AA	BB	BB	AA	AA	AA	BB	BB	BB	BB	AA	AA	AA	BB	AA	BB	AA	BB	BB	AA	BB	AA	AA	-	BB	BB	BB	AA	AA	AA	BB	BB	BB	BB	BB	BB	AA	BB	BB	BB	AA
chr7A_541335549	86.247	7A	541335549	G/A	BB	AA	AA	AA	AA	BB	BB	AA	AA	-	BB	BB	BB	BB	AA	AA	AA	BB	AA	BB	AA	BB	BB	AA	BB	AA	AA	AA	BB	BB	BB	AA	AA	AA	BB	BB	BB	BB	BB	BB	AA	BB	BB	BB	AA
chr7A_545543410	86.247	7A	545543410	C/T	BB	AA	-	AA	AA	BB	BB	AA	AA	AA	BB	BB	BB	BB	AA	AA	AA	BB	-	BB	AA	BB	BB	AA	BB	AA	AA	AA	BB	BB	BB	AA	AA	-	BB	BB	BB	BB	BB	BB	AA	BB	BB	BB	AA
chr7A_561604034	87.7048	7A	561604034	C/T	BB	AA	AA	AA	AA	BB	BB	AA	AA	AA	BB	BB	BB	BB	AA	AA	AA	BB	AA	BB	AA	BB	BB	AA	BB	AA	AA	AA	BB	BB	BB	AA	AA	AA	AA	BB	BB	BB	BB	BB	AA	BB	BB	BB	AA
chr7A_565673345	87.7048	7A	565673345	C/T	BB	AA	AA	AA	AA	BB	BB	AA	-	AA	BB	BB	BB	BB	AA	AA	AA	BB	AA	BB	AA	BB	BB	AA	BB	AA	AA	-	BB	BB	BB	AA	AA	AA	AA	BB	BB	BB	BB	BB	AA	BB	BB	BB	AA
chr7A_566022662	87.7048	7A	566022662	C/T	BB	AA	AA	AA	AA	BB	BB	AA	AA	AA	BB	BB	BB	BB	AA	AA	AA	BB	AA	BB	-	BB	BB	AA	BB	AA	-	AA	BB	BB	BB	AA	AA	AA	AA	BB	BB	BB	BB	BB	AA	BB	BB	BB	AA
chr7A_567030314	87.7048	7A	567030314	T/C	BB	AA	AA	AA	AA	BB	BB	AA	AA	AA	BB	BB	BB	BB	AA	AA	AA	BB	AA	BB	AA	BB	BB	AA	BB	AA	AA	-	BB	BB	BB	AA	AA	AA	AA	BB	BB	BB	BB	BB	AA	BB	BB	BB	AA
chr7A_567030317	87.7048	7A	567030317	C/T	BB	AA	AA	AA	AA	BB	BB	AA	AA	AA	BB	BB	BB	BB	AA	AA	AA	BB	AA	BB	AA	BB	BB	AA	BB	AA	AA	-	BB	BB	BB	AA	AA	AA	AA	BB	BB	BB	BB	BB	AA	BB	BB	BB	AA
chr7A_571425441	87.7048	7A	571425441	G/A	BB	AA	AA	AA	AA	BB	BB	AA	AA	AA	BB	BB	BB	BB	AA	AA	AA	BB	AA	BB	AA	BB	BB	AA	BB	AA	AA	AA	BB	BB	BB	AA	AA	AA	AA	BB	BB	BB	BB	BB	AA	BB	BB	BB	AA
chr7A_575259141	88.792	7A	575259141	C/G	BB	AA	AA	AA	AA	BB	BB	AA	AA	AA	BB	BB	BB	BB	AA	AA	AA	BB	BB	BB	AA	BB	BB	AA	BB	AA	AA	AA	BB	BB	BB	AA	AA	AA	AA	BB	BB	BB	BB	BB	AA	BB	BB	BB	AA
chr7A_579339209	88.792	7A	579339209	C/T	BB	AA	AA	AA	AA	BB	BB	AA	AA	AA	BB	BB	BB	BB	-	AA	AA	BB	BB	BB	AA	BB	BB	AA	BB	-	AA	-	BB	BB	BB	AA	AA	-	AA	BB	BB	BB	BB	BB	AA	BB	BB	BB	AA
chr7A_579339226	88.792	7A	579339226	T/C	BB	AA	AA	AA	AA	BB	BB	AA	AA	AA	BB	BB	BB	BB	AA	AA	AA	BB	BB	BB	AA	BB	BB	AA	BB	AA	AA	AA	BB	BB	BB	-	AA	AA	AA	BB	BB	BB	BB	BB	AA	BB	BB	BB	AA
chr7A_580657048	89.8791	7A	580657048	C/A	BB	AA	AA	AA	AA	BB	BB	AA	AA	AA	BB	BB	BB	BB	AA	AA	AA	BB	BB	BB	AA	BB	BB	AA	BB	AA	AA	AA	AA	BB	BB	AA	AA	AA	AA	BB	BB	BB	BB	BB	AA	BB	-	BB	AA
chr7A_581035740	89.8791	7A	581035740	G/A	BB	AA	AA	AA	AA	BB	BB	AA	AA	AA	BB	BB	BB	BB	AA	AA	AA	BB	BB	BB	AA	BB	BB	-	BB	AA	AA	-	AA	BB	BB	-	AA	AA	AA	BB	BB	BB	BB	BB	AA	BB	BB	BB	AA
chr7A_581429508	89.8791	7A	581429508	C/T	BB	AA	AA	AA	AA	BB	BB	AA	AA	AA	BB	BB	BB	BB	AA	AA	AA	BB	BB	BB	AA	BB	BB	AA	BB	AA	AA	-	AA	BB	BB	AA	AA	AA	AA	BB	BB	BB	BB	BB	AA	BB	BB	BB	AA
chr7A_586312360	89.8791	7A	586312360	C/G	BB	AA	-	AA	AA	BB	BB	AA	AA	AA	BB	BB	BB	BB	AA	AA	AA	BB	BB	BB	AA	BB	BB	AA	BB	AA	AA	-	AA	BB	BB	AA	AA	AA	AA	BB	BB	BB	BB	BB	AA	BB	BB	BB	AA
chr7A_596379199	89.8791	7A	596379199	G/A	BB	AA	AA	AA	AA	BB	BB	AA	AA	-	BB	BB	BB	BB	AA	AA	AA	BB	BB	BB	AA	BB	BB	AA	BB	AA	AA	AA	AA	BB	BB	AA	AA	AA	AA	BB	BB	BB	BB	BB	AA	BB	BB	BB	AA
chr7A_602986973	89.8791	7A	602986973	G/C	BB	AA	AA	AA	AA	BB	BB	-	AA	AA	BB	BB	BB	BB	AA	AA	AA	BB	BB	BB	AA	BB	BB	AA	BB	AA	AA	-	AA	BB	BB	AA	AA	-	AA	BB	BB	BB	BB	BB	AA	BB	BB	BB	AA
chr7A_603025718	89.8791	7A	603025718	T/G	BB	AA	AA	AA	AA	BB	BB	AA	AA	AA	BB	BB	BB	BB	AA	AA	AA	BB	BB	BB	AA	BB	BB	AA	BB	AA	AA	AA	AA	BB	BB	AA	AA	AA	AA	BB	BB	BB	BB	BB	AA	BB	BB	BB	AA
chr7A_603561507	89.8791	7A	603561507	A/G	BB	AA	AA	AA	AA	BB	BB	AA	AA	AA	BB	BB	BB	BB	AA	AA	AA	BB	BB	BB	AA	BB	BB	AA	BB	AA	AA	-	AA	BB	BB	AA	AA	AA	AA	BB	BB	BB	BB	BB	AA	BB	BB	BB	AA
chr7A_604854444	89.8791	7A	604854444	T/C	BB	AA	AA	AA	AA	BB	BB	-	AA	AA	BB	BB	BB	BB	AA	AA	-	BB	BB	BB	AA	BB	BB	AA	BB	AA	AA	-	AA	BB	BB	AA	AA	AA	AA	BB	BB	BB	BB	BB	AA	BB	BB	BB	AA
chr7A_604854476	89.8791	7A	604854476	G/A	BB	AA	AA	AA	AA	BB	BB	-	AA	AA	BB	BB	BB	BB	AA	AA	-	BB	BB	BB	AA	BB	BB	AA	BB	AA	AA	-	AA	BB	BB	AA	AA	AA	AA	BB	BB	-	BB	BB	AA	BB	-	BB	AA
chr7A_607735519	89.8791	7A	607735519	G/T	BB	AA	AA	AA	AA	BB	BB	AA	AA	AA	BB	BB	BB	BB	AA	AA	AA	BB	BB	BB	AA	BB	BB	AA	BB	AA	AA	AA	AA	BB	BB	AA	AA	AA	AA	BB	BB	BB	BB	BB	AA	BB	BB	BB	AA
chr7A_608667866	89.8791	7A	608667866	G/A	BB	AA	AA	AA	AA	BB	BB	AA	AA	AA	BB	BB	BB	BB	AA	AA	AA	BB	BB	BB	AA	BB	BB	AA	BB	AA	AA	-	AA	BB	BB	AA	AA	AA	AA	BB	BB	BB	BB	BB	AA	BB	BB	BB	AA
chr7A_609604361	89.8791	7A	609604361	G/A	BB	AA	AA	AA	AA	BB	BB	AA	AA	AA	BB	BB	BB	BB	AA	AA	AA	BB	BB	BB	AA	BB	BB	AA	BB	AA	AA	AA	AA	BB	BB	AA	AA	AA	AA	BB	BB	BB	BB	BB	AA	BB	BB	BB	AA
chr7A_610209166	89.8791	7A	610209166	C/T	BB	AA	AA	AA	AA	BB	BB	AA	AA	AA	BB	BB	BB	BB	AA	AA	AA	BB	BB	BB	AA	BB	BB	AA	BB	AA	AA	AA	AA	BB	BB	AA	AA	AA	AA	BB	BB	BB	BB	BB	AA	BB	BB	BB	AA
chr7A_610368277	89.8791	7A	610368277	G/A	BB	AA	AA	AA	AA	BB	BB	AA	AA	AA	BB	BB	BB	BB	AA	AA	AA	BB	BB	BB	AA	BB	BB	AA	BB	AA	AA	-	AA	BB	BB	AA	AA	AA	AA	BB	BB	BB	BB	BB	AA	BB	BB	BB	AA
chr7A_610368294	89.8791	7A	610368294	C/T	BB	AA	AA	AA	AA	BB	BB	AA	AA	AA	BB	BB	BB	BB	AA	AA	AA	BB	BB	BB	AA	BB	BB	AA	BB	AA	AA	-	AA	BB	BB	AA	AA	AA	AA	BB	BB	BB	BB	BB	AA	BB	BB	BB	AA
chr7A_610687082	89.8791	7A	610687082	C/G	BB	AA	AA	AA	AA	BB	BB	AA	AA	AA	BB	BB	BB	BB	AA	AA	AA	BB	BB	BB	AA	BB	BB	AA	BB	AA	AA	-	AA	BB	BB	AA	AA	AA	AA	BB	BB	BB	BB	BB	AA	BB	BB	BB	AA
chr7A_610993044	89.8791	7A	610993044	G/A	BB	AA	AA	AA	AA	BB	BB	AA	AA	AA	BB	BB	BB	BB	AA	AA	AA	BB	BB	BB	AA	BB	BB	AA	BB	-	AA	-	AA	BB	BB	AA	AA	AA	AA	BB	BB	BB	BB	BB	AA	BB	BB	BB	AA
chr7A_612968499	89.8791	7A	612968499	C/T	BB	AA	AA	AA	AA	BB	BB	AA	AA	AA	BB	BB	BB	BB	AA	AA	AA	BB	BB	BB	AA	BB	BB	AA	BB	AA	AA	AA	-	BB	BB	AA	AA	AA	AA	BB	BB	BB	BB	BB	AA	BB	BB	BB	AA
chr7A_613177574	89.8791	7A	613177574	G/A	BB	AA	AA	AA	AA	BB	BB	AA	AA	AA	BB	BB	BB	BB	AA	AA	AA	BB	BB	BB	AA	BB	BB	AA	BB	AA	AA	-	AA	BB	BB	AA	AA	AA	AA	BB	BB	BB	BB	BB	AA	BB	BB	BB	AA
chr7A_617608296	89.8791	7A	617608296	T/A	BB	AA	AA	AA	AA	BB	BB	AA	AA	AA	BB	BB	BB	BB	AA	AA	AA	BB	BB	BB	AA	BB	BB	AA	BB	AA	AA	AA	AA	BB	BB	AA	AA	AA	AA	BB	BB	BB	BB	BB	AA	BB	BB	BB	AA
chr7A_617608344	89.8791	7A	617608344	C/T	BB	AA	AA	AA	AA	BB	BB	AA	AA	AA	BB	BB	BB	BB	AA	AA	AA	BB	BB	BB	AA	BB	BB	AA	BB	AA	AA	AA	AA	BB	BB	AA	AA	AA	AA	BB	BB	BB	BB	BB	AA	BB	BB	BB	AA
chr7A_618115905	89.8791	7A	618115905	A/G	BB	AA	AA	AA	AA	BB	BB	AA	AA	AA	BB	BB	BB	BB	AA	AA	AA	BB	BB	BB	AA	BB	BB	AA	BB	AA	AA	-	AA	BB	BB	AA	AA	AA	AA	BB	BB	BB	BB	BB	AA	BB	BB	BB	AA
chr7A_619494259	90.9809	7A	619494259	T/C	BB	AA	AA	AA	AA	BB	BB	AA	AA	AA	BB	BB	BB	BB	AA	AA	AA	BB	BB	BB	AA	BB	BB	AA	BB	AA	AA	AA	AA	BB	BB	AA	AA	AA	AA	BB	BB	BB	BB	BB	AA	BB	BB	BB	AA
chr7A_619494304	90.9809	7A	619494304	G/A	BB	AA	AA	AA	AA	BB	BB	AA	AA	AA	BB	BB	BB	BB	AA	AA	AA	BB	BB	BB	AA	BB	BB	AA	BB	AA	AA	AA	AA	BB	BB	AA	AA	AA	AA	BB	BB	BB	BB	BB	AA	BB	BB	BB	AA
chr7A_620398790	90.9809	7A	620398790	G/A	BB	AA	AA	AA	AA	BB	BB	AA	AA	AA	BB	BB	BB	BB	AA	AA	AA	BB	BB	BB	AA	BB	BB	AA	BB	AA	AA	AA	AA	BB	BB	AA	AA	AA	AA	BB	BB	BB	BB	BB	AA	BB	BB	BB	AA
chr7A_620398793	90.9809	7A	620398793	T/C	BB	AA	AA	AA	AA	BB	BB	AA	AA	AA	BB	BB	BB	BB	AA	AA	AA	BB	BB	BB	AA	BB	BB	AA	BB	AA	AA	AA	AA	BB	BB	AA	AA	AA	AA	BB	BB	BB	BB	BB	AA	BB	BB	BB	AA
chr7A_624688006	90.9809	7A	624688006	T/C	BB	AA	-	AA	-	BB	BB	AA	AA	AA	BB	BB	BB	BB	AA	AA	AA	-	BB	BB	AA	BB	BB	-	BB	-	AA	-	AA	BB	BB	AA	AA	AA	AA	BB	BB	BB	BB	BB	AA	BB	BB	BB	AA
chr7A_625068787	92.0827	7A	625068787	G/C	BB	AA	AA	AA	AA	BB	BB	AA	AA	AA	BB	BB	BB	BB	AA	AA	AA	BB	BB	BB	AA	BB	BB	AA	BB	AA	AA	AA	AA	BB	BB	AA	AA	AA	AA	BB	BB	AA	BB	BB	AA	BB	BB	BB	AA
chr7A_625068930	92.0827	7A	625068930	C/T	BB	AA	AA	AA	AA	BB	BB	AA	AA	AA	BB	BB	BB	BB	AA	AA	AA	BB	BB	BB	AA	BB	BB	AA	BB	AA	AA	-	AA	BB	BB	AA	-	AA	AA	BB	BB	AA	BB	BB	AA	BB	BB	BB	AA
chr7A_625539854	92.0827	7A	625539854	A/G	BB	AA	AA	AA	AA	BB	BB	AA	AA	AA	BB	BB	BB	BB	AA	AA	AA	BB	BB	BB	AA	BB	BB	AA	BB	AA	AA	AA	AA	BB	BB	AA	AA	AA	AA	BB	BB	AA	BB	BB	AA	BB	BB	BB	AA
chr7A_634798210	92.0827	7A	634798210	G/A	BB	AA	AA	AA	AA	BB	BB	AA	AA	AA	BB	BB	BB	BB	AA	AA	AA	BB	BB	BB	AA	BB	BB	AA	BB	AA	AA	AA	AA	BB	BB	AA	AA	AA	AA	BB	BB	AA	BB	BB	AA	BB	BB	BB	AA
chr7A_634800836	92.0827	7A	634800836	A/G	BB	AA	AA	AA	AA	BB	BB	AA	AA	AA	BB	BB	BB	BB	AA	AA	AA	BB	BB	BB	AA	BB	BB	AA	BB	AA	AA	-	-	BB	BB	AA	AA	AA	AA	-	BB	AA	BB	BB	AA	BB	BB	BB	AA
chr7A_634973981	92.0827	7A	634973981	A/G	BB	AA	AA	AA	AA	BB	BB	AA	AA	AA	BB	BB	BB	BB	AA	AA	AA	BB	BB	BB	AA	BB	BB	AA	BB	AA	AA	AA	AA	BB	BB	AA	AA	AA	AA	BB	BB	AA	BB	BB	AA	BB	BB	BB	AA
chr7A_635072863	93.1757	7A	635072863	T/C	BB	AA	AA	AA	AA	BB	BB	AA	AA	AA	BB	BB	AA	BB	AA	AA	AA	BB	BB	BB	AA	BB	BB	AA	BB	AA	AA	AA	AA	BB	BB	AA	AA	AA	AA	BB	BB	AA	BB	BB	AA	BB	BB	BB	AA
chr7A_636899988	93.1757	7A	636899988	C/T	BB	AA	AA	AA	AA	BB	BB	AA	AA	AA	BB	BB	AA	BB	AA	AA	AA	BB	BB	BB	AA	BB	BB	AA	BB	AA	AA	AA	AA	BB	BB	AA	AA	AA	AA	BB	BB	AA	BB	BB	AA	BB	BB	BB	AA
chr7A_636899993	93.1757	7A	636899993	C/G	BB	AA	AA	AA	AA	BB	BB	AA	AA	AA	BB	BB	AA	BB	AA	AA	AA	BB	BB	BB	AA	BB	BB	AA	BB	AA	AA	AA	AA	BB	BB	AA	AA	AA	AA	BB	BB	AA	BB	BB	AA	BB	BB	BB	AA
chr7A_636900013	93.1757	7A	636900013	T/C	BB	AA	AA	AA	AA	BB	BB	AA	AA	AA	BB	BB	AA	BB	AA	AA	AA	BB	BB	BB	AA	BB	BB	AA	BB	AA	AA	AA	AA	BB	BB	AA	AA	AA	AA	BB	BB	AA	BB	BB	AA	BB	BB	BB	AA
chr7A_636900014	93.1757	7A	636900014	G/A	BB	AA	AA	AA	AA	BB	BB	AA	AA	AA	BB	BB	AA	BB	AA	AA	AA	BB	BB	BB	AA	BB	BB	AA	BB	AA	AA	AA	AA	BB	BB	AA	AA	AA	AA	BB	BB	AA	BB	BB	AA	BB	BB	BB	AA
chr7A_637874689	93.1757	7A	637874689	C/T	BB	AA	-	AA	AA	BB	BB	AA	AA	AA	BB	BB	AA	BB	AA	AA	AA	BB	BB	BB	AA	BB	BB	AA	BB	AA	AA	AA	AA	BB	BB	AA	AA	AA	AA	BB	BB	AA	BB	BB	AA	BB	BB	BB	AA
chr7A_637918371	93.1757	7A	637918371	C/T	BB	AA	AA	AA	AA	BB	BB	AA	AA	AA	BB	BB	AA	BB	AA	AA	AA	BB	BB	BB	AA	BB	BB	AA	BB	AA	AA	-	AA	BB	BB	AA	AA	AA	AA	BB	BB	AA	BB	BB	AA	BB	BB	BB	AA
[truncated: 4,581 more rows]
[truncated: 47 more columns]
