# Supplementary material for: Dense genotyping-by-sequencing linkage maps of two Synthetic W7984×Opata reference populations provide insights into wheat structural diversity
Source: Sci Rep. 2019 Feb 11;9:1793. doi: 10.1038/s41598-018-38111-3 (PMC6370774; doi:10.1038/s41598-018-38111-3)
Supplement: Supplementary file 6 — Dataset S5 [file 41598_2018_38111_MOESM6_ESM.xlsx]

## Sheet: Dataset_S5
	Alleles	SynOpDH0010	SynOpDH0014	SynOpDH0015	SynOpDH0018	SynOpDH0019	SynOpDH0020	SynOpDH0021	SynOpDH0022	SynOpDH0026	SynOpDH0028	SynOpDH0029	SynOpDH0031	SynOpDH0033	SynOpDH0034	SynOpDH0035	SynOpDH0045	SynOpDH0048	SynOpDH0049	SynOpDH0051	SynOpDH0067	SynOpDH0069	SynOpDH0071	SynOpDH0073	SynOpDH0074	SynOpDH0077	SynOpDH0078	SynOpDH0079	SynOpDH0080	SynOpDH0083	SynOpDH0084	SynOpDH0085	SynOpDH0086	SynOpDH0087	SynOpDH0096	SynOpDH0097	SynOpDH0100	SynOpDH0112	SynOpDH0114	SynOpDH0115	SynOpDH0116	SynOpDH0117	SynOpDH0118	SynOpDH0120	SynOpDH0125	SynOpDH0131	SynOpDH0132	SynOpDH0135	SynOpDH0137
chr1A_1238074	A/G	B	B	B	B	A	A	A	B	B	A	A	B	A	B	A	B	B	A	B	A	B	B	B	A	B	B	A	A	A	A	B	B	B	A	B	A	B	A	A	B	B	A	A	A	A	B	A	B
chr1A_1238158	A/G	B	B	B	B	A	A	A	B	B	A	A	B	A	B	A	B	B	A	B	A	B	B	B	A	B	B	A	A	A	A	B	B	B	A	B	A	B	A	A	B	B	A	A	A	A	B	A	B
chr1A_1338375	G/A	B	B	B	B	A	A	A	B	B	A	A	B	A	B	A	B	B	A	B	A	B	B	B	A	B	B	A	A	A	A	B	B	B	A	B	A	B	A	A	B	B	A	A	A	A	B	A	B
chr1A_1694436	T/C	B	B	B	B	A	A	A	B	B	A	A	B	A	B	A	B	B	A	B	A	B	B	B	A	B	B	A	A	A	A	B	B	B	A	B	A	B	A	A	B	B	A	A	A	A	B	A	B
chr1A_1834114	T/C	B	B	B	B	A	A	A	B	B	A	A	B	A	B	A	B	B	A	B	A	B	B	B	A	B	B	A	A	A	A	B	B	B	A	B	A	B	A	A	B	B	A	A	A	A	B	A	B
chr1A_1834129	C/T	B	B	B	B	A	A	A	B	B	A	A	B	A	B	A	B	B	A	B	A	B	B	B	A	B	B	A	A	A	A	B	B	B	A	B	A	B	A	A	B	B	A	A	A	A	B	A	B
chr1A_1846793	C/G	B	B	B	B	A	A	A	B	B	A	A	B	A	B	A	B	B	A	B	A	B	B	B	A	B	B	A	A	A	A	B	B	B	A	B	A	B	A	A	B	B	A	A	A	A	B	A	B
chr1A_3486021	G/A	B	B	B	-	A	A	A	-	B	A	A	-	A	B	A	A	B	A	-	A	B	B	B	A	B	-	A	A	A	A	B	B	B	A	B	A	B	A	A	B	B	A	A	A	A	B	A	B
chr1A_3531952	T/A	B	B	B	-	A	A	A	-	B	A	A	-	A	B	A	A	B	A	-	A	B	B	B	A	B	-	A	A	A	A	B	B	B	A	B	A	B	A	A	B	B	A	A	A	A	B	A	B
chr1A_3531973	C/T	B	B	B	-	A	A	A	-	B	A	A	-	A	B	A	A	B	A	-	A	B	B	B	A	B	-	A	A	A	A	B	B	B	A	B	A	B	A	A	B	B	A	A	A	A	B	A	B
chr1A_3793280	A/G	B	B	B	B	A	A	A	B	B	A	A	-	A	B	A	A	B	A	B	A	B	B	B	A	B	B	A	A	A	A	-	B	B	A	-	A	B	A	A	B	B	A	A	A	A	B	A	B
chr1A_3793296	G/A	B	B	B	B	A	A	A	B	B	A	A	-	A	B	A	A	B	A	B	A	B	B	B	A	B	B	A	A	A	A	-	B	B	A	-	A	B	A	A	B	B	A	A	A	A	B	A	B
chr1A_3793335	T/G	B	B	B	B	A	A	A	B	B	A	A	-	A	B	A	A	B	A	B	A	B	B	B	A	B	B	A	A	A	A	-	B	B	A	-	A	B	A	A	B	B	A	A	A	A	B	A	B
chr1A_3793383	T/C	B	B	B	B	A	A	A	B	B	A	A	B	A	B	A	A	B	A	B	A	B	B	B	A	B	B	A	A	A	A	B	B	B	A	B	A	B	A	A	B	B	A	A	A	A	B	A	B
chr1A_3812012	C/A	B	B	B	B	A	A	A	B	B	A	A	B	A	B	A	A	B	A	B	A	B	B	B	A	B	B	A	A	A	A	B	B	B	A	B	A	B	A	A	B	B	A	A	A	A	B	A	B
chr1A_3838416	C/T	B	B	B	B	A	A	A	B	B	A	A	B	A	B	A	A	B	A	B	A	B	B	B	A	B	B	A	A	A	A	B	B	B	A	B	A	B	A	A	B	B	A	A	A	A	B	A	B
chr1A_3878168	G/T	B	B	B	B	A	A	A	B	B	A	A	B	A	B	A	A	B	A	B	A	B	B	B	A	B	B	A	A	A	A	B	B	B	A	B	A	B	A	A	B	B	A	A	A	A	B	A	B
chr1A_3878203	C/A	B	B	B	B	A	A	A	B	B	A	A	B	A	B	A	A	B	A	B	A	B	B	B	A	B	B	A	A	A	A	B	B	B	A	B	A	B	A	A	B	B	A	A	A	A	B	A	B
chr1A_3915426	T/C	B	B	B	B	A	A	A	B	B	A	A	B	A	B	A	A	B	A	B	A	B	B	B	A	B	B	A	A	A	A	B	B	B	A	B	A	B	A	A	B	B	A	A	A	A	B	A	B
chr1A_3917114	A/G	B	B	B	B	A	A	A	B	B	A	A	B	A	B	A	A	B	A	B	A	B	B	B	A	B	B	A	A	A	A	B	B	B	A	B	A	B	A	A	B	B	A	A	A	A	B	A	B
chr1A_3917116	C/T	B	B	B	B	A	A	A	B	B	A	A	B	A	B	A	A	B	A	B	A	B	B	B	A	B	B	A	A	A	A	B	B	B	A	B	A	B	A	A	B	B	A	A	A	A	B	A	B
chr1A_3917149	A/G	B	B	B	B	A	A	A	B	B	A	A	B	A	B	A	A	B	A	B	A	B	B	B	A	B	B	A	A	A	A	B	B	B	A	B	A	B	A	A	B	B	A	A	A	A	B	A	B
chr1A_3945889	G/C	B	B	B	B	A	A	A	B	B	A	A	B	A	B	A	A	B	A	B	A	B	B	B	A	B	B	A	A	A	A	B	B	B	A	B	A	B	A	A	B	B	A	A	A	A	B	A	B
chr1A_3945928	A/T	B	B	B	B	A	A	A	B	B	A	A	B	A	B	A	A	B	A	B	A	B	B	B	A	B	B	A	A	A	A	B	B	B	A	B	A	B	A	A	B	B	A	A	A	A	B	A	B
chr1A_3978918	C/T	B	B	B	B	A	A	A	B	B	A	A	B	A	B	A	A	B	A	B	A	B	B	B	A	B	B	A	A	A	A	B	B	B	A	B	A	B	A	A	B	B	A	A	A	A	B	A	B
chr1A_3978954	T/A	B	B	B	B	A	A	A	B	B	A	A	B	A	B	A	A	B	A	B	A	B	B	B	A	B	B	A	A	A	A	B	B	B	A	B	A	B	A	A	B	B	A	A	A	A	B	A	B
chr1A_3983167	T/C	B	B	B	B	A	A	A	B	B	A	A	B	A	B	A	A	B	A	B	A	B	B	B	A	B	B	A	A	A	A	B	B	B	A	B	A	B	A	A	B	B	A	A	A	A	B	A	B
chr1A_4098269	A/G	B	B	B	B	A	A	A	B	B	A	A	B	A	B	A	A	B	A	B	A	B	B	B	A	B	B	A	A	A	A	B	B	B	A	B	A	B	A	A	B	B	A	A	A	A	B	A	B
chr1A_4098279	G/T	B	B	B	B	A	A	A	B	B	A	A	B	A	B	A	A	B	A	B	A	B	B	B	A	B	B	A	A	A	A	B	B	B	A	B	A	B	A	A	B	B	A	A	A	A	B	A	B
chr1A_4101339	C/G	B	B	B	B	A	A	A	B	B	A	A	B	A	B	A	A	B	A	B	A	B	B	B	A	B	B	A	A	A	A	B	B	B	A	B	A	B	A	A	B	B	A	A	A	A	B	A	B
chr1A_4159322	G/A	B	B	B	B	A	A	A	B	B	A	A	B	A	B	A	A	B	A	B	A	B	B	B	A	B	B	A	A	A	A	B	B	B	A	B	A	B	A	A	B	B	A	A	A	A	B	A	B
chr1A_4159368	T/C	B	B	B	B	A	A	A	B	B	A	A	B	A	B	A	A	B	A	B	A	B	B	B	A	B	B	A	A	A	A	B	B	B	A	B	A	B	A	A	B	B	A	A	A	A	B	A	B
chr1A_4159369	G/A	B	B	B	B	A	A	A	B	B	A	A	B	A	B	A	A	B	A	B	A	B	B	B	A	B	B	A	A	A	A	B	B	B	A	B	A	B	A	A	B	B	A	A	A	A	B	A	B
chr1A_4214543	C/T	B	B	B	B	A	A	A	B	B	A	A	B	A	B	A	A	B	A	B	A	B	B	B	A	B	B	A	A	A	A	B	B	B	A	B	A	B	A	A	B	B	A	A	A	A	B	A	B
chr1A_4227077	A/G	B	B	B	B	A	A	A	B	B	A	A	B	A	B	A	A	B	A	B	A	B	B	B	A	B	B	A	A	A	A	B	B	B	A	B	A	B	A	A	B	B	A	A	A	A	B	A	B
chr1A_4235447	G/C	B	B	B	B	A	A	A	B	B	A	A	B	A	B	A	A	B	A	B	A	B	B	B	A	B	B	A	A	A	A	B	B	B	A	B	A	B	A	A	B	-	A	A	A	A	B	A	B
chr1A_4235449	G/A	B	B	B	B	A	A	A	B	B	A	A	B	A	B	A	A	B	A	B	A	B	B	B	A	B	B	A	A	A	A	B	B	B	A	B	A	B	A	A	B	-	A	A	A	A	B	A	B
chr1A_4235498	G/T	B	B	B	B	A	A	A	B	B	A	A	B	A	B	A	A	B	A	B	A	B	B	B	A	B	B	A	A	A	A	B	B	B	A	B	A	B	A	A	B	-	A	A	A	A	B	A	B
chr1A_4235514	C/T	B	B	B	B	A	A	A	B	B	A	A	B	A	B	A	A	B	A	B	A	B	B	B	A	B	B	A	A	A	A	B	B	B	A	B	A	B	A	A	B	-	A	A	A	A	B	A	B
chr1A_4723023	C/A	B	B	B	B	A	A	A	B	B	A	A	B	A	B	A	A	B	A	B	A	B	B	B	A	B	B	A	A	A	A	B	B	B	A	B	A	B	A	A	B	B	A	A	A	A	B	A	B
chr1A_4723031	A/T	B	B	B	B	A	A	A	B	B	A	A	B	A	B	A	A	B	A	B	A	B	B	B	A	B	B	A	A	A	A	B	B	B	A	B	A	B	A	A	B	B	A	A	A	A	B	A	B
chr1A_4812325	C/T	B	B	B	B	A	A	A	B	B	A	A	B	A	B	A	A	B	A	B	A	B	B	B	A	B	B	A	A	A	A	B	B	B	A	B	A	B	A	A	B	B	A	A	A	A	B	A	B
chr1A_4812400	C/G	B	B	B	B	A	A	A	B	B	A	A	B	A	B	A	A	B	A	B	A	B	B	B	A	B	B	A	A	A	A	B	B	B	A	B	A	B	A	A	B	B	A	A	A	A	B	A	B
chr1A_4844484	C/T	B	B	B	B	A	A	A	B	B	A	A	B	A	B	A	A	B	A	B	A	B	B	B	A	B	B	A	A	A	A	B	B	B	A	B	A	B	A	A	B	B	A	A	A	A	B	A	B
chr1A_4844501	G/A	B	B	B	B	A	A	A	B	B	A	A	B	A	B	A	A	B	A	B	A	B	B	B	A	B	B	A	A	A	A	B	B	B	A	B	A	B	A	A	B	B	A	A	A	A	B	A	B
chr1A_4844508	T/C	B	B	B	B	A	A	A	B	B	A	A	B	A	B	A	A	B	A	B	A	B	B	B	A	B	B	A	A	A	A	B	B	B	A	B	A	B	A	A	B	B	A	A	A	A	B	A	B
chr1A_4870371	A/G	B	B	B	B	A	A	A	B	B	A	A	B	A	B	A	A	B	A	B	A	B	B	B	A	B	B	A	A	A	A	B	B	B	A	B	A	B	A	A	B	B	A	A	A	A	B	A	B
chr1A_4870385	G/A	B	B	B	B	A	A	A	B	B	A	A	B	A	B	A	A	B	A	B	A	B	B	B	A	B	B	A	A	A	A	B	B	B	A	B	A	B	A	A	B	B	A	A	A	A	B	A	B
chr1A_4870400	G/A	B	B	B	B	A	A	A	B	B	A	A	B	A	B	A	A	B	A	B	A	B	B	B	A	B	B	A	A	A	A	B	B	B	A	B	A	B	A	A	B	B	A	A	A	A	B	A	B
chr1A_4870432	C/T	B	B	B	B	A	A	A	B	B	A	A	B	A	B	A	A	B	A	B	A	B	B	B	A	B	B	A	A	A	A	B	B	B	A	B	A	B	A	A	B	B	A	A	A	A	B	A	B
chr1A_5033820	G/A	B	B	B	B	A	A	A	B	B	A	A	B	A	B	A	A	B	A	B	A	B	B	B	A	B	B	A	A	A	A	B	B	B	A	B	A	B	A	A	B	B	A	A	A	A	B	A	B
chr1A_5065601	T/G	B	B	B	B	A	A	A	B	B	A	A	B	A	B	A	A	B	A	B	A	B	B	B	A	B	B	A	A	A	A	B	B	B	A	B	A	B	A	A	B	B	A	A	A	A	B	A	B
chr1A_5074971	A/G	B	B	B	B	A	A	A	B	B	A	A	B	A	B	A	A	B	A	B	A	B	B	B	A	B	B	A	A	A	A	B	B	B	A	B	A	B	A	A	B	B	A	A	A	A	B	A	B
chr1A_5074984	A/T	B	B	B	B	A	A	A	B	B	A	A	B	A	B	A	A	B	A	B	A	B	B	B	A	B	B	A	A	A	A	B	B	B	A	B	A	B	A	A	B	B	A	A	A	A	B	A	B
chr1A_5075009	T/C	B	B	B	B	A	A	A	B	B	A	A	B	A	B	A	A	B	A	B	A	B	B	B	A	B	B	A	A	A	A	B	B	B	A	B	A	B	A	A	B	B	A	A	A	A	B	A	B
chr1A_5075029	A/T	B	B	B	B	A	A	A	B	B	A	A	B	A	B	A	A	B	A	B	A	B	B	B	A	B	B	A	A	A	A	B	B	B	A	B	A	B	A	A	B	B	A	A	A	A	B	A	B
chr1A_5075074	A/C	B	B	B	B	A	A	A	B	B	A	A	B	A	B	A	A	B	A	B	A	B	B	B	A	B	B	A	A	A	A	B	B	B	A	B	A	B	A	A	B	B	A	A	A	A	B	A	B
chr1A_5075079	A/G	B	B	B	B	A	A	A	B	B	A	A	B	A	B	A	A	B	A	B	A	B	B	B	A	B	B	A	A	A	A	B	B	B	A	B	A	B	A	A	B	B	A	A	A	A	B	A	B
chr1A_5075144	T/A	B	B	B	B	A	A	A	B	B	A	A	B	A	B	A	A	B	A	B	A	B	B	B	A	B	B	A	A	A	A	B	B	B	A	B	A	B	A	A	B	B	A	A	A	A	B	A	B
chr1A_5109452	C/A	B	B	B	B	A	A	A	B	B	A	A	B	A	B	A	A	B	A	B	A	B	B	B	A	B	B	A	A	A	A	B	B	B	A	B	A	B	A	A	B	B	A	A	A	A	B	A	B
chr1A_5155771	C/T	B	B	B	B	A	A	A	B	B	A	A	B	A	B	A	A	B	A	B	A	B	B	B	A	B	B	A	A	A	A	B	B	B	A	B	A	B	A	A	B	B	A	A	A	A	B	A	B
chr1A_5155773	G/T	B	B	B	B	A	A	A	B	B	A	A	B	A	B	A	A	B	A	B	A	B	B	B	A	B	B	A	A	A	A	B	B	B	A	B	A	B	A	A	B	B	A	A	A	A	B	A	B
chr1A_5155821	C/T	B	B	B	B	A	A	A	B	B	A	A	B	A	B	A	A	B	A	B	A	B	B	B	A	B	B	A	A	A	A	B	B	B	A	B	A	B	A	A	B	B	A	A	A	A	B	A	B
chr1A_5155898	A/C	B	B	B	B	A	A	A	B	B	A	A	B	A	B	A	A	B	A	B	A	B	B	B	A	B	B	A	A	A	A	B	B	B	A	B	A	B	A	A	B	B	A	A	A	A	B	A	B
chr1A_5155903	G/A	B	B	B	B	A	A	A	B	B	A	A	B	A	B	A	A	B	A	B	A	B	B	B	A	B	B	A	A	A	A	B	B	B	A	B	A	B	A	A	B	B	A	A	A	A	B	A	B
chr1A_5326533	T/C	B	B	B	B	A	A	A	B	B	A	A	B	A	B	A	A	B	A	B	A	B	B	B	A	B	B	A	A	A	A	B	B	B	A	B	A	B	A	A	B	B	A	A	A	A	B	A	B
chr1A_5326889	A/G	B	B	B	B	A	A	A	B	B	A	A	B	A	B	A	A	B	A	B	A	B	B	B	A	B	B	A	A	A	A	B	B	B	A	B	A	B	A	A	B	B	A	A	A	A	B	A	B
chr1A_5327174	A/G	B	B	B	B	A	A	A	B	B	A	A	B	A	B	A	A	B	A	B	A	B	B	B	A	B	B	A	A	A	A	B	B	B	A	B	A	B	A	A	B	B	A	A	A	A	B	A	B
chr1A_5491918	C/T	B	B	B	B	A	A	A	B	B	A	A	B	A	B	A	A	B	A	B	A	B	B	B	A	B	B	A	A	A	A	B	B	B	A	B	A	B	A	A	B	B	A	A	A	A	B	A	B
chr1A_5492475	T/G	B	B	B	B	A	A	A	B	B	A	A	B	A	B	A	A	B	A	B	A	B	B	B	A	B	B	A	A	A	A	B	B	B	A	B	A	B	A	A	B	B	A	A	A	A	B	A	B
chr1A_7330642	T/C	B	B	B	B	A	B	A	B	B	A	B	B	A	B	A	A	B	A	B	A	B	B	B	A	B	A	B	A	A	A	B	B	B	A	B	B	B	A	A	B	B	A	A	A	A	B	A	B
chr1A_7385110	G/A	B	B	B	B	A	B	A	B	B	A	B	B	A	B	A	A	B	A	B	A	B	B	B	A	B	A	B	A	A	A	B	B	B	A	B	B	B	A	A	B	B	A	A	A	A	B	A	B
chr1A_7385126	A/G	B	B	B	B	A	B	A	B	B	A	B	B	A	B	A	A	B	A	B	A	B	B	B	A	B	A	B	A	A	A	B	B	B	A	B	B	B	A	A	B	B	A	A	A	A	B	A	B
chr1A_7524384	C/G	B	B	B	B	A	B	A	B	B	A	B	B	A	B	A	A	B	A	B	A	B	B	B	A	B	A	B	A	A	A	B	B	B	A	B	B	B	A	A	B	B	A	A	A	A	B	A	-
chr1A_7524428	G/A	B	B	B	B	A	B	A	B	B	A	B	B	A	B	A	A	B	A	B	A	B	B	B	A	B	A	B	A	A	A	B	B	B	A	B	B	B	A	A	B	B	A	A	A	A	B	A	-
chr1A_7798151	C/T	B	B	B	B	A	B	A	B	B	A	B	B	A	B	A	A	B	A	B	A	B	B	B	A	B	A	-	A	A	A	B	B	B	A	B	B	B	A	A	-	B	A	A	A	A	B	A	-
chr1A_8158858	T/C	B	B	B	B	A	B	A	B	B	A	B	B	A	B	A	A	B	A	-	A	B	B	B	A	B	A	-	A	A	A	B	B	B	A	B	B	B	A	A	-	B	A	A	A	A	B	A	-
chr1A_8277783	T/C	B	B	B	B	A	B	A	B	B	A	B	B	A	B	A	A	B	A	-	A	B	B	B	A	B	A	B	A	A	A	B	B	B	A	B	B	B	-	A	-	B	A	A	A	A	B	A	B
chr1A_8295862	T/C	B	B	B	B	A	B	A	B	B	A	B	B	A	B	A	A	B	A	-	A	B	B	B	A	B	A	B	A	A	A	B	B	B	A	B	B	B	B	A	A	B	A	A	A	A	B	A	B
chr1A_8297293	G/C	B	B	B	B	A	B	A	B	B	A	B	B	A	B	A	A	B	A	-	A	B	B	B	A	B	A	B	A	A	A	B	B	B	A	B	B	B	B	A	A	B	A	A	A	A	B	A	B
chr1A_8297319	G/A	B	B	B	B	A	B	A	B	B	A	B	B	A	B	A	A	B	A	-	A	B	B	B	A	B	A	B	A	A	A	B	B	B	A	B	B	B	B	A	A	B	A	A	A	A	B	A	B
chr1A_8331290	A/G	B	B	B	B	A	B	A	B	B	A	B	B	A	B	A	A	B	A	-	A	B	B	B	A	B	A	B	A	A	A	B	B	B	A	B	B	B	B	A	A	B	A	A	A	A	B	A	B
chr1A_8331313	T/C	B	B	B	B	A	B	A	B	B	A	B	B	A	B	A	A	B	A	-	A	B	B	B	A	B	A	B	A	A	A	B	B	B	A	B	B	B	B	A	A	B	A	A	A	A	B	A	B
chr1A_8435530	T/C	B	B	B	B	A	B	A	B	B	A	B	B	A	B	A	A	B	A	A	A	B	B	B	A	B	A	B	A	A	A	B	B	B	A	B	B	B	B	A	A	B	A	A	A	A	B	A	B
chr1A_8516115	G/C	B	B	B	B	A	B	A	B	B	A	B	B	A	B	A	A	B	A	A	A	B	B	B	A	B	A	B	A	A	A	B	B	B	A	B	B	B	B	A	A	B	A	A	A	A	B	A	B
chr1A_8559212	T/C	B	B	B	B	A	B	A	B	B	A	B	B	A	B	A	A	B	A	A	A	B	B	B	A	B	A	B	A	A	A	B	B	B	A	B	B	B	B	A	A	B	A	A	A	A	B	A	B
chr1A_8575021	A/T	B	B	B	B	A	B	A	B	B	A	B	B	A	B	A	A	B	A	A	A	B	B	B	A	B	A	B	A	A	A	B	B	B	A	B	B	B	B	A	A	B	A	A	A	A	B	A	B
chr1A_8612196	G/C	B	B	B	B	A	B	A	B	B	A	B	B	A	B	A	A	B	A	A	A	B	B	B	A	B	A	B	A	A	A	B	B	B	A	B	B	B	B	A	A	B	A	A	A	A	B	A	B
chr1A_8688915	G/A	B	B	B	B	A	B	A	B	B	A	B	B	A	B	A	A	B	A	A	A	B	B	B	A	B	A	B	A	A	A	B	B	B	A	B	B	B	B	A	A	B	A	A	A	A	B	A	B
chr1A_8688923	T/G	B	B	B	B	A	B	A	B	B	A	B	B	A	B	A	A	B	A	A	A	B	B	B	A	B	A	B	A	A	A	B	B	B	A	B	B	B	B	A	A	B	A	A	A	A	B	A	B
chr1A_9544921	T/G	B	B	B	B	A	B	A	B	B	A	B	B	A	A	A	A	B	A	A	A	B	B	B	A	B	A	B	A	A	A	B	B	B	A	B	B	B	B	A	A	B	A	A	A	A	B	A	B
chr1A_9544946	G/A	B	B	B	B	A	B	A	B	B	A	B	B	A	A	A	A	B	A	A	A	B	B	B	A	B	A	B	A	A	A	B	B	B	A	B	B	B	B	A	A	B	A	A	A	A	B	A	B
chr1A_9556907	C/T	B	B	B	B	A	B	A	B	B	A	B	B	A	A	A	A	B	A	A	A	B	B	B	A	B	A	B	A	A	A	B	B	B	A	B	B	B	B	A	A	B	A	A	A	A	B	A	B
chr1A_9556911	C/T	B	B	B	B	A	B	A	B	B	A	B	B	A	A	A	A	B	A	A	A	B	B	B	A	B	A	B	A	A	A	B	B	B	A	B	B	B	B	A	A	B	A	A	A	A	B	A	B
chr1A_9565863	G/A	B	B	B	B	A	B	A	B	B	A	B	B	A	A	A	A	B	A	A	A	B	B	B	A	B	A	B	A	A	A	B	B	B	A	B	B	B	B	A	A	B	A	A	A	A	B	A	B
chr1A_9567537	T/C	B	B	B	B	A	B	A	B	B	A	B	B	A	A	A	A	B	A	A	A	B	B	B	A	B	A	B	A	A	A	B	B	B	A	B	B	B	B	A	A	B	A	A	A	A	B	A	B
chr1A_9582910	C/T	B	B	B	B	A	B	A	B	B	A	B	B	A	A	A	A	B	A	A	A	B	B	B	A	B	A	B	A	A	A	B	B	B	A	B	B	B	B	A	A	B	A	A	A	A	B	A	B
chr1A_9775110	T/C	B	B	B	B	A	B	A	B	B	A	B	B	A	A	A	A	B	A	A	A	B	B	B	A	B	A	B	A	A	A	B	B	B	A	B	B	B	B	A	A	B	A	A	A	A	B	A	B
chr1A_9808910	T/A	B	B	B	B	A	B	A	B	B	A	B	B	A	A	A	A	B	A	A	A	B	B	B	A	B	A	B	A	A	A	B	B	B	A	B	B	B	B	A	A	B	A	A	A	A	B	A	B
chr1A_9863299	A/G	B	B	B	B	A	B	A	B	B	A	B	B	A	A	A	A	B	A	A	A	B	B	B	A	B	A	B	A	A	A	B	B	B	A	B	B	B	B	A	A	B	A	A	A	A	B	A	B
chr1A_9954029	A/G	B	B	B	B	A	B	A	B	B	A	B	B	A	A	A	A	B	A	A	A	B	B	B	A	B	A	B	A	A	A	B	B	B	A	B	B	B	B	A	A	B	A	A	A	A	B	A	B
chr1A_10118024	A/G	B	B	B	B	A	B	A	B	B	A	B	B	A	A	A	A	B	A	A	A	B	B	B	A	B	A	B	A	A	A	B	B	B	A	B	B	B	B	A	A	B	A	A	A	A	B	A	B
chr1A_10118033	G/A	B	B	B	B	A	B	A	B	B	A	B	B	A	A	A	A	B	A	A	A	B	B	B	A	B	A	B	A	A	A	B	B	B	A	B	B	B	B	A	A	B	A	A	A	A	B	A	B
chr1A_10118049	T/C	B	B	B	B	A	B	A	B	B	A	B	B	A	A	A	A	B	A	A	A	B	B	B	A	B	A	B	A	A	A	B	B	B	A	B	B	B	B	A	A	B	A	A	A	A	B	A	B
chr1A_10118082	A/G	B	B	B	B	A	B	A	B	B	A	B	B	A	A	A	A	B	A	A	A	B	B	B	A	B	A	B	A	A	A	B	B	B	A	B	B	B	B	A	A	B	A	A	A	A	B	A	B
chr1A_10118102	T/C	B	B	B	B	A	B	A	B	B	A	B	B	A	A	A	A	B	A	A	A	B	B	B	A	B	A	B	A	A	A	B	B	B	A	B	B	B	B	A	A	B	A	A	A	A	B	A	B
chr1A_10130944	C/T	B	B	B	B	A	B	A	B	B	A	B	B	A	A	A	A	B	A	A	A	B	B	B	A	B	A	B	A	A	A	B	B	B	A	B	B	B	B	A	A	B	A	A	A	A	B	A	B
chr1A_10130966	C/T	B	B	B	B	A	B	A	B	B	A	B	B	A	A	A	A	B	A	A	A	B	B	B	A	B	A	B	A	A	A	B	B	B	A	B	B	B	B	A	A	B	A	A	A	A	B	A	B
chr1A_10159690	A/G	B	B	B	B	A	B	A	B	B	A	B	B	A	A	A	A	B	A	A	A	B	B	B	A	B	A	B	A	A	A	B	B	B	A	B	B	B	B	A	A	B	A	A	A	A	B	A	B
chr1A_10214735	G/A	B	B	B	B	A	B	A	B	B	A	B	B	A	A	A	A	B	A	A	A	B	B	B	A	B	A	B	A	A	A	B	B	B	A	B	B	B	B	A	A	B	A	A	A	A	B	A	B
chr1A_10224067	T/C	B	B	B	B	A	B	A	B	B	A	B	B	A	A	A	A	B	A	A	A	B	B	B	A	B	A	B	A	A	A	B	B	B	A	B	B	B	B	A	A	B	A	A	A	A	B	A	B
chr1A_10225520	C/T	B	B	B	B	A	B	A	B	B	A	B	B	A	A	A	A	B	A	A	A	B	B	B	A	B	A	B	A	A	A	B	B	B	A	B	B	B	B	A	A	B	A	A	A	A	B	A	B
chr1A_10242342	G/A	B	B	B	B	A	B	A	B	B	A	B	B	A	A	A	A	B	A	A	A	B	B	B	A	B	A	B	A	A	A	B	B	B	A	B	B	B	B	A	A	B	A	A	A	A	B	A	B
chr1A_10396051	A/G	B	B	B	B	A	B	A	B	B	A	B	B	A	A	A	A	B	A	A	A	B	B	B	A	B	A	B	A	A	A	B	B	B	A	B	B	B	B	A	A	B	A	A	A	A	B	A	B
chr1A_10707127	T/C	B	B	B	B	A	B	A	B	B	A	B	B	A	A	A	A	B	A	A	A	B	B	B	A	B	A	B	A	A	A	B	B	B	A	B	B	B	B	A	A	B	A	A	A	A	B	A	B
chr1A_10707148	T/G	B	B	B	B	A	B	A	B	B	A	B	B	A	A	A	A	B	A	A	A	B	B	B	A	B	A	B	A	A	A	B	B	B	A	B	B	B	B	A	A	B	A	A	A	A	B	A	B
chr1A_10707197	G/A	B	B	B	B	A	B	A	B	B	A	B	B	A	A	A	A	B	A	A	A	B	B	B	A	B	A	B	A	A	A	B	B	B	A	B	B	B	B	A	A	B	A	A	A	A	B	A	B
chr1A_10707198	A/T	B	B	B	B	A	B	A	B	B	A	B	B	A	A	A	A	B	A	A	A	B	B	B	A	B	A	B	A	A	A	B	B	B	A	B	B	B	B	A	A	B	A	A	A	A	B	A	B
chr1A_10714750	G/A	B	B	B	B	A	B	A	B	B	A	B	B	A	A	A	A	B	A	A	A	B	B	B	A	B	A	B	A	A	A	B	B	B	A	B	B	B	B	A	A	B	A	A	A	A	B	A	B
chr1A_10714806	G/A	B	B	B	B	A	B	A	B	B	A	B	B	A	A	A	A	B	A	A	A	B	B	B	A	B	A	B	A	A	A	B	B	B	A	B	B	B	B	A	A	B	A	A	A	A	B	A	B
chr1A_10714832	G/A	B	B	B	B	A	B	A	B	B	A	B	B	A	A	A	A	B	A	A	A	B	B	B	A	B	A	B	A	A	A	B	B	B	A	B	B	B	B	A	A	B	A	A	A	A	B	A	B
chr1A_10714879	C/T	B	B	B	B	A	B	A	B	B	A	B	B	A	A	A	A	B	A	A	A	B	B	B	A	B	A	B	A	A	A	B	B	B	A	B	B	B	B	A	A	B	A	A	A	A	B	A	B
chr1A_10751203	G/T	B	B	B	B	A	B	A	B	B	A	B	B	A	A	A	A	B	A	A	A	B	B	B	A	B	A	B	A	A	A	B	B	B	A	B	B	B	B	A	A	B	A	A	A	A	B	A	B
chr1A_11262227	T/C	B	B	B	B	A	B	A	B	B	A	B	B	A	A	A	A	B	A	A	A	B	B	B	A	B	A	B	A	A	A	B	B	B	A	B	B	B	B	A	A	B	A	A	A	A	B	A	B
chr1A_11567345	A/G	B	B	B	B	A	B	A	B	B	A	B	B	A	A	A	A	B	A	A	A	B	B	B	A	B	A	B	A	A	A	B	B	B	A	B	B	B	B	A	A	B	A	A	A	A	B	A	B
chr1A_11567372	A/G	B	B	B	B	A	B	A	B	B	A	B	B	A	A	A	A	B	A	A	A	B	B	B	A	B	A	B	A	A	A	B	B	B	A	B	B	B	B	A	A	B	A	A	A	A	B	A	B
chr1A_11654625	C/A	B	B	B	B	A	B	A	B	B	A	B	B	A	A	A	A	B	A	A	A	B	B	B	A	B	A	B	A	A	A	B	B	B	A	B	B	B	B	A	A	B	A	A	A	A	B	A	B
chr1A_11654670	G/A	B	B	B	B	A	B	A	B	B	A	B	B	A	A	A	A	B	A	A	A	B	B	B	A	B	A	B	A	A	A	B	B	B	A	B	B	B	B	A	A	B	A	A	A	A	B	A	B
chr1A_11654671	C/G	B	B	B	B	A	B	A	B	B	A	B	B	A	A	A	A	B	A	A	A	B	B	B	A	B	A	B	A	A	A	B	B	B	A	B	B	B	B	A	A	B	A	A	A	A	B	A	B
chr1A_11654689	C/A	B	B	B	B	A	B	A	B	B	A	B	B	A	A	A	A	B	A	A	A	B	B	B	A	B	A	B	A	A	A	B	B	B	A	B	B	B	B	A	A	B	A	A	A	A	B	A	B
chr1A_11667146	C/T	B	B	B	B	A	B	A	B	B	A	B	B	A	A	A	A	B	A	A	A	B	B	B	A	B	A	B	A	A	A	B	B	B	A	B	B	B	B	A	A	B	A	A	A	A	B	A	B
chr1A_11667165	G/A	B	B	B	B	A	B	A	B	B	A	B	B	A	A	A	A	B	A	A	A	B	B	B	A	B	A	B	A	A	A	B	B	B	A	B	B	B	B	A	A	B	A	A	A	A	B	A	B
chr1A_11667186	G/A	B	B	B	B	A	B	A	B	B	A	B	B	A	A	A	A	B	A	A	A	B	B	B	A	B	A	B	A	A	A	B	B	B	A	B	B	B	B	A	A	B	A	A	A	A	B	A	B
chr1A_11667190	A/G	B	B	B	B	A	B	A	B	B	A	B	B	A	A	A	A	B	A	A	A	B	B	B	A	B	A	B	A	A	A	B	B	B	A	B	B	B	B	A	A	B	A	A	A	A	B	A	B
chr1A_11667202	G/A	B	B	B	B	A	B	A	B	B	A	B	B	A	A	A	A	B	A	A	A	B	B	B	A	B	A	B	A	A	A	B	B	B	A	B	B	B	B	A	A	B	A	A	A	A	B	A	B
chr1A_12097606	C/T	B	B	B	B	A	B	A	B	B	A	B	B	A	A	A	A	B	A	A	A	B	B	B	A	B	A	B	A	A	A	B	B	B	A	B	B	B	B	A	A	B	A	A	A	A	B	A	B
chr1A_12113411	T/C	B	B	B	B	A	B	A	B	B	A	B	B	A	A	A	A	B	A	A	A	B	B	B	A	B	A	B	A	A	A	B	B	B	A	B	B	B	B	A	A	B	A	A	A	A	B	A	B
chr1A_12113424	C/T	B	B	B	B	A	B	A	B	B	A	B	B	A	A	A	A	B	A	A	A	B	B	B	A	B	A	B	A	A	A	B	B	B	A	B	B	B	B	A	A	B	A	A	A	A	B	A	B
chr1A_12113466	G/A	B	B	B	B	A	B	A	B	B	A	B	B	A	A	A	A	B	A	A	A	B	B	B	A	B	A	B	A	A	A	B	B	B	A	B	B	B	B	A	A	B	A	A	A	A	B	A	B
chr1A_12113521	C/A	B	B	B	B	A	B	A	B	B	A	B	B	A	A	A	A	B	A	A	A	B	B	B	A	B	A	B	A	A	A	B	B	B	A	B	B	B	B	A	A	B	A	A	A	A	B	A	B
chr1A_12115889	A/G	B	B	B	B	A	B	A	B	B	A	B	B	A	A	A	A	B	A	A	A	B	B	B	A	B	A	B	A	A	A	B	B	B	A	B	B	B	B	A	A	B	A	A	A	A	B	A	B
chr1A_12121350	C/G	B	B	B	B	A	B	A	B	B	A	B	B	A	A	A	A	B	A	A	A	B	B	B	A	B	A	B	A	A	A	B	B	B	A	B	B	B	B	A	A	B	A	A	A	A	B	A	B
chr1A_12121351	A/T	B	B	B	B	A	B	A	B	B	A	B	B	A	A	A	A	B	A	A	A	B	B	B	A	B	A	B	A	A	A	B	B	B	A	B	B	B	B	A	A	B	A	A	A	A	B	A	B
chr1A_12172883	G/A	B	B	B	B	A	B	A	B	B	A	B	B	A	A	A	A	B	A	A	A	B	B	B	A	B	A	B	A	A	A	B	B	B	A	B	B	B	B	A	A	B	A	A	A	A	B	A	B
chr1A_12369432	G/A	B	B	B	B	A	B	A	B	B	A	B	B	A	A	A	A	B	A	A	A	B	B	B	A	B	A	B	A	A	A	B	B	B	A	B	B	B	B	A	A	B	A	A	A	A	B	A	B
chr1A_12413441	G/A	B	B	B	B	A	B	A	B	B	A	B	B	A	A	A	A	B	A	A	A	B	B	B	A	B	A	B	A	A	A	B	B	B	A	B	B	B	B	A	A	B	A	A	A	A	B	A	B
chr1A_12413447	G/A	B	B	B	B	A	B	A	B	B	A	B	B	A	A	A	A	B	A	A	A	B	B	B	A	B	A	B	A	A	A	B	B	B	A	B	B	B	B	A	A	B	A	A	A	A	B	A	B
chr1A_12426944	A/C	B	B	B	B	A	B	A	B	B	A	B	B	A	A	A	A	B	A	A	A	B	B	B	A	B	A	B	A	A	A	B	B	B	A	B	B	B	B	A	A	B	A	A	A	A	B	A	B
chr1A_12426975	T/C	B	B	B	B	A	B	A	B	B	A	B	B	A	A	A	A	B	A	A	A	B	B	B	A	B	A	B	A	A	A	B	B	B	A	B	B	B	B	A	A	B	A	A	A	A	B	A	B
chr1A_12502838	G/A	B	B	B	B	A	B	A	B	B	A	B	B	A	A	A	A	B	A	A	A	B	B	B	A	B	A	B	A	A	A	B	B	B	A	B	B	B	B	A	A	B	A	A	A	A	B	A	B
chr1A_12502942	C/G	B	B	B	B	A	B	A	B	B	A	B	B	A	A	A	A	B	A	A	A	B	B	B	A	B	A	B	A	A	A	B	B	B	A	B	B	B	B	A	A	B	A	A	A	A	B	A	B
chr1A_12502958	G/C	B	B	B	B	A	B	A	B	B	A	B	B	A	A	A	A	B	A	A	A	B	B	B	A	B	A	B	A	A	A	B	B	B	A	B	B	B	B	A	A	B	A	A	A	A	B	A	B
chr1A_12772617	T/C	B	B	B	B	A	B	A	B	B	A	B	B	A	A	A	A	B	A	A	A	B	B	B	A	B	A	B	A	A	A	B	B	B	A	B	B	B	B	A	A	B	A	A	A	A	B	A	B
chr1A_12818490	C/T	B	B	B	B	A	B	A	B	B	A	B	B	A	A	A	A	B	A	A	A	B	B	B	A	B	A	B	A	A	A	B	B	B	A	B	B	B	B	A	A	B	A	A	A	A	B	A	B
chr1A_12819443	C/T	B	B	B	B	A	B	A	B	B	A	B	B	A	A	A	A	B	A	A	A	B	B	B	A	B	A	B	A	A	A	B	B	B	A	B	B	B	B	A	A	B	A	A	A	A	B	A	B
chr1A_12835310	A/C	B	B	B	B	A	B	A	B	B	A	B	B	A	A	A	A	B	A	A	A	B	B	B	A	B	A	B	A	A	A	B	B	B	A	B	B	B	B	A	A	B	A	A	A	A	B	A	B
chr1A_12837543	A/C	B	B	B	B	A	B	-	B	B	A	B	B	A	A	A	A	B	A	A	A	B	B	B	-	B	A	B	A	A	A	B	B	B	A	B	B	B	B	A	A	B	A	A	A	A	B	A	B
chr1A_12837572	C/T	B	B	B	B	A	B	-	B	B	A	B	B	A	A	A	A	B	A	A	A	B	B	B	-	B	A	B	A	A	A	B	B	B	A	B	B	B	B	A	A	B	A	A	A	A	B	A	B
chr1A_12837583	C/T	B	B	B	B	A	B	-	B	B	A	B	B	A	A	A	A	B	A	A	A	B	B	B	-	B	A	B	A	A	A	B	B	B	A	B	B	B	B	A	A	B	A	A	A	A	B	A	B
chr1A_12837587	A/G	B	B	B	B	A	B	-	B	B	A	B	B	A	A	A	A	B	A	A	A	B	B	B	-	B	A	B	A	A	A	B	B	B	A	B	B	B	B	A	A	B	A	A	A	A	B	A	B
chr1A_12837599	G/A	B	B	B	B	A	B	-	B	B	A	B	B	A	A	A	A	B	A	A	A	B	B	B	-	B	A	B	A	A	A	B	B	B	A	B	B	B	B	A	A	B	A	A	A	A	B	A	B
chr1A_12837600	C/T	B	B	B	B	A	B	-	B	B	A	B	B	A	A	A	A	B	A	A	A	B	B	B	-	B	A	B	A	A	A	B	B	B	A	B	B	B	B	A	A	B	A	A	A	A	B	A	B
chr1A_12837613	A/C	B	B	B	B	A	B	-	B	B	A	B	B	A	A	A	A	B	A	A	A	B	B	B	-	B	A	B	A	A	A	B	B	B	A	B	B	B	B	A	A	B	A	A	A	A	B	A	B
chr1A_13767840	C/G	B	B	B	B	A	B	A	B	B	A	B	B	A	A	A	A	B	A	A	-	B	B	B	A	B	-	B	A	-	A	B	B	B	A	B	B	B	B	A	A	B	A	A	A	-	B	A	B
chr1A_13767855	T/C	B	B	B	B	A	B	A	B	B	A	B	B	A	A	A	A	B	A	A	-	B	B	B	A	B	-	B	A	-	A	B	B	B	A	B	B	B	B	A	A	B	A	A	A	-	B	A	B
chr1A_13829899	T/C	B	B	B	B	A	B	A	B	B	A	B	B	A	A	A	A	B	A	A	A	B	B	B	A	B	A	B	A	A	A	B	B	B	A	B	B	B	B	A	A	B	A	A	A	A	B	A	B
chr1A_13857646	T/C	B	B	B	B	A	B	A	B	B	A	B	B	A	A	A	A	B	A	A	A	B	B	B	A	B	A	B	A	A	A	B	B	B	A	B	B	B	B	A	A	B	A	A	A	A	B	A	B
chr1A_13880922	G/C	B	B	B	B	A	B	A	B	B	A	B	B	A	A	A	A	B	A	A	A	B	B	B	A	B	A	B	A	A	A	B	B	B	A	B	B	B	B	A	A	B	A	A	A	A	B	A	B
chr1A_13880925	G/A	B	B	B	B	A	B	A	B	B	A	B	B	A	A	A	A	B	A	A	A	B	B	B	A	B	A	B	A	A	A	B	B	B	A	B	B	B	B	A	A	B	A	A	A	A	B	A	B
chr1A_13880943	G/A	B	B	B	B	A	B	A	B	B	A	B	B	A	A	A	A	B	A	A	A	B	B	B	A	B	A	B	A	A	A	B	B	B	A	B	B	B	B	A	A	B	A	A	A	A	B	A	B
chr1A_13880981	G/A	B	B	B	B	A	B	A	B	B	A	B	B	A	A	A	A	B	A	A	A	B	B	B	A	B	A	B	A	A	A	B	B	B	A	B	B	B	B	A	A	B	A	A	A	A	B	A	B
chr1A_13940832	A/C	B	B	B	B	A	B	A	B	B	A	B	B	A	A	A	A	B	A	A	A	B	B	B	A	B	A	B	A	A	A	B	B	B	A	B	B	B	B	A	A	B	A	A	A	A	B	A	B
chr1A_13940881	G/C	B	B	B	B	A	B	A	B	B	A	B	B	A	A	A	A	B	A	A	A	B	B	B	A	B	A	B	A	A	A	B	B	B	A	B	B	B	B	A	A	B	A	A	A	A	B	A	B
chr1A_13940942	G/A	B	B	B	B	A	B	A	B	B	A	B	B	-	A	A	A	B	A	A	A	B	B	B	A	B	A	B	A	A	A	B	B	B	A	B	B	B	B	A	A	B	A	A	A	A	B	A	B
chr1A_13940974	A/G	B	B	B	B	A	B	A	B	B	A	B	B	-	A	A	A	B	A	A	A	B	B	B	A	B	A	B	A	A	A	B	B	B	A	B	B	B	B	A	A	B	A	A	A	A	B	A	B
chr1A_13971841	G/A	B	B	B	B	A	B	A	B	B	A	B	B	-	A	A	A	B	A	A	A	B	B	B	A	B	A	B	A	A	A	B	B	B	A	B	B	B	B	A	A	B	A	A	A	A	B	A	B
chr1A_13971844	T/C	B	B	B	B	A	B	A	B	B	A	B	B	-	A	A	A	B	A	A	A	B	B	B	A	B	A	B	A	A	A	B	B	B	A	B	B	B	B	A	A	B	A	A	A	A	B	A	B
chr1A_13971883	C/T	B	B	B	B	A	B	A	B	B	A	B	B	-	A	A	A	B	A	A	A	B	B	B	A	B	A	B	A	A	A	B	B	B	A	B	B	B	B	A	A	B	A	A	A	A	B	A	B
chr1A_17014796	T/C	B	B	B	B	A	B	A	B	B	A	B	B	A	A	B	A	B	A	A	A	B	B	B	A	A	A	B	A	B	A	B	B	B	A	B	B	B	B	A	A	B	A	B	A	B	B	B	B
chr1A_17014835	T/C	B	B	B	B	A	B	A	B	B	A	B	B	A	A	B	A	B	A	A	A	B	B	B	A	A	A	B	A	B	A	B	B	B	A	B	B	B	B	A	A	B	A	B	A	B	B	B	B
chr1A_17014844	T/C	B	B	B	B	A	B	A	B	B	A	B	B	A	A	B	A	B	A	A	A	B	B	B	A	A	A	B	A	B	A	B	B	B	A	B	B	B	B	A	A	B	A	B	A	B	B	B	B
chr1A_17103652	C/T	B	B	B	B	A	B	A	B	B	A	B	B	A	A	B	A	B	A	A	A	B	B	B	A	A	A	B	A	B	A	B	B	B	A	B	B	B	B	A	A	B	A	B	A	B	B	B	B
chr1A_17242901	G/C	B	B	B	B	A	B	A	B	B	A	B	B	A	A	B	A	B	A	A	A	B	B	B	A	A	A	B	A	B	A	B	B	B	A	B	B	B	B	A	A	B	A	B	A	B	B	B	B
chr1A_17242921	T/A	B	B	B	B	A	B	A	B	B	A	B	B	A	A	B	A	B	A	A	A	B	B	B	A	A	A	B	A	B	A	B	B	B	A	B	B	B	B	A	A	B	A	B	A	B	B	B	B
chr1A_17744559	A/G	B	B	B	B	A	B	A	B	B	A	B	B	A	A	B	A	B	A	A	A	B	B	B	A	A	A	B	A	B	A	B	B	B	A	B	B	B	B	A	A	B	A	B	A	B	B	B	B
chr1A_17748028	C/T	B	B	B	B	A	B	A	B	B	A	B	B	A	A	B	A	B	A	A	A	B	B	B	A	A	A	B	A	B	A	B	B	B	A	B	B	B	B	A	A	B	A	B	A	B	B	B	B
chr1A_17748040	G/A	B	B	B	B	A	B	A	B	B	A	B	B	A	A	B	A	B	A	A	A	B	B	B	A	A	A	B	A	B	A	B	B	B	A	B	B	B	B	A	A	B	A	B	A	B	B	B	B
chr1A_17748046	G/A	B	B	B	B	A	B	A	B	B	A	B	B	A	A	B	A	B	A	A	A	B	B	B	A	A	A	B	A	B	A	B	B	B	A	B	B	B	B	A	A	B	A	B	A	B	B	B	B
chr1A_17748049	G/A	B	B	B	B	A	B	A	B	B	A	B	B	A	A	B	A	B	A	A	A	B	B	B	A	A	A	B	A	B	A	B	B	B	A	B	B	B	B	A	A	B	A	B	A	B	B	B	B
chr1A_17748054	G/A	B	B	B	B	A	B	A	B	B	A	B	B	A	A	B	A	B	A	A	A	B	B	B	A	A	A	B	A	B	A	B	B	B	A	B	B	B	B	A	A	B	A	B	A	B	B	B	B
chr1A_17748058	G/A	B	B	B	B	A	B	A	B	B	A	B	B	A	A	B	A	B	A	A	A	B	B	B	A	A	A	B	A	B	A	B	B	B	A	B	B	B	B	A	A	B	A	B	A	B	B	B	B
chr1A_17748066	G/A	B	B	B	B	A	B	A	B	B	A	B	B	A	A	B	A	B	A	A	A	B	B	B	A	A	A	B	A	B	A	B	B	B	A	B	B	B	B	A	A	B	A	B	A	B	B	B	B
chr1A_17748067	C/G	B	B	B	B	A	B	A	B	B	A	B	B	A	A	B	A	B	A	A	A	B	B	B	A	A	A	B	A	B	A	B	B	B	A	B	B	B	B	A	A	B	A	B	A	B	B	B	B
chr1A_17748083	C/T	B	B	B	B	A	B	A	B	B	A	B	B	A	A	B	A	B	A	A	A	B	B	B	A	A	A	B	A	B	A	B	B	B	A	B	B	B	B	A	A	B	A	B	A	B	B	B	B
chr1A_17748096	A/G	B	B	B	B	A	B	A	B	B	A	B	B	A	A	B	A	B	A	A	A	B	B	B	A	A	A	B	A	B	A	B	B	B	A	B	B	B	B	A	A	B	A	B	A	B	B	B	B
chr1A_17748100	C/T	B	B	B	B	A	B	A	B	B	A	B	B	A	A	B	A	B	A	A	A	B	B	B	A	A	A	B	A	B	A	B	B	B	A	B	B	B	B	A	A	B	A	B	A	B	B	B	B
chr1A_17784486	T/C	B	B	B	B	A	B	A	B	B	A	B	B	A	A	B	A	B	A	A	A	B	B	B	A	A	A	B	A	B	A	B	B	B	A	B	B	B	B	A	A	B	A	B	A	B	B	B	B
chr1A_18292928	G/A	B	B	B	B	A	B	A	B	B	A	B	B	A	A	B	A	B	A	A	A	B	B	B	A	A	A	B	A	B	A	B	B	B	A	B	B	B	B	A	A	B	A	B	A	B	B	B	B
chr1A_18306544	G/A	B	B	B	B	A	B	A	B	B	A	B	B	A	A	B	A	B	A	A	A	B	B	B	A	A	A	B	A	B	A	B	B	B	A	B	B	-	B	A	A	B	A	B	A	B	B	B	B
chr1A_18306552	C/A	B	B	B	B	A	B	A	B	B	A	B	B	A	A	B	A	B	A	A	A	B	B	B	A	A	A	B	A	B	A	B	B	B	A	B	B	-	B	A	A	B	A	B	A	B	B	B	B
chr1A_18309974	G/A	B	B	B	B	A	B	A	B	B	A	B	B	A	A	B	A	B	A	A	A	B	B	B	A	A	A	B	A	B	A	B	B	B	A	B	B	-	B	A	A	B	A	B	A	B	B	B	B
chr1A_18309977	T/C	B	B	B	B	A	B	A	B	B	A	B	B	A	A	B	A	B	A	A	A	B	B	B	A	A	A	B	A	B	A	B	B	B	A	B	B	-	B	A	A	B	A	B	A	B	B	B	B
chr1A_18309983	G/A	B	B	B	B	A	B	A	B	B	A	B	B	A	A	B	A	B	A	A	A	B	B	B	A	A	A	B	A	B	A	B	B	B	A	B	B	-	B	A	A	B	A	B	A	B	B	B	B
chr1A_20158756	C/G	B	B	B	B	A	B	A	B	B	A	B	B	A	A	B	A	B	A	A	-	B	B	B	A	A	A	B	A	B	A	B	B	B	A	B	B	A	B	A	A	B	A	B	A	B	B	B	B
chr1A_20158766	G/T	B	B	B	B	A	B	A	B	B	A	B	B	A	A	B	A	B	A	A	-	B	B	B	A	A	A	B	A	B	A	B	B	B	A	B	B	A	B	A	A	B	A	B	A	B	B	B	B
chr1A_20158774	G/A	B	B	B	B	A	B	A	B	B	A	B	B	A	A	B	A	B	A	A	-	B	B	B	A	A	A	B	A	B	A	B	B	B	A	B	B	A	B	A	A	B	A	B	A	B	B	B	B
chr1A_20237406	G/A	B	B	B	B	A	B	A	B	B	A	B	B	A	A	B	A	B	A	A	B	B	B	B	A	A	A	B	A	B	A	B	B	B	A	B	B	A	B	A	A	A	A	B	A	B	B	B	B
chr1A_20237500	C/T	B	B	B	B	A	B	A	B	B	A	B	B	A	A	B	A	B	A	A	B	B	B	B	A	A	A	B	A	B	A	B	B	B	A	B	B	A	B	A	A	A	A	B	A	B	B	B	B
chr1A_20281823	G/T	B	B	B	B	A	B	A	B	B	A	B	B	A	A	B	A	B	A	A	B	B	B	B	A	A	A	B	A	B	A	B	B	B	A	B	B	A	B	A	A	A	A	B	A	B	B	B	B
chr1A_20282362	T/G	B	B	B	B	A	B	A	B	B	A	B	B	A	A	B	A	B	A	A	B	B	B	B	A	A	A	B	A	B	A	B	B	B	A	B	B	A	B	A	A	A	A	B	A	B	B	B	B
chr1A_20282371	T/C	B	B	B	B	A	B	A	B	B	A	B	B	A	A	B	A	B	A	A	B	B	B	B	A	A	A	B	A	B	A	B	B	B	A	B	B	A	B	A	A	A	A	B	A	B	B	B	B
chr1A_20810732	C/T	B	B	B	B	A	B	A	B	B	A	B	B	A	A	B	A	B	A	A	B	B	B	B	A	A	A	B	A	B	A	B	B	B	A	B	B	A	B	A	A	A	A	B	A	B	B	B	B
chr1A_20893706	T/C	B	B	B	B	A	B	A	B	B	A	B	B	A	A	B	A	B	A	A	B	B	B	B	A	A	A	B	A	B	A	B	B	B	A	B	B	A	B	A	A	A	A	B	A	B	B	B	B
chr1A_20896557	A/C	B	B	B	B	A	B	A	B	B	A	B	B	A	A	B	A	B	A	A	B	B	B	B	A	A	A	B	A	B	A	B	B	B	A	B	B	A	B	A	A	A	A	B	A	B	B	B	B
chr1A_20896559	T/A	B	B	B	B	A	B	A	B	B	A	B	B	A	A	B	A	B	A	A	B	B	B	B	A	A	A	B	A	B	A	B	B	B	A	B	B	A	B	A	A	A	A	B	A	B	B	B	B
chr1A_20896561	A/T	B	B	B	B	A	B	A	B	B	A	B	B	A	A	B	A	B	A	A	B	B	B	B	A	A	A	B	A	B	A	B	B	B	A	B	B	A	B	A	A	A	A	B	A	B	B	B	B
chr1A_20898169	G/C	B	B	B	B	A	B	A	B	B	A	B	B	A	A	B	A	B	A	A	B	B	B	B	A	A	A	B	A	B	A	B	B	B	A	B	B	A	B	A	A	A	A	B	A	B	B	B	B
chr1A_21085569	T/C	B	B	B	B	A	B	-	B	B	A	B	B	A	-	B	-	B	A	A	B	B	B	B	A	A	A	B	-	B	A	B	B	B	A	B	B	A	B	A	A	A	A	B	A	B	B	B	B
chr1A_21085615	C/G	B	B	B	B	A	B	-	B	B	A	B	B	A	-	B	-	B	A	A	B	B	B	B	A	A	A	B	-	B	A	B	B	B	A	B	B	A	B	A	A	A	A	B	A	B	B	B	B
chr1A_21566011	A/G	B	B	B	B	A	B	-	B	B	A	B	B	A	A	B	-	B	A	A	B	B	B	B	A	A	A	B	-	B	A	B	B	B	A	B	B	A	B	A	A	A	A	B	A	B	B	B	B
chr1A_21611592	C/G	B	B	B	B	A	B	A	B	B	A	B	B	A	A	B	A	B	A	A	B	B	B	B	A	A	A	B	A	B	A	B	B	B	A	B	B	A	B	A	A	A	A	B	A	B	B	B	B
chr1A_21611593	A/G	B	B	B	B	A	B	A	B	B	A	B	B	A	A	B	A	B	A	A	B	B	B	B	A	A	A	B	A	B	A	B	B	B	A	B	B	A	B	A	A	A	A	B	A	B	B	B	B
chr1A_21611969	T/G	B	B	B	B	A	B	A	B	B	A	B	B	A	A	B	A	B	A	A	B	B	B	B	A	A	A	B	A	B	A	B	B	B	A	B	B	A	B	A	A	A	A	B	A	B	B	B	B
chr1A_21612017	C/T	B	B	B	B	A	B	A	B	B	A	B	B	A	A	B	A	B	A	A	B	B	B	B	A	A	A	B	A	B	A	B	B	B	A	B	B	A	B	A	A	A	A	B	A	B	B	B	B
chr1A_21612035	G/A	B	B	B	B	A	B	A	B	B	A	B	B	A	A	B	A	B	A	A	B	B	B	B	A	A	A	B	A	B	A	B	B	B	A	B	B	A	B	A	A	A	A	B	A	B	B	B	B
chr1A_21638626	A/G	B	B	B	B	A	B	A	B	B	A	B	B	A	A	B	A	B	A	A	B	B	B	B	A	A	A	B	A	B	A	B	B	B	A	B	B	A	B	A	A	A	A	B	A	B	B	B	B
chr1A_21645301	G/A	B	B	B	B	A	B	A	B	B	A	B	B	A	A	B	A	B	A	A	B	B	B	B	A	A	A	B	A	B	A	B	B	B	A	B	B	A	B	A	A	A	A	B	A	B	B	B	B
chr1A_21645310	A/G	B	B	B	B	A	B	A	B	B	A	B	B	A	A	B	A	B	A	A	B	B	B	B	A	A	A	B	A	B	A	B	B	B	A	B	B	A	B	A	A	A	A	B	A	B	B	B	B
chr1A_21674684	G/T	B	B	B	B	A	B	A	B	B	A	B	B	A	A	B	A	B	A	A	B	B	B	B	A	A	A	B	A	B	A	B	B	B	A	B	B	A	B	A	A	A	A	B	A	B	B	B	B
chr1A_21761548	G/T	B	B	B	B	A	B	A	B	B	A	B	B	A	A	B	A	B	A	A	B	B	B	B	A	A	A	B	A	B	A	B	B	B	A	B	B	A	B	A	A	A	A	B	A	B	B	B	B
chr1A_21761549	A/C	B	B	B	B	A	B	A	B	B	A	B	B	A	A	B	A	B	A	A	B	B	B	B	A	A	A	B	A	B	A	B	B	B	A	B	B	A	B	A	A	A	A	B	A	B	B	B	B
chr1A_21761556	A/G	B	B	B	B	A	B	A	B	B	A	B	B	A	A	B	A	B	A	A	B	B	B	B	A	A	A	B	A	B	A	B	B	B	A	B	B	A	B	A	A	A	A	B	A	B	B	B	B
chr1A_21761575	A/T	B	B	B	B	A	B	A	B	B	A	B	B	A	A	B	A	B	A	A	B	B	B	B	A	A	A	B	A	B	A	B	B	B	A	B	B	A	B	A	A	A	A	B	A	B	B	B	B
chr1A_21864130	T/C	B	B	B	B	A	B	A	B	B	A	B	B	A	A	B	A	B	A	A	B	B	B	B	A	A	A	B	A	B	A	B	B	B	A	B	B	A	B	A	A	A	A	B	A	B	B	B	B
chr1A_21864139	G/A	B	B	B	B	A	B	A	B	B	A	B	B	A	A	B	A	B	A	A	B	B	B	B	A	A	A	B	A	B	A	B	B	B	A	B	B	A	B	A	A	A	A	B	A	B	B	B	B
chr1A_21864174	G/A	B	B	B	B	A	B	A	B	B	A	B	B	A	A	B	A	B	A	A	B	B	B	B	A	A	A	B	A	B	A	B	B	B	A	B	B	A	B	A	A	A	A	B	A	B	B	B	B
chr1A_21864943	C/T	B	B	B	B	A	B	A	B	B	A	B	B	A	A	B	A	B	A	A	B	B	B	B	A	A	A	B	A	B	A	B	B	B	A	B	B	A	B	A	A	A	A	B	A	B	B	B	B
chr1A_21864947	G/A	B	B	B	B	A	B	A	B	B	A	B	B	A	A	B	A	B	A	A	B	B	B	B	A	A	A	B	A	B	A	B	B	B	A	B	B	A	B	A	A	A	A	B	A	B	B	B	B
chr1A_21864960	G/C	B	B	B	B	A	B	A	B	B	A	B	B	A	A	B	A	B	A	A	B	B	B	B	A	A	A	B	A	B	A	B	B	B	A	B	B	A	B	A	A	A	A	B	A	B	B	B	B
chr1A_22039159	G/A	B	B	B	B	A	B	A	B	B	A	B	B	A	A	B	A	B	A	A	B	B	B	B	A	A	A	B	A	B	A	B	B	B	A	B	B	A	B	A	A	A	A	B	A	B	B	B	B
chr1A_22039266	T/C	B	B	B	B	A	B	A	B	B	A	B	B	A	A	B	A	B	A	A	B	B	B	B	A	A	A	B	A	B	A	B	B	B	A	B	B	A	B	A	A	A	A	B	A	B	B	B	B
chr1A_22043550	T/G	B	B	B	B	A	B	A	B	B	A	B	B	A	A	B	A	B	A	A	B	B	B	B	A	A	A	B	A	B	A	B	B	B	A	B	B	A	B	A	A	A	A	B	A	B	B	B	B
chr1A_22047070	C/G	B	B	B	B	A	B	A	B	B	A	B	B	A	A	B	A	B	A	A	B	B	B	B	A	A	A	B	A	B	A	B	B	B	A	B	B	A	B	A	A	A	A	B	A	B	B	B	B
chr1A_22247496	T/A	B	B	B	B	A	B	A	B	B	A	B	B	A	A	B	A	B	A	A	B	B	B	B	A	A	A	B	A	B	A	B	B	B	A	B	B	A	B	A	A	A	A	B	A	B	B	B	B
chr1A_22266415	T/A	B	B	B	B	A	B	A	B	B	A	B	B	A	A	B	A	B	A	A	B	B	B	B	A	A	A	B	A	B	A	B	B	B	A	B	B	A	B	A	A	A	A	B	A	B	B	B	B
chr1A_22266420	A/G	B	B	B	B	A	B	A	B	B	A	B	B	A	A	B	A	B	A	A	B	B	B	B	A	A	A	B	A	B	A	B	B	B	A	B	B	A	B	A	A	A	A	B	A	B	B	B	B
chr1A_22299695	T/A	B	B	B	B	A	B	A	B	B	A	B	B	A	A	B	A	B	A	A	B	B	B	B	A	A	A	B	A	B	A	B	B	B	A	B	B	A	B	A	A	A	A	B	A	B	B	B	B
chr1A_22299742	C/T	B	B	B	B	A	B	A	B	B	A	B	B	A	A	B	A	B	A	A	B	B	B	B	A	A	A	B	A	B	A	B	B	B	A	B	B	A	B	A	A	A	A	B	A	B	B	B	B
chr1A_22331361	C/T	B	B	B	B	A	B	A	B	B	A	B	B	A	A	B	A	B	A	A	B	B	B	B	A	A	A	B	A	B	A	B	B	B	A	B	B	A	B	A	A	A	A	B	A	B	B	B	B
chr1A_22331367	C/A	B	B	B	B	A	B	A	B	B	A	B	B	A	A	B	A	B	A	A	B	B	B	B	A	A	A	B	A	B	A	B	B	B	A	B	B	A	B	A	A	A	A	B	A	B	B	B	B
chr1A_22332581	T/A	B	B	B	B	A	B	A	B	B	A	B	B	A	A	B	A	B	A	A	B	B	B	B	A	A	A	B	A	B	A	B	B	B	A	B	B	A	B	A	A	A	A	B	A	B	B	B	B
chr1A_22332621	C/G	B	B	B	B	A	B	A	B	B	A	B	B	A	A	B	A	B	A	A	B	B	B	B	A	A	A	B	A	B	A	B	B	B	A	B	B	A	B	A	A	A	A	B	A	B	B	B	B
chr1A_22333218	A/G	B	B	B	B	A	B	A	B	B	A	B	B	A	A	B	A	B	A	A	B	B	B	B	A	A	A	B	A	B	A	B	B	B	A	B	B	A	B	A	A	A	A	B	A	B	B	B	B
chr1A_22463422	A/G	B	B	B	B	A	B	A	B	B	A	B	B	A	A	B	A	B	A	A	B	B	B	B	A	A	A	B	A	B	A	B	B	B	A	B	B	A	B	A	A	A	A	B	A	B	B	B	B
chr1A_22463455	T/C	B	B	B	B	A	B	A	B	B	A	B	B	A	A	B	A	B	A	A	B	B	B	B	A	A	A	B	A	B	A	B	B	B	A	B	B	A	B	A	A	A	A	B	A	B	B	B	B
chr1A_22463469	T/C	B	B	B	B	A	B	A	B	B	A	B	B	A	A	B	A	B	A	A	B	B	B	B	A	A	A	B	A	B	A	B	B	B	A	B	B	A	B	A	A	A	A	B	A	B	B	B	B
chr1A_22486212	C/T	B	B	B	B	A	B	A	B	B	A	B	B	A	A	B	A	B	A	A	B	B	B	B	A	A	A	B	A	B	A	B	B	B	A	B	B	A	B	A	A	A	A	B	A	B	B	B	B
chr1A_22557562	T/G	B	B	B	B	A	-	A	B	B	A	B	B	A	A	B	A	B	A	A	B	B	-	-	A	A	A	B	A	B	A	B	B	B	A	B	B	A	B	A	A	A	A	B	A	B	B	B	B
chr1A_22557575	C/A	B	B	B	B	A	-	A	B	B	A	B	B	A	A	B	A	B	A	A	B	B	-	-	A	A	A	B	A	B	A	B	B	B	A	B	B	A	B	A	A	A	A	B	A	B	B	B	B
chr1A_22557591	C/T	B	B	B	B	A	-	A	B	B	A	B	B	A	A	B	A	B	A	A	B	B	-	-	A	A	A	B	A	B	A	B	B	B	A	B	B	A	B	A	A	A	A	B	A	B	B	B	B
chr1A_22613211	A/T	B	B	A	B	A	A	A	B	-	A	B	B	A	A	B	A	-	A	A	B	B	A	-	A	A	A	A	A	B	A	B	B	B	A	B	B	A	B	A	A	A	A	B	A	B	A	B	B
chr1A_22613225	C/T	B	B	A	B	A	A	A	B	-	A	B	B	A	A	B	A	-	A	A	B	B	A	-	A	A	A	A	A	B	A	B	B	B	A	B	B	A	B	A	A	A	A	B	A	B	A	B	B
chr1A_22613235	C/A	B	B	A	B	A	A	A	B	-	A	B	B	A	A	B	A	-	A	A	B	B	A	-	A	A	A	A	A	B	A	B	B	B	A	B	B	A	B	A	A	A	A	B	A	B	A	B	B
chr1A_22652361	G/T	B	B	A	B	A	A	A	B	-	A	B	B	A	A	B	A	-	A	A	B	B	A	-	A	A	A	A	A	B	A	B	B	B	A	B	B	A	B	A	A	A	A	B	A	B	A	B	B
chr1A_23576160	G/A	B	B	-	B	A	B	-	B	-	A	-	B	A	A	B	A	-	A	A	B	B	B	-	A	A	A	B	A	B	A	B	B	A	A	B	B	A	A	A	A	A	A	B	A	B	-	B	B
chr1A_23576221	G/A	B	B	-	B	A	B	-	B	-	A	-	B	A	A	B	A	-	A	A	B	B	B	-	A	A	A	B	A	B	A	B	B	A	A	B	B	A	A	A	A	A	A	B	A	B	-	B	B
chr1A_23603053	C/A	B	B	-	B	A	B	-	B	-	A	-	B	A	A	B	A	-	A	A	B	B	B	-	A	A	A	B	A	B	A	B	B	A	A	B	B	A	A	A	A	A	A	B	A	B	B	B	B
chr1A_23603064	C/T	B	B	-	B	A	B	-	B	-	A	-	B	A	A	B	A	-	A	A	B	B	B	-	A	A	A	B	A	B	A	B	B	A	A	B	B	A	A	A	A	A	A	B	A	B	B	B	B
chr1A_23628955	G/A	B	B	-	B	A	B	A	B	-	A	-	B	A	A	B	A	-	A	A	B	B	B	-	A	A	A	B	A	B	A	B	B	A	A	B	B	A	A	A	A	A	A	B	A	B	B	B	B
chr1A_23714609	A/C	B	B	-	B	A	B	A	B	B	A	-	B	A	A	B	A	-	A	A	B	B	B	-	A	A	A	B	A	B	A	B	B	A	A	B	B	A	A	A	A	A	A	B	A	B	B	B	B
chr1A_23714610	G/A	B	B	-	B	A	B	A	B	B	A	-	B	A	A	B	A	-	A	A	B	B	B	-	A	A	A	B	A	B	A	B	B	A	A	B	B	A	A	A	A	A	A	B	A	B	B	B	B
chr1A_23714621	C/A	B	B	-	B	A	B	A	B	B	A	-	B	A	A	B	A	-	A	A	B	B	B	-	A	A	A	B	A	B	A	B	B	A	A	B	B	A	A	A	A	A	A	B	A	B	B	B	B
chr1A_23714638	C/A	B	B	-	B	A	B	A	B	B	A	-	B	A	A	B	A	-	A	A	B	B	B	B	A	A	A	B	A	B	A	B	B	A	A	B	B	A	A	A	A	A	A	B	A	B	B	B	B
chr1A_23819286	C/T	B	B	-	B	A	B	A	B	B	A	-	B	A	A	B	A	-	A	A	B	B	B	B	A	A	A	B	A	B	A	B	B	A	A	B	B	A	A	A	A	A	A	B	A	B	B	B	B
chr1A_23852613	T/C	B	B	B	B	A	B	A	B	B	A	B	B	A	A	B	A	B	A	A	B	B	B	B	A	A	A	B	A	B	A	B	B	A	A	B	B	A	A	A	A	A	A	B	A	B	B	B	B
chr1A_23852636	G/A	B	B	B	B	A	B	A	B	B	A	B	B	A	A	B	A	B	A	A	B	B	B	B	A	A	A	B	A	B	A	B	B	A	A	B	B	A	A	A	A	A	A	B	A	B	B	B	B
chr1A_23852653	T/C	B	B	B	B	A	B	A	B	B	A	B	B	A	A	B	A	B	A	A	B	B	B	B	A	A	A	B	A	B	A	B	B	A	A	B	B	A	A	A	A	A	A	B	A	B	B	B	B
chr1A_24077988	A/G	B	B	B	B	A	B	A	B	B	A	B	B	A	A	B	A	B	A	A	B	B	B	B	A	A	A	B	A	B	A	B	B	A	A	B	B	A	A	A	A	A	A	B	A	B	B	B	B
chr1A_24130749	A/G	B	B	B	B	A	B	A	B	B	A	B	B	A	A	B	A	B	A	A	B	B	B	B	A	A	A	B	A	B	A	B	B	A	A	B	B	A	A	A	A	A	A	B	A	B	B	B	B
chr1A_24137654	G/A	B	B	B	B	A	B	A	B	B	A	B	B	A	A	B	A	B	A	A	B	B	B	B	A	A	A	B	A	B	A	B	B	A	A	B	B	A	A	A	A	A	A	B	A	B	B	B	B
chr1A_24152396	C/T	B	B	B	B	A	B	A	B	B	A	B	B	A	A	B	A	B	A	A	B	B	B	B	A	A	A	B	A	B	A	B	B	A	A	B	B	A	A	A	A	A	A	B	A	B	B	B	-
chr1A_24826522	A/G	B	B	B	B	A	B	A	B	B	A	B	B	A	A	B	A	B	A	A	B	B	B	B	A	A	A	B	A	B	A	B	B	A	A	B	B	A	A	A	A	A	A	B	A	B	B	B	A
chr1A_25485485	C/T	B	B	B	B	A	B	A	B	B	A	B	B	A	A	B	A	B	A	A	B	B	B	B	A	A	A	B	A	B	A	B	B	A	A	B	B	A	A	A	A	A	A	B	A	B	B	B	A
chr1A_25548409	A/C	B	B	B	B	A	B	A	B	B	A	B	B	A	A	B	A	B	A	A	B	B	B	B	A	A	A	B	A	B	A	B	B	A	A	B	B	A	A	A	A	A	A	B	A	B	B	B	A
chr1A_25562931	G/A	B	B	B	B	A	B	A	B	B	A	B	B	A	A	B	A	B	A	A	B	B	B	B	A	A	A	B	A	B	A	B	B	A	A	B	B	A	A	A	A	A	A	B	A	B	B	B	A
chr1A_25562936	A/T	B	B	B	B	A	B	A	B	B	A	B	B	A	A	B	A	B	A	A	B	B	B	B	A	A	A	B	A	B	A	B	B	A	A	B	B	A	A	A	A	A	A	B	A	B	B	B	A
chr1A_25562984	T/C	B	B	B	B	A	B	A	B	B	A	B	B	A	A	B	A	B	A	A	B	B	B	B	A	A	A	B	A	B	A	B	B	A	A	B	B	A	A	A	A	A	A	B	A	B	B	B	A
chr1A_25565399	C/G	B	B	B	B	A	B	A	B	B	A	B	B	A	A	B	A	B	A	A	B	B	B	B	A	A	A	B	A	B	A	B	B	A	A	B	B	A	A	A	A	A	A	B	A	B	B	B	A
chr1A_25565411	T/C	B	B	B	B	A	B	A	B	B	A	B	B	A	A	B	A	B	A	A	B	B	B	B	A	A	A	B	A	B	A	B	B	A	A	B	B	A	A	A	A	A	A	B	A	B	B	B	A
chr1A_25570987	C/T	B	B	B	B	A	B	A	B	B	A	B	B	A	A	B	A	B	A	A	B	B	B	B	A	A	A	B	A	B	A	B	B	A	A	B	B	A	A	A	A	A	A	B	A	B	B	B	A
chr1A_25725731	G/A	B	B	B	B	A	B	A	B	B	A	B	B	A	A	B	A	B	A	A	B	B	B	B	A	A	A	B	A	B	A	B	B	A	A	B	B	A	A	A	A	A	A	B	A	B	B	B	A
chr1A_25725767	G/C	B	B	B	B	A	B	A	B	B	A	B	B	A	A	B	A	B	A	A	B	B	B	B	A	A	A	B	A	B	A	B	B	A	A	B	B	A	A	A	A	A	A	B	A	B	B	B	A
chr1A_25804508	G/A	B	B	B	B	A	B	A	B	B	A	B	B	A	A	B	A	B	A	A	B	B	B	B	A	A	A	B	A	B	A	B	B	A	A	B	B	A	A	A	A	A	A	B	A	B	B	B	A
chr1A_25804599	A/G	B	B	B	B	A	B	A	B	B	A	B	B	A	A	B	A	B	A	A	B	B	B	B	A	A	A	B	A	B	A	B	B	A	A	B	B	A	A	A	A	A	A	B	A	B	B	B	A
chr1A_25937560	C/G	B	B	B	B	A	B	A	B	B	A	B	B	A	A	B	A	B	A	A	B	B	B	B	A	A	A	B	A	B	A	B	B	A	A	B	B	A	A	A	A	A	A	B	A	B	B	B	A
chr1A_25939076	A/T	B	B	B	B	A	B	A	B	B	A	B	B	A	A	B	A	B	A	A	B	B	B	B	A	A	A	B	A	B	A	B	B	A	A	B	B	A	A	A	A	A	A	B	A	B	B	B	A
chr1A_26016338	C/A	B	B	B	B	A	B	A	B	B	A	B	B	A	A	B	A	B	A	A	B	B	B	B	A	A	A	B	A	B	A	B	B	A	A	B	B	A	A	A	A	A	A	B	A	B	B	B	A
chr1A_26050932	G/T	B	B	B	B	A	B	A	B	B	A	B	B	A	A	B	A	B	A	A	B	B	B	B	A	A	A	B	A	B	A	B	B	A	A	B	B	A	A	A	A	A	A	B	A	B	B	B	A
chr1A_26245972	G/A	B	B	B	B	A	B	A	B	B	A	B	B	A	A	B	A	B	A	A	B	B	B	B	A	A	A	B	A	B	A	B	B	A	A	B	B	A	A	A	A	A	A	B	A	B	B	B	A
chr1A_26246419	C/T	B	B	B	B	A	B	A	B	B	A	B	B	A	A	B	A	B	A	A	B	B	B	B	A	A	A	B	A	B	A	B	B	A	A	B	B	A	A	A	A	A	A	B	A	B	B	B	A
chr1A_26318712	C/A	B	B	B	B	A	B	A	B	B	A	B	B	A	A	B	A	B	A	A	B	B	B	B	A	A	A	B	A	B	A	B	B	A	A	B	B	A	A	A	A	A	A	B	A	B	B	B	A
chr1A_26387481	C/T	B	B	B	B	A	B	A	B	B	A	B	B	A	A	B	A	B	A	A	B	B	B	B	A	A	A	B	A	B	A	B	B	A	A	B	B	A	A	A	A	A	A	B	A	B	B	B	A
chr1A_26528381	C/T	B	B	B	B	A	B	A	B	B	A	B	B	A	A	B	A	B	A	A	B	B	B	B	A	A	A	B	A	B	A	B	B	A	A	B	B	A	A	A	A	A	A	B	A	B	B	B	A
chr1A_26528552	C/T	B	B	B	B	A	B	A	B	B	A	B	B	A	A	B	A	B	A	A	B	B	B	B	A	A	A	B	A	B	A	B	B	A	A	B	B	A	A	A	A	A	A	B	A	B	B	B	A
chr1A_26537462	T/C	B	B	B	B	A	B	A	B	B	A	B	B	A	A	B	A	B	A	A	B	B	B	B	A	A	A	B	A	B	A	B	B	A	A	B	B	A	A	A	A	A	A	B	A	B	B	B	A
chr1A_26537472	G/A	B	B	B	B	A	B	A	B	B	A	B	B	A	A	B	A	B	A	A	B	B	B	B	A	A	A	B	A	B	A	B	B	A	A	B	B	A	A	A	A	A	A	B	A	B	B	B	A
chr1A_26537491	G/A	B	B	B	B	A	B	A	B	B	A	B	B	A	A	B	A	B	A	A	B	B	B	B	A	A	A	B	A	B	A	B	B	A	A	B	B	A	A	A	A	A	A	B	A	B	B	B	A
chr1A_26537492	C/T	B	B	B	B	A	B	A	B	B	A	B	B	A	A	B	A	B	A	A	B	B	B	B	A	A	A	B	A	B	A	B	B	A	A	B	B	A	A	A	A	A	A	B	A	B	B	B	A
chr1A_26539660	G/A	B	B	B	B	A	B	A	B	B	A	B	B	A	A	B	A	B	A	A	B	B	B	B	A	A	A	B	A	B	A	B	B	A	A	B	B	A	A	A	A	A	A	B	A	B	B	B	A
chr1A_26595917	G/A	B	B	B	B	A	B	A	B	B	A	B	B	A	A	B	A	B	A	A	B	B	B	B	A	A	A	B	A	B	A	B	B	A	A	B	B	A	A	A	A	A	A	B	A	B	B	B	A
chr1A_26595930	C/T	B	B	B	B	A	B	A	B	B	A	B	B	A	A	B	A	B	A	A	B	B	B	B	A	A	A	B	A	B	A	B	B	A	A	B	B	A	A	A	A	A	A	B	A	B	B	B	A
chr1A_26598468	C/A	B	B	B	B	A	B	A	B	B	A	B	B	A	A	B	A	B	A	A	B	B	B	B	A	A	A	B	A	B	A	B	B	A	A	B	B	A	A	A	A	A	A	B	A	B	B	B	A
chr1A_26598477	G/C	B	B	B	B	A	B	A	B	B	A	B	B	A	A	B	A	B	A	A	B	B	B	B	A	A	A	B	A	B	A	B	B	A	A	B	B	A	A	A	A	A	A	B	A	B	B	B	A
chr1A_26598498	C/T	B	B	B	B	A	B	A	B	B	A	B	B	A	A	B	A	B	A	A	B	B	B	B	A	A	A	B	A	B	A	B	B	A	A	B	B	A	A	A	A	A	A	B	A	B	B	B	A
chr1A_26659743	C/T	B	B	B	B	A	B	A	B	B	A	B	B	A	A	B	A	B	A	A	B	B	B	B	A	A	A	B	A	B	A	B	B	A	A	B	B	A	A	A	A	A	A	B	A	B	B	B	A
chr1A_26683254	A/G	B	B	B	B	A	B	A	B	B	A	B	B	A	A	B	A	B	A	A	B	B	B	B	A	A	A	B	A	B	A	B	B	A	A	B	B	A	A	A	A	A	A	B	A	B	B	B	A
chr1A_26683284	G/T	B	B	B	B	A	B	A	B	B	A	B	B	A	A	B	A	B	A	A	B	B	B	B	A	A	A	B	A	B	A	B	B	A	A	B	B	A	A	A	A	A	A	B	A	B	B	B	A
chr1A_26683303	G/A	B	B	B	B	A	B	A	B	B	A	B	B	A	A	B	A	B	A	A	B	B	B	B	A	A	A	B	A	B	A	B	B	A	A	B	B	A	A	A	A	A	A	B	A	B	B	B	A
chr1A_27053346	T/C	B	B	B	B	A	B	A	B	B	A	B	B	A	A	B	A	B	A	A	B	B	B	B	A	A	A	B	A	B	A	B	B	A	A	B	B	A	A	A	A	A	A	B	A	B	B	B	A
chr1A_27053347	A/G	B	B	B	B	A	B	A	B	B	A	B	B	A	A	B	A	B	A	A	B	B	B	B	A	A	A	B	A	B	A	B	B	A	A	B	B	A	A	A	A	A	A	B	A	B	B	B	A
chr1A_27053390	T/C	B	B	B	B	A	B	A	B	B	A	B	B	A	A	B	A	B	A	A	B	B	B	B	A	A	A	B	A	B	A	B	B	A	A	B	B	A	A	A	A	A	A	B	A	B	B	B	A
chr1A_27055380	C/T	B	B	B	B	A	B	A	B	B	A	B	B	A	A	B	A	B	A	A	B	B	B	B	A	A	A	B	A	B	A	B	B	A	A	B	B	A	A	A	A	A	A	B	A	B	B	B	A
chr1A_27055383	G/A	B	B	B	B	A	B	A	B	B	A	B	B	A	A	B	A	B	A	A	B	B	B	B	A	A	A	B	A	B	A	B	B	A	A	B	B	A	A	A	A	A	A	B	A	B	B	B	A
chr1A_27186421	T/C	B	B	B	B	A	B	A	B	B	A	B	B	A	A	B	A	B	A	A	B	B	B	B	A	A	A	B	A	B	A	B	B	A	A	B	B	A	A	A	A	A	A	B	A	B	B	B	A
chr1A_27192043	C/T	B	B	B	B	A	B	A	B	B	A	B	B	A	A	B	A	B	A	A	B	B	B	B	A	A	A	B	A	B	A	B	B	A	A	B	B	A	A	A	A	A	A	B	A	B	B	B	A
chr1A_27327553	A/C	A	B	B	B	A	B	A	B	B	A	B	B	A	A	B	A	B	A	A	B	B	B	B	A	A	A	B	A	B	B	B	B	A	A	B	B	A	A	A	A	A	A	B	A	B	B	B	A
chr1A_27350228	A/T	A	B	B	B	A	B	A	B	B	A	B	B	A	A	B	A	B	A	A	B	B	B	B	A	A	A	B	A	B	B	B	B	A	A	B	B	A	A	A	A	A	A	B	A	B	B	B	A
chr1A_27401103	C/T	A	B	B	B	A	B	A	B	B	A	B	B	A	A	B	A	B	A	A	B	B	B	B	A	A	A	B	A	B	B	B	B	A	A	B	B	A	A	A	A	A	A	B	A	B	B	B	A
chr1A_27401105	T/C	A	B	B	B	A	B	A	B	B	A	B	B	A	A	B	A	B	A	A	B	B	B	B	A	A	A	B	A	B	B	B	B	A	A	B	B	A	A	A	A	A	A	B	A	B	B	B	A
chr1A_27512785	A/G	A	B	B	B	A	B	A	B	B	A	B	B	A	A	B	A	B	A	A	B	B	B	B	A	A	A	B	A	B	B	B	B	A	A	B	B	A	A	A	A	A	A	B	A	B	B	B	A
chr1A_27753454	A/G	A	B	B	B	A	B	A	B	B	A	B	B	A	A	B	A	B	A	A	B	B	B	B	A	A	A	B	A	B	B	B	B	A	A	B	B	A	A	A	A	A	A	B	A	B	B	B	A
chr1A_27845033	G/A	A	B	B	B	A	B	A	B	B	A	B	B	A	A	B	A	B	A	A	B	B	B	B	A	A	A	B	A	B	B	B	B	A	A	B	B	A	A	A	A	A	A	B	A	B	B	B	A
chr1A_27845091	T/C	A	B	B	B	A	B	A	B	B	A	B	B	A	A	B	A	B	A	A	B	B	B	B	A	A	A	B	A	B	B	B	B	A	A	B	B	A	A	A	A	A	A	B	A	B	B	B	A
chr1A_27942537	C/T	A	B	B	B	A	B	A	B	B	A	B	B	A	A	B	A	B	A	A	B	B	B	B	A	A	A	B	A	B	B	B	B	A	A	B	B	A	A	A	A	A	A	B	A	B	B	B	A
chr1A_27942544	T/C	A	B	B	B	A	B	A	B	B	A	B	B	A	A	B	A	B	A	A	B	B	B	B	A	A	A	B	A	B	B	B	B	A	A	B	B	A	A	A	A	A	A	B	A	B	B	B	A
chr1A_28365119	C/T	A	B	B	B	A	B	A	B	B	A	B	B	A	A	B	A	B	A	A	B	B	B	B	A	A	A	B	A	B	B	B	B	A	A	B	B	A	A	A	A	A	A	B	A	B	B	B	A
chr1A_28365192	T/C	A	B	B	B	A	B	A	B	B	A	B	B	A	A	B	A	B	A	A	B	B	B	B	A	A	A	B	A	B	B	B	B	A	A	B	B	A	A	A	A	A	A	B	A	B	B	B	A
chr1A_28366623	C/T	A	B	B	B	A	B	A	B	B	A	B	B	A	A	B	A	B	A	A	B	B	B	B	A	A	A	B	A	B	B	B	B	A	A	B	B	A	A	A	A	A	A	B	A	B	B	B	A
chr1A_28368491	G/A	A	B	B	B	A	B	A	B	B	A	B	B	A	A	B	A	B	A	A	B	B	B	B	A	A	A	B	A	B	B	B	B	A	A	B	B	A	A	A	A	A	A	B	A	B	B	B	A
chr1A_28368525	T/A	A	B	B	B	A	B	A	B	B	A	B	B	A	A	B	A	B	A	A	B	B	B	B	A	A	A	B	A	B	B	B	B	A	A	B	B	A	A	A	A	A	A	B	A	B	B	B	A
chr1A_28513920	C/T	A	B	B	B	A	B	A	B	B	A	B	B	A	A	B	A	B	A	A	B	B	B	B	A	A	A	B	A	B	B	B	B	A	A	B	B	A	A	A	A	A	A	B	A	B	B	B	A
chr1A_28524118	A/G	A	B	B	B	A	B	A	B	B	A	B	B	A	A	B	A	B	A	A	B	B	B	B	A	A	A	B	A	B	B	B	B	A	A	B	B	A	A	A	A	A	A	B	A	B	B	B	A
chr1A_28717294	G/A	A	B	B	B	A	B	A	B	B	A	B	B	A	A	B	A	B	A	A	B	B	B	B	A	A	A	B	A	B	B	B	B	A	A	B	B	A	A	A	A	A	A	B	A	B	B	B	A
chr1A_28894088	C/T	A	B	B	B	A	B	A	B	B	A	B	B	A	A	B	A	B	A	A	B	B	B	B	A	A	A	B	A	B	B	B	B	A	A	B	B	A	A	A	A	A	A	B	A	B	B	B	A
chr1A_28969671	C/T	A	B	B	B	A	B	A	-	B	A	-	B	A	A	B	A	-	A	A	B	B	-	B	A	A	A	B	A	B	B	B	B	A	A	B	-	A	A	A	A	A	A	B	A	B	B	B	A
chr1A_28969694	C/T	A	B	B	B	A	B	A	-	B	A	-	B	A	A	B	A	-	A	A	B	B	-	B	A	A	A	B	A	B	B	B	B	A	A	B	-	A	A	A	A	A	A	B	A	B	B	B	A
chr1A_28969742	G/A	A	B	B	B	A	B	A	-	B	A	-	B	A	A	B	A	-	A	A	B	B	-	B	A	A	A	B	A	B	B	B	B	A	A	B	-	A	A	A	A	A	A	B	A	B	B	B	A
chr1A_29121021	C/T	A	B	B	B	A	B	A	-	B	A	-	B	A	A	B	A	-	A	A	B	B	-	B	A	A	A	B	A	B	B	B	B	A	A	B	-	A	A	A	A	A	A	B	A	B	B	B	A
chr1A_29122284	C/T	A	B	B	B	A	B	A	-	B	A	-	B	A	A	B	A	-	A	A	B	B	-	B	A	A	A	B	A	B	B	B	B	A	A	B	-	A	A	A	A	A	A	B	A	B	B	B	A
chr1A_29241084	G/T	A	B	B	B	A	B	A	-	B	A	-	B	A	A	B	A	-	A	A	B	B	-	B	A	A	A	B	A	B	B	B	B	A	A	B	-	A	A	A	A	A	A	B	A	B	B	B	A
chr1A_29294719	A/G	A	B	B	B	A	B	A	-	B	A	-	B	A	A	B	A	-	A	A	B	B	-	B	A	A	A	B	A	B	B	B	B	A	A	B	B	A	A	A	A	A	A	B	A	B	B	B	A
chr1A_29373791	G/A	A	B	B	B	A	B	A	-	B	A	B	B	A	A	B	A	-	A	A	B	B	-	B	A	A	A	B	A	B	B	B	B	A	A	B	B	A	A	A	A	A	A	B	A	B	B	B	A
chr1A_29373827	G/A	A	B	B	B	A	B	A	-	B	A	B	B	A	A	B	A	B	A	A	B	B	-	B	A	A	A	B	A	B	B	B	B	A	A	B	B	A	A	A	A	A	A	B	A	B	B	B	A
chr1A_29373884	C/T	A	B	B	B	A	B	A	-	B	A	B	B	A	A	B	A	B	A	A	B	B	-	B	A	A	A	B	A	B	B	B	B	A	A	B	B	A	A	A	A	A	A	B	A	B	B	B	A
chr1A_29373936	G/A	A	B	B	B	A	B	A	-	B	A	B	B	A	A	B	A	B	A	A	B	B	-	B	A	A	A	B	A	B	B	B	B	A	A	B	B	A	A	A	A	A	A	B	A	B	B	B	A
chr1A_29373940	C/T	A	B	B	B	A	B	A	-	B	A	B	B	A	A	B	A	B	A	A	B	B	-	B	A	A	A	B	A	B	B	B	B	A	A	B	B	A	A	A	A	A	A	B	A	B	B	B	A
chr1A_29453795	C/T	A	B	B	B	A	B	A	-	B	A	B	B	A	A	B	A	B	A	A	B	B	-	B	A	A	A	B	A	B	B	B	B	A	A	B	B	A	A	A	A	A	A	B	A	B	B	B	A
chr1A_30009787	G/A	A	B	B	B	A	B	A	B	B	A	B	B	A	A	B	A	B	A	A	B	B	B	B	A	A	A	B	A	B	B	B	B	A	A	B	B	A	A	A	A	A	A	B	A	B	B	B	A
chr1A_30307305	T/A	A	B	B	B	A	B	A	B	B	A	B	B	A	A	B	A	B	A	A	B	B	B	B	A	A	A	B	A	B	B	B	B	A	A	B	B	A	A	A	A	A	A	B	A	B	B	B	A
chr1A_30321726	T/C	A	B	B	B	A	B	A	B	B	A	B	B	A	A	B	A	B	A	A	B	B	B	B	A	A	A	B	A	B	B	B	B	A	A	B	B	A	A	A	A	A	A	B	A	B	B	B	A
chr1A_30321777	C/T	A	B	B	B	A	B	A	B	B	A	B	B	A	A	B	A	B	A	A	B	B	B	B	A	A	A	B	A	B	B	B	B	A	A	B	B	A	A	A	A	A	A	B	A	B	B	B	A
chr1A_30321781	A/G	A	B	B	B	A	B	A	B	B	A	B	B	A	A	B	A	B	A	A	B	B	B	B	A	A	A	B	A	B	B	B	B	A	A	B	B	A	A	A	A	A	A	B	A	B	B	B	A
chr1A_30321888	T/C	A	B	B	B	A	B	A	B	B	A	B	B	A	A	B	A	B	A	A	B	B	B	B	A	A	A	B	A	B	B	B	B	A	A	B	B	A	A	A	A	A	A	B	A	B	B	B	A
chr1A_30321889	G/A	A	B	B	B	A	B	A	B	B	A	B	B	A	A	B	A	B	A	A	B	B	B	B	A	A	A	B	A	B	B	B	B	A	A	B	B	A	A	A	A	A	A	B	A	B	B	B	A
chr1A_30332647	G/A	A	B	B	B	A	B	A	B	B	A	B	B	A	A	B	A	B	A	A	B	B	B	B	A	A	A	B	A	B	B	B	B	A	A	B	B	A	A	A	A	A	A	B	A	B	B	B	A
chr1A_30404292	G/A	A	B	B	B	A	B	A	B	B	A	B	B	A	A	B	A	B	A	A	B	B	B	B	A	A	A	B	A	B	B	B	B	A	A	B	B	A	A	A	A	A	A	B	A	B	B	B	A
chr1A_30404351	T/C	A	B	B	B	A	B	A	B	B	A	B	B	A	A	B	A	B	A	A	B	B	B	B	A	A	A	B	A	B	B	B	B	A	A	B	B	A	A	A	A	A	A	B	A	B	B	B	A
chr1A_30541189	A/G	A	B	B	B	A	B	A	B	B	A	B	B	A	A	B	A	B	A	A	B	B	B	B	A	A	A	B	A	B	B	B	B	A	A	B	B	A	A	A	A	A	A	B	A	B	B	B	A
chr1A_30553141	T/C	A	B	B	B	A	B	A	B	B	A	B	B	A	A	B	A	B	A	A	B	B	B	B	A	A	A	B	A	B	B	B	B	A	A	B	B	A	A	A	A	A	A	B	A	B	B	B	A
chr1A_30558388	C/T	A	B	B	B	A	B	A	B	B	A	B	B	A	A	B	A	B	A	A	B	B	B	B	A	A	A	B	A	B	B	B	B	A	A	B	B	A	A	A	A	A	A	B	A	B	B	B	A
chr1A_30775021	A/C	A	B	B	B	A	B	A	B	B	A	B	B	A	A	B	A	B	A	A	B	B	B	B	A	A	A	B	A	B	B	B	B	A	A	B	B	A	A	A	A	A	A	B	A	B	B	B	A
chr1A_30775045	G/A	A	B	B	B	A	B	A	B	B	A	B	B	A	A	B	A	B	A	A	B	B	B	B	A	A	A	B	A	B	B	B	B	A	A	B	B	A	A	A	A	A	A	B	A	B	B	B	A
chr1A_30781731	C/T	A	B	B	B	A	B	A	B	B	A	B	B	A	A	B	A	B	A	A	B	B	B	B	A	A	A	B	A	B	B	B	B	A	A	B	B	A	A	A	A	A	A	-	A	B	B	B	A
chr1A_33084057	T/C	A	B	B	B	A	B	A	B	-	A	B	B	A	A	B	A	B	A	A	B	B	B	B	A	A	A	B	A	B	-	B	B	A	A	B	B	A	A	A	A	A	A	B	A	B	B	B	A
chr1A_33084061	A/G	A	B	B	B	A	B	A	B	-	A	B	B	A	A	B	A	B	A	A	B	B	B	B	A	A	A	B	A	B	-	B	B	A	A	B	B	A	A	A	A	A	A	B	A	B	B	B	A
chr1A_33461066	G/A	A	B	B	B	A	B	A	B	-	A	B	B	A	A	B	A	B	A	A	B	B	B	B	A	A	A	B	A	B	-	B	B	A	A	B	B	A	A	A	A	A	A	B	A	B	B	B	A
chr1A_33543778	A/G	A	B	B	B	A	B	A	B	-	A	B	B	A	A	B	A	B	A	A	B	B	B	B	A	A	A	B	A	B	-	B	B	A	A	B	B	A	A	A	A	A	A	B	A	B	B	B	A
chr1A_33543785	C/T	A	B	B	B	A	B	A	B	-	A	B	B	A	A	B	A	B	A	A	B	B	B	B	A	A	A	B	A	B	-	B	B	A	A	B	B	A	A	A	A	A	A	B	A	B	B	B	A
chr1A_33571485	A/G	A	B	B	B	A	B	A	B	-	A	B	B	A	A	B	A	B	A	A	B	B	B	B	A	A	A	B	A	B	-	B	B	A	A	B	B	A	A	A	A	A	A	B	A	B	B	B	A
chr1A_33574761	T/G	A	B	B	B	A	B	A	B	-	A	B	B	A	A	B	A	B	A	A	B	B	B	B	A	A	A	B	A	B	-	B	B	A	A	B	B	A	A	A	A	A	A	B	A	B	B	B	A
chr1A_33618583	C/T	A	B	B	B	A	B	A	B	B	A	B	B	A	A	B	A	B	A	A	B	B	B	B	A	A	A	B	A	B	B	B	B	A	A	B	B	A	A	A	A	A	A	B	A	B	B	B	A
chr1A_33668279	C/T	A	B	B	B	A	B	A	B	B	A	B	B	A	A	B	A	B	A	A	B	B	B	B	A	A	A	B	A	B	B	B	B	A	A	B	B	A	A	A	A	A	A	B	A	B	B	B	A
chr1A_33668310	T/C	A	B	B	B	A	B	A	B	B	A	B	B	A	A	B	A	B	A	A	B	B	B	B	A	A	A	B	A	B	B	B	B	A	A	B	B	A	A	A	A	A	A	B	A	B	B	B	A
chr1A_33669247	G/C	A	B	B	B	A	B	A	B	B	A	B	B	A	A	B	A	B	A	A	B	B	B	B	A	A	A	B	A	B	B	B	B	A	A	B	B	A	A	A	A	A	A	B	A	B	B	B	A
chr1A_33669272	C/A	A	B	B	B	A	B	A	B	B	A	B	B	A	A	B	A	B	A	A	B	B	B	B	A	A	A	B	A	B	B	B	B	A	A	B	B	A	A	A	A	A	A	B	A	B	B	B	A
chr1A_33764636	A/G	A	B	B	B	A	B	A	B	B	A	B	B	A	A	B	A	B	A	A	B	B	B	B	A	A	A	B	A	B	B	B	B	A	A	B	B	A	A	A	A	A	A	B	A	B	B	B	A
chr1A_33798542	C/A	A	B	B	B	A	B	A	B	B	A	B	B	A	A	B	A	B	A	A	B	B	B	B	A	A	A	B	A	B	B	B	B	A	A	B	B	A	A	A	A	A	A	B	A	B	B	B	A
chr1A_33969632	C/T	A	B	B	B	A	B	A	B	B	A	B	B	A	A	B	A	B	A	A	B	B	B	B	A	A	A	B	A	B	B	B	B	A	A	B	B	A	A	A	A	A	A	B	A	B	B	B	A
chr1A_34175723	G/A	A	B	B	B	A	B	A	B	B	A	B	B	A	A	B	A	B	A	A	B	B	B	B	A	A	A	B	A	B	B	B	B	A	A	B	B	A	A	A	A	A	A	B	A	B	B	B	A
chr1A_34272041	A/G	A	B	B	B	A	B	A	B	B	A	B	B	A	A	B	A	B	A	A	B	B	B	B	A	A	A	B	A	B	B	B	B	A	A	B	B	A	A	A	A	A	A	B	A	B	B	B	A
chr1A_34288633	A/T	A	B	B	B	A	B	A	B	B	A	B	B	A	A	B	A	B	A	A	B	B	B	B	A	A	A	B	A	B	B	B	B	A	A	B	B	A	A	A	A	A	A	B	A	B	B	B	A
chr1A_34292358	T/G	A	B	B	B	A	B	A	B	B	A	B	B	A	A	B	A	B	A	A	B	B	B	B	A	A	A	B	A	B	B	B	B	A	A	B	B	A	A	A	A	A	A	B	A	B	B	B	A
chr1A_34303720	T/G	A	B	B	B	A	B	A	B	B	A	B	B	A	A	B	A	B	A	A	B	B	B	B	A	A	A	B	A	B	B	B	B	A	A	B	B	A	A	A	A	A	A	B	A	B	B	B	A
chr1A_34523621	G/A	A	B	B	B	A	B	A	B	B	A	B	B	A	A	B	A	B	A	A	B	B	B	B	A	A	A	B	A	B	B	B	B	A	A	B	B	A	A	A	A	A	A	B	A	B	B	B	A
chr1A_34523630	C/T	A	B	B	B	A	B	A	B	B	A	B	B	A	A	B	A	B	A	A	B	B	B	B	A	A	A	B	A	B	B	B	B	A	A	B	B	A	A	A	A	A	A	B	A	B	B	B	A
chr1A_34523671	C/T	A	B	B	B	A	B	A	B	B	A	B	B	A	A	B	A	B	A	A	B	B	B	B	A	A	A	B	A	B	B	B	B	A	A	B	B	A	A	A	A	A	A	B	A	B	B	B	A
chr1A_34562251	A/G	A	B	B	B	A	B	A	B	B	A	B	B	A	A	B	A	B	A	A	B	B	B	B	A	A	A	B	A	B	B	B	B	A	A	B	B	A	A	A	A	A	A	B	A	B	B	B	A
chr1A_34562252	T/C	A	B	B	B	A	B	A	B	B	A	B	B	A	A	B	A	B	A	A	B	B	B	B	A	A	A	B	A	B	B	B	B	A	A	B	B	A	A	A	A	A	A	B	A	B	B	B	A
chr1A_34562265	G/A	A	B	B	B	A	B	A	B	B	A	B	B	A	A	B	A	B	A	A	B	B	B	B	A	A	A	B	A	B	B	B	B	A	A	B	B	A	A	A	A	A	A	B	A	B	B	B	A
chr1A_34562295	A/T	A	B	B	B	A	B	A	B	B	A	B	B	A	A	B	A	B	A	A	B	B	B	B	A	A	A	B	A	B	B	B	B	A	A	B	B	A	A	A	A	A	A	B	A	B	B	B	A
chr1A_34566002	A/G	A	B	B	B	A	B	A	B	B	A	B	B	A	A	B	A	B	A	A	B	B	B	B	A	A	A	B	A	B	B	B	B	A	A	B	B	A	A	A	A	A	A	B	A	B	B	B	A
chr1A_34566099	G/T	A	B	B	B	A	B	A	B	B	A	B	B	A	A	B	A	B	A	A	B	B	B	B	A	A	A	B	A	B	B	B	B	A	A	B	B	A	A	A	A	A	A	B	A	B	B	B	A
chr1A_34566334	T/C	A	B	B	B	A	B	A	B	B	A	B	B	A	A	B	A	B	A	A	B	B	B	B	A	A	A	B	A	B	B	B	B	A	A	B	B	A	A	A	A	A	A	B	A	B	B	B	A
chr1A_34566344	A/G	A	B	B	B	A	B	A	B	B	A	B	B	A	A	B	A	B	A	A	B	B	B	B	A	A	A	B	A	B	B	B	B	A	A	B	B	A	A	A	A	A	A	B	A	B	B	B	A
chr1A_34566350	T/C	A	B	B	B	A	B	A	B	B	A	B	B	A	A	B	A	B	A	A	B	B	B	B	A	A	A	B	A	B	B	B	B	A	A	B	B	A	A	A	A	A	A	B	A	B	B	B	A
chr1A_34566369	T/C	A	B	B	B	A	B	A	B	B	A	B	B	A	A	B	A	B	A	A	B	B	B	B	A	A	A	B	A	B	B	B	B	A	A	B	B	A	A	A	A	A	A	B	A	B	B	B	A
chr1A_34566471	T/C	A	B	B	B	A	B	A	B	B	A	B	B	A	A	B	A	B	A	A	B	B	B	B	A	A	A	B	A	B	B	B	B	A	A	B	B	A	A	A	A	A	A	B	A	B	B	B	A
chr1A_34566474	A/G	A	B	B	B	A	B	A	B	B	A	B	B	A	A	B	A	B	A	A	B	B	B	B	A	A	A	B	A	B	B	B	B	A	A	B	B	A	A	A	A	A	A	B	A	B	B	B	A
chr1A_34566476	C/T	A	B	B	B	A	B	A	B	B	A	B	B	A	A	B	A	B	A	A	B	B	B	B	A	A	A	B	A	B	B	B	B	A	A	B	B	A	A	A	A	A	A	B	A	B	B	B	A
chr1A_34566497	T/C	A	B	B	B	A	B	A	B	B	A	B	B	A	A	B	A	B	A	A	B	B	B	B	A	A	A	B	A	B	B	B	B	A	A	B	B	A	A	A	A	A	A	B	A	B	B	B	A
chr1A_34656333	C/T	A	B	B	B	A	B	A	B	B	A	B	B	A	A	B	A	B	A	A	B	B	B	B	A	A	A	B	A	B	B	B	B	A	A	B	B	A	A	A	A	A	A	B	A	B	B	B	A
chr1A_34656362	A/G	A	B	B	B	A	B	A	B	B	A	B	B	A	A	B	A	B	A	A	B	B	B	B	A	A	A	B	A	B	B	B	B	A	A	B	B	A	A	A	A	A	A	B	A	B	B	B	A
chr1A_34707766	C/T	A	B	B	B	A	B	A	B	B	A	B	B	A	A	B	A	B	A	A	B	B	B	B	A	A	A	B	A	B	B	B	B	A	A	B	B	A	A	A	A	A	A	B	A	B	B	B	A
chr1A_34878333	A/G	A	B	B	B	A	B	A	B	B	A	B	B	A	A	B	A	B	A	A	B	B	B	B	A	A	A	B	A	B	B	B	B	A	A	B	B	A	A	A	A	A	A	B	A	B	B	B	A
chr1A_34885794	A/G	A	B	B	B	A	B	A	B	B	A	B	B	A	A	B	A	B	A	A	B	B	B	B	A	A	A	B	A	B	B	B	B	A	A	B	B	A	A	A	A	A	A	B	A	B	B	B	A
chr1A_34973444	T/C	A	B	B	B	A	B	A	B	B	A	B	B	A	A	B	A	B	A	A	B	B	B	B	A	A	A	B	A	B	B	B	B	A	A	B	B	A	A	A	A	A	A	B	A	B	B	B	A
chr1A_35047919	C/A	A	B	B	B	A	B	A	B	B	A	B	B	A	A	B	A	B	A	A	B	B	B	B	A	A	A	B	A	B	B	B	B	A	A	B	B	A	A	A	A	A	A	B	A	B	B	B	A
chr1A_35047939	T/A	A	B	B	B	A	B	A	B	B	A	B	B	A	A	B	A	B	A	A	B	B	B	B	A	A	A	B	A	B	B	B	B	A	A	B	B	A	A	A	A	A	A	B	A	B	B	B	A
chr1A_35212065	G/A	A	B	B	B	A	B	A	B	B	A	B	B	A	A	B	A	B	A	A	B	B	B	B	A	A	A	B	A	B	B	B	B	A	A	B	B	A	A	A	A	A	A	B	A	B	B	B	A
chr1A_35212124	G/A	A	B	B	B	A	B	A	B	B	A	B	B	A	A	B	A	B	A	A	B	B	B	B	A	A	A	B	A	B	B	B	B	A	A	B	B	A	A	A	A	A	A	B	A	B	B	B	A
chr1A_35334600	A/G	A	B	B	B	A	B	A	B	B	A	B	B	A	A	B	A	B	A	A	B	B	B	B	A	A	A	B	A	B	B	B	B	A	A	B	B	A	A	A	A	A	A	B	A	B	B	B	A
chr1A_35334642	G/A	A	B	B	B	A	B	A	B	B	A	B	B	A	A	B	A	B	A	A	B	B	B	B	A	A	A	B	A	B	B	B	B	A	A	B	B	A	A	A	A	A	A	B	A	B	B	B	A
chr1A_35334695	G/A	A	B	B	B	A	B	A	B	B	A	B	B	A	A	B	A	B	A	A	B	B	B	B	A	A	A	B	A	B	B	B	B	A	A	B	B	A	A	A	A	A	A	B	A	B	B	B	A
chr1A_35334705	A/C	A	B	B	B	A	B	A	B	B	A	B	B	A	A	B	A	B	A	A	B	B	B	B	A	A	A	B	A	B	B	B	B	A	A	B	B	A	A	A	A	A	A	B	A	B	B	B	A
chr1A_35530415	C/T	A	B	B	B	A	B	A	B	B	A	B	B	A	A	B	A	B	A	A	B	B	B	B	A	A	A	B	A	B	B	B	B	A	A	B	B	A	A	A	A	A	A	B	A	B	B	B	A
chr1A_35573753	T/C	A	B	B	B	A	B	A	B	B	A	B	B	A	A	B	A	B	A	A	B	B	B	B	A	A	A	B	A	B	B	B	B	A	A	B	B	A	A	A	A	A	A	B	A	B	B	B	A
chr1A_36171532	A/C	A	B	B	B	A	B	A	B	B	A	B	B	A	A	B	A	B	A	-	B	B	B	B	A	A	A	B	A	B	B	B	B	A	A	B	B	A	A	A	A	A	A	B	A	B	B	B	A
chr1A_36171558	C/G	A	B	B	B	A	B	A	B	B	A	B	B	A	A	B	A	B	A	-	B	B	B	B	A	A	A	B	A	B	B	B	B	A	A	B	B	A	A	A	A	A	A	B	A	B	B	B	A
chr1A_36636551	G/T	A	B	B	B	A	B	A	B	B	A	B	B	A	A	B	A	B	A	A	B	B	B	B	A	A	A	B	A	B	B	B	B	A	A	B	B	A	A	A	A	A	A	B	A	B	B	B	A
chr1A_36636554	C/G	A	B	B	B	A	B	A	B	B	A	B	B	A	A	B	A	B	A	A	B	B	B	B	A	A	A	B	A	B	B	B	B	A	A	B	B	A	A	A	A	A	A	B	A	B	B	B	A
chr1A_36636558	C/T	A	B	B	B	A	B	A	B	B	A	B	B	A	A	B	A	B	A	A	B	B	B	B	A	A	A	B	A	B	B	B	B	A	A	B	B	A	A	A	A	A	A	B	A	B	B	B	A
chr1A_38718101	C/T	A	B	B	B	A	B	A	B	B	A	B	B	A	A	B	A	B	A	A	B	B	B	B	A	A	A	B	A	B	B	B	B	A	A	B	B	A	A	A	A	A	A	B	A	B	B	B	A
chr1A_38852482	G/C	A	B	B	B	A	B	A	B	B	A	B	B	A	A	B	A	B	A	A	B	B	B	B	A	A	A	B	A	B	B	B	B	A	A	B	B	A	A	A	A	A	A	B	A	B	B	B	A
chr1A_38893126	T/C	A	B	B	B	A	B	A	B	B	A	B	B	A	A	B	A	B	A	A	B	B	B	B	A	A	A	B	A	B	B	B	B	A	A	B	B	A	A	A	A	A	A	B	A	B	B	B	A
chr1A_38893131	C/T	A	B	B	B	A	B	A	B	B	A	B	B	A	A	B	A	B	A	A	B	B	B	B	A	A	A	B	A	B	B	B	B	A	A	B	B	A	A	A	A	A	A	B	A	B	B	B	A
chr1A_38955016	C/T	A	B	B	B	A	B	A	B	B	A	B	B	A	A	B	A	B	A	A	B	B	B	B	A	A	A	B	A	B	B	B	B	A	A	B	B	A	A	A	A	A	A	B	A	B	B	B	A
chr1A_38955042	C/T	A	B	B	B	A	B	A	B	B	A	B	B	A	A	B	A	B	A	A	B	B	B	B	A	A	A	B	A	B	B	B	B	A	A	B	B	A	A	A	A	A	A	B	A	B	B	B	A
chr1A_38955050	T/G	A	B	B	B	A	B	A	B	B	A	B	B	A	A	B	A	B	A	A	B	B	B	B	A	A	A	B	A	B	B	B	B	A	A	B	B	A	A	A	A	A	A	B	A	B	B	B	A
chr1A_39062810	C/T	A	B	B	B	A	B	A	B	B	A	B	B	A	A	B	A	B	A	A	B	B	B	B	A	A	A	B	A	B	B	B	B	A	A	B	B	A	A	A	A	A	A	B	A	B	B	B	A
chr1A_39062822	G/A	A	B	B	B	A	B	A	B	B	A	B	B	A	A	B	A	B	A	A	B	B	B	B	A	A	A	B	A	B	B	B	B	A	A	B	B	A	A	A	A	A	A	B	A	B	B	B	A
chr1A_39075560	C/A	A	B	B	B	A	B	A	B	B	A	B	B	A	A	B	A	B	A	A	B	B	B	B	A	A	A	B	A	B	B	B	B	A	A	B	B	A	A	A	A	A	A	B	A	B	B	B	A
chr1A_39141370	T/C	A	B	B	B	A	B	A	B	B	A	B	B	A	A	B	A	B	A	A	B	B	B	B	A	A	A	B	A	B	B	B	B	A	A	B	B	A	A	A	A	A	A	B	A	B	B	B	A
chr1A_39141396	C/T	A	B	B	B	A	B	A	B	B	A	B	B	A	A	B	A	B	A	A	B	B	B	B	A	A	A	B	A	B	B	B	B	A	A	B	B	A	A	A	A	A	A	B	A	B	B	B	A
chr1A_39183260	T/A	A	B	B	B	A	B	A	B	B	A	B	B	A	A	B	A	B	A	A	B	B	B	B	A	A	A	B	A	B	B	B	B	A	A	B	B	A	A	A	A	A	A	B	A	B	B	B	A
chr1A_39183276	C/T	A	B	B	B	A	B	A	B	B	A	B	B	A	A	B	A	B	A	A	B	B	B	B	A	A	A	B	A	B	B	B	B	A	A	B	B	A	A	A	A	A	A	B	A	B	B	B	A
chr1A_39183556	G/C	A	B	B	B	A	B	A	B	B	A	B	B	A	A	B	A	B	A	A	B	B	B	B	A	A	A	B	A	B	B	B	B	A	A	B	B	A	A	A	A	A	A	B	A	B	B	B	A
chr1A_39183559	C/G	A	B	B	B	A	B	A	B	B	A	B	B	A	A	B	A	B	A	A	B	B	B	B	A	A	A	B	A	B	B	B	B	A	A	B	B	A	A	A	A	A	A	B	A	B	B	B	A
chr1A_39183582	C/T	A	B	B	B	A	B	A	B	B	A	B	B	A	A	B	A	B	A	A	B	B	B	B	A	A	A	B	A	B	B	B	B	A	A	B	B	A	A	A	A	A	A	B	A	B	B	B	A
chr1A_39896355	T/C	A	B	B	B	A	B	A	B	B	A	B	B	A	A	B	A	B	A	A	B	B	B	B	A	A	A	B	A	B	B	B	B	A	A	B	B	A	A	A	A	A	A	B	A	B	B	B	A
chr1A_40024818	G/A	A	B	B	B	A	B	A	B	B	A	B	B	A	A	B	A	B	A	A	B	B	B	B	A	A	A	B	A	B	B	B	B	A	A	B	B	A	A	A	A	A	A	B	A	B	B	B	A
chr1A_40288477	C/T	A	B	B	B	A	B	A	B	B	A	B	B	A	A	B	A	B	A	A	B	B	B	B	A	A	A	B	A	B	B	B	B	A	A	B	B	A	A	A	A	A	A	B	A	B	B	B	A
chr1A_40288507	G/A	A	B	B	B	A	B	A	B	B	A	B	B	A	A	B	A	B	A	A	B	B	B	B	A	A	A	B	A	B	B	B	B	A	A	B	B	A	A	A	A	A	A	B	A	B	B	B	A
chr1A_40288532	T/G	A	B	B	B	A	B	A	B	B	A	B	B	A	A	B	A	B	A	A	B	B	B	B	A	A	A	B	A	B	B	B	B	A	A	B	B	A	A	A	A	A	A	B	A	B	B	B	A
chr1A_40327899	A/G	A	B	B	B	A	B	A	B	B	A	B	B	A	A	B	A	B	A	A	B	B	B	B	A	A	A	B	A	B	B	B	B	A	A	B	B	A	A	A	A	A	A	B	A	B	B	B	A
chr1A_40327939	C/T	A	B	B	B	A	B	A	B	B	A	B	B	A	A	B	A	B	A	A	B	B	B	B	A	A	A	B	A	B	B	B	B	A	A	B	B	A	A	A	A	A	A	B	A	B	B	B	A
chr1A_40327964	T/C	A	B	B	B	A	B	A	B	B	A	B	B	A	A	B	A	B	A	A	B	B	B	B	A	A	A	B	A	B	B	B	B	A	A	B	B	A	A	A	A	A	A	B	A	B	B	B	A
chr1A_40455526	C/T	A	B	B	B	A	B	A	B	B	A	B	B	A	A	B	A	B	A	A	B	B	B	B	A	A	A	B	A	B	B	B	B	A	A	B	B	A	A	A	A	A	A	B	A	B	B	B	A
chr1A_40498720	C/A	A	B	B	B	A	B	A	B	B	A	B	B	A	A	B	A	B	A	A	B	B	B	B	A	A	A	B	A	B	B	B	B	A	A	B	B	A	A	A	A	A	A	B	A	B	B	B	A
chr1A_40498783	G/T	A	B	B	B	A	B	A	B	B	A	B	B	A	A	B	A	B	A	A	B	B	B	B	A	A	A	B	A	B	B	B	B	A	A	B	B	A	A	A	A	A	A	B	A	B	B	B	A
chr1A_40498796	G/A	A	B	B	B	A	B	A	B	B	A	B	B	A	A	B	A	B	A	A	B	B	B	B	A	A	A	B	A	B	B	B	B	A	A	B	B	A	A	A	A	A	A	B	A	B	B	B	A
chr1A_40498821	A/G	A	B	B	B	A	B	A	B	B	A	B	B	A	A	B	A	B	A	A	B	B	B	B	A	A	A	B	A	B	B	B	B	A	A	B	B	A	A	A	A	A	A	B	A	B	B	B	A
chr1A_40514147	T/C	A	B	B	B	A	B	A	B	B	A	B	B	A	A	B	A	B	A	A	B	B	B	B	A	A	A	B	A	B	B	B	B	A	A	B	B	A	A	A	A	A	A	B	A	B	B	B	A
chr1A_40514234	A/G	A	B	B	B	A	B	A	B	B	A	B	B	A	A	B	A	B	A	A	B	B	B	B	A	A	A	B	A	B	B	B	B	A	A	B	B	A	A	A	A	A	A	B	A	B	B	B	A
chr1A_40514260	A/G	A	B	B	B	A	B	A	B	B	A	B	B	A	A	B	A	B	A	A	B	B	B	B	A	A	A	B	A	B	B	B	B	A	A	B	B	A	A	A	A	A	A	B	A	B	B	B	A
chr1A_40767057	C/T	A	B	B	B	A	B	A	B	B	A	B	B	A	A	B	A	B	A	A	B	B	B	B	A	A	A	B	A	B	B	B	B	A	A	B	B	A	A	A	A	A	A	B	A	B	B	B	A
chr1A_40898265	C/T	A	B	B	B	A	B	A	B	B	A	B	B	A	A	B	A	B	A	A	B	B	B	B	A	A	A	B	A	B	B	B	B	A	A	B	B	A	A	A	A	A	A	B	A	B	B	B	A
chr1A_41054479	G/A	A	B	B	B	A	B	A	B	B	A	B	B	A	A	B	A	B	A	A	B	B	B	B	A	A	A	B	A	B	B	B	B	A	A	B	B	A	A	A	A	A	A	B	A	B	B	B	A
chr1A_41054531	G/T	A	B	B	B	A	B	A	B	B	A	B	B	A	A	B	A	B	A	A	B	B	B	B	A	A	A	B	A	B	B	B	B	A	A	B	B	A	A	A	A	A	A	B	A	B	B	B	A
chr1A_41074089	C/T	A	B	B	B	A	B	A	B	B	A	B	B	A	A	B	A	B	A	A	B	B	B	B	A	A	A	B	A	B	B	B	B	A	A	B	B	A	A	A	A	A	A	B	A	B	B	B	A
chr1A_41147244	G/C	A	B	B	B	A	B	A	B	B	A	B	B	A	A	B	A	B	A	A	B	-	B	B	A	A	A	B	A	B	B	B	B	A	A	B	B	A	A	A	A	A	A	B	A	B	B	B	A
chr1A_41147246	G/A	A	B	B	B	A	B	A	B	B	A	B	B	A	A	B	A	B	A	A	B	-	B	B	A	A	A	B	A	B	B	B	B	A	A	B	B	A	A	A	A	A	A	B	A	B	B	B	A
chr1A_41147272	T/G	A	B	B	B	A	B	A	B	B	A	B	B	A	A	B	A	B	A	A	B	-	B	B	A	A	A	B	A	B	B	B	B	A	A	B	B	A	A	A	A	A	A	B	A	B	B	B	A
chr1A_41375014	G/A	A	B	B	B	A	B	A	B	B	A	B	B	A	A	B	A	B	A	A	B	-	B	B	A	A	A	B	A	B	B	B	B	A	A	B	B	A	A	A	A	A	A	B	A	B	B	B	A
chr1A_41455070	C/T	A	B	B	B	A	B	A	B	B	A	B	B	A	A	B	A	B	A	A	B	-	B	B	A	A	A	B	A	B	B	B	B	A	A	B	B	A	A	A	A	A	A	B	A	B	B	B	A
chr1A_41455119	C/T	A	B	B	B	A	B	A	B	B	A	B	B	A	A	B	A	B	A	A	B	-	B	B	A	A	A	B	A	B	B	B	B	A	A	B	B	A	A	A	A	A	A	B	A	B	B	B	A
chr1A_41749531	C/G	A	B	B	B	A	B	A	B	B	A	B	B	A	A	B	A	B	A	A	B	B	B	B	A	A	A	B	A	B	B	B	B	A	A	B	B	A	A	A	A	A	A	B	A	B	B	B	A
chr1A_41906529	G/A	A	B	B	B	A	B	A	B	B	A	B	B	A	A	B	A	B	A	A	B	B	B	B	A	A	A	B	A	B	B	B	B	A	A	B	B	A	A	A	A	A	A	B	A	B	B	B	A
chr1A_41906539	G/A	A	B	B	B	A	B	A	B	B	A	B	B	A	A	B	A	B	A	A	B	B	B	B	A	A	A	B	A	B	B	B	B	A	A	B	B	A	A	A	A	A	A	B	A	B	B	B	A
chr1A_41916248	A/G	A	B	B	B	A	B	A	B	B	A	B	B	A	A	B	A	B	A	A	B	B	B	B	A	A	A	B	A	B	B	B	B	A	A	B	B	A	A	A	A	A	A	B	A	B	B	B	A
chr1A_41916355	G/A	A	B	B	B	A	B	A	B	B	A	B	B	A	A	B	A	B	A	A	B	B	B	B	A	A	A	B	A	B	B	B	B	A	A	B	B	A	A	A	A	A	A	B	A	B	B	B	A
chr1A_41919623	T/C	A	B	B	B	A	B	A	B	B	A	B	B	A	A	B	A	B	A	A	B	B	B	B	A	A	A	B	A	B	B	B	B	A	A	B	B	A	A	A	A	A	A	B	A	B	B	B	A
chr1A_41922824	A/C	A	B	B	B	A	B	A	B	B	A	-	B	A	A	B	A	B	A	A	B	B	B	-	A	A	A	B	A	B	B	B	B	A	A	B	B	A	A	A	A	A	A	B	A	B	B	B	A
chr1A_41922832	A/G	A	B	B	B	A	B	A	B	B	A	-	B	A	A	B	A	B	A	A	B	B	B	-	A	A	A	B	A	B	B	B	B	A	A	B	B	A	A	A	A	A	A	B	A	B	B	B	A
chr1A_42013974	A/G	A	B	B	B	A	B	A	B	B	A	-	B	A	A	B	A	B	A	A	B	B	B	-	A	A	A	B	A	B	B	B	B	A	A	B	B	A	A	A	A	A	A	B	A	B	B	B	A
chr1A_42014023	A/G	A	B	B	B	A	B	A	B	B	A	-	B	A	A	B	A	B	A	A	B	B	B	-	A	A	A	B	A	B	B	B	B	A	A	B	B	A	A	A	A	A	A	B	A	B	B	B	A
chr1A_42100598	T/C	A	B	B	B	A	B	A	B	B	A	-	B	A	A	B	A	B	A	A	B	B	B	-	A	A	A	B	A	B	B	B	B	A	A	B	B	A	A	A	A	A	A	B	A	B	B	B	A
chr1A_42100605	C/T	A	B	B	B	A	B	A	B	B	A	-	B	A	A	B	A	B	A	A	B	B	B	-	A	A	A	B	A	B	B	B	B	A	A	B	B	A	A	A	A	A	A	B	A	B	B	B	A
chr1A_42118911	G/C	A	B	B	B	A	B	A	B	B	A	-	B	A	A	B	A	B	A	A	B	B	B	-	A	A	A	B	A	B	B	B	B	A	A	B	B	A	A	A	A	A	A	B	A	B	B	B	A
chr1A_42118950	A/G	A	B	B	B	A	B	A	B	B	A	-	B	A	A	B	A	B	A	A	B	B	B	-	A	A	A	B	A	B	B	B	B	A	A	B	B	A	A	A	A	A	A	B	A	B	B	B	A
chr1A_42211836	A/G	A	B	B	B	A	B	A	B	B	A	-	B	A	A	B	A	B	A	A	B	B	B	-	A	A	A	B	A	-	B	B	B	A	A	B	B	A	A	A	A	A	A	B	A	B	B	B	A
chr1A_42253267	C/A	A	B	B	B	A	B	A	B	B	A	-	B	A	A	B	A	B	A	A	B	B	B	-	A	A	A	B	A	-	B	B	B	A	A	B	B	A	A	A	A	A	A	B	A	B	B	B	A
chr1A_42254717	T/G	A	B	B	B	A	B	A	B	B	A	-	B	A	A	B	A	B	A	A	B	B	B	-	A	A	A	B	A	-	B	B	B	A	A	B	B	A	A	A	A	A	A	B	A	B	B	B	A
chr1A_42254723	T/G	A	B	B	B	A	B	A	B	B	A	-	B	A	A	B	A	B	A	A	B	B	B	-	A	A	A	B	A	-	B	B	B	A	A	B	B	A	A	A	A	A	A	B	A	B	B	B	A
chr1A_42254726	T/G	A	B	B	B	A	B	A	B	B	A	-	B	A	A	B	A	B	A	A	B	B	B	-	A	A	A	B	A	-	B	B	B	A	A	B	B	A	A	A	A	A	A	B	A	B	B	B	A
chr1A_42426417	T/C	A	B	B	B	A	B	A	B	B	A	B	B	A	A	B	A	B	A	A	B	B	B	-	A	A	A	B	A	-	B	B	B	A	A	B	B	A	A	A	A	A	A	B	A	B	B	B	A
chr1A_42516138	C/G	A	B	B	B	A	B	A	B	B	A	B	B	A	A	B	A	B	A	A	B	B	B	-	A	A	A	B	A	-	B	B	B	A	A	B	B	A	A	A	A	A	A	B	A	B	B	B	A
chr1A_42533245	A/G	A	B	B	B	A	B	A	B	B	A	B	B	A	A	B	A	B	A	A	B	B	B	-	A	A	A	B	A	B	B	B	B	A	A	B	B	A	A	A	A	A	A	B	A	B	B	B	A
chr1A_42560152	G/A	A	B	B	B	A	B	A	B	B	A	B	B	A	A	B	A	B	A	A	B	B	B	-	A	A	A	B	A	B	B	B	B	A	A	B	B	A	A	A	A	A	A	B	A	B	B	B	A
chr1A_42560178	C/A	A	B	B	B	A	B	A	B	B	A	B	B	A	A	B	A	B	A	A	B	B	B	-	A	A	A	B	A	B	B	B	B	A	A	B	B	A	A	A	A	A	A	B	A	B	B	B	A
chr1A_42567602	C/T	A	B	B	B	A	B	A	B	B	A	B	B	A	A	B	A	B	A	A	B	B	B	-	A	A	A	B	A	B	B	B	B	A	A	B	B	A	A	A	A	A	A	B	A	B	B	B	A
chr1A_42600105	G/A	A	B	B	B	A	B	A	B	B	A	B	B	A	A	B	A	B	A	A	B	B	B	-	A	A	A	B	A	B	B	B	B	A	A	B	B	A	A	A	A	A	A	B	A	B	B	B	A
chr1A_42665758	C/T	A	B	B	B	A	B	A	B	B	A	B	B	A	A	B	A	B	A	A	B	B	B	B	A	A	A	B	A	B	B	B	B	A	A	B	B	A	A	A	A	A	A	B	A	B	B	B	A
chr1A_42992563	A/G	A	B	B	B	A	B	A	B	B	A	B	B	A	A	B	A	B	A	A	B	B	B	B	A	A	A	B	A	B	B	B	B	A	A	B	B	A	A	A	A	A	A	B	A	B	B	B	A
chr1A_42992594	G/T	A	B	B	B	A	B	A	B	B	A	B	B	A	A	B	A	B	A	A	B	B	B	B	A	A	A	B	A	B	B	B	B	A	A	B	B	A	A	A	A	A	A	B	A	B	B	B	A
chr1A_42992607	T/G	A	B	B	B	A	B	A	B	B	A	B	B	A	A	B	A	B	A	A	B	B	B	B	A	A	A	B	A	B	B	B	B	A	A	B	B	A	A	A	A	A	A	B	A	B	B	B	A
chr1A_42992609	G/A	A	B	B	B	A	B	A	B	B	A	B	B	A	A	B	A	B	A	A	B	B	B	B	A	A	A	B	A	B	B	B	B	A	A	B	B	A	A	A	A	A	A	B	A	B	B	B	A
chr1A_43107903	G/A	A	B	B	B	A	B	A	B	B	A	B	B	A	A	B	A	B	A	A	B	B	B	B	A	A	A	B	A	B	B	B	B	A	A	B	B	A	A	A	A	A	A	B	A	B	B	B	A
chr1A_43203036	A/G	A	B	B	B	A	B	A	B	B	A	B	B	A	A	B	A	B	A	A	B	B	B	B	A	A	A	B	A	B	B	B	B	A	A	B	B	A	A	A	A	A	A	B	A	B	B	B	A
chr1A_43203071	C/G	A	B	B	B	A	B	A	B	B	A	B	B	A	A	B	A	B	A	A	B	B	B	B	A	A	A	B	A	B	B	B	B	A	A	B	B	A	A	A	A	A	A	B	A	B	B	B	A
chr1A_43203091	C/T	A	B	B	B	A	B	A	B	B	A	B	B	A	A	B	A	B	A	A	B	B	B	B	A	A	A	B	A	B	B	B	B	A	A	B	B	A	A	A	A	A	A	B	A	B	B	B	A
chr1A_43203116	G/A	A	B	B	B	A	B	A	B	B	A	B	B	A	A	B	A	B	A	A	B	B	B	B	A	A	A	B	A	B	B	B	B	A	A	B	B	A	A	A	A	A	A	B	A	B	B	B	A
chr1A_43203152	G/C	A	B	B	B	A	B	A	B	B	A	B	B	A	A	B	A	B	A	A	B	B	B	B	A	A	A	B	A	B	B	B	B	A	A	B	B	A	A	A	A	A	A	B	A	B	B	B	A
chr1A_43203158	C/T	A	B	B	B	A	B	A	B	B	A	B	B	A	A	B	A	B	A	A	B	B	B	B	A	A	A	B	A	B	B	B	B	A	A	B	B	A	A	A	A	A	A	B	A	B	B	B	A
chr1A_43244124	C/T	A	B	B	B	A	B	A	B	B	A	B	B	A	A	B	A	B	A	A	B	B	B	B	A	A	A	B	A	B	B	B	B	A	A	B	B	A	A	A	A	A	A	B	A	B	B	B	A
chr1A_43314392	C/T	A	B	B	B	A	B	A	B	B	A	B	B	A	A	B	A	B	A	A	B	B	B	B	A	A	A	B	A	B	B	B	B	A	A	B	B	A	A	A	A	A	A	B	A	B	B	B	A
chr1A_43314399	G/A	A	B	B	B	A	B	A	B	B	A	B	B	A	A	B	A	B	A	A	B	B	B	B	A	A	A	B	A	B	B	B	B	A	A	B	B	A	A	A	A	A	A	B	A	B	B	B	A
chr1A_43314434	C/T	A	B	B	B	A	B	A	B	B	A	B	B	A	A	B	A	B	A	A	B	B	B	B	A	A	A	B	A	B	B	B	B	A	A	B	B	A	A	A	A	A	A	B	A	B	B	B	A
chr1A_43314442	C/T	A	B	B	B	A	B	A	B	B	A	B	B	A	A	B	A	-	A	A	B	B	B	B	A	A	A	B	A	B	B	B	B	A	A	B	B	A	A	A	A	A	A	B	A	B	B	B	A
chr1A_43460573	G/A	A	B	B	B	A	B	A	B	B	A	B	B	A	A	B	A	-	A	A	B	B	B	B	A	A	A	B	A	B	B	B	B	A	A	B	B	A	A	A	A	A	A	B	A	B	B	B	A
chr1A_43460672	G/T	A	B	B	B	A	B	A	B	B	A	B	B	A	A	B	A	-	A	A	B	B	B	B	A	A	A	B	A	B	B	B	B	A	A	B	B	A	A	A	A	A	A	B	A	B	B	B	A
chr1A_43572759	A/G	A	B	B	B	A	B	A	B	B	A	B	B	A	A	B	A	-	A	A	B	B	B	B	A	A	A	B	A	B	B	B	B	A	A	B	B	A	A	A	A	A	A	B	A	B	B	B	A
chr1A_43572790	G/A	A	B	B	B	A	B	A	B	B	A	B	B	A	A	B	A	-	A	A	B	B	B	B	A	A	A	B	A	B	B	B	B	A	A	B	B	A	A	A	A	A	A	B	A	B	B	B	A
chr1A_44084487	G/A	A	B	B	B	A	B	A	B	B	A	B	B	A	A	B	A	B	A	A	B	B	B	B	A	A	A	B	A	B	B	B	B	A	A	B	B	A	A	A	A	A	A	B	-	B	B	B	A
chr1A_44084488	G/A	A	B	B	B	A	B	A	B	B	A	B	B	A	A	B	A	B	A	A	B	B	B	B	A	A	A	B	A	B	B	B	B	A	A	B	B	A	A	A	A	A	A	B	-	B	B	B	A
chr1A_44084500	G/A	A	B	B	B	A	B	A	B	B	A	B	B	A	A	B	A	B	A	A	B	B	B	B	A	A	A	B	A	B	B	B	B	A	A	B	B	A	A	A	A	A	A	B	-	B	B	B	A
chr1A_44084511	G/A	A	B	B	B	A	B	A	B	B	A	B	B	A	A	B	A	B	A	A	B	B	B	B	A	A	A	B	A	B	B	B	B	A	A	B	B	A	A	A	A	A	A	B	-	B	B	B	A
chr1A_44084529	G/A	A	B	B	B	A	B	A	B	B	A	B	B	A	A	B	A	B	A	A	B	B	B	B	A	A	A	B	A	B	B	B	B	A	A	B	B	A	A	A	A	A	A	B	-	B	B	B	A
chr1A_44104641	G/A	A	B	B	B	A	B	A	B	B	A	B	B	A	A	B	A	B	A	A	B	B	B	B	A	A	A	B	A	B	B	B	B	A	A	B	B	A	A	A	A	A	A	B	-	B	B	B	A
chr1A_44110623	C/G	A	B	B	B	A	B	A	B	B	A	B	B	A	A	B	A	B	A	A	B	B	B	B	A	A	A	B	A	B	B	B	B	A	A	B	B	A	A	A	A	A	A	B	-	B	B	B	A
chr1A_44110967	A/T	A	B	B	B	A	B	A	B	B	A	B	B	A	A	B	A	B	A	A	B	B	B	B	A	A	A	B	A	B	B	B	B	A	A	B	B	A	A	A	A	A	A	B	-	B	B	B	A
chr1A_44111026	C/A	A	B	B	B	A	B	A	B	B	A	B	B	A	A	B	A	B	A	A	B	B	B	B	A	A	A	B	A	B	B	B	B	A	A	B	B	A	A	A	A	A	A	B	-	B	B	B	A
chr1A_44111043	A/C	A	B	B	B	A	B	A	B	B	A	B	B	A	A	B	A	B	A	A	B	B	B	B	A	A	A	B	A	B	B	B	B	A	A	B	B	A	A	A	A	A	A	B	-	B	B	B	A
chr1A_44111061	A/T	A	B	B	B	A	B	A	B	B	A	B	B	A	A	B	A	B	A	A	B	B	B	B	A	A	A	B	A	B	B	B	B	A	A	B	B	A	A	A	A	A	A	B	-	B	B	B	A
chr1A_44328894	A/T	A	B	B	B	A	B	A	B	B	A	B	B	A	A	B	A	B	A	A	B	B	B	B	A	A	A	B	A	B	B	B	B	A	A	B	B	A	A	A	A	A	A	B	A	B	B	B	A
chr1A_44364817	T/C	A	B	B	B	A	B	A	B	B	A	B	B	A	A	B	A	B	A	A	B	B	B	B	A	A	A	B	A	B	B	B	B	A	A	B	B	A	A	A	A	A	A	B	A	B	B	B	A
chr1A_44638541	C/T	A	B	B	B	A	B	A	B	B	A	B	B	A	A	B	A	B	A	A	B	B	B	B	A	A	A	B	A	B	B	B	B	A	A	B	B	A	A	A	A	A	A	B	A	B	B	B	A
chr1A_45033663	G/A	A	B	B	B	A	B	A	B	B	A	B	B	A	A	B	A	B	A	A	B	B	B	B	A	A	A	B	A	B	B	B	B	A	A	B	B	A	A	A	A	A	A	B	A	B	B	B	A
chr1A_45112232	T/A	A	B	B	B	A	B	A	B	B	A	B	B	A	A	B	A	B	A	A	B	B	B	B	A	A	A	B	A	B	B	B	B	A	A	B	B	A	A	A	A	A	A	B	A	B	B	B	A
chr1A_45157238	C/A	A	B	B	B	A	B	A	B	B	A	B	B	A	A	B	A	B	A	A	B	B	B	B	A	A	A	B	A	B	B	B	B	A	A	B	B	A	A	A	A	A	A	B	A	B	B	B	A
chr1A_45232433	C/T	A	B	B	B	A	B	A	B	B	A	B	B	A	A	B	A	B	A	A	B	B	B	B	A	A	A	B	A	B	B	B	B	A	A	B	B	A	A	A	A	A	A	B	A	B	B	B	A
chr1A_45252027	T/C	A	B	B	B	A	B	A	B	B	A	B	B	A	A	B	A	B	A	A	B	B	B	B	A	A	A	B	A	B	B	B	B	A	A	B	B	A	A	A	A	A	A	B	A	B	B	B	A
chr1A_45252341	G/A	A	B	B	B	A	B	A	B	B	A	B	B	A	A	B	A	B	A	A	B	B	B	B	A	A	A	B	A	B	B	B	B	A	A	B	B	A	A	A	A	A	A	B	A	B	B	B	A
chr1A_45299860	T/G	A	B	B	B	A	B	A	B	B	A	B	B	A	A	B	A	B	A	A	B	B	B	B	A	A	A	B	A	B	B	B	B	A	A	B	B	A	A	A	A	A	A	B	A	B	B	B	A
chr1A_45503614	A/T	A	B	B	B	A	B	A	B	B	A	B	B	A	A	B	A	B	A	A	B	B	B	B	A	A	A	B	A	B	B	B	B	A	A	B	B	A	A	A	A	A	A	B	A	B	B	B	A
chr1A_45507525	G/A	A	B	B	B	A	B	A	B	B	A	B	B	A	A	B	A	B	A	A	B	B	B	B	A	A	A	B	A	B	B	B	B	A	A	B	B	A	A	A	A	A	A	B	A	B	B	B	A
chr1A_45589339	T/C	A	B	B	B	A	B	A	B	B	A	B	B	A	A	B	A	B	A	A	B	B	B	B	A	A	A	B	A	B	B	B	B	A	A	B	B	A	A	A	A	A	A	B	A	B	B	B	A
chr1A_45592345	G/C	A	B	B	B	A	B	A	B	B	A	B	B	A	A	B	A	B	A	A	B	B	B	B	A	A	A	B	A	B	B	B	B	A	A	B	B	A	A	A	A	A	A	B	A	B	B	B	A
chr1A_45592483	T/C	A	B	B	B	A	B	A	B	B	A	B	B	A	A	B	A	B	A	A	B	B	B	B	A	A	A	B	A	B	B	B	B	A	A	B	B	A	A	A	A	A	A	B	A	B	B	B	A
chr1A_45647546	A/G	A	B	B	B	A	B	A	B	B	A	B	B	A	A	B	A	B	A	A	B	B	B	B	A	A	A	B	A	B	B	B	B	A	A	B	B	A	A	A	A	A	A	B	A	B	B	B	A
chr1A_45689933	G/A	A	B	B	B	A	B	A	B	B	A	B	B	A	A	B	A	B	A	A	B	B	B	B	A	A	A	B	A	B	B	B	B	A	A	B	B	A	A	A	A	A	A	B	A	B	B	B	A
chr1A_45751168	G/A	A	B	B	B	A	B	A	B	B	A	B	B	A	A	B	A	B	A	A	B	B	B	B	A	A	A	B	A	B	B	B	B	A	A	B	B	A	A	A	A	A	A	B	A	B	B	B	A
chr1A_45751210	C/T	A	B	B	B	A	B	A	B	B	A	B	B	A	A	B	A	B	A	A	B	B	B	B	A	A	A	B	A	B	B	B	B	A	A	B	B	A	A	A	A	A	A	B	A	B	B	B	A
chr1A_45753041	G/A	A	B	B	B	A	B	A	B	B	A	B	B	A	A	B	A	B	A	A	B	B	B	B	A	A	A	B	A	B	B	B	B	A	A	B	B	A	A	A	A	A	A	B	A	B	B	B	A
chr1A_45794124	T/C	A	B	B	B	A	B	A	B	B	A	B	B	A	A	B	A	B	A	A	B	B	B	B	A	A	A	B	A	B	B	B	B	A	A	B	B	A	A	A	A	A	A	B	A	B	B	B	A
chr1A_46054117	G/A	A	B	B	B	A	B	A	B	B	A	B	B	A	A	B	A	B	A	A	B	B	B	B	A	A	A	B	A	B	B	B	B	A	A	B	B	A	A	A	A	A	A	B	A	B	B	B	A
chr1A_46054154	C/T	A	B	B	B	A	B	A	B	B	A	B	B	A	A	B	A	B	A	A	B	B	B	B	A	A	A	B	A	B	B	B	B	A	A	B	B	A	A	A	A	A	A	B	A	B	B	B	A
chr1A_46054205	C/T	A	B	B	B	A	B	A	B	B	A	B	B	A	A	B	A	B	A	A	B	B	B	B	A	A	A	B	A	B	B	B	B	A	A	B	B	A	A	A	A	A	A	B	A	B	B	B	A
chr1A_46116055	G/A	A	B	B	B	A	B	A	B	B	A	B	B	A	A	B	A	B	A	A	B	B	B	B	A	A	A	B	A	B	B	B	B	A	A	B	B	A	A	A	A	A	A	B	A	B	B	B	A
chr1A_46116062	C/T	A	B	B	B	A	B	A	B	B	A	B	B	A	A	B	A	B	A	A	B	B	B	B	A	A	A	B	A	B	B	B	B	A	A	B	B	A	A	A	A	A	A	B	A	B	B	B	A
chr1A_46232351	G/A	A	B	B	B	A	B	A	B	B	A	B	B	A	A	B	A	B	A	A	B	B	B	B	A	A	A	B	A	B	B	B	B	A	A	B	B	A	A	A	A	A	A	B	A	B	B	B	A
chr1A_46274653	T/G	A	B	B	B	A	B	A	B	B	A	B	B	A	A	B	A	B	A	A	B	B	B	B	A	A	A	B	A	B	B	B	B	A	A	B	B	A	A	A	A	A	A	B	A	B	B	B	A
chr1A_46276721	G/T	A	B	B	B	A	B	A	B	B	A	B	B	A	A	B	A	B	A	A	B	B	B	B	A	A	A	B	A	B	B	B	B	A	A	B	B	A	A	A	A	A	A	B	A	B	B	B	A
chr1A_46276753	G/A	A	B	B	B	A	B	A	B	B	A	B	B	A	A	B	A	B	A	A	B	B	B	B	A	A	A	B	A	B	B	B	B	A	A	B	B	A	A	A	A	A	A	B	A	B	B	B	A
chr1A_46276765	T/A	A	B	B	B	A	B	A	B	B	A	B	B	A	A	B	A	B	A	A	B	B	B	B	A	A	A	B	A	B	B	B	B	A	A	B	B	A	A	A	A	A	A	B	A	B	B	B	A
chr1A_46328450	G/A	A	B	B	B	A	B	A	B	B	A	B	B	A	A	B	A	B	A	A	B	B	B	B	A	A	A	B	A	B	B	B	B	A	A	B	B	A	A	A	A	A	A	B	A	B	B	B	A
chr1A_46426538	G/C	A	B	B	B	A	B	A	B	B	A	B	B	A	A	B	A	B	A	A	B	B	B	B	A	A	A	B	A	B	B	B	B	A	A	B	B	A	A	A	A	A	A	B	A	B	B	B	A
chr1A_46426542	C/T	A	B	B	B	A	B	A	B	B	A	B	B	A	A	B	A	B	A	A	B	B	B	B	A	A	A	B	A	B	B	B	B	A	A	B	B	A	A	A	A	A	A	B	A	B	B	B	A
chr1A_46441851	C/T	A	B	B	B	A	B	A	B	B	A	B	B	A	A	B	A	B	A	A	B	B	B	B	A	A	A	B	A	B	B	B	B	A	A	B	B	A	A	A	A	A	A	B	A	B	B	B	A
chr1A_46460298	A/G	A	B	B	B	A	B	A	B	B	A	B	B	A	A	B	A	B	A	A	B	B	B	B	A	A	A	B	A	B	B	B	B	A	A	B	B	A	A	A	A	A	A	B	A	B	B	B	A
chr1A_46509138	G/A	A	B	B	B	A	B	A	B	B	A	B	B	A	A	B	A	B	A	A	B	B	B	B	A	A	A	B	A	B	B	B	B	A	A	B	B	A	A	A	A	A	A	B	A	B	B	B	A
chr1A_46509158	C/T	A	B	B	B	A	B	A	B	B	A	B	B	A	A	B	A	B	A	A	B	B	B	B	A	A	A	B	A	B	B	B	B	A	A	B	B	A	A	A	A	A	A	B	A	B	B	B	A
chr1A_46529672	G/T	A	B	B	B	A	B	A	B	B	A	B	B	A	A	B	A	B	A	A	B	B	B	B	A	A	A	B	A	B	B	B	B	A	A	B	B	A	A	A	A	A	A	B	A	B	B	B	A
chr1A_47401275	T/G	A	B	B	B	A	B	A	B	B	A	B	B	A	A	B	A	B	A	A	B	B	B	B	A	A	A	B	A	B	B	B	B	A	A	B	B	A	A	A	A	A	A	B	A	B	B	B	A
chr1A_47401296	G/A	A	B	B	B	A	B	A	B	B	A	B	B	A	A	B	A	B	A	A	B	B	B	B	A	A	A	B	A	B	B	B	B	A	A	B	B	A	A	A	A	A	A	B	A	B	B	B	A
chr1A_47581359	T/A	A	B	B	B	A	B	A	B	B	A	B	B	A	A	B	A	B	A	A	B	B	B	B	A	A	A	B	A	B	B	B	B	A	A	B	B	A	A	A	A	A	A	B	A	B	B	B	A
chr1A_47743867	A/G	A	B	B	B	A	B	A	B	B	A	B	B	A	A	B	A	B	A	A	B	B	B	B	A	A	A	B	A	B	B	B	B	A	A	B	B	A	A	A	A	A	A	B	A	B	B	B	A
chr1A_47767386	G/A	A	B	B	B	A	B	A	B	B	A	B	B	A	A	B	A	B	A	A	B	B	B	B	A	A	A	B	A	B	B	B	B	A	A	B	B	A	A	A	A	A	A	B	A	B	B	B	A
chr1A_47767394	T/C	A	B	B	B	A	B	A	B	B	A	B	B	A	A	B	A	B	A	A	B	B	B	B	A	A	A	B	A	B	B	B	B	A	A	B	B	A	A	A	A	A	A	B	A	B	B	B	A
chr1A_47952784	T/C	A	B	B	B	A	B	A	B	B	A	B	B	A	A	B	A	B	A	A	B	B	B	B	A	A	A	B	A	B	B	B	B	A	A	B	B	A	A	A	A	A	A	B	A	B	B	B	A
chr1A_48197820	G/A	A	B	B	B	A	B	A	B	B	A	B	B	A	A	B	A	B	A	A	B	B	B	B	A	A	A	B	A	B	B	B	B	A	A	B	B	A	A	A	A	A	A	B	A	B	B	B	A
chr1A_48593104	C/G	A	B	B	B	A	B	A	B	B	A	B	B	A	A	B	A	B	A	A	B	B	B	B	A	A	A	B	A	B	B	B	B	A	A	B	B	A	A	A	A	A	A	B	A	B	B	B	A
chr1A_48757420	G/A	A	B	B	B	A	B	A	B	B	A	B	B	A	A	B	A	B	A	A	B	B	B	B	A	A	A	B	A	B	B	B	B	A	A	B	B	A	A	A	A	A	A	B	A	B	B	B	A
chr1A_48757495	G/T	A	B	B	B	A	B	A	B	B	A	B	B	A	A	B	A	B	A	A	B	B	B	B	A	A	A	B	A	B	B	B	B	A	A	B	B	A	A	A	A	A	A	B	A	B	B	B	A
chr1A_48762331	G/A	A	B	B	B	A	B	A	B	B	A	B	B	A	A	B	A	B	A	A	B	B	B	B	A	A	A	B	A	B	B	B	B	A	A	B	B	A	A	A	A	A	A	B	A	B	B	B	A
chr1A_48769407	T/A	A	B	B	B	A	B	A	B	B	A	B	B	A	A	B	A	B	A	A	B	B	B	B	A	A	A	B	A	B	B	B	B	A	A	B	B	A	A	A	A	A	A	B	A	B	B	B	A
chr1A_48904802	G/A	A	B	B	B	A	B	A	B	B	A	B	B	A	A	B	A	B	A	A	B	B	B	B	A	A	A	B	A	B	B	B	B	A	A	B	B	A	A	A	A	A	A	B	A	B	B	B	A
chr1A_48991247	T/C	A	B	B	B	A	B	A	B	B	A	B	B	A	A	B	A	B	A	A	B	B	B	B	A	A	A	B	A	B	B	B	B	A	A	B	B	A	A	A	A	A	A	B	A	B	B	B	A
chr1A_48991261	A/G	A	B	B	B	A	B	A	B	B	A	B	B	A	A	B	A	B	A	A	B	B	B	B	A	A	A	B	A	B	B	B	B	A	A	B	B	A	A	A	A	A	A	B	A	B	B	B	A
chr1A_48996644	C/A	A	B	B	B	A	B	A	B	B	A	B	B	A	A	B	A	B	A	A	B	B	B	B	A	A	A	B	A	B	B	B	B	A	A	B	B	A	A	A	A	A	A	B	A	B	B	B	A
chr1A_48998549	A/G	A	B	B	B	A	B	A	B	B	A	B	B	A	A	B	A	B	A	A	B	B	B	B	A	A	A	B	A	B	B	B	B	A	A	B	B	A	A	A	A	A	A	B	A	B	B	B	A
chr1A_48998561	G/A	A	B	B	B	A	B	A	B	B	A	B	B	A	A	B	A	B	A	A	B	B	B	B	A	A	A	B	A	B	B	B	B	A	A	B	B	A	A	A	A	A	A	B	A	B	B	B	A
chr1A_48998753	A/G	A	B	B	B	A	B	A	B	B	A	B	B	A	A	B	A	B	A	A	B	B	B	B	A	A	A	B	A	B	B	B	B	A	A	B	B	A	A	A	A	A	A	B	A	B	B	B	A
chr1A_48998774	C/T	A	B	B	B	A	B	A	B	B	A	B	B	A	A	B	A	B	A	A	B	B	B	B	A	A	A	B	A	B	B	B	B	A	A	B	B	A	A	A	A	A	A	B	A	B	B	B	A
chr1A_48998791	A/G	A	B	B	B	A	B	A	B	B	A	B	B	A	A	B	A	B	A	A	B	B	B	B	A	A	A	B	A	B	B	B	B	A	A	B	B	A	A	A	A	A	A	B	A	B	B	B	A
chr1A_49004285	A/G	A	B	B	B	A	B	A	B	B	A	B	B	A	A	B	A	B	A	A	B	B	B	B	A	A	A	B	A	B	B	B	B	A	A	B	B	A	A	A	A	A	A	B	A	B	B	B	A
chr1A_49004323	A/G	A	B	B	B	A	B	A	B	B	A	B	B	A	A	B	A	B	A	A	B	B	B	B	A	A	A	B	A	B	B	B	B	A	A	B	B	A	A	A	A	A	A	B	A	B	B	B	A
chr1A_49004333	T/C	A	B	B	B	A	B	A	B	B	A	B	B	A	A	B	A	B	A	A	B	B	B	B	A	A	A	B	A	B	B	B	B	A	A	B	B	A	A	A	A	A	A	B	A	B	B	B	A
chr1A_49033878	G/A	A	B	B	B	A	B	A	B	B	A	B	B	A	A	B	A	B	A	A	B	B	B	B	A	A	A	B	A	B	B	B	B	A	A	B	B	A	A	A	A	A	A	B	A	B	B	B	A
chr1A_49033945	C/G	A	B	B	B	A	B	A	B	B	A	B	B	A	A	B	A	B	A	A	B	B	B	B	A	A	A	B	A	B	B	B	B	A	A	B	B	A	A	A	A	A	A	B	A	B	B	B	A
chr1A_49126623	T/C	A	B	B	B	A	B	A	B	B	A	B	B	A	A	B	A	B	A	A	B	B	B	B	A	A	A	B	A	B	B	B	B	A	A	B	B	A	A	A	A	A	A	B	A	B	B	B	A
chr1A_49126635	T/C	A	B	B	B	A	B	A	B	B	A	B	B	A	A	B	A	B	A	A	B	B	B	B	A	A	A	B	A	B	B	B	B	A	A	B	B	A	A	A	A	A	A	B	A	B	B	B	A
chr1A_49239494	T/A	A	B	B	B	A	B	A	B	B	A	B	B	A	A	B	A	B	A	A	B	B	B	B	A	A	A	B	A	B	B	B	B	A	A	B	B	A	A	A	A	A	A	B	A	B	B	B	A
chr1A_49239497	C/A	A	B	B	B	A	B	A	B	B	A	B	B	A	A	B	A	B	A	A	B	B	B	B	A	A	A	B	A	B	B	B	B	A	A	B	B	A	A	A	A	A	A	B	A	B	B	B	A
chr1A_49245446	T/C	A	B	B	B	A	B	A	B	B	A	B	B	A	A	B	A	B	A	A	B	B	B	B	A	A	A	B	A	B	B	B	B	A	A	B	B	A	A	A	A	A	A	B	A	B	B	B	A
chr1A_49245501	A/C	A	B	B	B	A	B	A	B	B	A	B	B	A	A	B	A	B	A	A	B	B	B	B	A	A	A	B	A	B	B	B	B	A	A	B	B	A	A	A	A	A	A	B	A	B	B	B	A
chr1A_49259856	G/T	A	B	B	B	A	B	A	B	B	A	B	B	A	A	B	A	B	A	A	B	B	B	B	A	A	A	B	A	B	B	B	B	A	A	B	B	A	A	A	A	A	A	B	A	B	B	B	A
chr1A_49306499	A/G	A	B	B	B	A	B	A	B	B	A	B	B	A	A	B	A	B	A	A	B	B	B	B	A	A	A	B	A	B	B	B	B	A	A	B	B	A	A	A	A	A	A	B	A	B	B	B	A
chr1A_49337449	A/G	A	B	B	B	A	B	A	B	B	A	B	B	A	A	B	A	B	A	A	B	B	B	B	A	A	A	B	A	B	B	B	B	A	A	B	B	A	A	A	A	A	A	B	A	B	B	B	A
chr1A_49337458	G/A	A	B	B	B	A	B	A	B	B	A	B	B	A	A	B	A	B	A	A	B	B	B	B	A	A	A	B	A	B	B	B	B	A	A	B	B	A	A	A	A	A	A	B	A	B	B	B	A
chr1A_49353972	C/T	A	B	B	B	A	B	A	B	B	A	B	B	A	A	B	A	B	A	A	B	B	B	B	A	A	A	B	A	B	B	B	B	A	A	B	B	A	A	A	A	A	A	B	A	B	B	B	A
chr1A_49353979	A/G	A	B	B	B	A	B	A	B	B	A	B	B	A	A	B	A	B	A	A	B	B	B	B	A	A	A	B	A	B	B	B	B	A	A	B	B	A	A	A	A	A	A	B	A	B	B	B	A
chr1A_49354003	A/G	A	B	B	B	A	B	A	B	B	A	B	B	A	A	B	A	B	A	A	B	B	B	B	A	A	A	B	A	B	B	B	B	A	A	B	B	A	A	A	A	A	A	B	A	B	B	B	A
chr1A_49415790	G/A	A	B	B	B	A	B	A	B	B	A	B	B	A	A	B	A	B	A	A	B	B	B	B	A	A	A	B	A	B	B	B	B	A	A	B	B	A	A	A	A	A	A	B	A	B	B	B	A
chr1A_49669655	T/C	A	B	B	B	A	B	A	B	B	A	B	B	A	A	B	A	B	A	A	B	B	B	B	A	A	A	B	A	B	B	B	B	A	A	B	B	A	A	A	A	A	A	B	A	B	B	B	A
chr1A_49669683	C/G	A	B	B	B	A	B	A	B	B	A	B	B	A	A	B	A	B	A	A	B	B	B	B	A	A	A	B	A	B	B	B	B	A	A	B	B	A	A	A	A	A	A	B	A	B	B	B	A
chr1A_49891048	C/T	A	B	B	B	A	B	A	B	B	A	B	B	A	A	B	A	B	A	A	B	B	B	B	A	A	A	B	A	B	B	B	B	A	A	B	B	A	A	A	A	A	A	B	A	B	B	B	A
chr1A_49941281	A/T	A	B	B	B	A	B	A	B	B	A	B	B	A	A	B	A	B	A	A	B	B	B	B	A	A	A	B	A	B	B	B	B	A	A	B	B	A	A	A	A	A	A	B	A	B	B	B	A
chr1A_49967274	C/T	A	B	B	B	A	B	A	B	B	A	B	B	A	A	B	A	B	A	A	B	B	B	B	A	A	A	B	A	B	B	B	B	A	A	B	B	A	A	A	A	A	A	B	A	B	B	B	A
chr1A_49967275	T/C	A	B	B	B	A	B	A	B	B	A	B	B	A	A	B	A	B	A	A	B	B	B	B	A	A	A	B	A	B	B	B	B	A	A	B	B	A	A	A	A	A	A	B	A	B	B	B	A
chr1A_50835439	G/T	A	B	B	B	A	B	A	B	B	A	B	B	A	A	B	A	B	A	A	B	B	B	B	A	A	A	B	A	B	B	B	B	A	A	B	B	A	A	A	A	A	A	B	A	B	B	B	A
chr1A_50917539	G/A	A	B	B	B	A	B	A	B	B	A	B	B	A	A	B	A	B	A	A	B	B	B	B	A	A	A	B	A	B	B	B	B	A	A	B	B	A	A	A	A	A	A	B	A	B	B	B	A
chr1A_50982651	G/A	A	B	B	B	A	B	A	B	B	A	B	B	A	A	B	A	B	A	A	B	B	B	B	A	A	A	B	A	B	B	B	B	A	A	B	B	A	A	A	A	A	A	B	A	B	B	B	A
chr1A_51067034	C/T	A	B	B	B	A	B	A	B	B	A	B	B	A	A	B	A	B	A	A	B	B	B	B	A	A	A	B	A	B	B	B	B	A	A	B	B	A	A	A	A	A	A	B	A	B	B	B	A
chr1A_51120721	G/A	A	B	B	B	A	B	A	B	B	A	B	B	A	A	B	A	B	A	A	B	B	B	B	A	A	A	B	A	B	B	B	B	A	A	B	B	A	A	A	A	A	A	B	A	B	B	B	A
chr1A_51221934	A/T	A	B	B	B	A	B	A	B	B	A	B	B	A	A	B	A	B	A	A	B	B	B	B	A	A	A	B	A	B	B	B	B	A	A	B	B	A	A	A	A	A	A	B	A	B	B	B	A
chr1A_51281298	C/G	A	B	B	B	A	B	A	B	B	A	B	B	A	A	B	A	B	A	A	B	B	B	B	A	A	A	B	A	B	B	B	B	A	A	B	B	A	A	A	A	A	A	B	A	B	B	B	A
chr1A_51330759	G/T	A	B	B	B	A	B	A	B	B	A	B	B	A	A	B	A	B	A	A	B	B	B	B	A	A	A	B	A	B	B	B	B	A	A	B	B	A	A	A	A	A	A	B	A	B	B	B	A
chr1A_51330764	C/T	A	B	B	B	A	B	A	B	B	A	B	B	A	A	B	A	B	A	A	B	B	B	B	A	A	A	B	A	B	B	B	B	A	A	B	B	A	A	A	A	A	A	B	A	B	B	B	A
chr1A_51335755	C/T	A	B	B	B	A	B	A	B	B	A	B	B	A	A	B	A	B	A	A	B	B	B	B	A	A	A	B	A	B	B	B	B	A	A	B	B	A	A	A	A	A	A	B	A	B	B	B	A
chr1A_51387400	C/T	A	B	B	B	A	B	A	B	B	A	B	B	A	A	B	A	B	A	A	B	B	B	B	A	A	A	B	A	B	B	B	B	A	A	B	B	A	A	A	A	A	A	B	A	B	B	B	A
chr1A_51420588	C/T	A	B	B	B	A	B	A	B	B	A	B	B	A	A	B	A	B	A	A	B	B	B	B	A	A	A	B	A	B	B	B	B	A	A	B	B	A	A	A	A	A	A	B	A	B	B	B	A
chr1A_51420589	G/A	A	B	B	B	A	B	A	B	B	A	B	B	A	A	B	A	B	A	A	B	B	B	B	A	A	A	B	A	B	B	B	B	A	A	B	B	A	A	A	A	A	A	B	A	B	B	B	A
chr1A_51461406	G/A	A	B	B	B	A	B	A	B	B	A	B	B	A	A	B	A	B	A	A	B	B	B	B	A	A	A	B	A	B	B	B	B	A	A	B	B	A	A	A	A	A	A	B	A	B	B	B	A
chr1A_51678366	G/A	A	B	B	B	A	B	A	B	B	A	B	B	A	A	B	A	B	A	A	B	B	B	B	A	A	A	B	A	B	B	B	B	A	A	B	B	A	A	A	A	A	A	B	A	B	B	B	A
chr1A_51700545	G/C	A	B	B	B	A	B	A	B	B	A	B	B	A	A	B	A	B	A	A	B	B	B	B	A	A	A	B	A	B	B	B	B	A	A	B	B	A	A	A	A	A	A	B	A	B	B	B	A
chr1A_51962229	G/A	A	B	B	B	A	B	A	B	B	A	B	B	A	A	B	A	B	A	A	B	B	B	B	A	A	A	B	A	B	B	B	B	A	A	B	B	A	A	A	A	A	A	B	A	B	B	B	A
chr1A_52000089	G/A	A	B	B	B	A	B	A	B	B	A	B	B	A	A	B	A	B	A	A	B	B	B	B	A	A	A	B	A	B	B	B	B	A	A	B	B	A	A	A	A	A	A	B	A	B	B	B	A
chr1A_52231642	G/A	A	B	B	B	A	B	A	B	B	A	B	B	A	A	B	A	B	A	A	B	B	B	B	A	A	A	B	A	B	B	B	B	A	A	B	B	A	A	A	A	A	A	B	A	B	B	B	A
chr1A_52419370	C/A	A	B	B	B	A	B	A	B	B	A	B	B	A	A	B	A	B	A	A	B	B	B	B	A	A	A	B	A	B	B	B	B	A	A	B	B	A	A	A	A	A	A	B	A	B	B	B	A
chr1A_52440302	A/C	A	B	B	B	A	B	A	B	B	A	B	B	A	A	B	A	B	A	A	B	B	B	B	A	A	A	B	A	B	B	B	B	A	A	B	B	A	A	A	A	A	A	B	A	B	B	B	A
chr1A_52516438	C/T	A	B	B	B	A	B	A	B	B	A	B	B	A	A	B	A	B	A	A	B	B	B	B	A	A	A	B	A	B	B	B	B	A	A	B	B	A	A	A	A	A	A	B	A	B	B	B	A
chr1A_52516477	C/T	A	B	B	B	A	B	A	B	B	A	B	B	A	A	B	A	B	A	A	B	B	B	B	A	A	A	B	A	B	B	B	B	A	A	B	B	A	A	A	A	A	A	B	A	B	B	B	A
chr1A_52516524	C/T	A	B	B	B	A	B	A	B	B	A	B	B	A	A	B	A	B	A	A	B	B	B	B	A	A	A	B	A	B	B	B	B	A	A	B	B	A	A	A	A	A	A	B	A	B	B	B	A
chr1A_52516531	C/T	A	B	B	B	A	B	A	B	B	A	B	B	A	A	B	A	B	A	A	B	B	B	B	A	A	A	B	A	B	B	B	B	A	A	B	B	A	A	A	A	A	A	B	A	B	B	B	A
chr1A_52521490	G/A	A	B	B	B	A	B	A	B	B	A	B	B	A	A	B	A	B	A	A	B	B	B	B	A	A	A	B	A	B	B	B	B	A	A	B	B	A	A	A	A	A	A	B	A	B	B	B	A
chr1A_52521500	C/T	A	B	B	B	A	B	A	B	B	A	B	B	A	A	B	A	B	A	A	B	B	B	B	A	A	A	B	A	B	B	B	B	A	A	B	B	A	A	A	A	A	A	B	A	B	B	B	A
chr1A_52543605	G/A	A	B	B	B	A	B	A	B	B	A	B	B	A	A	B	A	B	A	A	B	B	B	B	A	A	A	B	A	B	B	B	B	A	A	B	B	A	A	A	A	A	A	B	A	B	B	B	A
chr1A_52543606	G/T	A	B	B	B	A	B	A	B	B	A	B	B	A	A	B	A	B	A	A	B	B	B	B	A	A	A	B	A	B	B	B	B	A	A	B	B	A	A	A	A	A	A	B	A	B	B	B	A
chr1A_52693318	T/A	A	B	B	B	A	B	A	B	B	A	B	B	A	A	B	A	B	A	A	B	B	B	B	A	A	A	B	A	B	B	B	B	A	A	B	B	A	A	A	A	A	A	B	A	B	B	B	A
chr1A_53198493	G/A	A	B	B	B	A	B	A	B	B	A	B	B	A	A	B	A	B	A	A	B	B	B	B	A	A	A	B	A	B	B	B	B	A	A	B	B	A	A	A	A	A	A	B	A	B	B	B	A
chr1A_53198528	T/G	A	B	B	B	A	B	A	B	B	A	B	B	A	A	B	A	B	A	A	B	B	B	B	A	A	A	B	A	B	B	B	B	A	A	B	B	A	A	A	A	A	A	B	A	B	B	B	A
chr1A_53655847	A/G	A	B	B	B	A	B	A	B	B	A	B	B	A	A	B	A	B	A	A	B	B	B	B	A	A	A	B	A	B	B	A	B	A	A	B	B	A	A	A	A	A	A	B	A	B	B	B	A
chr1A_53675891	A/G	A	B	B	B	A	B	A	B	B	A	B	B	A	A	B	A	B	A	A	B	B	B	B	A	A	A	B	A	B	B	A	B	A	A	B	B	A	A	A	A	A	A	B	A	B	B	B	A
chr1A_53676391	T/C	A	B	B	B	A	B	A	B	B	A	B	B	A	A	B	A	B	A	A	B	B	B	B	A	A	A	B	A	B	B	A	B	A	A	B	B	A	A	A	A	A	A	B	A	B	B	B	A
chr1A_53676433	G/A	A	B	B	B	A	B	A	B	B	A	B	B	A	A	B	A	B	A	A	B	B	B	B	A	A	A	B	A	B	B	A	B	A	A	B	B	A	A	A	A	A	A	B	A	B	B	B	A
chr1A_53701563	C/T	A	B	B	B	A	B	A	B	B	A	B	B	A	A	B	A	B	A	A	B	B	B	B	A	A	A	B	A	B	B	A	B	A	A	B	B	A	A	A	A	A	A	B	A	B	B	B	A
chr1A_53828942	C/T	A	B	B	B	A	B	A	B	B	A	B	B	A	A	B	A	B	A	A	B	B	B	B	A	A	A	B	A	B	B	A	B	A	A	B	B	A	A	A	A	A	A	B	A	B	B	B	A
chr1A_53829006	C/T	A	B	B	B	A	B	A	B	B	A	B	B	A	A	B	A	B	A	A	B	B	B	B	A	A	A	B	A	B	B	A	B	A	A	B	B	A	A	A	A	A	A	B	A	B	B	B	A
chr1A_53829026	A/T	A	B	B	B	A	B	A	B	B	A	B	B	A	A	B	A	B	A	A	B	B	B	B	A	A	A	B	A	B	B	A	B	A	A	B	B	A	A	A	A	A	A	B	A	B	B	B	A
chr1A_53975881	A/G	A	B	B	B	A	B	A	B	B	A	B	B	A	A	B	A	B	A	A	B	B	B	B	A	A	A	B	A	B	B	A	B	A	A	B	B	A	A	A	A	A	A	B	A	B	B	B	A
chr1A_54031434	C/A	A	B	B	B	A	B	A	B	B	A	B	B	A	A	B	A	B	A	A	B	B	B	B	A	A	A	B	A	B	B	A	B	A	A	B	B	A	A	A	A	A	A	B	A	B	B	B	A
chr1A_54031440	G/A	A	B	B	B	A	B	A	B	B	A	B	B	A	A	B	A	B	A	A	B	B	B	B	A	A	A	B	A	B	B	A	B	A	A	B	B	A	A	A	A	A	A	B	A	B	B	B	A
chr1A_54127423	G/A	A	B	B	B	A	B	A	B	B	A	B	B	A	A	B	A	B	A	A	B	B	B	B	A	A	A	B	A	B	B	A	B	A	A	B	B	A	A	A	A	A	A	B	A	B	B	B	A
chr1A_54127438	A/G	A	B	B	B	A	B	A	B	B	A	B	B	A	A	B	A	B	A	A	B	B	B	B	A	A	A	B	A	B	B	A	B	A	A	B	B	A	A	A	A	A	A	B	A	B	B	B	A
chr1A_54127442	G/C	A	B	B	B	A	B	A	B	B	A	B	B	A	A	B	A	B	A	A	B	B	B	B	A	A	A	B	A	B	B	A	B	A	A	B	B	A	A	A	A	A	A	B	A	B	B	B	A
chr1A_54499486	A/G	A	B	B	B	A	B	A	B	B	A	B	B	A	A	B	A	B	A	A	B	B	B	B	A	A	A	B	A	B	B	A	B	A	A	B	B	A	A	A	A	A	A	B	A	B	B	B	A
chr1A_54500133	C/T	A	B	B	B	A	B	A	B	B	A	B	B	A	A	B	A	B	A	A	B	B	B	B	A	A	A	B	A	B	B	A	B	A	A	B	B	A	A	A	A	A	A	B	A	B	B	B	A
chr1A_54500141	A/G	A	B	B	B	A	B	A	B	B	A	B	B	A	A	B	A	B	A	A	B	B	B	B	A	A	A	B	A	B	B	A	B	A	A	B	B	A	A	A	A	A	A	B	A	B	B	B	A
chr1A_54500149	G/A	A	B	B	B	A	B	A	B	B	A	B	B	A	A	B	A	B	A	A	B	B	B	B	A	A	A	B	A	B	B	A	B	A	A	B	B	A	A	A	A	A	A	B	A	B	B	B	A
chr1A_54550371	T/C	A	B	B	B	A	B	A	B	B	A	B	B	A	A	B	A	B	A	A	B	B	B	B	A	A	A	B	A	B	B	A	B	A	A	B	B	A	A	A	A	A	A	B	A	B	B	B	A
chr1A_54586626	C/T	A	B	B	B	A	B	A	B	B	A	B	B	A	A	B	A	B	A	A	B	B	B	B	A	A	A	B	A	B	B	A	B	A	A	B	B	A	A	A	A	A	A	B	A	B	B	B	A
chr1A_54703918	G/C	A	B	B	B	A	B	A	B	B	A	B	B	A	A	B	A	B	A	A	B	B	B	B	A	A	A	B	A	B	B	A	B	A	A	B	B	A	A	A	A	A	A	B	A	B	B	B	A
chr1A_54717547	A/T	A	B	B	B	A	B	A	B	B	A	B	B	A	A	B	A	B	A	A	B	B	B	B	A	A	A	B	A	B	B	A	B	A	A	B	B	A	A	A	A	A	A	B	A	B	B	B	A
chr1A_54717604	T/C	A	B	B	B	A	B	A	B	B	A	B	B	A	A	B	A	B	A	A	B	B	B	B	A	A	A	B	A	B	B	A	B	A	A	B	B	A	A	A	A	A	A	B	A	B	B	B	A
chr1A_54717651	G/A	A	B	B	B	A	B	A	B	B	A	B	B	A	A	B	A	B	A	A	B	B	B	B	A	A	A	B	A	B	B	A	B	A	A	B	B	A	A	A	A	A	A	B	A	B	B	B	A
chr1A_54717721	T/C	A	B	B	B	A	B	A	B	B	A	B	B	A	A	B	A	B	A	A	B	B	B	B	A	A	A	B	A	B	B	A	B	A	A	B	B	A	A	A	A	A	A	B	A	B	B	B	A
chr1A_54726481	G/A	A	B	B	B	A	B	A	B	B	A	B	B	A	A	B	A	B	A	A	B	B	B	B	A	A	A	B	A	B	B	A	B	A	A	B	B	A	A	A	A	A	A	B	A	B	B	B	A
chr1A_54739226	T/C	A	B	B	B	A	B	A	B	B	A	B	B	A	A	B	A	B	A	A	B	B	B	B	A	A	A	B	A	B	B	A	B	A	A	B	B	A	A	A	A	A	A	B	A	B	B	B	A
chr1A_54856729	C/T	A	B	B	B	A	B	A	B	B	A	B	B	A	A	B	A	B	A	A	B	B	B	B	A	A	A	B	A	B	B	A	B	A	A	B	B	A	A	A	A	A	A	B	A	B	B	B	A
chr1A_54856731	T/C	A	B	B	B	A	B	A	B	B	A	B	B	A	A	B	A	B	A	A	B	B	B	B	A	A	A	B	A	B	B	A	B	A	A	B	B	A	A	A	A	A	A	B	A	B	B	B	A
chr1A_54864384	C/G	A	B	B	B	A	B	A	B	B	A	B	B	A	A	B	A	B	A	A	B	B	B	B	A	A	A	B	A	B	B	A	B	A	A	B	B	A	A	A	A	A	A	B	A	B	B	B	A
chr1A_54864387	T/G	A	B	B	B	A	B	A	B	B	A	B	B	A	A	B	A	B	A	A	B	B	B	B	A	A	A	B	A	B	B	A	B	A	A	B	B	A	A	A	A	A	A	B	A	B	B	B	A
chr1A_55225344	A/G	A	B	B	B	A	B	A	B	B	A	B	B	A	A	B	A	B	A	A	B	B	B	B	A	A	A	B	A	B	B	A	B	A	A	B	B	A	A	A	A	A	A	B	A	B	B	B	A
chr1A_55225346	A/G	A	B	B	B	A	B	A	B	B	A	B	B	A	A	B	A	B	A	A	B	B	B	B	A	A	A	B	A	B	B	A	B	A	A	B	B	A	A	A	A	A	A	B	A	B	B	B	A
chr1A_55226732	A/G	A	B	B	B	A	B	A	B	B	A	B	B	A	A	B	A	B	A	A	B	B	B	B	A	A	A	B	A	B	B	A	B	A	A	B	B	A	A	A	A	A	A	B	A	B	B	B	A
chr1A_55949880	G/A	A	B	B	B	A	B	A	B	B	A	B	B	A	A	B	A	B	A	A	B	B	B	B	A	A	A	B	A	B	B	A	B	A	A	B	B	A	A	A	A	A	A	B	A	B	B	B	A
chr1A_55949881	G/C	A	B	B	B	A	B	A	B	B	A	B	B	A	A	B	A	B	A	A	B	B	B	B	A	A	A	B	A	B	B	A	B	A	A	B	B	A	A	A	A	A	A	B	A	B	B	B	A
chr1A_55949888	C/T	A	B	B	B	A	B	A	B	B	A	B	B	A	A	B	A	B	A	A	B	B	B	B	A	A	A	B	A	B	B	A	B	A	A	B	B	A	A	A	A	A	A	B	A	B	B	B	A
chr1A_56164122	T/C	A	B	B	B	A	B	A	B	B	A	B	B	A	A	B	A	B	A	A	B	B	B	B	A	A	A	B	A	B	B	A	B	A	A	B	B	A	A	A	A	A	A	B	A	B	B	B	A
chr1A_56164135	A/C	A	B	B	B	A	B	A	B	B	A	B	B	A	A	B	A	B	A	A	B	B	B	B	A	A	A	B	A	B	B	A	B	A	A	B	B	A	A	A	A	A	A	B	A	B	B	B	A
chr1A_56164232	T/C	A	B	B	B	A	B	A	B	B	A	B	B	A	A	B	A	B	A	A	B	B	B	B	A	A	A	B	A	B	B	A	B	A	A	B	B	A	A	A	A	A	A	B	A	B	B	B	A
chr1A_56182556	A/G	A	B	B	B	A	B	A	B	B	A	B	B	A	A	B	A	B	A	A	B	B	B	B	A	A	A	B	A	B	B	A	B	A	A	B	B	A	A	A	A	A	A	B	A	B	B	B	A
chr1A_56182616	T/C	A	B	B	B	A	B	A	B	B	A	B	B	A	A	B	A	B	A	A	B	B	B	B	A	A	A	B	A	B	B	A	B	A	A	B	B	A	A	A	A	A	A	B	A	B	B	B	A
chr1A_56248198	T/C	A	B	B	B	A	B	A	B	B	A	B	B	A	A	B	A	B	A	A	B	B	B	B	A	A	A	B	A	B	B	A	B	A	A	B	B	A	A	A	A	A	A	B	A	B	B	B	A
chr1A_56248226	G/A	A	B	B	B	A	B	A	B	B	A	B	B	A	A	B	A	B	A	A	B	B	B	B	A	A	A	B	A	B	B	A	B	A	A	B	B	A	A	A	A	A	A	B	A	B	B	B	A
chr1A_56372875	C/T	A	B	B	B	A	B	A	B	B	A	B	B	A	A	B	A	B	A	A	B	B	B	B	A	A	A	B	A	B	B	A	B	A	A	B	B	A	A	A	A	A	A	B	A	B	B	B	A
chr1A_56515405	T/C	A	B	B	B	A	B	A	B	B	A	B	B	A	A	B	A	B	A	A	B	B	B	B	A	A	A	B	A	B	B	A	B	A	A	B	B	A	A	A	A	A	A	B	A	B	B	B	A
chr1A_56654700	G/T	A	B	B	B	A	B	A	B	B	A	B	B	A	A	B	A	B	A	A	B	B	B	B	-	A	A	B	A	B	B	A	B	A	A	B	B	A	A	A	A	A	A	B	A	B	B	B	A
chr1A_57132102	T/C	A	B	B	B	A	B	A	B	B	A	B	B	A	A	B	A	B	A	A	B	B	B	B	-	A	A	B	A	B	B	A	B	A	A	B	B	A	A	A	A	A	A	B	A	B	B	B	A
chr1A_58412962	G/A	A	B	B	B	A	B	A	B	B	A	B	B	-	A	B	A	B	A	A	B	B	B	B	B	A	A	B	A	B	B	A	B	A	-	-	B	A	A	A	A	A	A	B	A	B	B	B	-
chr1A_59994816	C/G	A	B	B	B	A	B	A	-	B	A	B	B	-	-	B	A	B	A	A	B	B	B	B	B	A	A	B	A	B	B	-	B	A	-	-	B	A	A	A	A	A	A	B	A	B	B	B	-
chr1A_59994836	C/G	A	B	B	B	A	B	A	-	B	A	B	B	-	-	B	A	B	A	A	B	B	B	B	B	A	A	B	A	B	B	-	B	A	-	-	B	A	A	A	A	A	A	B	A	B	B	B	-
chr1A_59994840	C/T	A	B	B	B	A	B	A	-	B	A	B	B	-	-	B	A	B	A	A	B	B	B	B	B	A	A	B	A	B	B	-	B	A	-	-	B	A	A	A	A	A	A	B	A	B	B	B	-
chr1A_59994847	C/T	A	B	B	B	A	B	A	-	B	A	B	B	-	-	B	A	B	A	A	B	B	B	B	B	A	A	B	A	B	B	-	B	A	-	-	B	A	A	A	A	A	A	B	A	B	B	B	-
chr1A_60145684	G/A	A	B	B	B	A	B	A	-	B	A	B	B	A	A	B	A	B	A	A	B	B	B	B	B	A	A	B	A	B	B	A	B	A	-	B	B	A	A	A	A	A	A	B	A	B	B	B	A
chr1A_60619378	A/C	A	B	B	B	A	B	A	-	B	A	B	B	A	A	B	A	B	A	A	B	B	B	B	B	A	A	B	A	B	B	A	B	A	B	B	B	A	A	A	A	A	A	B	A	B	B	B	A
chr1A_60670409	G/A	A	B	B	B	A	B	A	-	B	A	B	B	A	A	B	A	B	A	A	B	B	B	B	B	A	A	B	A	B	B	A	B	A	B	B	B	A	A	A	A	A	A	B	A	B	B	B	A
chr1A_60969516	G/A	A	B	B	B	A	B	A	-	B	A	B	B	A	A	B	A	B	A	A	B	B	B	B	B	A	A	B	A	B	B	A	B	A	B	B	B	A	A	A	A	A	A	B	A	B	B	B	A
chr1A_61006243	G/A	A	B	B	B	A	B	A	B	B	A	B	B	A	A	B	A	B	A	A	B	B	B	B	B	A	A	B	A	B	B	A	B	A	B	B	B	A	A	A	A	A	A	B	A	B	B	B	A
chr1A_61023919	T/C	A	B	B	B	A	B	A	B	B	A	B	B	A	A	B	A	B	A	A	B	B	B	B	B	A	A	B	A	B	B	A	B	A	B	B	B	A	A	A	A	A	A	B	A	B	B	B	A
chr1A_61023941	A/C	A	B	B	B	A	B	A	B	B	A	B	B	A	A	B	A	B	A	A	B	B	B	B	B	A	A	B	A	B	B	A	B	A	B	B	B	A	A	A	A	A	A	B	A	B	B	B	A
chr1A_61226658	A/G	A	B	B	B	A	B	A	B	B	A	B	B	A	A	B	A	B	A	A	B	B	B	B	B	A	A	B	A	B	B	A	B	A	B	B	B	A	A	A	A	A	A	B	A	B	B	B	A
chr1A_61242065	A/G	A	B	B	B	A	B	A	B	B	A	B	B	A	A	B	A	B	A	A	B	B	B	B	B	A	A	B	A	B	B	A	B	A	B	B	B	A	A	A	A	A	A	B	A	B	B	B	A
chr1A_61253147	A/C	A	B	B	B	A	B	A	B	B	A	B	B	A	A	B	A	B	A	A	B	B	B	B	B	A	A	B	A	B	B	A	B	A	B	B	B	A	A	A	A	A	A	B	A	B	B	B	A
chr1A_61543330	G/A	A	B	B	B	A	B	A	B	B	A	B	B	A	A	B	A	B	A	A	B	B	B	B	B	A	A	B	A	B	B	A	B	A	B	B	B	A	A	A	A	A	A	B	A	B	B	B	A
chr1A_61554018	A/G	A	B	B	B	A	B	A	B	B	A	B	B	A	A	B	A	B	A	A	B	B	B	B	B	A	A	B	A	B	B	A	B	A	B	B	B	A	A	A	A	A	A	B	A	B	B	B	A
chr1A_61622661	C/T	A	B	B	B	A	B	A	B	B	A	B	B	A	A	B	A	B	A	A	B	B	B	B	B	A	A	B	A	B	B	A	B	A	B	B	B	A	A	A	A	A	A	B	A	B	B	B	A
chr1A_62030530	G/A	A	B	B	B	A	B	A	B	B	A	B	B	A	A	B	A	B	A	A	B	B	B	B	B	A	A	B	A	B	B	A	B	A	B	B	B	A	A	A	A	A	A	B	A	B	B	B	A
chr1A_62276038	G/A	A	B	B	B	A	B	A	B	B	A	B	B	A	A	B	A	B	A	A	B	B	B	B	B	A	A	B	A	B	B	A	B	A	B	B	B	A	A	A	A	A	A	B	A	B	B	B	A
chr1A_62504966	C/T	A	B	B	B	A	B	A	B	B	A	B	B	A	A	B	A	B	A	A	B	B	B	B	B	A	A	B	A	B	B	A	B	A	B	B	B	A	A	A	A	A	A	B	A	B	B	B	A
chr1A_62726128	C/T	A	B	B	B	A	B	A	B	B	A	B	B	A	A	B	A	B	A	A	B	B	B	B	B	A	A	B	A	B	B	A	B	A	B	B	B	A	A	A	A	A	A	B	A	B	B	B	A
chr1A_62948045	C/T	A	B	B	B	A	B	A	B	B	A	B	B	A	A	B	A	B	A	A	B	B	B	B	B	A	A	B	A	B	B	A	B	A	B	B	B	A	A	A	A	A	A	B	A	B	B	B	A
chr1A_63090416	A/G	A	B	B	B	A	B	A	B	B	A	B	B	A	A	B	A	B	A	A	B	B	B	B	B	A	A	B	A	B	B	A	B	A	B	B	B	A	A	A	A	A	A	B	A	B	B	B	A
chr1A_63690020	G/A	A	B	B	B	A	B	A	B	B	A	B	B	A	A	B	A	B	A	A	B	B	B	B	B	A	A	B	A	B	B	A	B	A	B	B	B	A	A	A	A	A	A	B	A	B	B	B	A
chr1A_63910872	G/T	A	B	B	B	A	B	A	B	B	A	B	B	A	A	B	A	B	A	A	B	B	B	B	B	A	A	B	A	B	B	A	B	A	B	B	B	A	A	A	A	A	A	B	A	B	B	B	A
chr1A_63910873	G/A	A	B	B	B	A	B	A	B	B	A	B	B	A	A	B	A	B	A	A	B	B	B	B	B	A	A	B	A	B	B	A	B	A	B	B	B	A	A	A	A	A	A	B	A	B	B	B	A
chr1A_63967664	G/A	A	B	B	B	A	B	A	B	B	A	B	B	A	A	B	A	B	A	A	B	B	B	B	B	A	A	B	A	B	B	A	B	A	B	B	B	A	A	A	A	A	A	B	A	B	B	B	A
chr1A_64111855	C/G	A	B	B	B	A	B	A	B	B	A	B	B	A	A	B	A	B	A	A	B	B	B	B	B	A	A	B	A	B	B	A	B	A	B	B	B	A	A	A	A	A	A	B	A	B	B	B	A
chr1A_64182285	T/C	A	B	B	B	A	B	A	B	B	A	B	B	A	A	B	A	B	A	A	B	B	B	B	B	A	A	B	A	B	B	A	B	A	B	B	B	A	A	A	A	A	A	B	A	B	B	B	A
chr1A_64548817	G/A	A	B	B	B	A	B	A	B	B	A	B	B	A	A	B	A	B	A	A	B	B	B	B	B	A	A	B	A	B	B	A	B	A	B	B	B	A	A	A	A	A	A	B	A	B	B	B	A
chr1A_64835777	T/G	A	B	B	B	A	B	A	B	B	A	B	B	A	A	B	A	B	-	A	B	B	B	B	B	A	A	B	A	B	B	A	B	A	B	B	B	A	A	A	A	A	A	B	A	B	B	B	A
chr1A_64855728	T/C	A	B	B	B	A	B	A	B	B	A	B	B	A	A	B	A	B	-	A	B	B	B	B	B	A	A	B	A	B	B	A	B	A	B	B	B	A	A	A	A	A	A	B	A	B	B	B	A
chr1A_65950153	C/A	A	-	B	B	A	B	A	B	B	A	B	B	A	A	B	A	B	-	A	B	B	B	B	B	A	A	B	A	B	B	A	B	A	B	B	B	A	A	A	A	A	A	B	A	B	B	B	A
chr1A_66053126	G/C	A	-	B	B	A	B	A	B	B	A	B	B	A	A	B	A	B	-	A	B	B	B	B	B	A	A	B	A	B	B	A	B	A	B	B	B	A	A	A	A	A	A	B	A	B	B	B	A
chr1A_66128813	C/T	A	-	B	B	A	B	A	B	B	A	B	B	A	A	B	A	B	-	A	B	B	B	B	B	A	A	B	A	B	B	A	B	A	B	B	B	A	A	A	A	A	A	B	A	B	B	B	A
chr1A_66210215	A/G	A	-	B	B	A	B	A	B	B	A	-	B	A	A	B	A	B	-	A	B	B	B	B	B	A	A	B	A	-	B	A	B	A	B	B	B	A	A	A	A	A	A	B	A	B	B	B	A
chr1A_66331253	T/C	A	-	B	B	A	B	A	B	B	A	-	B	A	A	B	A	B	-	A	B	B	B	B	B	A	A	B	A	-	B	A	B	A	B	B	B	A	A	A	A	A	A	B	A	B	B	B	A
chr1A_66491402	C/T	A	-	B	B	A	B	A	B	B	A	-	B	A	A	B	A	B	-	A	B	B	B	B	B	A	A	B	A	-	B	A	B	A	B	B	B	A	A	A	A	A	A	B	A	B	B	B	A
chr1A_66917378	C/T	A	-	B	B	A	B	A	B	B	A	-	B	A	A	B	A	B	-	A	B	B	B	B	B	A	A	B	A	-	B	A	B	A	B	B	B	A	A	A	A	A	A	B	A	B	B	B	A
chr1A_66923622	T/G	A	-	B	B	A	B	A	B	B	A	-	B	A	A	B	A	B	-	A	B	B	B	B	B	A	A	B	A	-	B	A	B	A	B	B	B	A	A	A	A	A	A	B	A	B	B	B	A
chr1A_67306405	G/A	A	B	B	B	A	B	A	B	B	A	B	B	A	A	B	A	B	-	A	B	B	B	B	B	A	A	B	A	B	B	A	B	A	B	B	B	A	A	A	A	A	A	B	A	B	B	B	A
chr1A_68070801	A/G	A	B	B	B	A	B	A	B	B	A	B	B	A	A	B	A	B	-	A	B	B	B	B	B	A	A	B	A	B	B	A	B	A	B	B	B	A	A	A	A	A	A	B	A	B	B	B	A
chr1A_68092179	G/A	A	B	B	B	A	B	A	B	B	A	B	B	A	A	B	A	B	-	A	B	B	B	B	B	A	A	B	A	B	B	A	B	A	B	B	B	A	A	A	A	A	A	B	A	B	B	B	A
chr1A_68106946	T/G	A	B	B	B	A	B	A	B	B	A	B	B	A	A	B	A	B	-	A	B	B	B	B	B	A	A	B	A	B	B	A	B	A	B	B	B	A	A	A	A	A	A	B	A	B	B	B	A
chr1A_68107037	G/T	A	B	B	B	A	B	A	B	B	A	B	B	A	A	B	A	B	A	A	B	B	B	B	B	A	A	B	A	B	B	A	B	A	B	B	B	A	A	A	A	A	A	B	A	B	B	B	A
chr1A_68130809	T/C	A	B	B	B	A	B	A	B	B	A	B	B	A	A	B	A	B	A	A	B	B	B	B	B	A	A	B	A	B	B	A	B	A	B	B	B	A	A	A	A	A	A	B	A	B	B	B	A
chr1A_68534714	C/T	A	B	B	B	A	B	A	B	B	A	B	B	A	A	B	A	B	A	A	-	B	B	B	B	A	A	B	A	B	B	A	B	-	B	B	B	A	A	A	A	A	A	B	A	B	B	B	A
chr1A_68636011	G/A	A	B	B	B	A	B	A	B	B	A	B	B	A	A	B	A	B	A	A	-	B	B	B	B	A	A	B	A	B	B	A	B	-	B	B	B	A	A	A	A	A	A	B	A	B	B	B	A
chr1A_68636186	C/A	A	B	B	B	A	B	A	B	B	A	B	B	A	A	B	A	B	A	A	-	B	B	B	B	A	A	B	-	B	B	A	B	-	B	B	B	A	A	A	A	A	A	B	A	B	B	B	A
chr1A_68638018	G/A	A	B	B	B	A	B	A	B	B	A	-	B	A	A	B	A	B	A	A	-	B	B	B	B	-	A	B	-	B	B	A	B	-	B	B	B	A	A	A	A	A	A	B	A	B	B	B	A
chr1A_71853372	A/G	A	B	B	B	A	B	A	B	B	A	B	B	A	A	B	A	B	A	A	B	B	B	-	B	-	A	-	-	B	B	A	B	A	B	B	B	A	-	A	A	A	A	B	A	B	B	B	A
chr1A_72065827	G/A	A	B	B	B	A	B	A	B	B	A	B	B	A	A	B	A	B	A	A	B	B	B	-	B	-	A	-	-	B	B	A	B	A	B	B	B	A	-	A	A	A	A	B	A	B	B	B	A
chr1A_72065982	G/A	A	B	B	B	A	B	A	B	B	A	B	B	A	A	B	A	B	A	A	B	B	B	-	B	-	A	-	-	B	B	A	B	A	B	B	B	A	A	A	A	A	A	B	A	B	B	B	A
chr1A_72180733	T/C	A	B	B	B	A	B	A	B	B	A	B	B	A	A	B	A	B	A	A	B	B	B	-	B	-	A	-	-	B	B	A	B	A	B	B	B	A	A	A	A	A	A	B	A	B	B	B	A
chr1A_72180767	T/C	A	B	B	B	A	B	A	B	B	A	B	B	A	A	B	A	B	A	A	B	B	B	-	B	-	A	-	-	B	B	A	B	A	B	B	B	A	A	A	A	A	A	B	A	B	B	B	A
chr1A_72196217	C/T	A	B	B	B	A	B	A	B	B	A	B	B	A	A	B	A	B	A	A	B	B	B	-	B	-	A	-	-	B	B	A	B	A	B	B	B	A	A	A	A	A	A	B	A	B	B	B	A
chr1A_72407950	A/G	A	B	B	B	A	B	A	B	B	A	B	B	A	A	B	A	B	A	A	B	B	B	-	B	-	A	-	-	B	B	A	B	A	B	B	B	A	A	A	A	A	A	B	A	B	B	B	A
chr1A_72428701	T/G	A	B	B	B	A	B	A	B	B	A	B	B	A	A	B	A	B	A	A	B	B	B	-	B	-	A	-	-	B	B	A	B	A	B	B	B	A	A	A	A	A	A	B	A	B	B	B	A
chr1A_72428724	T/G	A	B	B	B	A	B	A	B	B	A	B	B	A	A	B	A	B	A	A	B	B	B	-	B	-	A	-	-	B	B	A	B	A	B	B	B	A	A	A	A	A	A	B	A	B	B	B	A
chr1A_72429404	G/A	A	B	B	B	A	B	A	B	B	A	B	B	A	A	B	A	B	A	A	B	B	B	-	B	-	A	-	-	B	B	A	B	A	B	B	B	A	A	A	A	A	A	B	A	B	B	B	A
chr1A_73310721	C/T	A	B	B	B	A	B	A	B	B	A	B	B	A	A	B	A	B	A	A	B	B	B	B	B	A	A	B	-	B	B	A	B	A	B	B	B	A	A	A	A	A	A	B	A	B	B	B	A
chr1A_73371587	C/A	A	B	B	B	A	B	A	B	B	A	B	B	A	A	B	A	B	A	A	B	B	B	B	B	A	A	B	-	B	B	A	B	A	B	B	B	A	A	A	A	A	A	B	A	B	B	B	A
chr1A_73423306	G/A	A	B	B	B	A	B	A	B	B	A	B	B	A	A	B	A	B	A	A	B	B	B	B	B	A	A	B	-	B	B	A	B	A	B	B	B	A	A	A	A	A	A	B	A	B	B	B	A
chr1A_73497874	A/G	A	B	B	B	A	B	A	B	B	A	B	B	A	A	B	A	B	A	A	B	B	B	B	B	A	A	B	-	B	B	A	B	A	B	B	B	A	A	A	A	A	A	B	A	B	B	B	A
chr1A_73497913	T/C	A	B	B	B	A	B	A	B	B	A	B	B	A	A	B	A	B	A	A	B	B	B	B	B	A	A	B	-	B	B	A	B	A	B	B	B	A	A	A	A	A	A	B	A	B	B	B	A
chr1A_73611516	G/A	A	B	B	B	A	B	A	B	B	A	B	B	A	A	B	A	B	A	A	B	B	B	B	B	A	A	B	-	B	B	A	B	A	B	B	B	A	A	A	A	A	A	B	A	B	B	B	A
chr1A_73900366	C/T	A	B	B	B	A	B	A	B	B	A	B	B	A	A	B	A	B	A	A	B	B	B	B	B	A	A	B	-	B	B	A	B	A	B	B	B	A	A	A	A	A	A	B	A	B	B	B	A
chr1A_74010038	A/G	A	B	B	B	A	B	A	B	B	A	B	B	A	A	B	A	B	A	A	B	B	B	B	B	A	A	B	-	B	-	A	B	A	B	B	B	A	A	A	A	A	A	B	A	B	B	B	A
chr1A_74329094	T/C	A	B	B	B	A	B	A	B	B	A	B	B	A	A	B	A	B	A	A	B	B	B	B	B	A	A	B	-	B	-	A	B	A	B	B	B	A	A	A	A	A	A	B	A	B	B	B	A
chr1A_74989179	A/T	A	B	B	B	A	B	A	B	B	A	B	B	A	A	B	A	B	A	A	B	B	B	B	B	A	A	B	A	B	-	A	B	A	B	B	B	A	A	A	A	A	A	B	A	B	B	B	A
chr1A_75006927	C/T	A	B	B	B	A	B	A	B	B	A	B	B	A	A	B	A	B	A	A	B	B	B	B	B	A	A	B	A	B	-	A	B	A	B	B	B	A	A	A	A	A	A	B	A	B	B	B	A
chr1A_75067914	G/T	A	B	B	B	A	B	A	B	B	A	B	B	A	A	B	A	B	A	A	B	B	B	B	B	A	A	B	A	B	-	A	B	A	B	B	B	A	A	A	A	A	A	B	A	B	B	B	A
chr1A_75293312	G/A	A	B	B	B	A	B	A	B	B	A	B	B	A	A	B	A	B	A	A	B	B	B	B	B	A	A	B	A	B	-	A	B	A	B	B	B	A	A	A	A	A	A	B	A	B	B	B	A
chr1A_75293320	T/C	A	B	B	B	A	B	A	B	B	A	B	B	A	A	B	A	B	A	A	B	B	B	B	B	A	A	B	A	B	-	A	B	A	B	B	B	A	A	A	A	A	A	B	A	B	B	B	A
chr1A_75293357	G/A	A	B	B	B	A	B	A	B	B	A	B	B	A	A	B	A	B	A	A	B	B	B	B	B	A	A	B	A	B	-	A	B	A	B	B	B	A	A	A	A	A	A	B	A	B	B	B	A
chr1A_75313349	T/G	A	B	B	B	A	B	A	B	B	A	B	B	A	A	B	A	B	A	A	B	B	B	B	B	A	A	B	A	B	-	A	B	A	B	B	B	A	A	A	A	A	A	B	A	B	B	B	A
chr1A_75376840	C/T	A	B	B	B	A	B	A	B	B	A	B	B	A	A	B	A	B	A	A	B	B	B	B	B	A	A	B	A	B	-	A	B	A	B	B	B	A	A	A	A	A	A	B	A	B	B	B	A
chr1A_75916945	T/G	A	B	B	B	A	B	A	B	B	A	B	B	A	A	B	A	B	A	A	B	B	B	B	B	A	A	B	A	B	-	A	B	A	B	B	B	A	A	A	A	A	A	B	A	B	B	B	A
chr1A_76031032	C/A	A	B	B	B	A	B	A	B	B	A	B	B	A	A	B	A	B	A	A	B	B	B	B	B	A	A	B	A	B	B	A	B	A	B	B	B	A	A	A	A	A	A	B	A	B	B	B	A
chr1A_76037849	T/C	A	B	B	B	A	B	A	B	B	A	B	B	A	A	B	A	B	A	A	B	B	B	B	B	A	A	B	A	B	B	A	B	A	B	B	B	A	A	A	A	A	A	B	A	B	B	B	A
chr1A_76156054	C/T	A	B	B	B	A	B	A	-	B	A	B	B	A	A	B	A	B	A	A	B	B	B	B	B	A	A	B	A	B	B	A	B	A	B	B	B	A	A	A	A	A	A	B	A	B	B	B	A
chr1A_76289316	G/A	A	B	B	B	A	B	A	-	B	A	B	B	A	A	B	A	B	A	A	B	B	B	B	B	A	A	B	A	B	B	A	B	A	B	B	B	A	A	A	A	A	A	B	A	B	B	B	A
chr1A_76629913	C/A	A	B	B	B	A	B	A	-	B	A	B	B	A	A	B	A	B	A	A	B	B	B	B	-	A	A	B	A	B	B	A	B	A	B	B	B	A	A	A	A	A	A	B	A	B	B	B	A
chr1A_77251279	T/C	A	B	B	B	A	B	A	-	B	A	B	B	A	A	B	A	B	A	A	B	B	B	B	-	A	A	B	A	B	B	A	B	A	B	B	B	A	A	A	A	-	A	B	A	B	B	B	A
chr1A_77354312	A/G	A	B	B	B	A	B	A	-	B	A	B	B	A	A	B	A	B	A	A	B	B	B	B	-	A	A	B	A	B	B	A	B	A	B	B	B	A	A	A	-	-	A	B	A	B	B	B	A
chr1A_77780079	C/T	A	B	B	B	A	B	A	-	B	A	B	B	A	A	B	A	B	A	A	B	B	B	B	-	A	A	B	A	B	B	A	B	A	B	B	B	A	A	A	-	-	A	B	A	B	B	B	A
chr1A_77972391	C/A	A	B	B	B	A	B	A	-	B	A	B	B	A	A	B	A	B	A	A	B	B	B	B	-	A	A	B	A	B	B	A	B	A	B	B	B	A	A	A	-	-	A	B	A	B	B	B	A
chr1A_78137945	T/C	A	B	B	B	A	B	A	-	B	A	B	B	A	A	B	A	B	A	A	B	B	B	B	-	A	A	B	A	B	B	A	B	A	B	B	B	A	A	A	-	-	A	B	A	B	B	B	A
chr1A_78423199	A/G	A	B	B	B	A	B	A	B	B	A	B	B	A	A	B	A	B	A	A	B	B	B	B	-	A	A	B	A	B	B	A	B	A	B	B	B	A	A	A	-	-	A	B	A	B	B	B	A
chr1A_78577675	T/G	A	B	B	B	A	B	A	B	B	A	B	B	A	A	B	A	B	A	A	B	B	B	B	-	A	A	B	A	B	B	A	B	A	B	B	B	A	A	A	-	-	A	B	A	B	B	B	A
chr1A_78672503	G/A	A	B	B	B	A	B	A	B	B	A	B	B	A	A	B	-	B	A	A	B	B	B	B	-	A	A	B	A	B	B	A	B	A	B	B	B	A	A	A	-	-	A	B	A	B	B	B	A
chr1A_79264574	T/C	A	B	B	B	A	B	A	B	B	A	B	B	A	A	B	-	B	A	A	B	B	B	B	-	A	A	B	A	B	B	A	B	A	B	B	B	A	A	A	A	-	A	B	A	B	B	B	A
chr1A_79264617	C/T	A	B	B	B	A	B	A	B	B	A	B	B	A	A	B	-	B	A	A	B	B	B	B	-	A	A	B	A	B	B	A	B	A	B	B	B	A	A	A	A	-	A	B	A	B	B	B	A
chr1A_79265187	G/A	A	B	B	B	A	B	A	B	B	A	B	B	A	A	B	-	B	A	A	B	B	B	B	B	A	A	B	A	B	B	A	B	A	B	B	B	A	A	A	A	-	A	B	A	B	B	B	A
chr1A_79301041	C/A	A	B	B	B	A	B	A	B	B	-	B	B	A	A	B	-	B	A	A	B	B	B	B	B	A	A	B	A	B	B	A	B	-	B	B	B	A	A	A	A	-	A	B	A	B	B	B	A
chr1A_79415833	C/T	A	B	B	B	A	B	A	B	B	-	B	B	A	A	B	-	B	A	A	B	B	B	B	B	A	A	B	A	B	B	A	B	-	B	B	B	A	A	A	A	A	A	B	A	B	B	B	A
chr1A_79427707	A/G	A	B	B	B	A	B	A	B	B	-	B	B	A	A	B	-	B	A	A	B	B	B	B	B	A	A	B	A	B	B	A	B	-	B	B	B	A	A	A	A	A	A	B	A	B	B	B	A
chr1A_79435317	T/C	A	B	B	B	A	B	A	B	B	-	B	B	A	A	B	-	B	A	A	B	B	B	B	B	A	A	B	A	B	B	A	-	-	B	B	B	A	A	A	A	A	A	B	A	B	B	B	A
chr1A_79780428	T/C	A	B	B	B	A	B	A	B	B	-	B	B	A	A	B	-	B	A	A	B	B	B	B	B	A	A	B	A	B	B	A	-	-	B	B	B	A	A	A	A	A	A	B	A	B	B	B	A
chr1A_79880252	T/C	A	B	B	B	A	B	A	B	B	-	B	B	A	A	B	-	B	A	A	B	B	B	B	B	A	A	B	A	B	B	A	-	-	B	B	B	A	A	A	A	A	-	-	A	B	B	B	A
chr1A_82439146	A/G	A	B	B	B	A	B	A	B	B	-	B	B	A	-	B	-	B	A	A	B	-	B	B	B	A	A	B	A	B	B	A	B	-	B	B	B	A	A	-	A	A	A	B	-	B	B	B	A
chr1A_82536187	C/T	A	B	B	B	A	B	A	B	B	-	B	B	A	-	B	-	B	A	A	B	-	B	B	B	A	A	B	A	B	B	A	B	-	B	B	B	A	A	A	A	A	A	B	-	B	B	B	A
chr1A_83533851	C/T	A	B	B	B	A	B	A	B	B	A	B	B	A	-	B	-	B	A	A	B	-	B	B	B	A	A	B	A	B	B	A	B	A	B	B	B	A	A	A	A	A	A	B	A	B	B	B	A
chr1A_83534247	C/T	A	-	B	B	A	B	A	B	B	A	B	B	A	A	B	A	B	A	A	B	-	B	B	B	A	A	B	A	B	B	A	B	A	B	B	B	A	A	A	A	A	A	B	A	B	B	B	A
chr1A_84016099	G/A	A	-	B	B	A	B	A	B	B	A	B	B	A	A	B	A	B	A	A	B	-	B	B	B	A	A	B	A	B	B	A	B	A	B	B	B	A	A	A	A	A	A	B	A	B	B	B	A
chr1A_84376361	C/G	A	-	B	B	A	B	A	B	B	A	B	B	A	A	B	A	B	A	A	B	-	B	B	B	A	A	B	A	B	B	A	B	A	B	B	B	A	A	A	A	A	A	B	A	B	B	B	A
chr1A_84379358	T/G	A	-	-	B	A	B	A	B	B	A	B	B	A	A	B	A	B	A	A	B	-	B	B	B	A	A	B	A	B	B	A	B	A	B	B	B	A	A	A	A	A	A	B	A	B	B	B	A
chr1A_84417646	T/C	A	-	-	B	A	B	A	B	B	A	B	B	A	A	B	A	B	A	A	B	-	B	B	B	A	A	B	A	B	B	A	B	A	B	B	B	A	A	A	A	A	A	B	A	B	B	B	A
chr1A_84507739	G/A	A	-	-	B	A	B	A	B	B	A	B	B	A	A	B	A	B	A	A	B	-	B	B	B	A	A	B	A	B	B	A	B	A	B	B	B	A	A	A	A	A	A	B	A	B	B	B	A
chr1A_84589149	T/C	A	-	-	B	A	B	A	B	B	A	B	B	A	A	B	A	B	A	A	B	-	B	B	B	A	A	-	A	B	B	A	B	A	B	B	B	A	A	A	A	A	A	B	A	B	B	-	A
chr1A_84658973	C/T	A	-	-	B	A	B	A	B	B	A	B	B	A	A	B	A	B	A	A	B	-	B	B	B	A	A	-	A	B	B	A	B	A	B	B	B	A	A	A	A	A	A	B	A	B	B	-	A
chr1A_84659090	C/T	A	-	-	B	A	B	A	B	B	A	B	B	A	A	B	A	B	A	A	B	-	B	B	B	A	A	-	A	B	B	A	B	A	B	B	B	A	A	A	A	A	A	B	A	B	B	-	A
chr1A_86429801	C/T	A	-	-	B	A	B	A	-	B	A	-	B	A	A	B	A	B	A	A	B	-	B	B	B	A	A	B	A	B	B	A	B	A	B	B	-	A	A	A	A	A	A	B	A	B	B	-	A
chr1A_86898546	T/C	A	B	-	B	A	B	A	-	B	A	B	B	A	A	B	A	B	A	A	B	B	B	B	B	A	A	B	A	B	B	A	B	A	B	B	-	A	A	A	A	A	A	B	A	B	B	-	A
chr1A_87057984	G/A	A	B	-	B	A	B	A	-	B	A	B	B	A	A	B	A	B	A	A	B	B	B	B	B	A	A	B	A	B	B	A	B	A	B	B	-	A	A	A	A	A	A	B	A	B	B	-	A
chr1A_87706879	G/A	A	B	B	B	A	B	A	-	B	A	B	B	A	A	B	A	B	A	A	B	B	B	B	B	A	A	B	A	B	B	A	B	A	B	B	-	A	A	A	A	A	A	B	A	B	B	B	A
chr1A_87720457	C/T	A	B	B	B	A	B	A	-	B	A	B	B	A	A	B	A	B	A	A	B	B	B	B	B	A	A	B	A	B	B	A	B	A	B	B	-	A	A	A	A	A	A	B	A	B	B	B	A
chr1A_87720467	T/C	A	B	B	B	A	B	A	-	B	A	B	B	A	A	B	A	B	A	A	B	B	B	B	B	A	A	B	A	B	B	A	B	A	B	B	-	A	A	A	A	A	A	B	A	B	B	B	A
chr1A_87881486	C/T	A	B	B	B	A	B	A	B	B	A	B	B	A	A	B	A	B	A	A	B	B	B	B	B	A	A	B	A	B	B	A	B	A	B	B	-	A	A	A	A	A	A	B	A	B	B	B	A
chr1A_87926192	G/A	A	B	B	B	A	B	A	B	B	A	B	B	A	A	B	A	B	A	A	B	B	B	B	B	A	A	B	A	B	B	A	B	A	B	B	-	A	A	A	A	A	A	B	A	B	B	B	A
chr1A_88108106	C/T	A	B	B	B	A	B	A	B	B	A	B	B	A	A	B	A	B	A	A	B	B	B	B	B	A	A	B	A	B	B	A	B	A	B	B	B	A	A	A	A	A	A	B	A	B	B	B	A
chr1A_88185114	T/C	A	B	B	B	A	B	A	B	B	A	B	B	A	A	B	A	B	A	A	B	B	B	B	B	A	A	B	A	B	B	A	B	A	B	B	B	A	A	A	A	A	A	B	A	B	B	B	A
chr1A_88186990	A/G	A	B	B	B	A	B	A	B	B	A	B	B	A	A	B	A	B	A	A	B	B	B	B	B	A	A	B	A	B	B	A	B	A	B	B	B	A	A	A	A	A	A	B	A	B	B	B	A
chr1A_88451905	A/G	A	B	B	B	A	B	A	B	B	A	B	B	A	-	B	A	B	A	A	B	B	B	B	B	A	A	B	A	B	B	A	B	-	B	B	B	A	A	A	A	A	A	B	A	B	B	B	A
chr1A_88745660	G/A	A	B	B	B	A	B	A	B	B	A	B	B	A	-	B	A	B	A	A	B	B	B	B	B	A	A	B	A	B	B	A	B	-	B	B	B	A	A	A	A	A	A	B	A	B	B	B	A
chr1A_88752349	G/A	A	B	B	B	A	B	A	B	B	A	B	B	A	-	B	A	B	A	A	B	B	B	B	B	A	A	B	A	B	B	A	B	-	B	B	B	A	A	A	A	A	A	B	A	B	B	B	A
chr1A_88994651	A/G	A	B	B	B	A	B	A	B	B	A	B	B	A	-	B	A	B	A	A	B	B	B	B	B	A	A	B	A	B	B	A	B	-	B	B	B	A	A	A	A	A	A	B	A	B	B	B	A
chr1A_89547781	G/C	A	B	B	B	A	B	A	B	B	A	B	B	A	-	B	A	B	A	A	B	B	B	B	B	-	A	B	A	B	B	A	B	-	B	B	B	A	A	A	A	A	A	B	A	B	B	B	A
chr1A_89547877	A/C	A	B	B	B	A	B	A	B	B	A	B	B	A	-	B	A	B	A	A	B	B	B	B	B	-	A	B	A	B	B	A	B	-	B	B	B	A	A	A	A	A	A	B	A	B	B	B	A
chr1A_89590707	G/A	A	B	B	B	A	B	A	B	B	A	B	B	A	-	B	A	B	A	A	B	B	B	B	B	-	A	B	A	B	B	A	B	-	B	B	B	A	A	A	A	A	A	B	A	B	B	B	A
chr1A_89590814	T/C	A	B	B	B	A	B	A	B	B	A	B	B	A	-	B	A	B	A	A	B	B	B	B	B	-	A	B	A	B	B	A	B	-	B	B	B	A	A	A	A	A	A	B	A	B	B	B	A
chr1A_89765857	C/T	A	B	B	B	A	B	A	B	B	A	B	B	A	-	B	A	B	A	A	B	B	B	B	B	-	A	B	A	B	B	A	B	-	B	B	B	A	A	A	A	A	A	B	A	B	B	B	A
chr1A_89793230	C/T	A	B	B	B	A	B	A	B	B	A	B	B	A	-	B	A	B	A	A	B	B	B	B	B	-	A	B	A	B	B	A	B	-	B	B	B	A	A	A	A	A	A	B	A	B	B	B	A
chr1A_89796617	T/C	A	B	B	B	A	B	A	B	B	A	B	B	A	-	B	A	B	A	A	B	B	B	B	B	-	A	B	A	B	B	A	B	-	B	B	B	A	A	A	A	A	A	B	A	B	B	B	A
chr1A_89808374	G/A	A	B	B	B	A	B	A	B	B	A	B	B	A	-	B	A	B	A	A	B	B	B	B	B	-	A	B	A	B	B	A	B	-	B	B	B	A	A	A	A	A	A	B	A	B	B	B	A
chr1A_89891646	G/A	A	B	B	B	A	B	A	B	B	A	B	B	A	-	B	A	B	A	A	B	B	B	B	B	-	A	B	A	B	B	A	B	-	B	B	B	A	A	A	A	A	A	B	A	B	B	B	A
chr1A_90139930	G/A	A	B	B	B	A	B	A	B	B	A	B	B	A	-	B	A	B	A	A	B	B	B	B	B	-	A	B	A	B	B	A	B	-	B	B	B	A	A	A	A	A	A	B	A	B	B	B	A
chr1A_90604727	C/A	A	B	B	B	A	B	A	B	B	A	B	B	A	-	B	A	B	A	A	B	B	B	B	B	-	A	B	A	B	B	A	B	-	B	B	B	A	A	A	A	A	A	B	A	B	B	B	A
chr1A_90604756	C/T	A	B	B	B	A	B	A	B	B	A	B	B	A	-	B	A	B	A	A	B	B	B	B	B	-	A	B	A	B	B	A	B	-	B	B	B	A	A	A	A	A	A	B	A	B	B	B	A
chr1A_91233834	C/T	A	B	B	B	A	B	A	B	B	A	B	B	A	-	B	A	B	A	A	B	B	B	B	B	-	A	B	A	B	B	A	B	-	B	B	B	A	A	A	A	A	A	B	A	B	B	B	A
chr1A_91246585	T/G	A	B	B	B	A	B	A	B	B	A	B	B	A	A	B	A	B	A	A	B	B	B	B	B	-	A	B	A	B	B	A	B	-	B	B	B	A	A	A	A	A	A	B	A	B	B	B	A
chr1A_91413161	T/A	A	B	B	B	A	B	A	B	B	A	B	B	A	A	B	A	B	A	A	B	B	B	B	B	A	A	B	A	B	B	A	B	A	B	B	B	A	A	A	A	A	A	B	A	B	B	B	A
chr1A_91510846	C/T	A	B	B	B	A	B	A	B	B	A	B	B	A	A	B	A	B	A	A	B	B	B	B	B	A	A	B	A	B	B	A	B	A	B	B	B	A	A	A	A	A	A	B	A	B	B	B	A
chr1A_91590775	T/C	A	B	B	B	A	B	A	B	B	A	B	B	A	A	B	A	B	A	A	B	B	B	B	B	A	A	B	A	B	B	A	B	A	B	B	B	A	A	A	A	A	A	B	A	B	B	B	A
chr1A_91644000	C/G	A	B	B	B	A	B	A	B	B	A	B	B	A	A	B	A	B	A	A	B	B	B	B	B	A	A	B	A	B	B	A	B	A	B	B	B	A	A	A	A	A	A	B	A	B	B	B	A
chr1A_91677292	G/A	A	B	B	B	A	B	A	B	B	A	B	B	A	A	B	A	B	A	A	B	B	B	B	B	A	A	B	A	B	B	A	B	A	B	B	B	A	A	A	A	A	A	B	A	B	B	B	A
chr1A_91790430	C/T	A	B	B	B	A	B	A	B	B	A	B	B	A	A	B	A	B	A	A	B	B	B	B	B	A	A	B	A	B	B	A	B	A	B	B	B	A	A	A	A	A	A	B	A	B	B	B	A
chr1A_91792312	C/A	A	B	B	B	A	B	A	B	B	A	B	B	A	A	B	A	B	A	A	B	B	B	B	B	A	A	B	A	B	B	A	B	A	B	B	B	A	A	A	A	A	A	B	A	B	B	B	A
chr1A_91792328	G/T	A	B	B	B	A	B	A	B	B	A	B	B	A	A	B	A	B	A	A	B	B	B	B	B	A	A	B	A	B	B	A	B	A	B	B	B	A	A	A	A	A	A	B	A	B	B	B	A
chr1A_91792379	T/C	A	B	B	B	A	B	A	B	B	A	B	B	A	A	B	A	B	A	A	B	B	B	B	B	A	A	B	A	B	B	A	B	A	B	B	B	A	A	A	A	A	A	B	A	B	B	B	A
chr1A_92469778	C/T	A	B	B	B	A	B	A	B	B	A	B	B	A	A	B	A	B	A	A	B	B	B	B	B	A	A	B	A	B	B	A	B	A	B	B	B	A	A	A	A	A	A	B	A	B	B	B	A
chr1A_92570693	T/C	A	B	B	B	A	B	A	B	B	A	B	B	A	A	B	A	B	A	A	B	B	B	B	B	A	A	B	A	B	B	A	B	A	B	B	B	A	A	A	A	A	A	B	A	B	B	B	A
chr1A_92841388	T/C	A	B	B	B	A	B	A	B	B	A	B	B	A	A	B	A	B	A	A	B	B	B	B	B	A	A	B	A	B	B	A	B	A	B	B	B	A	A	A	A	A	A	B	A	B	B	B	A
chr1A_92944624	A/G	A	B	B	B	-	B	A	B	B	A	B	B	A	A	B	A	B	A	A	B	B	B	B	B	A	A	B	A	B	B	A	B	A	B	B	B	A	A	A	A	A	A	B	A	B	B	B	A
chr1A_93037227	T/C	A	B	B	B	-	B	A	B	B	A	B	B	A	A	B	A	B	A	A	B	B	B	B	B	A	A	B	A	B	B	A	B	A	B	B	B	A	A	A	A	A	A	B	A	B	B	B	A
chr1A_93206864	C/T	A	B	B	B	-	B	A	B	B	A	B	B	A	A	B	A	B	A	A	B	B	B	B	B	A	A	B	A	B	B	A	B	A	B	B	B	A	A	A	A	A	A	B	A	B	B	B	A
chr1A_93206878	G/T	A	B	B	B	-	B	A	B	B	A	B	B	A	A	B	A	B	A	A	B	B	B	B	B	A	A	B	A	B	B	A	B	A	B	B	B	A	A	A	A	A	A	B	A	B	B	B	A
chr1A_93206897	C/T	A	B	B	B	-	B	A	B	B	A	B	B	A	A	B	A	B	A	A	B	B	B	B	B	A	A	B	A	B	B	A	B	A	B	B	B	A	A	A	A	A	A	B	A	B	B	B	A
chr1A_93283450	C/G	A	B	B	B	-	B	A	B	B	A	B	B	A	A	B	A	B	A	A	B	B	B	B	B	A	A	B	A	B	B	A	B	A	B	B	B	A	A	A	A	A	A	B	A	B	B	B	A
chr1A_93307935	G/A	A	B	B	B	-	B	A	B	B	A	B	B	A	A	B	A	B	A	A	B	B	B	B	B	A	A	B	A	B	B	A	B	A	B	B	B	A	A	A	A	A	A	B	A	B	B	B	A
chr1A_93503191	A/G	A	B	B	B	-	B	A	B	B	A	B	B	A	A	B	A	-	A	A	B	B	B	B	B	A	A	B	A	B	B	A	B	A	B	B	B	A	A	A	A	A	A	B	A	B	B	B	A
chr1A_93552556	A/G	A	B	B	B	-	B	A	B	B	A	B	B	A	-	B	A	-	A	A	B	B	B	B	B	A	A	B	A	B	B	A	B	A	B	B	B	A	A	A	A	A	A	B	A	B	B	B	A
chr1A_94399849	G/A	A	B	B	B	A	B	A	B	B	-	B	B	A	-	B	A	-	A	A	B	B	B	B	B	A	A	B	A	B	B	A	B	A	B	B	B	A	A	A	A	A	A	-	-	B	B	B	A
chr1A_94627976	C/T	A	B	B	B	A	B	A	B	B	-	B	B	A	-	B	A	B	A	A	B	B	B	B	B	A	A	B	A	B	B	A	B	A	B	B	B	A	A	A	A	A	A	-	A	B	B	B	A
chr1A_95047590	C/T	A	B	B	B	A	B	A	B	B	-	B	B	A	A	B	A	B	A	A	B	B	B	B	B	A	A	B	A	B	B	A	B	A	B	B	B	A	A	A	A	A	A	B	A	B	B	B	A
chr1A_95490323	T/C	A	B	B	B	A	B	A	B	B	A	B	B	A	A	B	A	B	A	A	B	B	B	B	B	A	A	B	A	B	B	A	B	A	B	B	B	A	A	A	A	A	A	B	A	B	B	B	A
chr1A_95582339	A/G	A	B	B	B	A	B	A	B	B	A	B	B	A	A	B	A	B	A	A	B	B	B	B	B	A	A	B	A	B	B	A	B	A	B	B	B	A	A	A	A	A	A	B	A	B	B	B	A
chr1A_96264907	A/G	A	B	B	B	A	B	A	B	B	A	B	B	A	A	B	A	B	A	A	B	B	B	B	B	A	A	B	A	B	B	A	B	A	B	B	B	A	A	A	A	A	A	B	A	B	B	B	A
chr1A_96264953	A/G	A	B	B	B	A	B	A	B	B	A	B	B	A	A	B	A	B	A	A	B	B	B	B	B	A	A	B	A	B	B	A	B	A	B	B	B	A	A	A	A	A	A	B	A	B	B	B	A
chr1A_96341934	T/C	A	B	B	B	A	B	A	B	B	A	B	B	A	A	B	A	B	A	A	B	B	B	B	B	A	A	B	A	B	B	A	B	A	B	B	B	A	A	A	A	A	A	B	A	B	B	B	A
chr1A_96348285	C/A	A	B	B	B	A	B	A	B	B	A	B	B	-	A	B	A	B	A	A	B	B	B	B	B	A	A	B	A	B	B	A	B	A	B	B	B	A	A	A	A	A	A	B	A	B	B	B	A
chr1A_96348294	T/C	A	B	B	B	A	B	A	B	B	A	B	B	-	A	B	A	B	A	A	B	B	B	B	B	A	A	B	A	B	B	A	B	A	B	B	B	A	A	A	A	A	A	B	A	B	B	B	A
chr1A_96355795	C/T	A	B	B	B	A	B	A	B	B	A	B	B	-	A	B	A	B	A	A	B	B	B	B	B	A	A	B	A	B	B	A	B	-	B	B	B	A	A	A	A	A	A	B	A	B	B	B	A
chr1A_96459029	G/A	A	B	B	B	A	B	A	B	B	A	B	B	-	A	B	A	B	A	A	B	B	B	B	B	A	A	B	A	B	B	A	B	-	B	B	B	A	A	A	A	A	A	B	A	B	B	B	A
chr1A_96566122	T/C	A	B	B	B	A	B	A	B	B	A	B	B	-	A	B	A	B	A	A	B	B	B	B	B	A	A	B	A	B	B	A	B	-	B	B	B	A	A	A	A	A	A	B	A	B	B	B	A
chr1A_96752668	A/T	-	B	B	B	A	B	A	B	B	A	B	B	-	A	B	A	B	A	A	B	B	B	B	B	A	A	B	A	B	B	A	B	-	B	B	B	A	A	A	A	A	A	B	A	B	B	B	A
chr1A_97282600	C/T	-	B	B	B	A	B	A	B	B	A	B	B	-	A	B	A	B	A	A	B	B	B	B	B	A	A	B	A	B	B	A	B	-	B	B	B	A	A	A	-	A	A	B	A	B	B	B	A
chr1A_97285602	A/G	-	B	B	B	A	B	A	B	B	A	B	B	-	A	B	A	B	A	A	B	B	B	B	B	A	A	B	A	B	B	A	B	-	B	B	B	A	A	A	-	A	A	B	A	B	B	B	A
chr1A_97285642	G/C	-	B	B	B	A	B	A	B	B	A	B	B	-	A	B	A	B	A	A	B	B	B	B	B	A	A	B	A	B	B	A	B	-	B	B	B	A	A	A	-	A	A	B	A	B	B	B	A
chr1A_98049294	C/G	-	B	B	B	A	B	A	B	B	A	B	B	-	A	B	A	B	A	A	B	B	B	B	B	A	A	B	A	B	B	A	B	-	B	B	B	A	A	-	-	A	A	B	A	B	B	B	A
chr1A_98049309	T/C	-	B	B	B	A	B	A	B	B	A	B	B	-	A	B	A	B	A	A	B	B	B	B	B	A	A	B	A	B	B	A	B	-	B	B	B	A	A	-	-	A	A	B	A	B	B	B	A
chr1A_98233254	T/G	-	B	B	B	A	B	A	B	B	A	B	B	-	A	B	A	B	A	A	B	B	B	B	B	A	A	B	A	B	B	A	B	-	B	B	B	A	A	A	-	A	A	B	A	B	B	B	A
chr1A_98287716	A/G	-	B	B	B	A	B	A	B	B	A	B	B	-	A	B	A	B	A	A	B	B	B	B	B	A	A	B	A	B	B	A	B	-	B	B	B	A	A	A	-	A	A	B	A	B	B	B	A
chr1A_98301654	T/C	A	B	B	B	A	B	A	B	B	A	B	B	-	A	B	A	B	A	A	B	B	B	B	B	A	A	B	A	B	B	A	B	-	B	B	B	A	A	A	A	A	A	B	A	B	B	B	A
chr1A_98464506	C/T	A	B	B	B	A	B	A	B	B	A	B	B	-	A	B	A	B	A	A	B	B	B	B	B	A	A	B	A	B	B	A	B	-	B	B	B	A	A	A	A	A	A	B	A	B	B	B	A
chr1A_98662827	G/A	A	B	B	B	A	B	A	B	B	A	B	B	-	A	B	A	B	A	A	B	B	B	B	B	A	A	B	A	B	B	A	B	A	B	B	B	A	A	A	A	A	A	B	A	B	B	B	A
chr1A_98713821	T/C	A	B	B	B	A	B	A	B	B	-	B	B	-	A	B	A	B	A	A	B	B	B	B	B	A	A	B	-	B	B	A	B	A	B	B	B	A	A	A	A	A	A	B	A	B	B	B	A
chr1A_98926819	G/T	A	B	B	B	A	B	A	B	B	-	B	B	-	A	B	A	B	A	A	B	B	B	B	B	A	A	B	-	B	B	A	B	A	B	B	B	A	A	A	A	A	A	B	A	B	B	B	A
chr1A_99249426	T/C	A	B	B	B	A	B	A	B	B	-	B	B	-	A	B	A	B	A	A	B	B	B	B	B	A	A	B	-	B	B	A	B	A	B	B	B	A	A	A	A	A	A	B	A	B	B	B	A
chr1A_99370763	A/G	A	B	B	B	A	B	-	B	B	-	B	B	-	A	B	A	B	A	A	B	B	B	B	B	A	A	B	-	B	B	A	B	A	B	B	B	A	A	A	A	A	A	B	A	B	B	B	A
chr1A_99442180	A/C	A	B	B	B	A	B	-	B	B	-	B	B	-	A	B	A	B	A	A	B	B	B	B	B	A	A	B	-	B	B	A	B	A	B	B	B	A	A	A	A	A	A	B	A	B	B	B	A
chr1A_99826500	C/T	A	B	B	B	A	B	-	B	B	-	B	B	A	A	B	A	B	A	A	B	B	B	B	B	A	A	B	-	B	B	A	B	A	B	B	B	A	A	A	A	A	A	B	A	B	B	B	A
chr1A_99973946	T/G	A	B	B	B	A	B	-	B	B	-	B	B	A	A	B	A	B	A	A	B	B	B	B	B	A	A	B	-	B	B	A	B	A	B	B	B	A	A	A	A	A	A	B	A	B	B	B	A
chr1A_99999021	G/A	A	B	B	B	A	B	-	B	B	-	B	B	A	A	B	A	B	A	A	B	B	B	B	B	A	A	B	-	B	B	A	B	A	B	B	B	A	A	A	A	A	A	B	A	B	B	B	A
chr1A_100039303	G/C	A	B	B	B	A	B	-	B	B	-	B	B	A	A	B	A	B	A	A	B	B	B	B	B	A	A	B	-	B	B	A	B	A	B	B	B	A	A	A	A	A	A	B	A	B	B	B	A
chr1A_100530953	G/A	A	B	B	B	A	B	-	B	B	A	B	B	A	A	B	A	B	A	A	B	B	B	B	B	A	A	-	-	B	B	A	B	A	-	B	B	A	A	A	A	A	A	B	A	B	B	B	A
chr1A_101707548	G/A	A	B	B	B	A	B	A	B	B	A	B	B	A	A	B	A	B	A	A	B	B	B	-	B	A	A	B	-	B	B	A	B	A	B	B	B	A	A	A	A	A	A	B	A	B	B	B	A
chr1A_101723915	T/G	A	B	B	B	A	B	A	B	B	A	B	B	A	A	B	A	B	A	A	B	B	B	B	B	A	A	B	-	B	B	A	B	A	B	B	B	A	A	A	A	A	A	B	A	B	B	B	A
chr1A_101864623	C/A	A	B	B	B	A	B	A	B	B	A	B	B	A	A	B	A	B	A	A	B	B	B	B	B	A	A	B	-	B	B	A	B	A	B	B	B	A	A	A	A	A	A	B	A	B	B	B	A
chr1A_101978745	T/C	A	B	B	B	A	B	A	B	B	A	B	B	A	A	B	A	B	A	A	B	B	B	B	B	A	A	B	-	B	B	A	B	A	B	B	B	A	A	A	A	A	A	B	A	B	B	B	A
chr1A_101984908	T/G	A	B	B	B	A	B	A	B	B	A	B	B	A	A	B	A	B	A	A	B	B	B	B	B	A	A	B	-	B	B	A	B	A	B	B	B	A	A	A	A	A	A	B	A	B	B	B	A
chr1A_101984930	C/T	A	B	B	B	A	B	A	B	B	A	B	B	A	A	B	A	B	A	A	B	B	B	B	B	A	A	B	-	B	B	A	B	A	B	B	B	A	A	A	A	A	A	B	A	B	B	B	A
chr1A_102082067	A/C	A	B	B	B	A	B	A	B	B	A	B	B	A	A	B	A	B	A	A	B	B	B	B	B	A	A	B	-	B	B	A	B	A	B	B	B	A	A	A	A	A	A	B	A	B	B	B	A
chr1A_102363149	A/T	A	B	B	B	A	B	A	B	B	A	B	B	A	A	B	A	B	A	A	B	B	B	B	B	A	A	B	-	B	B	A	B	A	B	B	B	A	A	A	A	A	A	B	A	B	B	B	A
chr1A_102889522	C/T	A	B	B	B	A	B	A	B	B	A	B	B	A	A	B	A	B	A	A	B	B	B	B	B	A	A	B	-	B	B	A	B	A	B	B	B	A	A	A	A	A	A	B	A	B	B	B	A
chr1A_102893619	G/A	A	B	B	B	A	B	A	B	B	A	B	B	A	A	B	A	B	A	A	B	B	B	B	B	A	A	B	-	B	B	A	B	A	B	B	B	A	A	A	A	A	A	B	A	B	B	B	A
chr1A_103053481	A/G	A	B	B	B	A	B	A	B	B	A	B	B	A	A	B	A	B	A	A	B	B	B	B	B	A	A	B	-	B	B	A	B	A	B	B	B	A	A	A	A	A	A	B	A	B	B	B	A
chr1A_103480889	A/C	A	B	B	B	A	B	A	B	B	A	B	B	A	A	B	A	B	A	A	B	B	B	B	B	A	A	B	-	B	B	A	B	A	B	B	B	A	A	A	A	A	A	B	A	B	B	B	A
chr1A_103480972	A/T	A	B	B	B	A	B	A	B	B	A	B	B	A	A	B	A	B	A	A	B	B	B	B	B	A	A	B	-	B	B	A	B	A	B	B	B	A	A	A	A	A	A	B	A	B	B	B	A
chr1A_103513930	G/A	A	B	B	B	A	-	A	B	B	A	B	B	A	A	B	A	B	A	A	B	B	B	B	B	A	A	B	-	B	B	A	B	A	B	B	B	A	A	A	A	A	A	B	A	B	B	B	A
chr1A_103536702	C/T	A	B	B	B	A	-	A	B	B	A	B	B	A	A	B	A	B	A	A	B	B	B	B	B	A	A	B	-	B	B	A	B	A	B	B	B	A	A	A	A	A	A	B	A	B	B	B	A
chr1A_103536739	G/T	A	B	B	B	A	-	A	B	B	A	B	B	A	A	B	A	B	A	A	B	B	B	B	B	A	A	B	-	B	B	A	B	A	B	B	B	A	A	A	A	A	A	B	A	B	B	B	A
chr1A_103617828	C/T	A	B	B	B	A	-	A	B	B	A	B	B	A	A	B	A	B	A	A	B	B	B	B	B	A	A	B	-	B	B	A	B	A	B	B	B	A	A	A	A	A	A	B	A	B	B	B	A
chr1A_103629939	C/T	A	B	B	B	A	-	A	B	B	A	B	B	A	A	B	A	B	A	A	B	B	B	B	B	A	A	B	-	B	B	A	B	A	B	B	B	A	A	A	A	A	A	B	A	B	B	B	A
chr1A_103908242	T/C	A	B	B	B	A	-	A	B	B	A	B	B	A	A	B	A	B	A	A	B	B	B	B	B	A	A	B	-	B	B	A	B	A	B	B	B	A	A	A	A	A	A	B	A	B	B	B	A
chr1A_103908282	C/T	A	B	B	B	A	-	A	B	B	A	B	B	A	A	B	A	B	A	A	B	B	B	B	B	A	A	B	-	B	B	A	B	A	B	B	B	A	A	A	A	A	A	B	A	B	B	B	A
chr1A_103912983	T/C	A	B	B	B	A	-	A	B	B	A	B	B	A	A	B	A	B	A	A	B	B	B	B	B	A	A	B	-	B	B	A	B	A	B	B	B	A	A	A	A	A	A	B	A	B	B	B	A
chr1A_104287069	A/G	A	B	B	B	A	-	A	B	B	A	B	B	A	A	B	A	B	A	A	B	B	B	B	B	A	A	B	-	B	B	A	B	A	B	B	B	A	A	A	A	A	A	B	A	B	B	B	A
chr1A_104382140	C/A	A	B	B	B	A	-	A	B	B	A	B	B	A	A	B	A	B	A	A	B	B	B	B	B	A	A	B	-	B	B	A	B	A	B	B	B	A	A	A	A	A	A	B	A	B	B	B	A
chr1A_104624288	C/G	A	B	B	B	A	-	A	B	B	A	B	B	A	A	B	A	B	A	A	B	B	B	B	B	A	A	B	-	B	B	A	B	A	B	B	B	A	A	A	A	A	A	B	A	B	B	B	A
chr1A_104624487	C/T	A	B	B	B	A	-	A	B	B	A	B	B	A	A	B	A	B	A	A	B	B	B	B	B	A	A	B	-	B	B	A	B	A	B	B	B	A	A	A	A	A	A	B	A	B	B	B	A
chr1A_104745908	G/T	A	B	B	B	A	-	A	B	B	A	B	B	A	A	B	A	B	A	A	B	B	B	B	B	A	A	B	-	B	B	A	B	A	B	B	B	A	A	A	A	A	A	B	A	B	B	B	A
chr1A_104745919	A/G	A	B	B	B	A	-	A	B	B	A	B	B	A	A	B	A	B	A	A	B	B	B	B	B	A	A	B	-	B	B	A	B	A	B	B	B	A	A	A	A	A	A	B	A	B	B	B	A
chr1A_104745967	C/T	A	B	B	B	A	-	A	B	B	A	B	B	A	A	B	A	B	A	A	B	B	B	B	B	A	A	B	-	B	B	A	B	A	B	B	B	A	A	A	A	A	A	B	A	B	B	B	A
chr1A_105005287	T/G	A	B	B	B	A	B	A	B	B	A	B	B	A	A	B	A	B	A	A	B	B	B	B	B	A	A	B	A	B	B	A	B	A	B	B	B	A	A	A	A	A	A	B	A	B	B	B	A
chr1A_105085674	T/C	A	B	B	B	A	B	A	B	B	A	B	B	A	A	B	A	B	A	A	B	B	B	B	B	A	A	B	A	B	B	A	B	A	B	B	B	A	A	A	A	A	A	B	A	B	B	B	A
chr1A_105085676	C/T	A	B	B	B	A	B	A	B	B	A	B	B	A	A	B	A	B	A	A	B	B	B	B	B	A	A	B	A	B	B	A	B	A	B	B	B	A	A	A	A	A	A	B	A	B	B	B	A
chr1A_105085679	C/T	A	B	B	B	A	B	A	B	B	A	B	B	A	A	B	A	B	A	A	B	B	B	B	B	A	A	B	A	B	B	A	B	A	B	B	B	A	A	A	A	A	A	B	A	B	B	B	A
chr1A_105090158	G/C	A	B	B	B	A	B	A	B	B	A	B	B	A	A	B	A	B	A	A	B	B	B	B	B	A	A	B	A	B	B	A	B	A	B	B	B	A	A	A	A	A	A	B	A	B	B	B	A
chr1A_105097441	C/T	A	B	B	B	A	B	A	B	B	A	B	B	A	A	B	A	B	A	A	B	B	B	B	B	A	A	B	A	B	B	A	B	A	B	B	B	A	A	A	A	A	A	B	A	B	B	B	A
chr1A_105107828	G/C	A	B	B	B	A	B	A	B	B	A	B	B	A	A	B	A	B	A	A	B	B	B	B	B	A	A	B	A	B	B	A	B	A	B	B	B	A	A	A	A	A	A	B	A	B	B	B	A
chr1A_105107868	A/G	A	B	B	B	A	B	A	B	B	A	B	B	A	A	B	A	B	A	A	B	B	B	B	B	A	A	B	A	B	B	A	B	A	B	B	B	A	A	A	A	A	A	B	A	B	B	B	A
chr1A_105114628	A/G	A	B	B	B	A	B	A	B	B	A	B	B	A	A	B	A	B	A	A	B	B	B	B	B	A	A	B	A	B	B	A	B	A	B	B	B	A	A	A	A	A	A	B	A	B	B	B	A
chr1A_105424360	T/C	A	B	B	B	A	B	A	B	B	A	B	B	A	A	B	A	B	A	A	B	B	B	B	B	A	A	B	A	B	B	A	B	A	B	B	B	A	A	A	A	A	A	B	A	B	B	B	A
chr1A_105498651	C/T	A	B	B	B	A	B	A	B	B	A	B	B	A	A	B	A	B	A	A	B	B	B	B	B	A	A	B	A	B	B	A	B	A	B	B	B	A	A	A	A	A	A	B	A	B	B	B	A
chr1A_105498676	C/T	A	B	B	B	A	B	A	B	B	A	B	B	A	A	B	A	B	A	A	B	B	B	B	B	A	A	B	A	B	B	A	B	A	B	B	B	A	A	A	A	A	A	B	A	B	B	B	A
chr1A_105894855	C/T	A	B	B	B	A	B	A	B	B	A	B	B	A	A	B	A	B	A	A	B	B	B	B	B	A	A	B	A	B	B	A	B	A	B	B	B	A	A	A	A	A	A	B	A	B	-	B	A
chr1A_105895917	C/T	A	B	B	B	A	B	A	B	B	A	B	B	A	A	B	A	B	A	A	B	B	B	B	B	A	A	B	A	B	B	A	B	A	B	B	B	A	A	A	A	A	A	B	A	B	-	B	A
chr1A_106221771	G/A	A	B	B	B	A	B	A	B	B	A	B	B	A	A	B	A	B	A	A	B	B	B	B	B	A	A	B	A	B	B	A	B	A	B	B	B	A	A	A	A	A	A	B	A	B	-	B	A
chr1A_106961717	A/G	A	B	B	B	A	B	A	B	B	A	B	B	A	A	B	A	B	A	A	B	B	B	B	B	A	A	B	A	B	B	A	B	A	B	B	B	A	A	A	A	A	A	B	A	B	-	B	A
chr1A_106961732	T/C	A	B	B	B	A	B	A	B	B	A	B	B	A	A	B	A	B	A	A	B	B	B	B	B	A	A	B	A	B	B	A	B	A	B	B	B	A	A	A	A	A	A	B	A	B	-	B	A
chr1A_107452664	A/C	A	B	B	B	A	B	A	B	B	A	B	B	A	A	B	A	B	A	A	B	B	B	B	B	A	A	B	A	B	B	A	B	A	B	B	B	A	A	A	A	A	A	B	A	B	B	B	A
chr1A_107459973	T/C	A	B	B	B	A	B	A	B	B	A	B	B	A	A	B	A	B	A	A	B	B	B	B	B	A	A	B	A	B	B	A	B	A	B	B	B	A	A	A	A	A	A	B	A	B	B	B	A
chr1A_107485785	A/G	A	B	B	B	A	B	A	B	B	A	B	B	A	A	B	A	B	A	A	B	B	B	B	B	A	A	B	A	B	B	A	B	A	B	B	B	A	A	A	A	A	A	B	A	B	B	B	A
chr1A_107547540	C/A	A	B	B	B	A	B	A	B	B	A	B	B	A	A	B	A	B	A	A	B	B	B	B	B	A	A	B	A	B	B	A	B	A	B	B	B	A	A	A	A	A	A	B	A	B	B	B	A
chr1A_107547624	T/C	A	B	B	B	A	B	A	B	B	A	B	B	A	A	B	A	B	A	A	B	B	B	B	B	A	A	B	A	B	B	A	B	A	B	B	B	A	A	A	A	A	A	B	A	B	B	B	A
chr1A_107562080	T/C	A	B	B	B	A	B	A	B	B	A	B	B	A	A	B	A	B	A	A	B	B	B	B	B	A	A	B	A	B	B	A	B	A	B	B	B	A	A	A	A	A	A	B	A	B	B	B	A
chr1A_107760421	G/A	A	B	B	B	A	B	A	B	B	A	B	B	A	A	B	A	B	A	A	B	B	B	B	B	A	A	B	A	B	B	A	B	A	B	B	B	A	A	A	A	A	A	B	A	B	B	B	A
chr1A_107836014	G/T	A	B	B	B	A	B	A	B	B	A	B	B	A	A	B	A	B	A	A	B	B	B	B	B	A	A	B	A	B	B	A	B	A	B	B	B	A	A	A	A	A	A	B	A	B	B	B	A
chr1A_107836068	T/C	A	B	B	B	A	B	A	B	B	A	B	B	A	A	B	A	B	A	A	B	B	B	B	B	A	A	B	A	B	B	A	B	A	B	B	B	A	A	A	A	A	A	B	A	B	B	B	A
chr1A_107836124	A/C	A	B	B	B	A	B	A	B	B	A	B	B	A	A	B	A	B	A	A	B	B	B	B	B	A	A	B	A	B	B	A	B	A	B	B	B	A	A	A	A	A	A	B	A	B	B	B	A
chr1A_108070593	T/C	A	B	B	B	A	B	A	B	B	A	B	B	A	A	B	A	B	A	A	B	B	B	B	B	A	A	B	A	B	B	A	B	A	B	B	B	A	A	A	A	A	A	B	A	B	B	B	A
chr1A_108431567	A/C	A	B	B	B	A	B	A	B	B	A	B	B	A	A	B	A	B	A	A	B	B	B	B	B	A	A	B	A	B	B	A	B	A	B	B	B	A	A	A	A	A	A	B	A	B	B	B	A
chr1A_108791218	C/G	A	B	B	B	A	B	A	B	B	A	B	B	A	A	B	A	B	A	A	B	B	B	B	B	A	A	B	A	B	B	A	B	A	B	B	B	A	A	A	A	A	A	B	A	B	B	B	A
chr1A_108815331	C/T	A	B	B	B	A	B	A	B	B	A	B	B	A	A	B	A	B	A	A	B	B	B	B	B	A	A	B	A	B	B	A	B	A	B	B	B	A	A	A	A	A	A	B	A	B	B	B	A
chr1A_108964208	A/G	A	B	B	B	A	B	A	B	B	A	B	B	A	A	B	A	B	A	A	B	B	B	B	B	A	A	B	A	B	B	A	B	A	B	B	B	A	A	A	A	A	A	B	A	B	B	B	A
chr1A_109040610	A/G	A	B	B	B	A	B	A	B	B	A	B	B	A	A	B	A	B	A	A	B	B	B	B	B	A	A	B	A	B	B	A	B	A	B	B	B	A	A	A	A	A	A	B	A	B	B	B	A
chr1A_109079962	G/T	A	B	B	B	A	B	A	B	B	A	B	B	A	A	B	A	B	A	A	B	B	B	B	B	A	A	B	A	B	B	A	B	A	B	B	B	A	A	A	A	A	A	B	A	B	B	B	A
chr1A_109266014	C/T	A	B	B	B	A	B	A	B	B	A	B	B	A	A	B	A	B	A	A	B	B	B	B	B	A	A	B	A	B	B	A	B	A	B	B	B	A	A	A	A	A	A	B	A	B	B	B	A
chr1A_109266018	A/G	A	B	B	B	A	B	A	B	B	A	B	B	A	A	B	A	B	A	A	B	B	B	B	B	A	A	B	A	B	B	A	B	A	B	B	B	A	A	A	A	A	A	B	A	B	B	B	A
chr1A_109266046	T/C	A	B	B	B	A	B	A	B	B	A	B	B	A	A	B	A	B	A	A	B	B	B	B	B	A	A	B	A	B	B	A	B	A	B	B	B	A	A	A	A	A	A	B	A	B	B	B	A
chr1A_109307338	G/A	A	B	B	B	A	B	A	B	B	A	B	B	A	A	B	A	B	A	A	B	B	B	B	B	A	A	B	A	B	B	A	B	A	B	B	B	A	A	A	A	A	A	B	A	B	B	B	A
chr1A_109387278	A/G	A	B	B	B	A	B	A	B	B	A	B	B	A	A	B	A	B	A	A	B	B	B	B	B	A	A	B	A	B	B	A	B	A	B	B	B	A	A	A	A	A	A	B	A	B	B	B	A
chr1A_109398068	G/A	A	B	B	B	A	B	A	B	B	A	B	B	A	A	B	A	B	A	A	B	B	B	B	B	A	A	B	A	B	B	A	B	A	B	B	B	A	A	A	A	A	A	B	A	B	B	B	A
chr1A_109422760	A/G	A	B	B	B	A	B	A	B	B	A	B	B	A	A	B	A	B	A	A	B	B	B	B	B	A	A	B	A	B	B	A	B	A	B	B	B	A	A	A	A	A	A	B	A	B	B	B	A
chr1A_109595831	T/G	A	B	B	B	A	B	A	B	B	A	B	B	A	A	B	A	B	A	A	B	B	B	B	B	A	A	B	A	B	B	A	B	A	B	B	B	A	A	A	A	A	A	B	A	B	B	B	A
chr1A_109595844	A/G	A	B	B	B	A	B	A	B	B	A	B	B	A	A	B	A	B	A	A	B	B	B	B	B	A	A	B	A	B	B	A	B	A	B	B	B	A	A	A	A	A	A	B	A	B	B	B	A
chr1A_109684598	T/C	A	B	B	B	A	B	A	B	B	A	B	B	A	A	B	A	B	A	A	B	B	B	B	B	A	A	B	A	B	B	A	B	A	B	B	B	A	A	A	A	A	A	B	A	B	B	B	A
chr1A_109684704	C/T	A	B	B	B	A	B	A	B	B	A	B	B	A	A	B	A	B	A	A	B	B	B	B	B	A	A	B	A	B	B	A	B	A	B	B	B	A	A	A	A	A	A	B	A	B	B	B	A
chr1A_109684726	C/T	A	B	B	B	A	B	A	B	B	A	B	B	A	A	B	A	B	A	A	B	B	B	B	B	A	A	B	A	B	B	A	B	A	B	B	B	A	A	A	A	A	A	B	A	B	B	B	A
chr1A_109687542	G/A	A	B	B	B	A	B	A	B	B	A	B	B	A	A	B	A	B	A	A	B	B	B	B	B	A	A	B	A	B	B	A	B	A	B	B	B	A	A	A	A	A	A	B	A	B	B	B	A
chr1A_109878513	A/G	A	B	B	B	A	B	A	B	B	A	B	B	A	A	B	A	B	A	A	B	B	B	B	B	A	A	B	A	B	B	A	B	A	B	B	B	A	A	A	A	A	A	B	A	B	B	B	A
chr1A_109912361	G/A	A	B	B	B	A	B	A	B	B	A	B	B	A	A	B	A	B	A	A	B	B	B	B	B	A	A	B	A	B	B	A	B	A	B	B	B	A	A	A	A	A	A	B	A	B	B	B	A
chr1A_110156336	C/T	A	B	B	B	A	B	A	B	B	A	B	B	A	A	B	A	B	A	A	B	B	B	B	B	A	A	B	A	B	B	A	B	A	B	B	B	A	A	A	A	A	A	B	A	B	B	B	A
chr1A_110260123	G/A	A	B	B	B	A	B	A	B	B	A	B	B	A	A	B	A	B	A	A	B	B	B	B	B	A	A	B	A	B	B	A	B	A	B	B	B	A	A	A	A	A	A	B	A	B	B	B	A
chr1A_110358350	T/C	A	B	B	B	A	B	A	B	B	A	B	B	A	A	B	A	B	A	A	B	B	B	B	B	A	A	B	A	B	B	A	B	A	B	B	B	A	A	A	A	A	A	B	A	B	B	B	A
chr1A_110522267	C/T	A	B	B	B	A	B	A	B	B	A	B	B	A	A	B	A	B	A	A	B	B	B	B	B	A	A	B	A	B	B	A	B	A	B	B	B	A	A	A	A	A	A	B	A	B	B	B	A
chr1A_110628736	C/T	A	B	B	B	A	B	A	B	B	A	B	B	A	A	B	A	B	A	A	B	B	B	B	B	A	A	B	A	B	B	A	B	A	B	B	B	A	A	A	A	A	A	B	A	B	B	B	A
chr1A_110851979	A/G	A	B	B	B	A	B	A	B	B	A	B	B	A	A	B	A	B	A	A	B	B	B	B	B	A	A	B	A	B	B	A	B	A	B	B	B	A	A	A	A	A	A	B	A	B	B	B	A
chr1A_110964592	C/T	A	B	B	B	A	B	A	B	B	A	B	B	A	A	B	A	B	A	A	B	B	B	B	B	A	A	B	A	B	B	A	B	A	B	B	B	A	A	A	A	A	A	B	A	B	B	B	A
chr1A_111058279	C/T	A	B	B	B	A	B	A	B	B	A	B	B	A	A	B	A	B	A	A	B	B	B	B	B	A	A	B	A	B	B	A	B	A	B	B	B	A	A	A	A	A	A	B	A	B	B	B	A
chr1A_111058321	G/T	A	B	B	B	A	B	A	B	B	A	B	B	A	A	B	A	B	A	A	B	B	B	B	B	A	A	B	A	B	B	A	B	A	B	B	B	A	A	A	A	A	A	B	A	B	B	B	A
chr1A_111274441	C/T	A	B	B	B	A	B	A	B	B	A	B	B	A	A	B	A	B	A	A	B	B	B	B	B	A	A	B	A	B	B	A	B	A	B	B	B	A	A	A	A	A	A	B	A	B	B	B	A
chr1A_111304189	A/G	A	B	B	B	-	B	A	B	B	A	B	B	A	A	B	A	B	A	A	B	B	B	B	B	-	A	B	A	B	B	A	B	A	B	B	B	A	A	A	A	A	A	B	A	B	B	B	A
chr1A_111744088	C/T	A	B	B	B	-	B	A	B	B	A	B	B	A	A	B	A	B	A	A	B	B	B	B	B	-	A	B	A	B	B	A	B	-	B	B	B	A	-	A	A	A	A	B	A	B	B	B	A
chr1A_111871482	G/A	A	B	B	B	-	B	A	B	B	A	B	B	A	A	B	A	B	A	A	B	B	B	B	B	-	A	B	A	B	B	A	B	-	B	B	B	A	-	A	A	A	A	B	A	B	B	B	A
chr1A_113371581	A/G	A	B	B	B	A	B	A	B	-	A	-	-	A	A	B	A	-	A	A	B	B	B	-	B	A	A	B	A	B	B	A	B	-	B	B	B	A	A	A	A	A	A	B	A	B	B	B	A
chr1A_113418258	C/T	A	B	B	B	A	B	A	B	-	A	-	-	A	A	B	A	-	A	A	B	B	B	-	B	A	A	B	A	B	B	A	B	A	B	B	B	A	A	A	A	A	A	B	A	B	B	B	A
chr1A_113709409	G/A	A	B	B	B	A	B	A	B	-	A	-	-	A	A	B	A	-	A	A	B	B	B	-	B	A	A	B	A	B	B	A	B	A	B	B	B	A	A	A	A	A	A	B	A	-	B	B	A
chr1A_114474509	C/T	A	B	B	B	A	B	A	B	B	A	-	B	A	A	B	A	-	A	A	B	B	B	-	B	A	A	B	A	B	B	A	B	A	B	B	B	A	A	A	A	A	A	B	A	-	B	B	A
chr1A_114657764	G/A	A	B	B	B	A	B	A	B	B	A	-	B	A	A	B	A	-	A	A	B	B	B	-	B	A	A	B	A	B	B	A	B	A	B	B	B	A	A	A	A	A	A	B	A	-	B	B	A
chr1A_115461529	G/A	A	B	B	B	A	B	A	B	B	A	-	B	A	A	B	A	-	A	A	B	B	B	B	B	A	A	B	A	B	B	A	B	A	B	B	B	A	A	A	A	A	A	B	A	B	B	B	A
chr1A_115606966	G/C	A	B	B	B	A	B	A	B	B	A	-	B	A	A	B	A	-	A	A	B	B	B	B	B	A	A	B	A	B	B	A	B	A	B	B	B	A	A	A	A	A	A	B	A	B	B	B	A
chr1A_116018202	C/T	A	B	B	B	A	B	A	B	B	A	-	B	A	A	B	A	B	A	A	B	B	B	B	B	A	A	B	A	B	B	A	B	A	B	B	B	A	A	A	A	A	A	B	A	B	B	B	A
chr1A_116108589	A/T	A	B	B	B	A	B	A	B	B	A	-	B	A	A	B	A	B	A	A	B	B	B	B	B	A	A	B	A	B	B	A	B	A	B	B	B	A	A	A	A	A	A	B	A	B	B	B	A
chr1A_116128736	C/T	A	B	B	B	A	B	A	B	B	A	B	B	A	A	B	A	B	A	A	B	B	B	B	B	A	A	B	A	B	B	A	B	A	B	B	B	A	A	A	A	A	A	B	A	B	B	B	A
chr1A_116128787	C/T	A	B	B	B	A	B	A	B	B	A	B	B	A	A	B	A	B	A	A	B	B	B	B	B	A	A	B	A	B	B	A	B	A	B	B	B	A	A	A	A	A	A	B	A	B	B	B	A
chr1A_116146991	A/G	A	B	B	B	A	B	A	B	B	A	B	B	A	A	B	A	B	A	A	B	B	B	B	B	A	A	B	A	B	B	A	B	A	B	B	B	A	A	A	A	A	A	B	A	B	B	B	A
chr1A_116234639	G/A	A	B	B	B	A	B	A	B	B	A	B	B	A	A	B	A	B	A	A	B	B	B	B	B	A	A	B	A	B	B	A	B	A	B	B	B	A	A	A	A	A	A	B	A	B	B	B	A
chr1A_116469189	T/C	A	B	B	B	A	B	A	B	B	A	B	B	A	A	B	A	B	A	A	B	B	B	B	B	A	A	B	A	B	B	A	B	A	B	B	B	A	A	A	A	A	A	B	A	B	B	B	A
chr1A_116601072	G/A	A	B	B	B	A	B	A	B	B	A	B	B	A	A	B	A	B	A	A	B	B	B	B	B	A	A	B	A	B	B	A	B	A	B	B	B	A	A	A	A	A	A	B	A	B	B	B	A
chr1A_116606981	C/T	A	B	B	B	A	B	A	B	B	A	B	B	A	A	B	A	B	A	A	B	B	B	B	B	A	A	B	A	B	B	A	B	A	B	B	B	A	A	A	A	A	A	B	A	B	B	B	A
chr1A_116606990	G/A	A	B	B	B	A	B	A	B	B	A	B	B	A	A	B	A	B	A	A	B	B	B	B	B	A	A	B	A	B	B	A	B	A	B	B	B	A	A	A	A	A	A	B	A	B	B	B	A
chr1A_116607030	C/A	A	B	B	B	A	B	A	B	B	A	B	B	A	A	B	A	B	A	A	B	B	B	B	B	A	A	B	A	B	B	A	B	A	B	B	B	A	A	A	A	A	A	B	A	B	B	B	A
chr1A_116769515	G/A	A	B	B	B	A	B	A	B	B	A	B	B	A	A	B	A	B	A	A	B	B	B	B	B	A	A	B	A	B	B	A	B	A	B	B	B	A	A	A	A	A	A	B	A	B	B	B	A
chr1A_116769529	A/G	A	B	B	B	A	B	A	B	B	A	B	B	A	A	B	A	B	A	A	B	B	B	B	B	A	A	B	A	B	B	A	B	A	B	B	B	A	A	A	A	A	A	B	A	B	B	B	A
chr1A_116769536	A/G	A	B	B	B	A	B	A	B	B	A	B	B	A	A	B	A	B	A	A	B	B	B	B	B	A	A	B	A	B	B	A	B	A	B	B	B	A	A	A	A	A	A	B	A	B	B	B	A
chr1A_116900383	T/C	A	B	B	B	A	B	A	B	B	A	B	B	A	A	B	A	B	A	A	B	B	B	B	B	A	A	B	A	B	B	A	B	A	B	B	B	A	A	A	A	A	A	B	A	B	B	B	A
chr1A_117457897	C/T	A	B	B	B	A	B	A	B	B	A	B	B	A	A	B	A	B	A	A	B	B	B	B	B	A	A	B	A	B	B	A	B	A	B	B	B	A	A	A	A	A	A	B	A	B	B	B	A
chr1A_117457904	T/A	A	B	B	B	A	B	A	B	B	A	B	B	A	A	B	A	B	A	A	B	B	B	B	B	A	A	B	A	B	B	A	B	A	B	B	B	A	A	A	A	A	A	B	A	B	B	B	A
chr1A_117726643	A/G	A	B	B	B	A	B	A	B	B	A	B	B	A	A	B	A	B	A	A	B	B	B	B	B	A	A	B	A	B	B	A	B	A	B	B	B	A	A	A	A	A	A	B	A	B	B	B	A
chr1A_117817553	A/G	A	B	B	B	A	B	A	B	B	A	B	B	A	A	B	A	B	A	A	B	B	B	B	B	A	A	B	A	B	B	A	B	A	B	B	B	A	A	A	A	A	A	B	A	B	B	B	A
chr1A_117897528	G/A	A	B	B	B	A	B	A	B	B	A	B	B	A	A	B	A	B	A	A	B	B	B	B	B	A	A	B	A	B	B	A	B	A	B	B	B	A	A	A	A	A	A	B	A	B	B	B	A
chr1A_117897558	C/T	A	B	B	B	A	B	A	B	B	A	B	B	A	A	B	A	B	A	A	B	B	B	B	B	A	A	B	A	B	B	A	B	A	B	B	B	A	A	A	A	A	A	B	A	B	B	B	A
chr1A_118119106	T/A	A	B	B	B	A	B	A	B	B	A	B	B	A	A	B	A	B	A	A	B	B	B	B	B	A	A	B	A	B	B	A	B	A	B	B	B	A	A	A	A	A	A	B	A	B	B	B	A
chr1A_118279654	C/T	A	B	B	B	A	B	A	B	B	A	B	B	A	A	B	A	B	A	A	B	B	B	B	B	A	A	B	A	B	B	A	B	A	B	B	B	A	A	A	A	A	A	B	A	B	B	B	A
chr1A_118334690	G/A	A	B	B	B	A	B	A	B	B	A	B	B	A	A	B	A	B	A	A	B	B	B	B	B	A	A	B	A	B	B	A	B	A	B	B	B	A	A	A	A	A	A	B	A	B	B	B	A
chr1A_118487982	C/T	A	B	B	B	A	B	A	B	B	A	B	B	A	A	B	A	B	A	A	B	B	B	B	B	A	A	B	A	B	B	A	B	A	B	B	B	A	A	A	A	A	A	B	A	B	B	B	A
chr1A_118555696	A/C	A	B	B	B	A	B	A	B	B	A	B	B	A	A	B	A	B	A	A	B	B	B	B	B	A	A	B	A	B	B	A	B	A	B	B	B	A	A	A	A	A	A	B	A	B	B	B	A
chr1A_118558363	C/T	A	B	B	B	A	B	A	B	B	A	B	B	A	A	B	A	B	A	A	B	B	B	B	B	A	A	B	A	B	B	A	B	A	B	B	B	A	A	A	A	A	A	B	A	B	B	B	A
chr1A_118558438	G/A	A	B	B	B	A	B	A	B	B	A	B	B	A	A	B	A	B	A	A	B	B	B	B	B	A	A	B	A	-	B	A	-	A	B	B	B	A	A	A	A	A	A	B	A	B	B	B	A
chr1A_118761304	G/A	-	B	B	B	A	B	A	B	B	A	B	B	A	A	B	A	-	A	A	B	B	B	B	B	A	A	B	A	-	B	A	-	A	B	B	B	A	A	A	A	A	A	B	A	-	B	B	A
chr1A_118768114	G/A	-	B	B	B	A	B	A	B	B	A	B	B	A	A	B	A	-	A	A	B	B	B	B	B	A	A	B	A	-	B	A	-	A	B	B	B	A	A	A	A	A	A	B	A	-	B	B	A
chr1A_118768152	A/G	-	B	B	B	A	B	A	B	B	A	B	B	A	A	B	A	-	A	A	B	B	B	B	B	A	A	B	A	-	B	A	-	A	B	B	B	A	A	A	A	A	A	B	A	-	B	B	A
chr1A_118909931	T/C	-	B	B	B	A	B	A	B	B	A	B	B	A	A	B	A	-	A	A	B	B	B	B	B	A	A	B	A	-	B	A	-	A	B	B	B	A	A	A	A	A	A	B	A	-	B	B	A
chr1A_118911834	C/T	-	B	B	B	A	B	A	B	B	A	B	B	A	A	B	A	-	A	A	B	B	B	B	B	A	A	B	A	-	B	A	-	A	B	B	B	A	A	A	A	A	A	B	A	-	B	B	A
chr1A_118916689	C/A	-	B	B	B	A	B	A	B	B	A	B	B	A	A	B	A	-	A	A	B	B	B	B	B	A	A	B	A	-	B	A	-	A	B	B	B	A	A	A	A	A	A	B	A	-	B	B	A
chr1A_119191282	C/T	-	B	B	B	A	B	A	B	B	A	B	B	A	A	B	A	-	A	A	B	B	B	B	B	A	A	B	A	-	B	A	-	A	B	B	B	A	A	A	A	A	A	B	A	-	B	B	A
chr1A_119238882	A/G	-	B	B	B	A	B	A	B	B	A	B	B	A	A	B	A	-	A	A	B	B	B	B	B	A	A	B	A	B	B	A	-	A	B	B	B	A	A	A	A	A	A	B	A	-	B	B	A
chr1A_119238892	G/A	-	B	B	B	A	B	A	B	B	A	B	B	A	A	B	A	-	A	A	B	B	B	B	B	A	A	B	A	B	B	A	-	A	B	B	B	A	A	A	A	A	A	B	A	-	B	B	A
chr1A_119353179	T/G	-	B	B	B	A	B	A	B	B	A	B	B	A	A	B	A	-	A	A	B	B	B	B	B	A	A	B	A	B	B	A	-	A	B	B	B	A	A	A	A	A	A	B	A	-	B	B	A
chr1A_119390269	G/C	A	B	B	B	A	B	A	B	B	A	B	B	A	A	B	A	-	A	A	B	B	B	B	B	A	A	B	A	B	B	A	-	A	B	B	B	A	A	A	A	A	A	B	A	-	B	B	A
chr1A_119390284	A/G	A	B	B	B	A	B	A	B	B	A	B	B	A	A	B	A	-	A	A	B	B	B	B	B	A	A	B	A	B	B	A	-	A	B	B	B	A	A	A	A	A	A	B	A	-	B	B	A
chr1A_119638871	C/T	A	B	B	B	A	B	A	B	B	A	B	B	A	A	B	A	-	A	A	B	B	B	B	B	A	A	B	A	B	B	A	-	A	B	B	B	A	A	A	A	A	A	B	A	B	B	B	A
chr1A_119907423	C/T	A	B	B	B	A	B	A	B	B	A	B	B	A	A	B	A	B	A	A	B	B	B	B	B	A	A	B	A	B	B	A	B	A	B	B	B	A	A	A	A	A	A	B	A	B	B	B	A
chr1A_120195230	G/T	A	B	B	B	A	B	A	B	B	A	B	B	A	A	B	A	B	A	A	B	B	B	B	B	A	A	B	A	B	B	A	B	A	B	B	B	A	A	A	A	A	A	B	A	B	B	B	A
chr1A_120195258	G/A	A	B	B	B	A	B	A	B	B	A	B	B	A	A	B	A	B	A	A	B	B	B	B	B	A	A	B	A	B	B	A	B	A	B	B	B	A	A	A	A	A	A	B	A	B	B	B	A
chr1A_120220844	A/G	A	B	B	B	A	B	A	B	B	A	B	B	A	A	B	A	B	A	A	B	B	B	B	B	A	A	B	A	B	B	A	B	A	B	B	B	A	A	A	A	A	A	B	A	B	B	B	A
chr1A_120233536	C/T	A	B	B	B	A	B	A	B	B	A	B	B	A	A	B	A	B	A	A	B	B	B	B	B	A	A	B	A	B	B	A	B	A	B	B	B	A	A	A	A	A	A	B	A	B	B	B	A
chr1A_120290257	G/A	A	B	B	B	A	B	A	B	B	A	B	B	A	A	B	A	B	A	A	B	B	B	B	B	A	A	B	A	B	B	A	B	A	B	B	B	A	A	A	A	A	A	B	A	B	B	B	A
chr1A_120290282	C/G	A	B	B	B	A	B	A	B	B	A	B	B	A	A	B	A	B	A	A	B	B	B	B	B	A	A	B	A	B	B	A	B	A	B	B	B	A	A	A	A	A	A	B	A	B	B	B	A
chr1A_120290326	T/G	A	B	B	B	A	B	A	B	B	A	B	B	A	A	B	A	B	A	A	B	B	B	B	B	A	A	B	A	B	B	A	B	A	B	B	B	A	A	A	A	A	A	B	A	B	B	B	A
chr1A_120512237	C/G	A	B	B	B	A	B	A	B	B	A	B	B	A	A	B	A	B	A	A	B	B	B	B	B	A	A	B	A	B	B	A	B	A	B	B	B	A	A	A	A	A	A	B	A	B	B	B	A
chr1A_120619182	T/C	A	B	B	B	A	B	A	B	B	A	B	B	A	A	B	A	B	A	A	B	B	B	B	B	A	A	B	A	B	B	A	B	A	B	B	B	A	A	A	A	A	A	B	A	B	B	B	A
chr1A_120619185	G/C	A	B	B	B	A	B	A	B	B	A	B	B	A	A	B	A	B	A	A	B	B	B	B	B	A	A	B	A	B	B	A	B	A	B	B	B	A	A	A	A	A	A	B	A	B	B	B	A
chr1A_120620771	C/T	A	B	B	B	A	B	A	B	B	A	B	B	A	A	B	A	B	A	A	B	B	B	B	B	A	A	B	A	B	B	A	B	A	B	B	B	A	A	A	A	A	A	B	A	B	B	B	A
chr1A_120620823	G/A	A	B	B	B	A	B	A	B	B	A	B	B	A	A	B	A	B	A	A	B	B	B	B	B	A	A	B	A	B	B	A	B	A	B	B	B	A	A	A	A	A	A	B	A	B	B	B	A
chr1A_120622737	T/C	A	B	B	B	A	B	A	B	B	A	B	B	A	A	B	A	B	A	A	B	B	B	B	B	A	A	B	A	B	B	A	B	A	B	B	B	A	A	A	A	A	A	B	A	B	B	B	A
chr1A_120622746	G/A	A	B	B	B	A	B	A	B	B	A	B	B	A	A	B	A	B	A	A	B	B	B	B	B	A	A	B	A	B	B	A	B	A	B	B	B	A	A	A	A	A	A	B	A	B	B	B	A
chr1A_120624564	C/T	A	B	B	B	A	B	A	B	B	A	B	B	A	A	B	A	B	A	A	B	B	B	B	B	A	A	B	A	B	B	A	B	A	B	B	B	A	A	A	A	A	A	B	A	B	B	B	A
chr1A_120624568	C/A	A	B	B	B	A	B	A	B	B	A	B	B	A	A	B	A	B	A	A	B	B	B	B	B	A	A	B	A	B	B	A	B	A	B	B	B	A	A	A	A	A	A	B	A	B	B	B	A
chr1A_120822105	C/T	A	B	B	B	A	B	A	B	B	A	B	B	A	A	B	A	B	A	A	B	B	B	B	B	A	A	B	A	B	B	A	B	A	B	B	B	A	A	A	A	A	A	B	A	B	B	B	A
chr1A_120839287	T/C	A	B	B	B	A	B	A	B	B	A	B	B	A	A	B	A	B	A	A	B	B	B	B	B	A	A	B	A	B	B	A	B	A	B	B	B	A	A	A	A	A	A	B	A	B	B	B	A
chr1A_120839318	G/C	A	B	B	B	A	B	A	B	B	A	B	B	A	A	B	A	B	A	A	B	B	B	B	B	A	A	B	A	B	B	A	B	A	B	B	B	A	A	A	A	A	A	B	A	B	B	B	A
chr1A_120839323	G/A	A	B	B	B	A	B	A	B	B	A	B	B	A	A	B	A	B	A	A	B	B	B	B	B	A	A	B	A	B	B	A	B	A	B	B	B	A	A	A	A	A	A	B	A	B	B	B	A
chr1A_120839326	A/G	A	B	B	B	A	B	A	B	B	A	B	B	A	A	B	A	B	A	A	B	B	B	B	B	A	A	B	A	B	B	A	B	A	B	B	B	A	A	A	A	A	A	B	A	B	B	B	A
chr1A_121339631	A/G	A	B	B	B	A	B	A	B	B	A	B	B	A	A	B	A	B	A	A	B	B	B	B	B	A	A	B	A	B	B	A	B	A	B	B	B	A	A	A	A	A	A	B	A	B	B	B	A
chr1A_121379422	G/C	A	B	B	B	A	B	A	B	B	A	B	B	A	A	B	A	B	A	A	B	B	B	B	B	A	A	B	A	B	B	A	B	A	B	B	B	A	A	A	A	A	A	B	A	B	B	B	A
chr1A_121464373	C/T	A	B	B	B	A	B	A	B	B	A	B	B	A	A	B	A	B	A	A	B	B	B	B	B	A	A	B	A	B	B	A	B	A	B	B	B	A	A	A	A	A	A	B	A	B	B	B	A
chr1A_121470672	C/G	A	B	B	B	A	B	A	B	B	A	B	B	A	A	B	A	B	A	A	B	B	B	B	B	A	A	B	A	B	B	A	B	A	B	B	B	A	A	A	A	A	A	B	A	B	B	B	A
chr1A_121485129	A/G	A	B	B	B	A	B	A	B	B	A	B	B	A	A	B	A	B	A	A	B	B	B	B	B	A	A	B	A	B	B	A	B	A	B	B	B	A	A	A	A	A	A	B	A	B	B	B	A
chr1A_121497753	T/G	A	B	B	B	A	B	A	B	B	A	B	B	A	A	B	A	B	A	A	B	B	B	B	B	A	A	B	A	B	B	A	B	A	B	B	B	A	A	A	A	A	A	B	A	B	B	B	A
chr1A_121497764	C/T	A	B	B	B	A	B	A	B	B	A	B	B	A	A	B	A	B	A	A	B	B	B	B	B	A	A	B	A	B	B	A	B	A	B	B	B	A	A	A	A	A	A	B	A	B	B	B	A
chr1A_121497815	T/C	A	B	B	B	A	B	A	B	B	A	B	B	A	A	B	A	B	A	A	B	B	B	B	B	A	A	B	A	B	B	A	B	A	B	B	B	A	A	A	A	A	A	B	A	B	B	B	A
chr1A_121714452	A/G	A	B	B	B	A	B	A	B	B	A	B	B	A	A	B	A	B	A	A	B	B	B	B	B	A	A	B	A	B	B	A	B	A	B	B	B	A	A	A	A	A	A	B	A	B	B	B	A
chr1A_122090398	C/T	A	B	B	B	A	B	A	B	B	A	B	B	A	A	B	A	B	A	A	B	B	B	B	B	A	A	B	A	B	B	A	B	A	B	B	B	A	A	A	A	A	A	B	A	B	B	B	A
chr1A_122117645	G/A	A	B	B	B	A	B	A	B	B	A	B	B	A	A	B	A	B	A	A	B	B	B	B	B	A	A	B	A	B	B	A	B	A	B	B	B	A	A	A	A	A	A	B	A	B	B	B	A
chr1A_122117648	C/A	A	B	B	B	A	B	A	B	B	A	B	B	A	A	B	A	B	A	A	B	B	B	B	B	A	A	B	A	B	B	A	B	A	B	B	B	A	A	A	A	A	A	B	A	B	B	B	A
chr1A_122117667	C/T	A	B	B	B	A	B	A	B	B	A	B	B	A	A	B	A	B	A	A	B	B	B	B	B	A	A	B	A	B	B	A	B	A	B	B	B	A	A	A	A	A	A	B	A	B	B	B	A
chr1A_122117674	A/G	A	B	B	B	A	B	A	B	B	A	B	B	A	A	B	A	B	A	A	B	B	B	B	B	A	A	B	A	B	B	A	B	A	B	B	B	A	A	A	A	A	A	B	A	B	B	B	A
chr1A_122268724	C/T	A	B	B	B	A	B	A	B	B	A	B	B	A	A	B	A	B	A	A	B	B	B	B	B	A	A	B	A	B	B	A	B	A	B	B	B	A	A	A	A	A	A	B	A	B	B	B	A
chr1A_122337864	T/C	A	B	B	B	A	B	A	B	B	A	B	B	A	A	B	A	B	A	A	B	B	B	B	B	A	A	B	A	B	B	A	B	A	B	B	B	A	A	A	A	A	A	B	A	B	B	B	A
chr1A_122337898	G/A	A	B	B	B	A	B	A	B	B	A	B	B	A	A	B	A	B	A	A	B	B	B	B	B	A	A	B	A	B	B	A	B	A	B	B	B	A	A	A	A	A	A	B	A	B	B	B	A
chr1A_122637371	T/C	A	B	B	B	A	B	A	B	B	A	B	B	A	A	B	A	B	A	A	B	B	B	B	B	A	A	B	A	B	B	A	B	A	B	B	B	A	A	A	A	A	A	B	A	B	B	B	A
chr1A_122721401	G/T	A	B	B	B	A	B	A	B	B	A	B	B	A	A	B	A	B	A	A	B	B	B	B	B	A	A	B	A	B	B	A	B	A	B	B	B	A	A	A	A	A	A	B	A	B	B	B	A
chr1A_122853005	G/C	A	B	B	B	A	B	A	B	B	A	B	B	A	A	B	A	B	A	A	B	B	B	B	B	A	A	B	A	B	B	A	B	A	B	B	B	A	A	A	A	A	A	B	A	B	B	B	A
chr1A_122859601	T/C	A	B	B	B	A	B	A	B	B	A	B	B	A	A	B	A	B	A	A	B	B	B	B	B	A	A	B	A	B	B	A	B	A	B	B	B	A	A	A	A	A	A	B	A	B	B	B	A
chr1A_122910907	G/A	A	B	B	B	A	B	A	B	B	A	B	B	A	A	B	A	B	A	A	B	B	B	B	B	A	A	B	A	B	B	A	B	A	B	B	B	A	A	A	A	A	A	B	A	B	B	B	A
chr1A_122910924	G/A	A	B	B	B	A	B	A	B	B	A	B	B	A	A	B	A	B	A	A	B	B	B	B	B	A	A	B	A	B	B	A	B	A	B	B	B	A	A	A	A	A	A	B	A	B	B	B	A
chr1A_122960506	G/A	A	B	B	B	A	B	A	B	B	A	B	B	A	A	B	A	B	A	A	B	B	B	B	B	A	A	B	A	B	B	A	B	A	B	B	B	A	A	A	A	A	A	B	A	B	B	B	A
chr1A_122961008	C/T	A	B	B	B	A	B	A	B	B	A	B	B	A	A	B	A	B	A	A	B	B	B	B	B	A	A	B	A	B	B	A	B	A	B	B	B	A	A	A	A	A	A	B	A	B	B	B	A
chr1A_122961027	T/C	A	B	B	B	A	B	A	B	B	A	B	B	A	A	B	A	B	A	A	B	B	B	B	B	A	A	B	A	B	B	A	B	A	B	B	B	A	A	A	A	A	A	B	A	B	B	B	A
chr1A_122961032	C/T	A	B	B	B	A	B	A	B	B	A	B	B	A	A	B	A	B	A	A	B	B	B	B	B	A	A	B	A	B	B	A	B	A	B	B	B	A	A	A	A	A	A	B	A	B	B	B	A
chr1A_123118745	A/C	A	B	B	B	A	B	A	B	B	A	B	B	A	A	B	A	B	A	A	B	B	B	B	B	A	A	B	A	B	B	A	B	A	B	B	B	A	A	A	A	A	A	B	A	B	B	B	A
chr1A_123140624	C/T	A	B	B	B	A	B	A	B	B	A	B	B	A	A	B	A	B	A	A	B	B	B	B	B	A	A	B	A	B	B	A	B	A	B	B	B	A	A	A	A	A	A	B	A	B	B	B	A
chr1A_123192758	T/C	A	B	B	B	A	B	A	B	B	A	B	B	A	A	B	A	B	A	A	B	B	B	B	B	A	A	B	A	B	B	A	B	A	B	B	B	A	A	A	A	A	A	B	A	B	B	B	A
chr1A_123192804	A/G	A	B	B	B	A	B	A	B	B	A	B	B	A	A	B	A	B	A	A	B	B	B	B	B	A	A	B	A	B	B	A	B	A	B	B	B	A	A	A	A	A	A	B	A	B	B	B	A
chr1A_123306977	A/G	A	B	B	B	A	B	A	B	B	A	B	B	A	A	B	A	B	A	A	B	B	B	B	B	A	A	B	A	B	B	A	B	A	B	B	B	A	A	A	A	A	A	B	A	B	B	B	A
chr1A_123549504	G/C	A	B	B	B	A	B	A	B	B	A	B	B	A	A	B	A	B	A	A	B	B	B	B	B	A	A	B	A	B	B	A	B	A	B	B	B	A	A	A	A	A	A	B	A	B	B	B	A
chr1A_123759625	C/T	A	B	B	B	A	B	A	B	B	A	B	B	A	A	B	A	B	A	A	B	B	B	B	B	A	A	B	A	B	B	A	B	A	B	B	B	A	A	A	A	A	A	B	A	B	B	B	A
chr1A_124353917	T/C	A	B	B	B	A	B	A	B	B	A	B	B	A	A	B	A	B	A	A	B	B	B	B	B	A	A	B	A	B	B	A	B	A	B	B	B	A	A	A	A	A	A	B	A	B	B	B	A
chr1A_124406314	G/A	A	B	B	B	A	B	A	B	B	A	B	B	A	A	B	A	B	A	A	B	B	B	B	B	A	A	B	A	B	B	A	B	A	B	B	B	A	A	A	A	A	A	B	A	B	B	B	A
chr1A_124476029	G/A	A	B	B	B	A	B	A	B	B	A	B	B	A	A	B	A	B	A	A	B	B	B	B	B	A	A	B	A	B	B	A	B	A	B	B	B	A	A	A	A	A	A	B	A	B	B	B	A
chr1A_124518034	A/G	A	B	B	B	A	B	A	B	B	A	B	B	A	A	B	A	B	A	A	B	B	B	B	B	A	A	B	A	B	B	A	B	A	B	B	B	A	A	A	A	A	A	B	A	B	B	B	A
chr1A_124692716	A/G	A	-	B	B	A	B	A	B	B	A	B	B	A	A	B	A	B	A	A	B	B	B	B	B	A	A	B	A	B	B	A	B	A	B	B	B	A	A	A	A	A	A	B	A	B	B	B	A
chr1A_124766548	A/G	A	-	B	B	A	B	A	B	B	A	B	B	A	A	B	A	B	A	A	B	B	B	B	B	A	A	B	A	B	B	A	B	A	B	B	B	A	A	A	A	A	A	B	A	B	B	B	A
chr1A_124883234	C/T	A	-	B	B	A	B	A	B	B	A	B	B	A	A	B	A	B	-	A	B	B	B	B	B	A	A	B	A	B	B	A	B	A	B	B	B	A	A	A	A	A	A	B	A	B	B	B	A
chr1A_124883260	A/G	A	-	B	B	A	B	A	B	B	A	B	B	A	A	B	A	B	-	A	B	B	B	B	B	A	A	B	A	B	B	A	B	A	B	B	B	A	A	A	A	A	A	B	A	B	B	B	A
chr1A_124931885	G/A	A	-	B	B	A	B	A	B	B	A	B	B	A	A	B	A	B	-	A	B	B	B	B	B	A	A	B	A	B	B	A	B	A	B	B	B	A	A	A	A	A	A	B	A	B	B	B	A
chr1A_124931888	A/G	A	-	B	B	A	B	A	B	B	A	B	B	A	A	B	A	B	-	A	B	B	B	B	B	A	A	B	A	B	B	A	B	A	B	B	B	A	A	A	A	A	A	B	A	B	B	B	A
chr1A_125206445	C/T	A	-	B	B	A	B	A	B	B	A	B	B	A	A	B	A	B	-	A	B	B	B	B	B	A	A	B	A	B	B	A	B	A	B	B	B	A	A	A	A	A	A	B	A	B	B	B	A
chr1A_125235659	G/T	A	-	B	B	A	B	A	B	B	A	B	B	A	A	B	A	B	-	A	B	B	B	B	B	A	A	B	A	B	B	A	B	A	B	B	B	A	A	A	A	A	A	B	A	B	B	B	A
chr1A_125240790	G/A	A	B	B	B	A	B	A	B	B	A	B	B	A	A	B	A	B	-	A	B	B	B	B	B	A	A	B	A	B	B	A	B	A	B	B	B	A	A	A	A	A	A	B	A	B	B	B	A
chr1A_125244557	G/A	A	B	B	B	A	B	A	B	B	A	B	B	A	A	B	A	B	-	A	B	B	B	B	B	A	A	B	A	B	B	A	B	A	B	B	B	A	A	A	A	A	A	B	A	B	B	B	A
chr1A_125244568	T/C	A	B	B	B	A	B	A	B	B	A	B	B	A	A	B	A	B	-	A	B	B	B	B	B	A	A	B	A	B	B	A	B	A	B	B	B	A	A	A	A	A	A	B	A	B	B	B	A
chr1A_125244585	T/C	A	B	B	B	A	B	A	B	B	A	B	B	A	A	B	A	B	-	A	B	B	B	B	B	A	A	B	A	B	B	A	B	A	B	B	B	A	A	A	A	A	A	B	A	B	B	B	A
chr1A_125330890	C/A	A	B	B	B	A	B	A	B	B	A	B	B	A	A	B	A	B	-	A	B	B	B	B	B	A	A	B	A	B	B	A	B	A	B	B	B	A	A	A	A	A	A	B	A	B	B	B	A
chr1A_125354611	A/G	A	B	B	B	A	B	A	B	B	A	B	B	A	A	B	A	B	-	A	B	B	B	B	B	A	A	B	A	B	B	A	B	A	B	B	B	A	A	A	A	A	A	B	A	B	B	B	A
chr1A_125430873	A/G	A	B	B	B	A	B	A	B	B	A	B	B	A	A	B	A	B	-	A	B	B	B	B	B	A	A	B	A	B	B	A	B	A	B	B	B	A	A	A	A	A	A	B	A	B	B	B	A
chr1A_125457297	T/C	A	B	B	B	A	B	A	B	B	A	B	B	A	A	B	A	B	-	A	B	B	B	B	B	A	A	B	A	B	B	A	B	A	B	B	B	A	A	A	A	A	A	B	A	B	B	B	A
chr1A_125473706	C/T	A	B	B	B	A	B	A	B	B	A	B	B	A	A	B	A	B	-	A	B	B	B	B	B	A	A	B	A	B	B	A	B	A	B	B	B	A	A	A	A	A	A	B	A	B	B	B	A
chr1A_125481345	G/C	A	B	B	B	A	B	A	B	B	A	B	B	A	A	B	A	B	-	A	B	B	B	B	B	A	A	B	A	B	B	A	B	A	B	B	B	A	A	A	A	A	A	B	A	B	B	B	A
chr1A_125556851	G/T	A	B	B	B	A	B	A	B	B	A	B	B	A	A	B	A	B	-	A	B	B	B	B	B	A	A	B	A	B	B	A	B	A	B	B	B	A	A	A	A	A	A	B	A	B	B	B	A
chr1A_125699723	A/G	A	B	B	B	A	B	A	B	B	A	B	B	A	A	B	A	B	A	A	B	B	B	B	B	A	A	B	A	B	B	A	B	A	B	B	B	A	A	A	A	A	A	B	A	B	B	B	A
chr1A_125778004	A/G	A	B	B	B	A	B	A	B	B	A	B	B	A	A	B	A	B	A	A	B	B	B	B	B	A	A	B	A	B	B	A	B	A	B	B	B	A	A	A	A	A	A	B	A	B	B	B	A
chr1A_125841801	C/A	A	B	B	B	A	B	A	B	B	A	B	B	A	A	B	A	B	A	A	B	B	B	B	B	A	A	B	A	B	B	A	B	A	B	B	B	A	A	A	A	A	A	B	A	B	B	B	A
chr1A_125968188	G/A	A	B	B	B	A	B	A	B	B	A	B	B	A	A	B	A	B	A	A	B	B	B	B	B	A	A	B	A	B	B	A	B	A	B	B	B	A	A	A	A	A	A	B	A	B	B	B	A
chr1A_126121927	T/C	A	B	B	B	A	B	A	B	B	A	B	B	A	A	B	A	B	A	A	B	B	B	B	B	A	A	B	A	B	B	A	B	A	B	B	B	A	A	A	A	A	A	B	A	B	B	B	A
chr1A_126132627	A/G	A	B	B	B	A	B	A	B	B	A	B	B	A	A	B	A	B	A	A	B	B	B	B	B	A	A	B	A	B	B	A	B	A	B	B	B	A	A	A	A	A	A	B	A	B	B	B	A
chr1A_126133739	C/T	A	B	B	B	A	B	A	B	B	A	B	B	A	A	B	A	B	A	A	B	B	B	B	B	A	A	B	A	B	B	A	B	A	B	B	B	A	A	A	A	A	A	B	A	B	B	B	A
chr1A_126195263	C/T	A	B	B	B	A	B	A	B	B	A	B	B	A	A	B	A	B	A	A	B	B	B	B	B	A	A	B	A	B	B	A	B	A	B	B	B	A	A	A	A	A	A	B	A	B	B	B	A
chr1A_126276013	A/G	A	B	B	B	A	B	A	B	B	A	B	B	A	A	B	A	B	A	A	B	B	B	B	B	A	A	B	A	B	B	A	B	A	B	B	B	A	A	A	A	A	A	B	A	B	B	B	A
chr1A_126794035	C/T	A	B	B	B	A	B	A	B	B	A	B	B	A	A	B	A	B	A	A	B	B	B	B	B	A	A	B	A	B	B	A	B	A	B	B	B	A	A	A	A	A	A	B	A	B	B	B	A
chr1A_127233728	G/A	A	B	B	B	A	B	A	B	B	A	B	B	A	A	B	A	B	A	A	B	B	B	B	B	A	A	B	A	B	B	A	B	A	B	B	B	A	A	A	A	A	A	B	A	B	B	B	A
chr1A_127290862	T/C	A	B	B	B	A	B	A	B	B	A	B	B	A	A	B	A	B	A	A	B	B	B	B	B	A	A	B	A	B	B	A	B	A	B	B	B	A	A	A	A	A	A	B	A	B	B	B	A
chr1A_127920798	C/T	A	B	B	B	A	B	A	B	B	A	B	B	A	A	B	A	B	A	A	B	B	B	B	B	A	A	B	A	B	B	A	B	A	B	B	B	A	A	A	A	A	A	B	A	B	B	B	A
chr1A_127920858	G/A	A	B	B	B	A	B	A	B	B	A	B	B	A	A	B	A	B	A	A	B	B	B	B	B	A	A	B	A	B	B	A	B	A	B	B	B	A	A	A	A	A	A	B	A	B	B	B	A
chr1A_127934646	T/C	A	B	B	B	A	B	A	B	B	A	B	B	A	A	B	A	B	A	A	B	B	B	B	B	A	A	B	A	B	B	A	B	A	B	B	B	A	A	A	A	A	A	B	A	B	B	B	A
chr1A_127934662	C/T	A	B	B	B	A	B	A	B	B	A	B	B	A	A	B	A	B	A	A	B	B	B	B	B	A	A	B	A	B	B	A	B	A	B	B	B	A	A	A	A	A	A	B	A	B	B	B	A
chr1A_127943893	A/G	A	B	B	B	A	B	A	B	B	A	B	B	A	A	B	A	B	A	A	B	B	B	B	B	A	A	B	A	B	B	A	B	A	B	B	B	A	A	A	A	A	A	B	A	B	B	B	A
chr1A_127987576	T/C	A	B	B	B	A	B	A	B	B	A	B	B	A	A	B	A	B	A	A	B	B	B	B	B	A	A	B	A	B	B	A	B	A	B	B	B	A	A	A	A	A	A	B	A	B	B	B	A
chr1A_127990345	T/C	A	B	B	B	A	B	A	B	B	A	B	B	A	A	B	A	B	A	A	B	B	B	B	B	A	A	B	A	B	B	A	B	A	B	B	B	A	A	A	A	A	A	B	A	B	B	B	A
chr1A_128078893	G/C	A	B	B	B	A	B	A	B	B	A	B	B	A	A	B	A	B	A	A	B	B	B	B	B	A	A	B	A	B	B	A	B	A	B	B	B	A	A	A	A	A	A	B	A	B	B	B	A
chr1A_128106278	C/T	A	B	B	B	A	B	A	B	B	A	B	B	A	A	B	A	B	A	A	B	B	B	B	B	A	A	B	A	B	B	A	B	A	B	B	B	A	A	A	A	A	A	B	A	B	B	B	A
chr1A_128177080	A/T	A	B	B	B	A	B	A	B	B	A	B	B	A	A	B	A	B	A	A	B	B	B	B	B	A	A	B	A	B	B	A	B	A	B	B	B	A	A	A	A	A	A	B	A	B	B	B	A
chr1A_128225319	G/A	A	B	B	B	A	B	A	B	B	A	B	B	A	A	B	A	B	A	A	B	B	B	B	B	A	A	B	A	B	B	A	B	A	B	B	B	A	A	A	A	A	A	B	A	B	B	B	A
chr1A_128225410	G/A	A	B	B	B	A	B	A	B	B	A	B	B	A	A	B	A	B	A	A	B	B	B	B	B	A	A	B	A	B	B	A	B	A	B	B	B	A	A	A	A	A	A	B	A	B	B	B	A
chr1A_128280865	A/C	A	B	B	B	A	B	A	B	B	A	B	B	A	A	B	A	B	A	A	B	B	B	B	B	A	A	B	A	B	B	A	B	A	B	B	B	A	A	A	A	A	A	B	A	B	B	B	A
chr1A_128280919	T/C	A	B	B	B	A	B	A	B	B	A	B	B	A	A	B	A	B	A	A	B	B	B	B	B	A	A	B	A	B	B	A	B	A	B	B	B	A	A	A	A	A	A	B	A	B	B	B	A
chr1A_128432708	A/G	A	B	B	B	A	B	A	B	B	A	B	B	A	A	B	A	B	A	A	B	B	B	B	B	A	A	B	A	B	B	A	B	A	B	B	B	A	A	A	A	A	A	B	A	B	B	B	A
chr1A_128432756	G/A	A	B	B	B	A	B	A	B	B	A	B	B	A	A	B	A	B	A	A	B	B	B	B	B	A	A	B	A	B	B	A	B	A	B	B	B	A	A	A	A	A	A	B	A	B	B	B	A
chr1A_128703778	G/A	A	B	B	B	A	B	A	B	B	A	B	B	A	A	B	A	B	A	A	B	B	B	B	B	A	A	B	A	B	B	A	B	A	B	B	B	A	A	A	A	A	A	B	A	B	B	B	A
chr1A_128703820	T/C	A	B	B	B	A	B	A	B	B	A	B	B	A	A	B	A	B	A	A	B	B	B	B	B	A	A	B	A	B	B	A	B	A	B	B	B	A	A	A	A	A	A	B	A	B	B	B	A
chr1A_128703887	C/G	A	B	B	B	A	B	A	B	B	A	B	B	A	A	B	A	B	A	A	B	B	B	B	B	A	A	B	A	B	B	A	B	A	B	B	B	A	A	A	A	A	A	B	A	B	B	B	A
chr1A_128736356	G/A	A	B	B	B	A	B	A	B	B	A	B	B	A	A	B	A	B	A	A	B	B	B	B	B	A	A	B	A	B	B	A	B	A	B	B	B	A	A	A	A	A	A	B	A	B	B	B	A
chr1A_128736697	G/A	A	B	B	B	A	B	A	B	B	A	B	B	A	A	B	A	B	A	A	B	B	B	B	B	A	A	B	A	B	B	A	B	A	B	B	B	A	A	A	A	A	A	B	A	B	B	B	A
chr1A_128829983	A/G	A	B	B	B	A	B	A	B	B	A	B	B	A	A	B	A	B	A	A	B	B	B	B	B	A	A	B	A	B	B	A	B	A	B	B	B	A	A	A	A	A	A	B	A	B	B	B	A
chr1A_128913265	G/A	A	B	B	B	A	B	A	B	B	A	B	B	A	A	B	A	B	A	A	B	B	B	B	B	A	A	B	A	B	B	A	B	A	B	B	B	A	A	A	A	A	A	B	A	B	B	B	A
chr1A_128985376	T/C	A	B	B	B	A	B	A	B	B	A	B	B	A	A	B	A	B	A	A	B	B	B	B	B	A	A	B	A	B	B	A	B	A	B	B	B	A	A	A	A	A	A	B	A	B	B	B	A
chr1A_129035538	C/T	A	B	B	B	A	B	A	B	B	A	B	B	A	A	B	A	B	A	A	B	B	B	B	B	A	A	B	A	B	B	A	B	A	B	B	B	A	A	A	A	A	A	B	A	B	B	B	A
chr1A_129063371	C/T	A	B	B	B	A	B	A	B	B	A	B	B	A	A	B	A	B	A	A	B	B	B	B	B	A	A	B	A	B	B	A	B	A	B	B	B	A	A	A	A	A	A	B	A	B	B	B	A
chr1A_129063397	C/G	A	B	B	B	A	B	A	B	B	A	B	B	A	A	B	A	B	A	A	B	B	B	B	B	A	A	B	A	B	B	A	B	A	B	B	B	A	A	A	A	A	A	B	A	B	B	B	A
chr1A_129082264	T/C	A	B	B	B	A	B	A	B	B	A	B	B	A	A	B	A	B	A	A	B	B	B	B	B	A	A	B	A	B	B	A	B	A	B	B	B	A	A	A	A	A	A	B	A	B	B	B	A
chr1A_129082290	C/A	A	B	B	B	A	B	A	B	B	A	B	B	A	A	B	A	B	A	A	B	B	B	B	B	A	A	B	A	B	B	A	B	A	B	B	B	A	A	A	A	A	A	B	A	B	B	B	A
chr1A_129082329	T/C	A	B	B	B	A	B	A	B	B	A	B	B	A	A	B	A	B	A	A	B	B	B	B	B	A	A	B	A	B	B	A	B	A	B	B	B	A	A	A	A	A	A	B	A	B	B	B	A
chr1A_129144275	T/C	A	B	B	B	A	B	A	B	B	A	B	B	A	A	B	A	B	A	A	B	B	B	B	B	A	A	B	A	B	B	A	B	A	B	B	B	A	A	A	A	A	A	B	A	B	B	B	A
chr1A_129281372	G/A	A	B	B	B	A	B	A	B	B	A	B	B	A	A	B	A	B	A	A	B	B	B	B	B	A	A	B	A	B	B	A	B	A	B	B	B	A	A	A	A	A	A	B	A	B	B	B	A
chr1A_129493570	C/T	A	B	B	B	A	B	A	B	B	A	B	B	A	A	B	A	B	A	A	B	B	B	B	B	A	A	B	A	B	B	A	B	A	B	B	B	A	A	A	A	A	A	B	A	B	B	B	A
chr1A_129526483	G/T	A	B	B	B	A	B	A	B	B	A	B	B	A	A	B	A	B	A	A	B	B	B	B	B	A	A	B	A	B	B	A	B	A	B	B	B	A	A	A	A	A	A	B	A	B	B	B	A
chr1A_129562226	C/T	A	B	B	B	A	B	A	B	B	A	B	B	A	A	B	A	B	A	A	B	B	B	B	B	A	A	B	A	B	B	A	B	A	B	B	B	A	A	A	A	A	A	B	A	B	B	B	A
chr1A_129562243	C/T	A	B	B	B	A	B	A	B	B	A	B	B	A	A	B	A	B	A	A	B	B	B	B	B	A	A	B	A	B	B	A	B	A	B	B	B	A	A	A	A	A	A	B	A	B	B	B	A
chr1A_129596791	G/A	A	B	B	B	A	B	A	B	B	A	B	B	A	A	B	A	B	A	A	B	B	B	B	B	A	A	B	A	B	B	A	B	A	B	B	B	A	A	A	A	A	A	B	A	B	B	B	A
chr1A_129629220	G/T	A	B	B	B	A	B	A	B	B	A	B	B	A	A	B	A	B	A	A	B	B	B	B	B	A	A	B	A	B	B	A	B	A	B	B	B	A	A	A	A	A	A	B	A	B	B	B	A
chr1A_129819519	T/C	A	B	B	B	A	B	A	B	B	A	B	B	A	A	B	A	B	A	A	B	B	B	B	B	A	A	B	A	B	B	A	B	A	B	B	B	A	A	A	A	A	A	B	A	B	B	B	A
chr1A_129845446	T/C	A	B	B	B	A	B	A	B	B	A	B	B	A	A	B	A	B	A	A	B	B	B	B	B	A	A	B	A	B	B	A	B	A	B	B	B	A	A	A	A	A	A	B	A	B	B	B	A
chr1A_129846525	G/A	A	B	B	B	A	B	A	B	B	A	B	B	A	A	B	A	B	A	A	B	B	B	B	B	A	A	B	A	B	B	A	B	A	B	B	B	A	A	A	A	A	A	B	A	B	B	B	A
chr1A_130000176	G/A	A	B	B	B	A	B	A	B	B	A	B	B	A	A	B	A	B	A	A	B	B	B	B	B	A	A	B	A	B	B	A	B	A	B	B	B	A	A	A	A	A	A	B	A	B	B	B	A
chr1A_130176022	G/T	A	B	B	B	A	B	A	B	B	A	B	B	A	A	B	A	B	A	A	B	B	B	B	B	A	A	B	A	B	B	A	B	A	B	B	B	A	A	A	A	A	A	B	A	B	B	B	A
chr1A_130260837	G/A	A	B	B	B	A	B	A	B	B	A	B	B	A	A	B	A	B	A	A	B	B	B	B	B	A	A	B	A	B	B	A	B	A	B	B	B	A	A	A	A	A	A	B	A	B	B	B	A
chr1A_130283983	T/G	A	B	B	B	A	B	A	B	B	A	B	B	A	A	B	A	B	A	A	B	B	B	B	B	A	A	B	A	B	B	A	B	A	B	B	B	A	A	A	A	A	A	B	A	B	B	B	A
chr1A_130392823	C/T	A	B	B	B	A	B	A	B	B	A	B	B	A	A	B	A	B	A	A	B	B	B	B	B	A	A	B	A	B	B	A	B	A	B	B	B	A	A	A	A	A	A	B	A	B	B	B	A
chr1A_130700387	C/T	A	B	B	B	A	B	A	B	B	A	B	B	A	A	B	A	B	A	A	B	B	B	B	B	A	A	B	A	B	B	A	B	A	B	B	B	A	A	A	A	A	A	B	A	B	B	B	A
chr1A_130845620	C/A	A	B	B	B	A	B	A	B	B	A	B	B	A	A	B	A	B	A	A	B	B	B	B	B	A	A	B	A	B	B	A	B	A	B	B	B	A	A	A	A	A	A	B	A	B	B	B	A
chr1A_130990159	C/T	A	B	B	B	A	B	A	B	B	A	B	B	A	A	B	A	B	A	A	B	B	B	B	B	A	A	B	A	B	B	A	B	A	B	B	B	A	A	A	A	A	A	B	A	B	B	B	A
chr1A_131011090	G/A	A	B	B	B	A	B	A	B	B	A	B	B	A	A	B	A	B	A	A	B	B	B	B	B	A	A	B	A	B	B	A	B	A	B	B	B	A	A	A	A	A	A	B	A	B	B	B	A
chr1A_131258564	A/C	A	B	B	B	A	B	A	B	B	A	B	B	A	A	B	A	B	A	A	B	B	B	B	B	A	A	B	A	B	B	A	B	A	B	B	B	A	A	A	A	A	A	B	A	B	B	B	A
chr1A_131261318	G/A	A	B	B	B	A	B	A	B	B	A	B	B	A	A	B	A	B	A	A	B	B	B	B	B	A	A	B	A	B	B	A	B	A	B	B	B	A	A	A	A	A	A	B	A	B	B	B	A
chr1A_131280098	C/G	A	B	B	B	A	B	A	B	B	A	B	B	A	A	B	A	B	A	A	B	B	B	B	B	A	A	B	A	B	B	A	B	A	B	B	B	A	A	A	A	A	A	B	A	B	B	B	A
chr1A_131482211	C/T	A	B	B	B	A	B	A	B	B	A	B	B	A	A	B	A	B	A	A	B	B	B	B	B	A	A	B	A	B	B	A	B	A	B	B	B	A	A	A	A	A	A	B	A	B	B	B	A
chr1A_131597180	G/A	A	B	B	B	A	B	A	B	B	A	B	B	A	A	B	A	B	A	A	B	B	B	B	B	A	A	B	A	B	B	A	B	A	B	B	B	A	A	A	A	A	A	B	A	B	B	B	A
chr1A_131705635	T/C	A	B	B	B	A	B	A	B	B	A	B	B	A	A	B	A	B	A	A	B	B	B	B	B	A	A	B	A	B	B	A	B	A	B	B	B	A	A	A	A	A	A	B	A	B	B	B	A
chr1A_131924077	T/C	A	B	B	B	A	B	A	B	B	A	B	B	A	A	B	A	B	A	A	B	B	B	B	B	A	A	B	A	B	B	A	B	A	B	B	B	A	A	A	A	A	A	B	A	B	B	B	A
chr1A_131979288	T/G	A	B	B	B	A	B	A	B	B	A	B	B	A	A	B	A	B	A	A	B	B	B	B	B	A	A	B	A	B	B	A	B	A	B	B	B	A	A	A	A	A	A	B	A	B	B	B	A
chr1A_132006900	T/C	A	B	B	B	A	B	A	B	B	A	B	B	A	A	B	A	B	A	A	B	B	B	B	B	A	A	B	A	B	B	A	B	A	B	B	B	A	A	A	A	A	A	B	A	B	B	B	A
chr1A_132070789	C/T	A	B	B	B	A	B	A	B	B	A	B	B	A	A	B	A	B	A	A	B	B	B	B	B	A	A	B	A	B	B	A	B	A	B	B	B	A	A	A	A	A	A	B	A	B	B	B	A
chr1A_132225524	C/T	A	B	B	B	A	B	A	B	B	A	B	B	A	A	B	A	B	A	A	B	B	B	B	B	A	A	B	A	B	B	A	B	A	B	B	B	A	A	A	A	A	A	B	A	B	B	B	A
chr1A_132374627	G/T	A	B	B	B	A	B	A	B	B	A	B	B	A	A	B	A	B	A	A	B	B	B	B	B	A	A	B	A	B	B	A	B	A	B	B	B	A	A	A	A	A	A	B	A	B	B	B	A
chr1A_132374635	C/T	A	B	B	B	A	B	A	B	B	A	B	B	A	A	B	A	B	A	A	B	B	B	B	B	A	A	B	A	B	B	A	B	A	B	B	B	A	A	A	A	A	A	B	A	B	B	B	A
chr1A_132611625	C/T	A	B	B	B	A	B	A	B	B	A	B	B	A	A	B	A	B	A	A	-	B	B	B	B	A	A	B	A	B	B	A	B	A	B	B	B	A	A	A	A	A	A	B	A	B	B	B	A
chr1A_132669227	T/C	A	B	B	B	A	B	A	B	B	A	B	B	A	A	B	A	B	A	A	-	B	B	B	B	A	A	B	A	B	B	A	B	A	B	B	B	A	A	A	A	A	A	B	A	B	B	B	A
chr1A_132669272	A/G	A	B	B	B	A	B	A	B	B	A	B	B	A	A	B	A	B	A	A	-	B	B	B	B	A	A	B	A	B	B	A	B	A	B	B	B	A	A	A	A	A	A	B	A	B	B	B	A
chr1A_132811735	T/C	A	B	B	B	A	B	A	B	B	A	B	B	A	A	B	A	B	A	A	-	B	B	B	B	A	A	B	A	B	B	A	B	A	B	B	B	A	A	A	A	A	A	B	A	B	B	B	A
chr1A_132933881	G/A	A	B	B	B	A	B	A	B	B	A	B	B	A	A	B	A	B	A	A	-	B	B	B	B	A	A	B	A	B	B	A	B	A	B	B	B	A	A	A	A	A	A	B	A	B	B	B	A
chr1A_133128229	G/C	A	B	B	B	A	B	A	B	B	A	B	B	A	A	B	A	B	A	A	-	B	B	B	B	A	A	B	A	B	B	A	B	A	B	B	B	A	A	A	A	A	A	B	A	B	B	B	A
chr1A_133371040	T/C	A	B	B	B	A	B	A	B	B	A	B	B	A	A	B	A	B	A	A	-	B	B	B	B	A	A	B	A	B	B	A	B	A	B	B	B	A	A	A	A	A	A	B	A	B	B	B	A
chr1A_133626714	G/A	A	B	B	B	A	B	A	B	B	A	B	B	A	A	B	A	B	A	A	B	B	B	B	B	A	A	B	A	B	B	A	B	A	B	B	B	A	A	A	A	A	A	B	A	B	B	B	A
chr1A_133629684	T/C	A	B	B	B	A	B	A	B	B	A	B	B	A	A	B	A	B	A	A	B	B	B	B	B	A	A	B	A	B	B	A	B	A	B	B	B	A	A	A	A	A	A	B	A	B	B	B	A
chr1A_133659821	T/C	A	B	B	B	A	B	A	B	B	A	B	B	A	A	B	A	B	A	A	B	B	B	B	B	A	A	B	A	B	B	A	B	A	B	B	B	A	A	A	A	A	A	B	A	B	B	B	A
chr1A_133710094	A/G	A	B	B	B	A	B	A	B	B	A	B	B	A	A	B	A	B	A	A	B	B	B	B	B	A	A	B	A	B	B	A	B	A	B	B	B	A	A	A	A	A	A	B	A	B	B	B	A
chr1A_133722206	C/T	A	B	B	B	A	B	A	B	B	A	B	B	A	A	B	A	B	A	A	B	B	B	B	B	A	A	B	A	B	B	A	B	A	B	B	B	A	A	A	A	A	A	B	A	B	B	B	A
chr1A_133793540	C/T	A	B	B	B	A	B	A	B	B	A	B	B	A	A	B	A	B	A	A	B	B	B	B	B	A	A	B	A	B	B	A	B	A	B	B	B	A	A	A	A	A	A	B	A	B	B	B	A
chr1A_133793576	C/T	A	B	B	B	A	B	A	B	B	A	B	B	A	A	B	A	B	A	A	B	B	B	B	B	A	A	B	A	B	B	A	B	A	B	B	B	A	A	A	A	A	A	B	A	B	B	B	A
chr1A_133867676	T/A	A	B	B	B	A	B	A	B	B	A	B	B	A	A	B	A	B	A	A	B	B	B	B	B	A	A	B	A	B	B	A	B	A	B	B	B	A	A	A	A	A	A	B	A	B	B	B	A
chr1A_134048269	G/A	A	B	B	B	A	B	A	B	B	A	B	B	A	A	B	A	B	A	A	B	B	B	B	B	A	A	B	A	B	B	A	B	A	B	B	B	A	A	A	A	A	A	B	A	B	B	B	A
chr1A_134167290	T/C	A	B	B	B	A	B	A	B	B	A	B	B	A	A	B	A	B	A	A	B	B	B	B	B	A	A	B	A	B	B	A	B	A	B	B	B	A	A	A	A	A	A	B	A	B	B	B	A
chr1A_134281442	A/G	A	B	B	B	A	B	A	B	B	-	B	B	A	A	B	A	B	A	A	B	B	B	B	B	A	A	B	A	B	B	A	B	A	B	B	B	A	A	A	A	A	A	B	A	B	B	B	A
chr1A_134350271	T/C	A	B	B	B	A	B	A	B	B	-	B	B	A	A	B	A	B	A	A	B	B	B	B	B	A	A	B	A	B	B	A	B	A	B	B	B	A	A	A	A	A	A	B	A	B	B	B	A
chr1A_134484345	C/A	A	B	B	B	A	B	A	B	B	-	B	B	A	A	B	A	B	A	A	B	B	B	B	B	A	A	B	A	B	B	A	B	A	B	B	B	A	A	A	A	A	A	B	A	B	B	B	A
chr1A_134484349	T/G	A	B	B	B	A	B	A	B	B	-	B	B	A	A	B	A	B	A	A	B	B	B	B	B	A	A	B	A	B	B	A	B	A	B	B	B	A	A	A	A	A	A	B	A	B	B	B	A
chr1A_134503251	A/C	A	B	B	B	A	B	A	B	B	-	B	B	A	A	B	A	B	A	A	B	B	B	B	B	A	A	B	A	B	B	A	B	A	B	B	B	A	A	A	A	A	A	B	A	B	B	B	A
chr1A_134578479	C/T	A	B	B	B	A	B	A	B	B	-	B	B	A	A	B	A	B	A	A	B	B	B	B	B	A	A	B	A	B	B	A	B	A	B	B	B	A	A	A	A	A	A	B	A	B	B	B	A
chr1A_134953964	C/T	A	B	B	B	A	B	A	B	B	-	B	B	A	A	B	A	B	A	A	B	B	B	B	B	A	A	B	A	B	B	A	B	A	B	B	B	A	A	A	A	A	A	B	A	B	B	B	A
chr1A_135453420	C/T	A	B	B	B	A	B	A	B	B	-	B	B	A	A	B	A	B	A	A	B	B	B	B	B	A	A	B	A	B	B	A	B	A	B	B	B	A	A	A	A	A	A	B	A	B	B	B	A
chr1A_135453491	C/T	A	B	B	B	A	B	A	B	B	-	B	B	A	A	B	A	B	A	A	B	B	B	B	B	A	A	B	A	B	B	A	B	A	B	B	B	A	A	A	A	A	A	B	A	B	B	B	A
chr1A_135623294	C/T	A	B	B	B	A	B	A	B	B	A	B	B	A	A	B	A	B	A	A	B	B	B	B	B	A	A	B	A	B	B	A	B	A	B	B	B	A	A	A	A	A	A	B	A	B	B	B	A
chr1A_135623335	G/T	A	B	B	B	A	B	A	B	B	A	B	B	A	A	B	A	B	A	A	B	B	B	B	B	A	A	B	A	B	B	A	B	A	B	B	B	A	A	A	A	A	A	B	A	B	B	B	A
chr1A_135630352	C/T	A	B	B	B	A	B	A	B	B	A	B	B	A	A	B	A	B	A	A	B	B	B	B	B	A	A	B	A	B	B	A	B	A	B	B	B	A	A	A	A	A	A	B	A	B	B	B	A
chr1A_135677826	C/T	A	B	B	B	A	B	A	B	B	A	B	B	A	A	B	A	B	A	A	B	B	B	B	B	A	A	B	A	B	B	A	B	A	B	B	B	A	A	A	A	A	A	B	A	B	B	B	A
chr1A_135677875	T/C	A	B	B	B	A	B	A	B	B	A	B	B	A	A	B	A	B	A	A	B	B	B	B	B	A	A	B	A	B	B	A	B	A	B	B	B	A	A	A	A	A	A	B	A	B	B	B	A
chr1A_135677883	C/T	A	B	B	B	A	B	A	B	B	A	B	B	A	A	B	A	B	A	A	B	B	B	B	B	A	A	B	A	B	B	A	B	A	B	B	B	A	A	A	A	A	A	B	A	B	B	B	A
chr1A_135677888	A/C	A	B	B	B	A	B	A	B	B	A	B	B	A	A	B	A	B	A	A	B	B	B	B	B	A	A	B	A	B	B	A	B	A	B	B	B	A	A	A	A	A	A	B	A	B	B	B	A
chr1A_135686060	T/C	A	B	B	B	A	B	A	B	B	A	B	B	A	A	B	A	B	A	A	B	B	B	B	B	A	A	B	A	B	B	A	B	A	B	B	B	A	A	A	A	A	A	B	A	B	B	B	A
chr1A_135686179	A/G	A	B	B	B	A	B	A	B	B	A	B	B	A	A	B	A	B	A	A	B	B	B	B	B	A	A	B	A	B	B	A	B	A	B	B	B	A	A	A	A	A	A	B	A	B	B	B	A
chr1A_135716899	G/A	A	B	B	B	A	B	A	B	B	A	B	B	A	A	B	A	B	A	A	B	B	B	B	B	A	A	B	A	B	B	A	B	A	B	B	B	A	A	A	A	A	A	B	A	B	B	B	A
chr1A_135961614	T/C	A	B	B	B	A	B	A	B	B	A	B	B	A	A	B	A	B	A	A	B	B	B	B	B	A	A	B	A	B	B	A	B	A	B	B	B	A	A	A	A	A	A	B	A	B	B	B	A
chr1A_136017394	C/T	A	B	B	B	A	B	A	B	B	A	B	B	A	A	B	A	B	A	A	B	B	B	B	B	A	A	B	A	B	B	A	B	A	B	B	B	A	A	A	A	A	A	B	A	B	B	B	A
chr1A_136163459	T/C	A	B	B	B	A	B	A	B	B	A	B	B	A	A	B	A	B	A	A	B	B	B	B	B	A	A	B	A	B	B	A	B	A	B	B	B	A	A	A	A	A	A	B	A	B	B	B	A
chr1A_136199640	T/C	A	B	B	B	A	B	A	B	B	A	B	B	A	A	B	A	B	A	A	B	B	B	B	B	A	A	B	A	B	B	A	B	A	B	B	B	A	A	A	A	A	A	B	A	B	B	B	A
chr1A_136199732	A/C	A	B	B	B	A	B	A	B	B	A	B	B	A	A	B	A	B	A	A	B	B	B	B	B	A	A	B	A	B	B	A	B	A	B	B	B	A	A	A	A	A	A	B	A	B	B	B	A
chr1A_136255188	T/C	A	B	B	B	A	B	A	B	B	A	B	B	A	A	B	A	B	A	A	B	B	B	B	B	A	A	B	A	B	B	A	B	A	B	B	B	A	A	A	A	A	A	B	A	B	B	B	A
chr1A_136255195	C/T	A	B	B	B	A	B	A	B	B	A	B	B	A	A	B	A	B	A	A	B	B	B	B	B	A	A	B	A	B	B	A	B	A	B	B	B	A	A	A	A	A	A	B	A	B	B	B	A
chr1A_136293024	G/A	A	B	B	B	A	B	A	B	B	A	B	B	A	A	B	A	B	A	A	B	B	B	B	B	A	A	B	A	B	B	A	B	A	B	B	B	A	A	A	A	A	A	B	A	B	B	B	A
chr1A_136293059	G/A	A	B	B	B	A	B	A	B	B	A	B	B	A	A	B	A	B	A	A	B	B	B	B	B	A	A	B	A	B	B	A	B	A	B	B	B	A	A	A	A	A	A	B	A	B	B	B	A
chr1A_136293060	A/T	A	B	B	B	A	B	A	B	B	A	B	B	A	A	B	A	B	A	A	B	B	B	B	B	A	A	B	A	B	B	A	B	A	B	B	B	A	A	A	A	A	A	B	A	B	B	B	A
chr1A_136535091	C/T	A	B	B	B	A	B	A	B	B	A	B	B	A	A	B	A	B	A	A	B	B	B	B	B	A	A	B	A	B	B	A	B	A	B	B	B	A	A	A	A	A	A	B	A	B	B	B	A
chr1A_136551271	T/C	A	B	B	B	A	B	A	B	B	A	B	B	A	A	B	A	B	A	A	B	B	B	B	B	A	A	B	A	B	B	A	B	A	B	B	B	A	A	A	A	A	A	B	A	B	B	B	A
chr1A_136552233	G/A	A	B	B	B	A	B	A	B	B	A	B	B	A	A	B	A	B	A	A	B	B	B	B	B	A	A	B	A	B	B	A	B	A	B	B	B	A	A	A	A	A	A	B	A	B	B	B	A
chr1A_136636352	A/G	A	B	B	B	A	B	A	B	B	A	B	B	A	A	B	A	B	A	A	B	B	B	B	B	A	A	B	A	B	B	A	B	A	B	B	B	A	A	A	A	A	A	B	A	B	B	B	A
chr1A_136724147	C/T	A	B	B	B	A	B	A	B	B	A	B	B	A	A	B	A	B	A	A	B	B	B	B	B	A	A	B	A	B	B	A	B	A	B	B	B	A	A	A	A	A	A	B	A	B	B	B	A
chr1A_137012987	G/A	A	B	B	B	A	B	A	B	B	A	B	B	A	A	B	A	B	A	A	B	B	B	B	B	A	A	B	A	B	B	A	B	A	B	B	B	A	A	A	A	A	A	B	A	B	B	B	A
chr1A_137016879	A/G	A	B	B	B	A	B	A	B	B	A	B	B	A	A	B	A	B	A	A	B	B	B	B	B	A	A	B	A	B	B	A	B	A	B	B	B	A	A	A	A	A	A	B	A	B	B	B	A
chr1A_137020737	A/G	A	B	B	B	A	B	A	B	B	A	B	B	A	A	B	A	B	A	A	B	B	B	B	B	A	A	B	A	B	B	A	B	A	B	B	B	A	A	A	A	A	A	B	A	B	B	B	A
chr1A_137020743	C/T	A	B	B	B	A	B	A	B	B	A	B	B	A	A	B	A	B	A	A	B	B	B	B	B	A	A	B	A	B	B	A	B	A	B	B	B	A	A	A	A	A	A	B	A	B	B	B	A
chr1A_137128874	T/C	A	B	B	B	A	B	A	B	B	A	B	B	A	A	B	A	B	A	A	B	B	B	B	B	A	A	B	A	B	B	A	B	A	B	B	B	A	A	A	A	A	A	B	A	B	B	B	A
chr1A_137302755	C/G	A	B	B	B	A	B	A	B	B	A	B	B	A	A	B	A	B	A	A	B	B	B	B	B	A	A	B	A	B	B	A	B	A	B	B	B	A	A	A	A	A	A	B	A	B	B	B	A
chr1A_137406022	A/G	A	B	B	B	A	B	A	B	B	A	B	B	A	A	B	A	B	A	A	B	B	B	B	B	A	A	B	A	B	B	A	B	A	B	B	B	A	A	A	A	A	A	B	A	B	B	B	A
chr1A_137582086	T/C	A	B	B	B	A	B	A	B	B	A	B	B	A	A	B	A	B	A	A	B	B	B	B	B	A	A	B	A	B	B	A	B	A	B	B	B	A	A	A	A	A	A	B	A	B	B	B	A
chr1A_137795209	T/G	A	B	B	B	A	B	A	B	B	A	B	B	A	A	B	A	B	A	A	B	B	B	B	B	A	A	B	A	B	B	A	B	A	B	B	B	A	A	A	A	A	A	B	A	B	B	B	A
chr1A_137795216	G/A	A	B	B	B	A	B	A	B	B	A	B	B	A	A	B	A	B	A	A	B	B	B	B	B	A	A	B	A	B	B	A	B	A	B	B	B	A	A	A	A	A	A	B	A	B	B	B	A
chr1A_138028803	C/G	A	B	B	B	A	B	A	B	B	A	B	B	A	A	B	A	B	A	A	B	B	B	B	B	A	A	B	A	B	B	A	B	A	B	B	B	A	A	A	A	A	A	B	A	B	B	B	A
chr1A_138042947	T/G	A	B	B	B	A	B	A	B	B	A	B	B	A	A	B	A	B	A	A	B	B	B	B	B	A	A	B	A	B	B	A	B	A	B	B	B	A	A	A	A	A	A	B	A	B	B	B	A
chr1A_138042992	C/T	A	B	B	B	A	B	A	B	B	A	B	B	A	A	B	A	B	A	A	B	B	B	B	B	A	A	B	A	B	B	A	B	A	B	B	B	A	A	A	A	A	A	B	A	B	B	B	A
chr1A_138186555	C/T	A	B	B	B	A	B	A	B	B	A	B	B	A	A	B	-	B	A	A	B	B	B	B	B	A	A	B	A	B	B	A	B	A	B	B	B	A	A	A	A	A	A	B	A	B	B	B	A
chr1A_138835730	T/C	A	B	B	B	A	B	A	B	B	A	B	B	A	A	B	-	B	A	A	B	B	B	B	B	A	A	B	A	B	B	-	B	A	B	B	B	A	A	A	A	A	A	B	A	B	B	B	A
chr1A_138980876	C/T	A	B	B	B	A	B	A	B	B	A	B	B	A	A	B	-	B	A	A	B	B	B	B	B	A	A	B	A	B	B	-	B	A	B	B	B	A	A	A	A	A	A	B	A	B	B	B	A
chr1A_139095196	G/A	A	B	B	B	A	B	A	B	B	A	B	B	A	A	B	-	B	A	A	B	B	B	B	B	A	A	B	A	B	B	-	B	A	B	B	B	A	A	A	A	A	A	B	A	B	B	B	A
chr1A_139202342	A/G	A	B	B	B	A	B	A	B	B	A	B	B	A	A	B	-	B	A	A	B	B	B	B	B	A	A	B	A	B	B	-	B	A	B	B	B	A	A	A	A	A	A	B	A	B	B	B	A
chr1A_139213757	T/C	A	B	B	B	A	B	A	B	B	A	B	B	A	A	B	-	B	A	A	B	B	B	B	B	A	A	B	A	B	B	-	B	A	B	B	B	A	A	A	A	A	A	B	A	B	B	B	A
chr1A_139221863	G/A	A	B	B	B	A	B	A	B	B	A	B	B	A	A	B	-	B	A	A	B	B	B	B	B	A	A	B	A	B	B	-	B	A	B	B	B	A	A	A	A	A	A	B	A	B	B	B	A
chr1A_139221888	G/A	A	B	B	B	A	B	A	B	B	A	B	B	A	A	B	-	B	A	A	B	B	B	B	B	A	A	B	A	B	B	-	B	A	B	B	B	A	A	A	A	A	A	B	A	B	B	B	A
chr1A_139451706	T/A	A	B	B	B	A	B	A	B	B	A	B	B	A	A	B	-	B	A	A	B	B	B	B	B	A	A	B	A	B	B	-	B	A	B	B	B	A	A	A	-	A	A	B	A	B	B	B	A
chr1A_139752433	T/G	A	B	B	B	A	B	A	B	B	A	B	B	A	A	B	A	B	A	A	B	B	B	B	B	A	A	B	A	B	B	-	B	A	B	B	B	A	A	A	-	A	A	B	-	B	B	B	A
chr1A_139800468	T/C	A	B	B	B	A	B	A	B	B	A	B	B	A	A	B	A	B	A	A	B	B	B	B	B	A	A	B	A	B	B	-	B	A	B	B	B	A	A	A	-	A	A	B	-	B	B	B	A
chr1A_139800492	G/A	A	B	B	B	A	B	A	B	B	A	B	B	A	A	B	A	B	A	A	B	B	B	B	B	A	A	B	A	B	B	-	B	A	B	B	B	A	A	A	-	A	A	B	-	B	B	B	A
chr1A_139948610	C/G	A	B	B	B	A	B	A	B	B	A	B	B	A	A	B	A	B	A	A	B	B	B	B	B	A	A	B	A	B	B	-	B	A	B	B	B	A	A	A	-	A	A	B	-	B	B	B	A
chr1A_139976812	A/G	A	B	B	B	A	B	A	B	B	A	B	B	A	A	B	A	B	A	A	B	B	B	B	B	A	A	B	A	B	B	-	B	A	B	B	B	A	A	A	-	A	A	B	-	B	B	B	A
chr1A_140021616	T/C	A	B	B	B	A	B	A	B	B	A	B	B	A	A	B	A	B	A	A	B	B	B	B	B	A	A	B	A	B	B	-	B	A	B	B	B	A	A	A	-	A	A	B	-	B	B	B	A
chr1A_140120355	A/G	A	B	B	B	A	B	A	B	B	A	B	B	A	A	B	A	B	A	A	B	B	B	B	B	A	A	B	A	B	B	-	B	A	B	B	B	A	A	A	-	A	A	B	-	B	B	B	A
chr1A_140186403	G/T	A	B	B	B	A	B	A	B	B	A	B	B	A	A	B	A	B	A	A	B	B	B	B	B	A	A	B	A	B	B	A	B	A	B	B	B	A	A	A	A	A	A	B	A	B	B	B	A
chr1A_140367100	G/C	A	B	B	B	A	B	A	B	B	A	B	B	A	A	B	A	B	A	A	B	B	B	B	B	A	A	B	A	B	B	A	B	A	B	B	B	A	A	A	A	A	A	B	A	B	B	B	A
chr1A_140420950	T/C	A	B	B	B	A	B	A	B	B	A	B	B	A	A	B	A	B	A	A	B	B	B	B	B	A	A	B	A	B	B	A	B	A	B	B	B	A	A	A	A	A	A	B	A	B	B	B	A
chr1A_140420977	C/T	A	B	B	B	A	B	A	B	B	A	B	B	A	A	B	A	B	A	A	B	B	B	B	B	A	A	B	A	B	B	A	B	A	B	B	B	A	A	A	A	A	A	B	A	B	B	B	A
chr1A_140501448	T/G	A	B	B	B	A	B	A	B	B	A	B	B	A	A	B	A	B	A	A	B	B	B	B	B	A	A	B	A	B	B	A	B	A	B	B	B	A	A	A	A	A	A	B	A	B	B	B	A
chr1A_140555533	T/C	A	B	B	B	A	B	A	B	B	A	B	B	A	A	B	A	B	A	A	B	B	B	B	B	A	A	B	A	B	B	A	B	A	B	B	B	A	A	A	A	A	A	B	A	B	B	B	A
chr1A_140628981	G/A	A	B	B	B	A	B	A	B	B	A	B	B	A	A	B	A	B	A	A	B	B	B	B	B	A	A	B	A	B	B	A	B	A	B	B	B	A	A	A	A	A	A	B	A	B	B	B	A
chr1A_140628982	C/T	A	B	B	B	A	B	A	B	B	A	B	B	A	A	B	A	B	A	A	B	B	B	B	B	A	A	B	A	B	B	A	B	A	B	B	B	A	A	A	A	A	A	B	A	B	B	B	A
chr1A_140696527	T/A	A	B	B	B	A	B	A	B	B	A	B	B	A	A	B	A	B	A	A	B	B	B	B	B	A	A	B	A	B	B	A	B	A	B	B	B	A	A	A	A	A	A	B	A	B	B	B	A
chr1A_140696538	A/C	A	B	B	B	A	B	A	B	B	A	B	B	A	A	B	A	B	A	A	B	B	B	B	B	A	A	B	A	B	B	A	B	A	B	B	B	A	A	A	A	A	A	B	A	B	B	B	A
chr1A_140772862	A/G	A	B	B	B	A	B	A	B	B	A	B	B	A	A	B	A	B	A	A	B	B	B	B	B	A	A	B	A	B	B	A	B	A	B	B	B	A	A	A	A	A	A	B	A	B	B	B	A
chr1A_140773492	G/C	A	B	B	B	A	B	A	B	B	A	B	B	A	A	B	A	B	A	A	B	B	B	B	B	A	A	B	A	B	B	A	B	A	B	B	B	A	A	A	A	A	A	B	A	B	B	B	A
chr1A_140831022	G/T	A	B	B	B	A	B	A	B	B	A	B	B	A	A	B	A	B	A	A	B	B	B	B	B	A	A	B	A	B	B	A	B	A	B	B	B	A	A	A	A	A	A	B	A	B	B	B	A
chr1A_140870755	C/T	A	B	B	B	A	B	A	B	B	A	B	B	A	A	B	A	B	A	A	B	B	B	B	B	A	A	B	A	B	B	A	B	A	B	B	B	A	A	A	A	A	A	B	A	B	B	B	A
chr1A_140880838	T/C	A	B	B	B	A	B	A	B	B	A	B	B	A	A	B	A	B	A	A	B	B	B	B	B	A	A	B	A	B	B	A	B	A	B	B	B	A	A	A	A	A	A	B	A	B	B	B	A
chr1A_141095962	G/A	A	B	B	B	A	B	A	B	B	A	B	B	A	A	B	A	B	A	A	B	B	B	B	B	A	A	B	A	B	B	A	B	A	B	B	B	A	A	A	A	A	A	B	A	B	B	B	A
chr1A_141095987	T/G	A	B	B	B	A	B	A	B	B	A	B	B	A	A	B	A	B	A	A	B	B	B	B	B	A	A	B	A	B	B	A	B	A	B	B	B	A	A	A	A	A	A	B	A	B	B	B	A
chr1A_141321073	T/G	A	B	B	B	A	B	A	B	B	A	B	B	A	A	B	A	B	A	A	B	B	B	B	B	A	A	B	A	B	B	A	B	A	B	B	B	A	A	A	A	A	A	B	A	B	B	B	A
chr1A_141709922	T/G	A	B	B	B	A	B	A	B	B	A	B	B	A	A	B	A	B	A	A	B	B	B	B	B	A	A	B	A	B	B	A	B	A	B	B	B	A	A	A	A	A	A	B	A	B	B	B	A
chr1A_141709967	C/T	A	B	B	B	A	B	A	B	B	A	B	B	A	A	B	A	B	A	A	B	B	B	B	B	A	A	B	A	B	B	A	B	A	B	B	B	A	A	A	A	A	A	B	A	B	B	B	A
chr1A_141711189	G/A	A	B	B	B	A	B	A	B	B	A	B	B	A	A	B	A	B	A	A	B	B	B	B	B	A	A	B	A	B	B	A	B	A	B	B	B	A	A	A	A	A	A	B	A	B	B	B	A
chr1A_141720131	A/G	A	B	B	B	A	B	A	B	B	A	B	B	A	A	B	A	B	A	A	B	B	B	B	B	A	A	B	A	B	B	A	B	A	B	B	B	A	A	A	A	A	A	B	A	B	B	B	A
chr1A_141750215	G/C	A	B	B	B	A	B	A	B	B	A	B	B	A	A	B	A	B	A	A	B	B	B	B	B	A	A	B	A	B	B	A	B	A	B	B	B	A	A	A	A	A	A	B	A	B	B	B	A
chr1A_141796632	G/A	A	B	B	B	A	B	A	B	B	A	B	B	A	A	B	A	B	A	A	B	B	B	B	B	A	A	B	A	B	B	A	B	A	B	B	B	A	A	A	A	A	A	B	A	B	B	B	A
chr1A_141796656	C/A	A	B	B	B	A	B	A	B	B	A	B	B	A	A	B	A	B	A	A	B	B	B	B	B	A	A	B	A	B	B	A	B	A	B	B	B	A	A	A	A	A	A	B	A	B	B	B	A
chr1A_141797762	G/A	A	B	B	B	A	B	A	B	B	A	B	B	A	A	B	A	B	A	A	B	B	B	B	B	A	A	B	A	B	B	A	B	A	B	B	B	A	A	A	A	A	A	B	A	B	B	B	A
chr1A_141797802	C/T	A	B	B	B	A	B	A	B	B	A	B	B	A	A	B	A	B	A	A	B	B	B	B	B	A	A	B	A	B	B	A	B	A	B	B	B	A	A	A	A	A	A	B	A	B	B	B	A
chr1A_141797912	A/G	A	B	B	B	A	B	A	B	B	A	B	B	A	A	B	A	B	A	A	B	B	B	B	B	A	A	B	A	B	B	A	B	A	B	B	B	A	A	A	A	A	A	B	A	B	B	B	A
chr1A_141801482	G/A	A	B	B	B	A	B	A	B	B	A	B	B	A	A	B	A	B	A	A	B	B	B	B	B	A	A	B	A	B	B	A	B	A	B	B	B	A	A	A	A	A	A	B	A	B	B	B	A
chr1A_141803592	C/T	A	B	B	B	A	B	A	B	B	A	B	B	A	A	B	A	B	A	A	B	B	B	B	B	A	A	B	A	B	B	A	B	A	B	B	B	A	A	A	A	A	A	B	A	B	B	B	A
chr1A_142276835	G/C	A	B	B	B	A	B	A	B	B	A	B	B	A	A	B	A	B	A	A	B	B	B	B	B	A	A	B	A	B	B	A	B	A	B	B	B	A	A	A	A	A	A	B	A	B	B	B	A
chr1A_142277379	G/A	A	B	B	B	A	B	A	B	B	A	B	B	A	A	B	A	B	A	A	B	B	B	B	B	A	A	B	A	B	B	A	B	A	B	B	B	A	A	A	A	A	A	B	A	B	B	B	A
chr1A_142310444	A/G	A	B	B	B	A	B	A	B	B	A	B	B	A	A	B	A	B	A	A	B	B	B	B	B	A	A	B	A	B	B	A	B	A	B	B	B	A	A	A	A	A	A	B	A	B	B	B	A
chr1A_142328608	G/C	A	B	B	B	A	B	A	B	B	A	B	B	A	A	B	A	B	A	A	B	B	B	B	B	A	A	B	A	B	B	A	B	A	B	B	B	A	A	A	A	A	A	B	A	B	B	B	A
chr1A_142328611	C/T	A	B	B	B	A	B	A	B	B	A	B	B	A	A	B	A	B	A	A	B	B	B	B	B	A	A	B	A	B	B	A	B	A	B	B	B	A	A	A	A	A	A	B	A	B	B	B	A
chr1A_142368348	A/G	A	B	B	B	A	B	A	B	B	A	B	B	A	A	B	A	B	A	A	B	B	B	B	B	A	A	B	A	B	B	A	B	A	B	B	B	A	A	A	A	A	A	B	A	B	B	B	A
chr1A_142505253	T/C	A	B	B	B	A	B	A	B	B	A	B	B	A	A	B	A	B	A	A	B	B	B	B	B	A	A	B	A	B	B	A	B	A	B	B	B	A	A	A	A	A	A	B	A	B	B	B	A
chr1A_142505266	C/T	A	B	B	B	A	B	A	B	B	A	B	B	A	A	B	A	B	A	A	B	B	B	B	B	A	A	B	A	B	B	A	B	A	B	B	B	A	A	A	A	A	A	B	A	B	B	B	A
chr1A_142651589	C/T	A	B	B	B	A	B	A	B	B	A	B	B	A	A	B	A	B	A	A	B	B	B	B	B	A	A	B	A	B	B	A	B	A	B	B	B	A	A	A	A	A	A	B	A	B	B	B	A
chr1A_142780214	T/A	A	B	B	B	A	B	A	B	B	A	B	B	A	A	B	A	B	A	A	B	B	B	B	B	A	A	B	A	B	B	A	B	A	B	B	B	A	A	A	A	A	A	B	A	B	B	B	A
chr1A_142780239	C/A	A	B	B	B	A	B	A	B	B	A	B	B	A	A	B	A	B	A	A	B	B	B	B	B	A	A	B	A	B	B	A	B	A	B	B	B	A	A	A	A	A	A	B	A	B	B	B	A
chr1A_142797587	G/A	A	B	B	B	A	B	A	B	B	A	B	B	A	A	B	A	B	A	A	B	B	B	B	B	A	A	B	A	B	B	A	B	A	B	B	B	A	A	A	A	A	A	B	A	B	B	B	A
chr1A_142835543	A/G	A	B	B	B	A	B	A	B	B	A	B	B	A	A	B	A	B	A	A	B	B	B	B	B	A	A	B	A	B	B	A	B	A	B	B	B	A	A	A	A	A	A	B	A	B	B	B	A
chr1A_142835546	C/T	A	B	B	B	A	B	A	B	B	A	B	B	A	A	B	A	B	A	A	B	B	B	B	B	A	A	B	A	B	B	A	B	A	B	B	B	A	A	A	A	A	A	B	A	B	B	B	A
chr1A_142835619	G/A	A	B	B	B	A	B	A	B	B	A	B	B	A	A	B	A	B	A	A	B	B	B	B	B	A	A	B	A	B	B	A	B	A	B	B	B	A	A	A	A	A	A	B	A	B	B	B	A
chr1A_142889441	A/G	A	B	B	B	A	B	A	B	B	A	B	B	A	A	B	A	B	A	A	B	B	B	B	B	A	A	B	A	B	B	A	B	A	B	B	B	A	A	A	A	A	A	B	A	B	B	B	A
chr1A_142974921	C/T	A	B	B	B	A	B	A	B	B	A	B	B	A	A	B	A	B	A	A	B	B	B	B	B	A	A	B	A	B	B	A	B	A	B	B	B	A	A	A	A	A	A	B	A	B	B	B	A
chr1A_143272071	T/A	A	B	B	B	A	B	A	B	B	A	B	B	A	A	B	A	B	A	A	B	B	B	B	B	A	A	B	A	B	B	A	B	A	B	B	B	A	A	A	A	A	A	B	A	B	B	B	A
chr1A_143320796	G/C	A	B	B	B	A	B	A	B	B	A	B	B	A	A	B	A	B	A	A	B	B	B	B	B	A	A	B	A	B	B	A	B	A	B	B	B	A	A	A	A	A	A	B	A	B	B	B	A
chr1A_143409245	C/G	A	B	B	B	A	B	A	B	B	A	B	B	A	A	B	A	B	A	A	B	B	B	B	B	A	A	B	A	B	B	A	B	A	B	B	B	A	A	A	A	A	A	B	A	B	B	B	A
chr1A_143409258	G/C	A	B	B	B	A	B	A	B	B	A	B	B	A	A	B	A	B	A	A	B	B	B	B	B	A	A	B	A	B	B	A	B	A	B	B	B	A	A	A	A	A	A	B	A	B	B	B	A
chr1A_143552217	T/C	A	B	B	B	A	B	A	B	B	A	B	B	A	A	B	A	B	A	A	B	B	B	B	B	A	A	B	A	B	B	A	B	A	B	B	B	A	A	A	A	A	A	B	A	B	B	B	A
chr1A_144100324	A/G	A	B	B	B	A	B	A	B	B	A	B	B	A	A	B	A	B	A	A	B	B	B	B	B	A	A	B	A	B	B	A	B	A	B	B	B	A	A	A	A	A	A	B	A	B	B	B	A
chr1A_144354686	T/C	A	B	B	B	A	B	A	B	B	A	B	B	A	A	B	A	B	A	A	B	B	B	B	B	A	A	B	A	B	B	A	B	A	B	B	B	A	A	A	A	A	A	B	A	B	B	B	A
chr1A_144354716	G/A	A	B	B	B	A	B	A	B	B	A	B	B	A	A	B	A	B	A	A	B	B	B	B	B	A	A	B	A	B	B	A	B	A	B	B	B	A	A	A	A	A	A	B	A	B	B	B	A
chr1A_144415644	A/G	A	B	B	B	A	B	A	B	B	A	B	B	A	A	B	A	B	A	A	B	B	B	B	B	A	A	B	A	B	B	A	B	A	B	B	B	A	A	A	A	A	A	B	A	B	B	B	A
chr1A_145137106	G/T	A	B	B	B	A	B	A	B	B	A	B	B	A	A	B	A	B	A	A	B	B	B	B	B	A	A	B	A	B	B	A	B	A	B	B	B	A	A	A	A	A	A	B	A	B	B	B	A
chr1A_145489502	C/T	A	B	B	B	A	B	A	B	B	A	B	B	A	A	B	A	B	A	A	B	B	B	B	B	A	A	B	A	B	B	A	B	A	B	B	B	A	A	A	A	A	A	B	A	B	B	B	A
chr1A_145576122	T/G	A	B	B	B	A	B	A	B	B	A	B	B	A	A	-	A	B	A	A	B	B	B	B	B	A	A	B	A	B	B	A	B	A	B	B	B	A	A	A	A	A	A	B	A	B	B	B	A
chr1A_145650040	C/T	A	B	B	B	A	B	A	B	B	A	B	B	A	A	-	A	B	A	A	B	B	B	B	B	A	A	B	A	B	B	A	B	A	B	B	B	A	A	A	A	A	A	B	A	B	B	B	A
chr1A_145703714	C/T	A	B	B	B	A	B	A	B	B	A	B	B	A	A	-	A	B	A	A	B	B	B	B	B	A	A	B	A	B	B	A	B	A	B	B	B	A	A	A	A	A	A	B	A	B	B	B	A
chr1A_145728504	A/G	A	B	B	B	A	B	A	B	B	A	B	B	A	A	-	A	B	A	A	B	B	B	B	B	A	A	B	A	B	B	A	B	A	B	B	B	A	A	A	A	A	A	B	A	B	B	B	A
chr1A_145728535	G/A	A	B	B	B	A	B	A	B	B	A	B	B	A	A	-	A	B	A	A	B	B	B	B	B	A	A	B	A	B	B	A	B	A	B	B	B	A	A	A	A	A	A	B	A	B	B	B	A
chr1A_145743057	C/T	A	B	B	B	A	B	A	B	B	A	B	B	A	A	-	A	B	A	A	B	B	B	B	B	A	A	B	A	B	B	A	B	A	B	B	B	A	A	A	A	A	A	B	A	B	B	B	A
chr1A_145815814	A/G	A	B	B	B	A	B	A	B	B	A	B	B	A	A	-	A	B	A	A	B	B	B	B	B	A	A	B	A	B	B	A	B	A	B	B	B	A	A	A	A	A	A	B	A	B	B	B	A
chr1A_145962089	C/T	A	B	B	B	A	B	A	B	B	A	B	B	A	A	-	A	B	A	A	B	B	B	B	B	A	A	B	A	B	B	A	B	A	B	B	B	A	A	A	A	A	A	B	A	B	B	B	A
chr1A_146037036	G/A	A	B	B	B	A	B	A	B	B	A	B	B	A	A	-	A	B	A	A	B	B	B	B	B	A	A	B	A	B	B	A	B	A	B	B	B	A	A	A	A	A	A	B	A	B	B	B	A
chr1A_146178816	C/G	A	B	B	B	A	B	A	B	B	A	B	B	A	A	B	A	B	A	A	B	B	B	B	B	A	A	B	A	B	B	A	B	A	B	B	B	A	A	A	A	A	A	B	A	B	B	B	A
chr1A_146181145	A/G	A	B	B	B	A	B	A	B	B	A	B	B	A	A	B	A	B	A	A	B	B	B	B	B	A	A	B	A	B	B	A	B	A	B	B	B	A	A	A	A	A	A	B	A	B	B	B	A
chr1A_146181221	T/G	A	B	B	B	A	B	A	B	B	A	B	B	A	A	B	A	B	A	A	B	B	B	B	B	A	A	B	A	B	B	A	B	A	B	B	B	A	A	A	A	A	A	B	A	B	B	B	A
chr1A_146279284	C/A	A	B	B	B	A	B	A	B	B	A	B	B	A	A	B	A	B	A	A	B	B	B	B	B	A	A	B	A	B	B	A	B	A	B	B	B	A	A	A	A	A	A	B	A	B	B	B	A
chr1A_146282542	C/T	A	B	B	B	A	B	A	B	B	A	B	B	A	A	B	A	B	A	A	B	B	B	B	B	A	A	B	A	B	B	A	B	A	B	B	B	A	A	A	A	A	A	B	A	B	B	B	A
chr1A_146296227	T/C	A	B	B	B	A	B	A	B	B	A	B	B	A	A	B	A	B	A	A	B	B	B	B	B	A	A	B	A	B	B	A	B	A	B	B	B	A	A	A	A	A	A	B	A	B	B	B	A
chr1A_146296238	C/T	A	B	B	B	A	B	A	B	B	A	B	B	A	A	B	A	B	A	A	B	B	B	B	B	A	A	B	A	B	B	A	B	A	B	B	B	A	A	A	A	A	A	B	A	B	B	B	A
chr1A_146578430	C/A	A	B	B	B	A	B	A	B	B	A	B	B	A	A	B	A	B	A	A	B	B	B	B	B	A	A	B	A	B	B	A	B	A	B	B	B	A	A	A	A	A	A	B	A	B	B	B	A
chr1A_146927308	A/G	A	B	B	B	A	B	A	B	B	A	B	B	A	A	B	A	B	A	A	B	B	B	B	B	A	A	B	A	B	B	A	B	A	B	B	B	A	A	A	A	A	A	B	A	B	B	B	A
chr1A_147206317	A/G	A	B	B	B	A	B	A	B	B	A	B	B	A	A	B	A	B	A	A	B	B	B	B	B	A	A	B	A	B	B	A	B	A	B	B	B	A	A	A	A	A	A	B	A	B	B	B	A
chr1A_147206321	A/G	A	B	B	B	A	B	A	B	B	A	B	B	A	A	B	A	B	A	A	B	B	B	B	B	A	A	B	A	B	B	A	B	A	B	B	B	A	A	A	A	A	A	B	A	B	B	B	A
chr1A_147356096	T/C	A	B	B	B	A	B	A	B	B	A	B	B	A	A	B	A	B	A	A	B	B	B	B	B	A	A	B	A	B	B	A	B	A	B	B	B	A	A	A	A	A	A	B	A	B	B	B	A
chr1A_147518883	G/A	A	B	B	B	A	B	A	B	B	A	B	B	A	A	B	A	B	A	A	B	B	B	B	B	A	A	B	A	B	B	A	B	A	B	B	B	A	A	A	A	A	A	B	A	B	B	B	A
chr1A_147691680	T/C	A	B	B	B	A	B	A	B	B	A	B	B	A	A	B	A	B	A	A	B	B	B	B	B	A	A	B	A	B	B	A	B	A	B	B	B	A	A	A	A	A	A	B	A	B	B	B	A
chr1A_147792030	T/C	A	B	B	B	A	B	A	B	B	A	B	B	A	A	B	A	B	A	A	B	B	B	B	B	A	A	B	A	B	B	A	B	A	B	B	B	A	A	A	A	A	A	B	A	B	B	B	A
chr1A_147794475	T/C	A	B	B	B	A	B	A	B	B	A	B	B	A	A	B	A	B	A	A	B	B	B	B	B	A	A	B	A	B	B	A	B	A	B	B	B	A	A	A	A	A	A	B	A	B	B	B	A
chr1A_147797427	T/C	A	B	B	B	A	B	A	B	B	A	B	B	A	A	B	A	B	A	A	B	B	B	B	B	A	A	B	A	B	B	A	B	A	B	B	B	A	A	A	A	A	A	B	A	B	B	B	A
chr1A_148017174	A/G	A	B	B	B	A	B	A	B	B	A	B	B	A	A	B	A	B	A	A	B	B	B	B	B	A	A	B	A	B	B	A	B	A	B	B	B	A	A	A	A	A	A	B	A	B	B	B	A
chr1A_148201584	A/C	A	B	B	B	A	B	A	B	B	A	B	B	A	A	B	A	B	A	A	B	B	B	B	B	A	A	B	A	B	B	A	B	A	B	B	B	A	A	A	A	A	A	B	A	B	B	B	A
chr1A_148215921	T/C	A	B	B	B	A	B	A	B	B	A	B	B	A	A	B	A	B	A	A	B	B	B	B	B	A	A	B	A	B	B	A	B	A	B	B	B	A	A	A	A	A	A	B	A	B	B	B	A
chr1A_148335287	C/G	A	B	B	B	A	B	A	B	B	A	B	B	A	A	B	A	B	A	A	B	B	B	B	B	A	A	B	A	B	B	A	B	A	B	B	B	A	A	A	A	A	A	B	A	B	B	B	A
chr1A_148370472	A/C	A	B	B	B	A	B	A	B	B	A	B	B	A	A	B	A	B	A	A	B	B	B	B	B	A	A	B	A	B	B	A	B	A	B	B	B	A	A	A	A	A	A	B	A	B	B	B	A
chr1A_148744934	C/T	A	B	B	B	A	B	A	B	B	A	B	B	A	A	B	A	B	A	A	B	B	B	B	B	A	A	B	A	B	B	A	B	A	B	B	B	A	A	A	A	A	A	B	A	B	B	B	A
chr1A_149140181	G/A	A	B	B	B	A	B	A	B	B	A	B	B	A	A	B	A	B	A	A	B	B	B	B	B	A	A	B	A	B	B	A	B	A	B	B	B	A	A	A	A	A	A	B	A	B	B	B	A
chr1A_149143537	C/T	A	B	B	B	A	B	A	B	B	A	B	B	A	A	B	A	B	A	A	B	B	B	B	B	A	A	B	A	B	B	A	B	A	B	B	B	A	A	A	A	A	A	B	A	B	B	B	A
chr1A_149143575	G/T	A	B	B	B	A	B	A	B	B	A	B	B	A	A	B	A	B	A	A	B	B	B	B	B	A	A	B	A	B	B	A	B	A	B	B	B	A	A	A	A	A	A	B	A	B	B	B	A
chr1A_149360715	A/G	A	B	B	B	A	B	A	B	B	A	B	B	A	A	B	A	B	A	A	B	B	B	B	B	A	A	B	A	B	B	A	B	A	B	B	B	A	A	A	A	A	A	B	A	B	B	B	A
chr1A_149360785	G/A	A	B	B	B	A	B	A	B	B	A	B	B	A	A	B	A	B	A	A	B	B	B	B	B	A	A	B	A	B	B	A	B	A	B	B	B	A	A	A	A	A	A	B	A	B	B	B	A
chr1A_149373217	G/T	A	B	B	B	A	B	A	B	B	A	B	B	A	A	B	A	B	A	A	B	B	B	B	B	A	A	B	A	B	B	A	B	A	B	B	B	A	A	A	A	A	A	B	A	B	B	B	A
chr1A_149435733	G/A	A	B	B	B	A	B	A	B	B	A	B	B	A	A	B	A	B	A	A	B	B	B	B	B	A	A	B	A	B	B	A	B	A	B	B	B	A	A	A	A	A	A	B	A	B	B	B	A
chr1A_149435788	G/A	A	B	B	B	A	B	A	B	B	A	B	B	A	A	B	A	B	A	A	B	B	B	B	B	A	A	B	A	B	B	A	B	A	B	B	B	A	A	A	A	A	A	B	A	B	B	B	A
chr1A_149765780	T/C	A	B	B	B	A	B	A	B	B	A	B	B	A	A	B	A	B	A	A	B	B	B	B	B	A	A	B	A	B	B	A	B	A	B	B	B	A	A	A	A	A	A	B	A	B	B	B	A
chr1A_149807638	A/C	A	B	B	B	A	B	A	B	B	A	B	B	A	A	B	A	B	A	A	B	B	B	B	B	A	A	B	A	B	B	A	B	A	B	B	B	A	A	A	A	A	A	B	A	B	B	B	A
chr1A_149870053	G/C	A	B	B	B	A	B	A	B	B	A	B	B	A	A	B	A	B	A	A	B	B	B	B	B	A	A	B	A	B	B	A	B	A	B	B	B	A	A	A	A	A	A	B	A	B	B	B	A
chr1A_150166661	A/C	A	B	B	B	A	B	A	B	B	A	B	B	A	A	B	A	B	A	A	B	B	B	B	B	A	A	B	A	B	B	A	B	A	B	B	B	A	A	A	A	A	A	B	A	B	B	B	A
chr1A_150298869	T/C	A	B	B	B	A	B	A	B	B	A	B	B	A	A	B	A	B	A	A	B	B	B	B	B	A	A	B	A	B	B	A	B	A	B	B	B	A	A	A	A	A	A	B	A	B	B	B	A
chr1A_150301036	G/A	A	B	B	B	A	B	A	B	B	A	B	B	A	A	B	A	B	A	A	B	B	B	B	B	A	A	B	A	B	B	A	B	A	B	B	B	A	A	A	A	A	A	B	A	B	B	B	A
chr1A_150375896	G/A	A	B	B	B	A	B	A	B	B	A	B	B	A	A	B	A	B	A	A	B	B	B	B	B	A	A	B	A	B	B	A	B	A	B	B	B	A	A	A	A	A	A	B	A	B	B	B	A
chr1A_150375918	C/T	A	B	B	B	A	B	A	B	B	A	B	B	A	A	B	A	B	A	A	B	B	B	B	B	A	A	B	A	B	B	A	B	A	B	B	B	A	A	A	A	A	A	B	A	B	B	B	A
chr1A_150510877	A/G	A	B	B	B	A	B	A	B	B	A	B	B	A	A	B	A	B	A	A	B	B	B	B	B	A	A	B	A	B	B	A	B	A	B	B	B	A	A	A	A	A	A	B	A	B	B	B	A
chr1A_150546710	A/G	A	B	B	B	A	B	A	B	B	A	B	B	A	A	B	A	B	A	A	B	B	B	B	B	A	A	B	A	B	B	A	B	A	B	B	B	A	A	A	A	A	A	B	A	B	B	B	A
chr1A_150654687	A/G	A	B	B	B	A	B	A	B	B	A	B	B	A	A	B	A	B	A	A	B	B	B	B	B	A	A	B	A	B	B	A	B	A	B	B	B	A	A	A	A	A	A	B	A	B	B	B	A
chr1A_150732391	G/A	A	B	B	B	A	B	A	B	B	A	B	B	A	A	B	A	B	A	A	B	B	B	B	B	A	A	B	A	B	B	A	B	A	B	B	B	A	A	A	A	A	A	B	A	B	B	B	A
chr1A_150905266	G/A	A	B	B	B	A	B	A	B	B	A	B	B	A	A	B	A	B	A	A	B	B	B	B	B	A	A	B	A	B	B	A	B	A	B	B	B	A	A	A	A	A	A	B	A	B	B	B	A
chr1A_151088108	C/T	A	B	B	B	A	B	A	B	B	A	B	B	A	A	B	A	B	A	A	B	B	B	B	B	A	A	B	A	B	B	A	B	A	B	B	B	A	A	A	A	A	A	B	A	B	B	B	A
chr1A_151127565	C/T	A	B	B	B	A	B	A	B	B	A	B	B	A	A	B	A	B	A	A	B	B	B	B	B	A	A	B	A	B	B	A	B	A	B	B	B	A	A	A	A	A	A	B	A	B	B	B	A
chr1A_151177563	G/T	A	B	B	B	A	B	A	B	B	A	B	B	A	A	B	A	B	A	A	B	B	B	B	B	A	A	B	A	B	B	A	B	A	B	B	B	A	A	A	A	A	A	B	A	B	B	B	A
chr1A_151179875	C/T	A	B	B	B	A	B	A	B	B	A	B	B	A	A	B	A	B	A	A	B	B	B	B	B	A	A	B	A	B	B	A	B	A	B	B	B	A	A	A	A	A	A	B	A	B	B	B	A
chr1A_151179902	G/A	A	B	B	B	A	B	A	B	B	A	B	B	A	A	B	A	B	A	A	B	B	B	B	B	A	A	B	A	B	B	A	B	A	B	B	B	A	A	A	A	A	A	B	A	B	B	B	A
chr1A_151181502	A/C	A	B	B	B	A	B	A	B	B	A	B	B	A	A	B	A	B	A	A	B	B	B	B	B	A	A	B	A	B	B	A	B	A	B	B	B	A	A	A	A	A	A	B	A	B	B	B	A
chr1A_151181515	T/C	A	B	B	B	A	B	A	B	B	A	B	B	A	A	B	A	B	A	A	B	B	B	B	B	A	A	B	A	B	B	A	B	A	B	B	B	A	A	A	A	A	A	B	A	B	B	B	A
chr1A_151238042	A/G	A	B	B	B	A	B	A	B	B	A	B	B	A	A	B	A	B	A	A	B	B	B	B	B	A	A	B	A	B	B	A	B	A	B	B	B	A	A	A	A	A	A	B	A	B	B	B	A
chr1A_151238052	C/T	A	B	B	B	A	B	A	B	B	A	B	B	A	A	B	A	B	A	A	B	B	B	B	B	A	A	B	A	B	B	A	B	A	B	B	B	A	A	A	A	A	A	B	A	B	B	B	A
chr1A_151238071	A/G	A	B	B	B	A	B	A	B	B	A	B	B	A	A	B	A	B	A	A	B	B	B	B	B	A	A	B	A	B	B	A	B	A	B	B	B	A	A	A	A	A	A	B	A	B	B	B	A
chr1A_151302872	T/C	A	B	B	B	A	B	A	B	B	A	B	B	A	A	B	A	B	A	A	B	B	B	B	B	A	A	B	A	B	B	A	B	A	B	B	B	A	A	A	A	A	A	B	A	B	B	B	A
chr1A_151490161	A/G	A	B	B	B	A	B	A	B	B	A	B	B	A	A	B	A	B	A	A	B	B	B	B	B	A	A	B	A	B	B	A	B	A	B	B	B	A	A	A	A	A	A	B	A	B	B	B	A
chr1A_151510510	G/A	A	B	B	B	A	B	A	B	B	A	B	B	A	A	B	A	B	A	A	B	B	B	B	B	A	A	B	A	B	B	A	B	A	B	B	B	A	A	A	A	A	A	B	A	B	B	B	A
chr1A_151510514	C/T	A	B	B	B	A	B	A	B	B	A	B	B	A	A	B	A	B	A	A	B	B	B	B	B	A	A	B	A	B	B	A	B	A	B	B	B	A	A	A	A	A	A	B	A	B	B	B	A
chr1A_151510551	G/C	A	B	B	B	A	B	A	B	B	A	B	B	A	A	B	A	B	A	A	B	B	B	B	B	A	A	B	A	B	B	A	B	A	B	B	B	A	A	A	A	A	A	B	A	B	B	B	A
chr1A_151979209	G/A	A	B	B	B	A	B	A	B	B	A	B	B	A	A	B	A	B	A	A	B	B	B	B	B	A	A	B	A	B	B	A	B	A	B	B	B	A	A	A	A	A	A	B	A	B	B	B	A
chr1A_152145232	T/C	A	B	B	B	A	B	A	B	B	A	B	B	A	A	B	A	B	A	A	B	B	B	B	B	A	A	B	A	B	B	A	B	A	B	B	B	A	A	A	A	A	A	B	A	B	B	B	A
chr1A_152159833	G/T	A	B	B	B	A	B	A	B	B	A	B	B	A	A	B	A	B	A	A	B	B	B	B	B	A	A	B	A	B	B	A	B	A	B	B	B	A	A	A	A	A	A	B	A	B	B	B	A
chr1A_152272343	C/T	A	B	B	B	A	B	A	B	B	A	B	B	A	A	B	A	B	A	A	B	B	B	B	B	A	A	B	A	B	B	A	B	A	B	B	B	A	A	A	A	A	A	B	A	B	B	B	A
chr1A_152339501	G/A	A	B	B	B	A	B	A	B	B	A	B	B	A	A	B	A	B	A	A	B	B	B	B	B	A	A	B	A	B	B	A	B	A	B	B	B	A	A	A	A	A	A	B	A	B	B	B	A
chr1A_152526082	C/G	A	B	B	B	A	B	A	B	B	A	B	B	A	A	B	A	B	A	A	B	B	B	B	B	A	A	B	-	B	B	A	B	A	B	B	B	A	A	A	A	A	A	B	A	B	B	B	A
chr1A_152534533	T/C	A	B	B	B	A	B	A	B	B	A	B	B	A	A	B	A	B	A	A	B	B	B	B	B	A	A	B	-	B	B	A	B	A	B	B	B	A	A	A	A	A	A	B	A	B	B	B	A
chr1A_152762260	C/T	A	B	B	B	A	B	A	B	B	A	B	B	A	A	B	A	B	A	A	B	B	B	B	B	A	A	B	-	B	B	A	B	A	B	B	B	A	A	A	A	A	A	B	A	B	B	B	A
chr1A_152762271	A/G	A	B	B	B	A	B	A	B	B	A	B	B	A	A	B	A	B	A	A	B	B	B	B	B	A	A	B	-	B	B	A	B	A	B	B	B	A	A	A	A	A	A	B	A	B	B	B	A
chr1A_152762284	C/G	A	B	B	B	A	B	A	B	B	A	B	B	A	A	B	A	B	A	A	B	B	B	B	B	A	A	B	-	B	B	A	B	A	B	B	B	A	A	A	A	A	A	B	A	B	B	B	A
chr1A_152827463	T/C	A	B	B	B	A	B	A	B	B	A	B	B	A	A	B	A	B	A	A	B	B	B	B	B	A	A	B	-	B	B	A	B	A	B	B	B	A	A	A	A	A	A	B	A	B	B	B	A
chr1A_152827465	G/A	A	B	B	B	A	B	A	B	B	A	B	B	A	A	B	A	B	A	A	B	B	B	B	B	A	A	B	-	B	B	A	B	A	B	B	B	A	A	A	A	A	A	B	A	B	B	B	A
chr1A_152827544	C/T	A	B	B	B	A	B	A	B	B	A	B	B	A	A	B	A	B	A	A	B	B	B	B	B	A	A	B	-	B	B	A	B	A	B	B	B	A	A	A	A	A	A	B	A	B	B	B	A
chr1A_152827568	C/T	A	B	B	B	A	B	A	B	B	A	B	B	A	A	B	A	B	A	A	B	B	B	B	B	A	A	B	-	B	B	A	B	A	B	B	B	A	A	A	A	A	A	B	A	B	B	B	A
chr1A_152862924	T/C	A	B	B	B	A	B	A	B	B	A	B	B	A	A	B	A	B	A	A	B	B	B	B	B	A	A	B	-	B	B	A	B	A	B	B	B	A	A	A	A	A	A	B	A	B	B	B	A
chr1A_153322777	C/T	A	B	B	B	A	B	A	B	B	A	B	B	A	A	B	A	B	A	A	B	B	B	B	B	A	A	B	-	B	B	A	B	A	B	B	B	A	A	A	A	A	A	B	A	B	B	B	A
chr1A_153393268	C/T	A	B	B	B	A	B	A	B	B	A	B	B	A	A	B	A	B	A	A	B	B	B	B	B	A	A	B	-	B	B	A	B	A	B	B	B	A	A	A	A	A	A	B	A	B	B	B	A
chr1A_153475464	G/A	A	B	B	B	A	B	A	B	B	A	B	B	A	A	B	A	B	A	A	B	B	B	B	B	A	A	B	-	B	B	A	B	A	B	B	B	A	A	A	A	A	A	B	A	B	B	B	A
chr1A_153496936	A/G	A	B	B	B	A	B	A	B	B	A	B	B	A	A	B	A	B	A	A	B	B	B	B	B	A	A	B	-	B	B	A	B	A	B	B	B	A	A	A	A	A	A	B	A	B	B	B	A
chr1A_153496956	G/A	A	B	B	B	A	B	A	B	B	A	B	B	A	A	B	A	B	A	A	B	B	B	B	B	A	A	B	-	B	B	A	B	A	B	B	B	A	A	A	A	A	A	B	A	B	B	B	A
chr1A_153611557	C/A	A	B	B	B	A	B	A	B	B	A	B	B	A	A	B	A	B	A	A	B	B	B	B	B	A	A	B	-	B	B	A	B	A	B	B	B	A	A	A	A	A	A	B	A	B	B	B	A
chr1A_153611574	C/T	A	B	B	B	A	B	A	B	B	A	B	B	A	A	B	A	B	A	A	B	B	B	B	B	A	A	B	-	B	B	A	B	A	B	B	B	A	A	A	A	A	A	B	A	B	B	B	A
chr1A_153611584	G/A	A	B	B	B	A	B	A	B	B	A	B	B	A	A	B	A	B	A	A	B	B	B	B	B	A	A	B	-	B	B	A	B	A	B	B	B	A	A	A	A	A	A	B	A	B	B	B	A
chr1A_153611594	T/C	A	B	B	B	A	B	A	B	B	A	B	B	A	A	B	A	B	A	A	B	B	B	B	B	A	A	B	-	B	B	A	B	A	B	B	B	A	A	A	A	A	A	B	A	B	B	B	A
chr1A_154189773	A/G	A	B	B	B	A	B	A	B	B	A	B	B	A	A	B	A	B	A	A	B	B	B	B	B	A	A	B	-	B	B	A	B	A	B	B	B	A	A	A	A	A	A	B	A	B	B	B	A
chr1A_154204840	T/C	A	B	B	B	A	B	A	B	B	A	B	B	A	A	B	A	B	A	A	B	B	B	B	B	A	A	B	-	B	B	A	B	A	B	B	B	A	A	A	A	A	A	B	A	B	B	B	A
chr1A_154564643	A/G	A	B	B	B	A	B	A	B	B	A	B	B	A	A	B	A	B	A	A	B	B	B	B	B	A	A	B	-	B	B	A	B	A	B	B	B	A	A	A	A	A	A	B	A	B	B	B	A
chr1A_154671891	C/T	A	B	B	B	A	B	A	B	B	A	B	B	A	A	B	A	B	A	A	B	B	B	B	B	A	A	B	-	B	B	A	B	A	B	B	B	A	A	A	A	A	A	B	A	B	B	B	A
chr1A_154671899	G/T	A	B	B	B	A	B	A	B	B	A	B	B	A	A	B	A	B	A	A	B	B	B	B	B	A	A	B	-	B	B	A	B	A	B	B	B	A	A	A	A	A	A	B	A	B	B	B	A
chr1A_155057136	A/G	A	B	B	B	A	B	A	B	B	A	B	B	A	A	B	A	B	A	A	B	B	B	B	B	A	A	B	-	B	B	A	B	A	B	B	B	A	A	A	A	A	A	B	A	B	B	B	A
chr1A_155060333	C/A	A	B	B	B	A	B	A	B	B	A	B	B	A	A	B	A	B	A	A	B	B	B	B	B	A	A	B	-	B	B	A	B	A	B	B	B	A	A	A	A	A	A	B	A	B	B	B	A
chr1A_155131352	C/T	A	B	B	B	A	B	A	B	B	A	B	B	A	A	B	A	B	A	A	B	B	B	B	B	A	A	B	-	B	B	A	B	A	B	B	B	A	A	A	A	A	A	B	A	B	B	B	A
chr1A_155363017	A/G	A	B	B	B	A	B	A	B	B	A	B	B	A	A	B	A	B	A	A	B	B	B	B	B	A	A	B	A	B	B	A	B	A	B	B	B	A	A	A	A	A	A	B	A	B	B	B	A
chr1A_155508963	G/A	A	B	B	B	A	B	A	B	B	A	B	B	A	A	B	A	B	A	A	B	B	B	B	B	A	A	B	A	B	B	A	B	A	B	B	B	A	A	A	A	A	A	B	A	B	B	B	A
chr1A_155526250	C/T	A	B	B	B	A	B	A	B	B	A	B	B	A	A	B	A	B	A	A	B	B	B	B	B	A	A	B	A	B	B	A	B	A	B	B	B	A	A	A	A	A	A	B	A	B	B	B	A
chr1A_155583188	C/T	A	B	B	B	A	B	A	B	B	A	B	B	A	A	B	A	B	A	A	B	B	B	B	B	A	A	B	A	B	B	A	B	A	B	B	B	A	A	A	A	A	A	B	A	B	B	B	A
chr1A_155583296	C/T	A	B	B	B	A	B	A	B	B	A	B	B	A	A	B	A	B	A	A	B	B	B	B	B	A	A	B	A	B	B	A	B	A	B	B	B	A	A	A	A	A	A	B	A	B	B	B	A
chr1A_155583322	A/G	A	B	B	B	A	B	A	B	B	A	B	B	A	A	B	A	B	A	A	B	B	B	B	B	A	A	B	A	B	B	A	B	A	B	B	B	A	A	A	A	A	A	B	A	B	B	B	A
chr1A_155585424	T/G	A	B	B	B	A	B	A	B	B	A	B	B	A	A	B	A	B	A	A	B	B	B	B	B	A	A	B	A	B	B	A	B	A	B	B	B	A	A	A	A	A	A	B	A	B	B	B	A
chr1A_155727290	A/G	A	B	B	B	A	B	A	B	B	A	B	B	A	A	B	A	B	A	A	B	B	B	B	B	A	A	B	A	B	B	A	B	A	B	B	B	A	A	A	A	A	A	B	A	B	B	B	A
chr1A_155727740	C/T	A	B	B	B	A	B	A	B	B	A	B	B	A	A	B	A	B	A	A	B	B	B	B	B	A	A	B	A	B	B	A	B	A	B	B	B	A	A	A	A	A	A	B	A	B	B	B	A
chr1A_155767522	C/G	A	B	B	B	A	B	A	B	B	A	B	B	A	A	B	A	B	A	A	B	B	B	B	B	A	A	B	A	B	B	A	B	A	B	B	B	A	A	A	A	A	A	B	A	B	B	B	A
chr1A_155770784	C/T	A	B	B	B	A	B	A	B	B	A	B	B	A	A	B	A	B	A	A	B	B	B	B	B	A	A	B	A	B	B	A	B	A	B	B	B	A	A	A	A	A	A	B	A	B	B	B	A
chr1A_155790593	G/A	A	B	B	B	A	B	A	B	B	A	B	B	A	A	B	A	B	A	A	B	B	B	B	B	A	A	B	A	B	B	A	B	A	B	B	B	A	A	A	A	A	A	B	A	B	B	B	A
chr1A_155962194	G/A	A	B	B	B	A	B	A	B	B	A	B	B	A	A	B	A	B	A	A	B	B	B	B	B	A	A	B	A	B	B	A	B	A	B	B	B	A	A	A	A	A	A	B	A	B	B	B	A
chr1A_156109769	G/T	A	B	B	B	A	B	A	B	B	A	B	B	A	A	B	A	B	A	A	B	B	B	B	B	A	A	B	A	B	B	A	B	A	B	B	B	A	A	A	A	A	A	B	A	B	B	B	A
chr1A_156116749	A/G	A	B	B	B	A	B	A	B	B	A	B	B	A	A	B	A	B	A	A	B	B	B	B	B	A	A	B	A	B	B	A	B	A	B	B	B	A	A	A	A	A	A	B	A	B	B	B	A
chr1A_156317846	A/G	A	B	B	B	A	B	A	B	B	A	B	B	A	A	B	A	B	A	A	B	B	B	B	B	A	A	B	A	B	B	A	B	A	B	B	B	A	A	A	A	A	A	B	A	B	B	B	A
chr1A_156330785	C/G	A	B	B	B	A	B	A	B	B	A	B	B	A	A	B	A	B	A	A	B	B	B	B	B	A	A	B	A	B	B	A	B	A	B	B	B	A	A	A	A	A	A	B	A	B	B	B	A
chr1A_156330796	G/T	A	B	B	B	A	B	A	B	B	A	B	B	A	A	B	A	B	A	A	B	B	B	B	B	A	A	B	A	B	B	A	B	A	B	B	B	A	A	A	A	A	A	B	A	B	B	B	A
chr1A_156448132	G/A	A	B	B	B	A	B	A	B	B	A	B	B	A	A	B	A	B	A	A	B	B	B	B	B	A	A	B	A	B	B	A	B	A	B	B	B	A	A	A	A	A	A	B	A	B	B	B	A
chr1A_156564265	C/T	A	B	B	B	A	B	A	B	B	A	B	B	A	A	B	A	B	A	A	B	B	B	B	B	A	A	B	A	B	B	A	B	A	B	B	B	A	A	A	A	A	A	B	A	B	B	B	A
chr1A_156789268	T/C	A	B	B	B	A	B	A	B	B	A	B	B	A	A	B	A	B	A	A	B	B	B	B	B	A	A	B	A	B	B	A	B	A	B	B	B	A	A	A	A	A	A	B	A	B	B	B	A
chr1A_156789630	T/C	A	B	B	B	A	B	A	B	B	A	B	B	A	A	B	A	B	A	A	B	B	B	B	B	A	A	B	A	B	B	A	B	A	B	B	B	A	A	A	A	A	A	B	A	B	B	B	A
chr1A_157041138	T/C	A	B	B	B	A	B	A	B	B	A	B	B	A	A	B	A	B	A	A	B	B	B	B	B	A	A	B	A	B	B	A	B	A	B	B	B	A	A	A	A	A	A	B	A	B	B	B	A
chr1A_157041143	T/C	A	B	B	B	A	B	A	B	B	A	B	B	A	A	B	A	B	A	A	B	B	B	B	B	A	A	B	A	B	B	A	B	A	B	B	B	A	A	A	A	A	A	B	A	B	B	B	A
chr1A_157988872	A/G	A	B	B	B	A	B	A	B	B	A	B	B	A	A	B	A	B	A	A	B	B	B	B	B	A	A	B	A	B	B	A	B	A	B	B	B	A	A	A	A	A	A	B	A	B	B	B	A
chr1A_157988885	C/T	A	B	B	B	A	B	A	B	B	A	B	B	A	A	B	A	B	A	A	B	B	B	B	B	A	A	B	A	B	B	A	B	A	B	B	B	A	A	A	A	A	A	B	A	B	B	B	A
chr1A_158068001	G/C	A	B	B	B	A	B	A	B	B	A	B	B	A	A	B	A	B	A	A	B	B	B	B	B	A	A	B	A	B	B	A	B	A	B	B	B	A	A	A	A	A	A	B	A	B	B	B	A
chr1A_158068047	G/C	A	B	B	B	A	B	A	B	B	A	B	B	A	A	B	A	B	A	A	B	B	B	B	B	A	A	B	A	B	B	A	B	A	B	B	B	A	A	A	A	A	A	B	A	B	B	B	A
chr1A_158206213	G/C	A	B	B	B	A	B	A	B	B	A	B	B	A	A	B	A	B	A	A	B	B	B	B	B	A	A	B	A	B	B	A	B	A	B	B	B	A	A	A	A	A	A	B	A	B	B	B	A
chr1A_158218073	C/T	A	B	B	B	A	B	A	B	B	A	B	B	A	A	B	A	B	A	A	B	B	B	B	B	A	A	B	A	B	B	A	B	A	B	B	B	A	A	A	A	A	A	B	A	B	B	B	A
chr1A_158218081	T/C	A	B	B	B	A	B	A	B	B	A	B	B	A	A	B	A	B	A	A	B	B	B	B	B	A	A	B	A	B	B	A	B	A	B	B	B	A	A	A	A	A	A	B	A	B	B	B	A
chr1A_158218106	G/A	A	B	B	B	A	B	A	B	B	A	B	B	A	A	B	A	B	A	A	B	B	B	B	B	A	A	B	A	B	B	A	B	A	B	B	B	A	A	A	A	A	A	B	A	B	B	B	A
chr1A_158241245	T/C	A	B	B	B	A	B	A	B	B	A	B	B	A	A	B	A	B	A	A	B	B	B	B	B	A	A	B	A	B	B	A	B	A	B	B	B	A	A	A	A	A	A	B	A	B	B	B	A
chr1A_158241586	C/T	A	B	B	B	A	B	A	B	B	A	B	B	A	A	B	A	B	A	A	B	B	B	B	B	A	A	B	A	B	B	A	B	A	B	B	B	A	A	A	A	A	A	B	A	B	B	B	A
chr1A_158583642	A/G	A	B	B	B	A	B	A	B	B	A	B	B	A	A	B	A	B	A	A	B	B	B	B	B	A	A	B	A	B	B	A	B	A	B	B	B	A	A	A	A	A	A	B	A	B	B	B	A
chr1A_158583707	G/T	A	B	B	B	A	B	A	B	B	A	B	B	A	A	B	A	B	A	A	B	B	B	B	B	A	A	B	A	B	B	A	B	A	B	B	B	A	A	A	A	A	A	B	A	B	B	B	A
chr1A_158609428	T/C	A	B	B	B	A	B	A	B	B	A	B	B	A	A	B	A	B	A	A	B	B	B	B	B	A	A	B	A	B	B	A	B	A	B	B	B	A	A	A	A	A	A	B	A	B	B	B	A
chr1A_159037903	A/G	A	B	B	B	A	B	A	B	B	A	B	B	A	A	B	A	B	A	A	B	B	B	B	B	A	A	B	A	B	B	A	B	A	B	B	B	A	A	A	A	A	A	B	A	B	B	B	A
chr1A_159037907	G/C	A	B	B	B	A	B	A	B	B	A	B	B	A	A	B	A	B	A	A	B	B	B	B	B	A	A	B	A	B	B	A	B	A	B	B	B	A	A	A	A	A	A	B	A	B	B	B	A
chr1A_159116300	A/C	A	B	B	B	A	B	A	B	B	A	B	B	A	A	B	A	B	A	A	B	B	B	B	B	A	A	B	A	B	B	A	B	A	B	B	B	A	A	A	A	A	A	B	A	B	B	B	A
chr1A_159116422	G/A	A	B	B	B	A	B	A	B	B	A	B	B	A	A	B	A	B	A	A	B	B	B	B	B	A	A	B	A	B	B	A	B	A	B	B	B	A	A	A	A	A	A	B	A	B	B	B	A
chr1A_159116440	A/G	A	B	B	B	A	B	A	B	B	A	B	B	A	A	B	A	B	A	A	B	B	B	B	B	A	A	B	A	B	B	A	B	A	B	B	B	A	A	A	A	A	A	B	A	B	B	B	A
chr1A_159300763	G/A	A	B	B	B	A	B	A	B	B	A	B	B	A	A	B	A	B	A	A	B	B	B	B	B	A	A	B	A	B	B	A	B	A	B	B	B	A	A	A	A	A	A	B	A	B	B	B	A
chr1A_159336460	C/A	A	B	B	B	A	B	A	B	B	A	B	B	A	A	B	A	B	A	A	B	B	B	B	B	A	A	B	A	B	B	A	B	A	B	B	B	A	A	A	A	A	A	B	A	B	B	B	A
chr1A_159336461	G/A	A	B	B	B	A	B	A	B	B	A	B	B	A	A	B	A	B	A	A	B	B	B	B	B	A	A	B	A	B	B	A	B	A	B	B	B	A	A	A	A	A	A	B	A	B	B	B	A
chr1A_159336510	A/G	A	B	B	B	A	B	A	B	B	A	B	B	A	A	B	A	B	A	A	B	B	B	B	B	A	A	B	A	B	B	A	B	A	B	B	B	A	A	A	A	A	A	B	A	B	B	B	A
chr1A_159391352	C/A	A	B	B	B	A	B	A	B	B	A	B	B	A	A	B	A	B	A	A	B	B	B	B	B	A	A	B	A	B	B	A	B	A	B	B	B	A	A	A	A	A	A	B	A	B	B	B	A
chr1A_159541794	G/A	A	B	B	B	A	B	A	B	B	A	B	B	A	A	B	A	B	A	A	B	B	B	B	B	A	A	B	A	B	B	A	B	A	B	B	B	A	A	A	A	A	A	B	A	B	B	B	A
chr1A_159578708	A/G	A	B	B	B	A	B	A	B	B	A	B	B	A	A	B	A	B	A	A	B	B	B	B	B	A	A	B	A	B	B	A	B	A	B	B	B	A	A	A	A	A	A	B	A	B	B	B	A
chr1A_159585542	A/G	A	B	B	B	A	B	A	B	B	A	B	B	A	A	B	A	B	A	A	B	B	B	B	B	A	A	B	A	B	B	A	B	A	B	B	B	A	A	A	A	A	A	B	A	B	B	B	A
chr1A_159587081	C/T	A	B	B	B	A	B	A	B	B	A	B	B	A	A	B	A	B	A	A	B	B	B	B	B	A	A	B	A	B	B	A	B	A	B	B	B	A	A	A	A	A	A	B	A	B	B	B	A
chr1A_159587118	G/T	A	B	B	B	A	B	A	B	B	A	B	B	A	A	B	A	B	A	A	B	B	B	B	B	A	A	B	A	B	B	A	B	A	B	B	B	A	A	A	A	A	A	B	A	B	B	B	A
chr1A_159622425	T/A	A	B	B	B	A	B	A	B	B	A	B	B	A	A	B	A	B	A	A	B	B	B	B	B	A	A	B	A	B	B	A	B	A	B	B	B	A	A	A	A	A	A	B	A	B	B	B	A
chr1A_159622426	G/A	A	B	B	B	A	B	A	B	B	A	B	B	A	A	B	A	B	A	A	B	B	B	B	B	A	A	B	A	B	B	A	B	A	B	B	B	A	A	A	A	A	A	B	A	B	B	B	A
chr1A_159622434	G/A	A	B	B	B	A	B	A	B	B	A	B	B	A	A	B	A	B	A	A	B	B	B	B	B	A	A	B	A	B	B	A	B	A	B	B	B	A	A	A	A	A	A	B	A	B	B	B	A
chr1A_159626939	G/T	A	B	B	B	A	B	A	B	B	A	B	B	A	A	B	A	B	A	A	B	B	B	B	B	A	A	B	A	B	B	A	B	A	B	B	B	A	A	A	A	A	A	B	A	B	B	B	A
chr1A_159628396	G/A	A	B	B	B	A	B	A	B	B	A	B	B	A	A	B	A	B	A	A	B	B	B	B	B	A	A	B	A	B	B	A	B	A	B	B	B	A	A	A	A	A	A	B	A	B	B	B	A
chr1A_159778092	A/G	A	B	B	B	A	B	A	B	B	A	B	B	A	A	B	A	B	A	A	B	B	B	B	B	A	A	B	A	B	B	A	B	A	B	B	B	A	A	A	A	A	A	B	A	B	B	B	A
chr1A_159991652	C/G	A	B	B	B	A	B	A	B	B	A	B	B	A	A	B	A	B	A	A	B	B	B	B	B	A	A	B	A	B	B	A	B	A	B	B	B	A	A	A	A	A	A	B	A	B	B	B	A
chr1A_159991663	A/C	A	B	B	B	A	B	A	B	B	A	B	B	A	A	B	A	B	A	A	B	B	B	B	B	A	A	B	A	B	B	A	B	A	B	B	B	A	A	A	A	A	A	B	A	B	B	B	A
chr1A_159991674	G/T	A	B	B	B	A	B	A	B	B	A	B	B	A	A	B	A	B	A	A	B	B	B	B	B	A	A	B	A	B	B	A	B	A	B	B	B	A	A	A	A	A	A	B	A	B	B	B	A
chr1A_160076679	G/A	A	B	B	B	A	B	A	B	B	A	B	B	A	A	B	A	B	A	A	B	B	B	B	B	A	A	B	A	B	B	A	B	A	B	B	B	A	A	A	A	A	A	B	A	B	B	B	A
chr1A_160205817	G/A	A	B	B	B	A	B	A	B	B	A	B	B	A	A	B	A	B	A	A	B	B	B	B	B	A	A	B	A	B	B	A	B	A	B	B	B	A	A	A	A	A	A	B	A	B	B	B	A
chr1A_160631831	G/T	A	B	B	B	A	B	A	B	B	A	B	B	A	A	B	A	B	A	A	B	B	B	B	B	A	A	B	A	B	B	A	B	A	B	B	B	A	A	A	A	A	A	B	A	B	B	B	A
chr1A_160631838	C/T	A	B	B	B	A	B	A	B	B	A	B	B	A	A	B	A	B	A	A	B	B	B	B	B	A	A	B	A	B	B	A	B	A	B	B	B	A	A	A	A	A	A	B	A	B	B	B	A
chr1A_160821201	C/T	A	B	B	B	A	B	A	B	B	A	B	B	A	A	B	A	B	A	A	B	B	B	B	B	A	A	B	A	B	B	A	B	A	B	B	B	A	A	A	A	A	A	B	A	B	B	B	A
chr1A_160821282	C/T	A	B	B	B	A	B	A	B	B	A	B	B	A	A	B	A	B	A	A	B	B	B	B	B	A	A	B	A	B	B	A	B	A	B	B	B	A	A	A	A	A	A	B	A	B	B	B	A
chr1A_160821336	C/G	A	B	B	B	A	B	A	B	B	A	B	B	A	A	B	A	B	A	A	B	B	B	B	B	A	A	B	A	B	B	A	B	A	B	B	B	A	A	A	A	A	A	B	A	B	B	B	A
chr1A_160823792	C/T	A	B	B	B	A	B	A	B	B	A	B	B	A	A	B	A	B	A	A	B	B	B	B	B	A	A	B	A	B	B	A	B	A	B	B	B	A	A	A	A	A	A	B	A	B	B	B	A
chr1A_160858160	A/C	A	B	B	B	A	B	A	B	B	A	B	B	A	A	B	A	B	A	A	B	B	B	B	B	A	A	B	A	B	B	A	B	A	B	B	B	A	A	A	A	A	A	B	A	B	B	B	A
chr1A_160858165	G/C	A	B	B	B	A	B	A	B	B	A	B	B	A	A	B	A	B	A	A	B	B	B	B	B	A	A	B	A	B	B	A	B	A	B	B	B	A	A	A	A	A	A	B	A	B	B	B	A
chr1A_160907285	T/A	A	B	B	B	A	B	A	B	B	A	B	B	A	A	B	A	B	A	A	B	B	B	B	B	A	A	B	A	B	B	A	B	A	B	B	B	A	A	A	A	A	A	B	A	B	B	B	A
chr1A_161071566	C/G	A	B	B	B	A	B	A	B	B	A	B	B	A	A	B	A	B	A	A	B	B	B	B	B	A	A	B	A	B	B	A	B	A	B	B	B	A	A	A	A	A	A	B	A	B	B	B	A
chr1A_161071576	C/T	A	B	B	B	A	B	A	B	B	A	B	B	A	A	B	A	B	A	A	B	B	B	B	B	A	A	B	A	B	B	A	B	A	B	B	B	A	A	A	A	A	A	B	A	B	B	B	A
chr1A_161096210	G/A	A	B	B	B	A	B	A	B	B	A	B	B	A	A	B	A	B	A	A	B	B	B	B	B	A	A	B	A	B	B	A	B	A	B	B	B	A	A	A	A	A	A	B	A	B	B	B	A
chr1A_161096222	T/C	A	B	B	B	A	B	A	B	B	A	B	B	A	A	B	A	B	A	A	B	B	B	B	B	A	A	B	A	B	B	A	B	A	B	B	B	A	A	A	A	A	A	B	A	B	B	B	A
chr1A_161096245	T/C	A	B	B	B	A	B	A	B	B	A	B	B	A	A	B	A	B	A	A	B	B	B	B	B	A	A	B	A	B	B	A	B	A	B	B	B	A	A	A	A	A	A	B	A	B	B	B	A
chr1A_161145050	A/G	A	B	B	B	A	B	A	B	B	A	B	B	A	A	B	A	B	A	A	B	B	B	B	B	A	A	B	A	B	B	A	B	A	B	B	B	A	A	A	A	A	A	B	A	B	B	B	A
chr1A_161150627	T/G	A	B	B	B	A	B	A	B	B	A	B	B	A	A	B	A	B	A	A	B	B	B	B	B	A	A	B	A	B	B	A	B	A	B	B	B	A	A	A	A	A	A	B	A	B	B	B	A
chr1A_161150662	C/T	A	B	B	B	A	B	A	B	B	A	B	B	A	A	B	A	B	A	A	B	B	B	B	B	A	A	B	A	B	B	A	B	A	B	B	B	A	A	A	A	A	A	B	A	B	B	B	A
chr1A_161157035	G/A	A	B	B	B	A	B	A	B	B	A	B	B	A	A	B	A	B	A	A	B	B	B	B	B	A	A	B	A	B	B	A	B	A	B	B	B	A	A	A	A	A	A	B	A	B	B	B	A
chr1A_161205001	C/A	A	B	B	B	A	B	A	B	B	A	B	B	A	A	B	A	B	A	A	B	B	B	B	B	A	A	B	A	B	B	A	B	A	B	B	B	A	A	A	A	A	A	B	A	B	B	B	A
chr1A_161273001	G/A	A	B	B	B	A	B	A	B	B	A	B	B	A	A	B	A	B	A	A	B	B	B	B	B	A	A	B	A	B	B	A	B	A	B	B	B	A	A	A	A	A	A	B	A	B	B	B	A
chr1A_161273055	A/G	A	B	B	B	A	B	A	B	B	A	B	B	A	A	B	A	B	A	A	B	B	B	B	B	A	A	B	A	B	B	A	B	A	B	B	B	A	A	A	A	A	A	B	A	B	B	B	A
chr1A_161298896	C/A	A	B	B	B	A	B	A	B	B	A	B	B	A	A	B	A	B	A	A	B	B	B	B	B	A	A	B	A	B	B	A	B	A	B	B	B	A	A	A	A	A	A	B	A	B	B	B	A
chr1A_161569906	A/C	A	B	B	B	A	B	A	B	B	A	B	B	A	A	B	A	B	A	A	B	B	B	B	B	A	A	B	A	B	B	A	B	A	B	B	B	A	A	A	A	A	A	B	A	B	B	B	A
chr1A_161722760	A/G	A	B	B	B	A	B	A	B	B	A	B	B	A	A	B	A	B	A	A	B	B	B	B	B	A	A	B	A	B	B	A	B	A	B	B	B	A	A	A	A	A	A	B	A	B	B	B	A
chr1A_161801824	C/T	A	B	B	B	A	B	A	B	B	A	B	B	A	A	B	A	B	A	A	B	B	B	B	B	A	A	B	A	B	B	A	B	A	B	B	B	A	A	A	A	A	A	B	A	B	B	B	A
chr1A_161803075	G/A	A	B	B	B	A	B	A	B	B	A	B	B	A	A	B	A	B	A	A	B	B	B	B	B	A	A	B	A	B	B	A	B	A	B	B	B	A	A	A	A	A	A	B	A	B	B	B	A
chr1A_161831957	A/G	A	B	B	B	A	B	A	B	B	A	B	B	A	A	B	A	B	A	A	B	B	B	B	B	A	A	B	A	B	B	A	B	A	B	B	B	A	A	A	A	A	A	B	A	B	B	B	A
chr1A_162210831	G/T	A	B	B	B	A	B	A	B	B	A	B	B	A	A	B	A	B	A	A	B	B	B	B	B	A	A	B	A	B	B	A	B	A	B	B	B	A	A	A	A	A	A	B	A	B	B	B	A
chr1A_162439659	T/C	A	B	B	B	A	B	A	B	B	A	B	B	A	A	B	A	B	A	A	B	B	B	B	B	A	A	B	A	B	B	A	B	A	B	B	B	A	A	A	A	A	A	B	A	B	B	B	A
chr1A_162695789	C/A	A	B	B	B	A	B	A	B	B	A	B	B	A	A	B	A	B	A	A	B	B	B	B	B	A	A	B	A	B	B	A	B	A	B	B	B	A	A	A	A	A	A	B	A	B	B	B	A
chr1A_162750302	A/G	A	B	B	B	A	B	A	B	B	A	B	B	A	A	B	A	B	A	A	B	B	B	B	B	A	A	B	A	B	B	A	B	A	B	B	B	A	A	A	A	A	A	B	A	B	B	B	A
chr1A_162883559	T/C	A	B	B	B	A	B	A	B	B	A	B	B	A	A	B	A	B	A	A	B	B	B	B	B	A	A	B	A	B	B	A	B	A	B	B	B	A	A	A	A	A	A	B	A	B	B	B	A
chr1A_162883623	A/G	A	B	B	B	A	B	A	B	B	A	B	B	A	A	B	A	B	A	A	B	B	B	B	B	A	A	B	A	B	B	A	B	A	B	B	B	A	A	A	A	A	A	B	A	B	B	B	A
chr1A_162883659	A/C	A	B	B	B	A	B	A	B	B	A	B	B	A	A	B	A	B	A	A	B	B	B	B	B	A	A	B	A	B	B	A	B	A	B	B	B	A	A	A	A	A	A	B	A	B	B	B	A
chr1A_162883717	G/C	A	B	B	B	A	B	A	B	B	A	B	B	A	A	B	A	B	A	A	B	B	B	B	B	A	A	B	A	B	B	A	B	A	B	B	B	A	A	A	A	A	A	B	A	B	B	B	A
chr1A_162885866	T/C	A	B	B	B	A	B	A	B	B	A	B	B	A	A	B	A	B	A	A	B	B	B	B	B	A	A	B	A	B	B	A	B	A	B	B	B	A	A	A	A	A	A	B	A	B	B	B	A
chr1A_162939584	A/G	A	B	B	B	A	B	A	B	B	A	B	B	A	A	B	A	B	A	A	B	B	B	B	B	A	A	B	A	B	B	A	B	A	B	B	B	A	A	A	A	A	A	B	A	B	B	B	A
chr1A_162953062	T/C	A	B	B	B	A	B	A	B	B	A	B	B	A	A	B	A	B	A	A	B	B	B	B	B	A	A	B	A	B	B	A	B	A	B	B	B	A	A	A	A	A	A	B	A	B	B	B	A
chr1A_162983491	T/C	A	B	B	B	A	B	A	B	B	A	B	B	A	A	B	A	B	A	A	B	B	B	B	B	A	A	B	A	B	B	A	B	A	B	B	B	A	A	A	A	A	A	B	A	B	B	B	A
chr1A_163028854	C/T	A	B	B	B	A	B	A	B	B	A	B	B	A	A	B	A	B	A	A	B	B	B	B	B	A	A	B	A	B	B	A	B	A	B	B	B	A	A	A	A	A	A	B	A	B	B	B	A
chr1A_163028864	T/C	A	B	B	B	A	B	A	B	B	A	B	B	A	A	B	A	B	A	A	B	B	B	B	B	A	A	B	A	B	B	A	B	A	B	B	B	A	A	A	A	A	A	B	A	B	B	B	A
chr1A_163175492	G/T	A	B	B	B	A	B	A	B	B	A	B	B	A	A	B	A	B	A	A	B	B	B	B	B	A	A	B	A	B	B	A	B	A	B	B	B	A	A	A	A	A	A	B	A	B	B	B	A
chr1A_163237320	G/T	A	B	B	B	A	B	A	B	B	A	B	B	A	A	B	A	B	A	A	B	B	B	B	B	A	A	B	A	B	B	A	B	A	B	B	B	A	A	A	A	A	A	B	A	B	B	B	A
chr1A_163556477	A/C	A	B	B	B	A	B	A	B	B	A	B	B	A	A	B	A	B	A	A	B	B	B	B	B	A	A	B	A	B	B	A	B	A	B	B	B	A	A	A	A	A	A	B	A	B	B	B	A
chr1A_163657870	A/C	A	B	B	B	A	B	A	B	B	A	B	B	A	A	B	A	B	A	A	B	B	B	B	B	A	A	B	A	B	B	A	B	A	B	B	B	A	A	A	A	A	A	B	A	B	B	B	A
chr1A_163657872	G/A	A	B	B	B	A	B	A	B	B	A	B	B	A	A	B	A	B	A	A	B	B	B	B	B	A	A	B	A	B	B	A	B	A	B	B	B	A	A	A	A	A	A	B	A	B	B	B	A
chr1A_163669863	G/A	A	B	B	B	A	B	A	B	B	A	B	B	A	A	B	A	B	A	A	B	B	B	B	B	A	A	B	A	B	B	A	B	A	B	B	B	A	A	A	A	A	A	B	A	B	B	B	A
chr1A_163696148	A/C	A	B	B	B	A	B	A	B	B	A	B	B	A	A	B	A	B	A	A	B	B	B	B	B	A	A	B	A	B	B	A	B	A	B	B	B	A	A	A	A	A	A	B	A	B	B	B	A
chr1A_163885513	C/G	A	B	B	B	A	B	A	B	B	A	B	B	A	A	B	A	B	A	A	B	B	B	B	B	A	A	B	A	B	B	A	B	A	B	B	B	A	A	A	A	A	A	B	A	B	B	B	A
chr1A_163885525	G/A	A	B	B	B	A	B	A	B	B	A	B	B	A	A	B	A	B	A	A	B	B	B	B	B	A	A	B	A	B	B	A	B	A	B	B	B	A	A	A	A	A	A	B	A	B	B	B	A
chr1A_163958812	A/G	A	B	B	B	A	B	A	B	B	A	B	B	A	A	B	A	B	A	A	B	B	B	B	B	A	A	B	A	B	B	A	B	A	B	B	B	A	A	A	A	A	A	B	A	B	B	B	A
chr1A_164006439	A/G	A	B	B	B	A	B	A	B	B	A	B	B	A	A	B	A	B	A	A	B	B	B	B	B	A	A	B	A	B	B	A	B	A	B	B	B	A	A	A	A	A	A	B	A	B	B	B	A
chr1A_164065634	G/C	A	B	B	B	A	B	A	B	B	A	B	B	A	A	B	A	B	A	A	B	B	B	B	B	A	A	B	A	B	B	A	B	A	B	B	B	A	A	A	A	A	A	B	A	B	B	B	A
chr1A_164069329	C/T	A	B	B	B	A	B	A	B	B	A	B	B	A	A	B	A	B	A	A	B	B	B	B	B	A	A	B	A	B	B	A	B	A	B	B	B	A	A	A	A	A	A	B	A	B	B	B	A
chr1A_164198622	C/T	A	B	B	B	A	B	A	B	B	A	B	B	A	A	B	A	B	A	A	B	B	B	B	B	A	A	B	A	B	B	A	B	A	B	B	B	A	A	A	A	A	A	B	A	B	B	B	A
chr1A_164230084	G/T	A	B	B	B	A	B	A	B	B	A	B	B	A	A	B	A	B	A	A	B	B	B	B	B	A	A	B	A	B	B	A	B	A	B	B	B	A	A	A	A	A	A	B	A	B	B	B	A
chr1A_164301268	T/G	A	B	B	B	A	B	A	B	B	A	B	B	A	A	B	A	B	A	A	B	B	B	B	B	A	A	B	A	B	B	A	B	A	B	B	B	A	A	A	A	A	A	B	A	B	B	B	A
chr1A_164327127	A/G	A	B	B	B	A	B	A	B	B	A	B	B	A	A	B	A	B	A	A	B	B	B	B	B	A	A	B	A	B	B	A	B	A	B	B	B	A	A	A	A	A	A	B	A	B	B	B	A
chr1A_164462748	G/A	A	B	B	B	A	B	A	B	B	A	B	B	A	A	B	A	B	A	A	B	B	B	B	B	A	A	B	A	B	B	A	B	A	B	B	B	A	A	A	A	A	A	B	A	B	B	B	A
chr1A_164477305	G/A	A	B	B	B	A	B	A	B	B	A	B	B	A	A	B	A	B	A	A	B	B	B	B	B	A	A	B	A	B	B	A	B	A	B	B	B	A	A	A	A	A	A	B	A	B	B	B	A
chr1A_164662381	G/A	A	B	B	B	A	B	A	B	B	A	B	B	A	A	B	A	B	A	A	B	B	B	B	B	A	A	B	A	B	B	A	B	A	B	B	B	A	A	A	A	A	A	B	A	B	B	B	A
chr1A_164662954	T/C	A	B	B	B	A	B	A	B	B	A	B	B	A	A	B	A	B	A	A	B	B	B	B	B	A	A	B	A	B	B	A	B	A	B	B	B	A	A	A	A	A	A	B	A	B	B	B	A
chr1A_164725447	T/C	A	B	B	B	A	B	A	B	B	A	B	B	A	A	B	A	B	A	A	B	B	B	B	B	A	A	B	A	B	B	A	B	A	B	B	B	A	A	A	A	A	A	B	A	B	B	B	A
chr1A_164870393	G/C	A	B	B	B	A	B	A	B	B	A	B	B	A	A	B	A	B	A	A	B	B	B	B	B	A	A	B	A	B	B	A	B	A	B	B	B	A	A	A	A	A	A	B	A	B	B	B	A
chr1A_165392094	G/A	A	B	B	B	A	B	A	B	B	A	B	B	A	A	B	A	B	A	A	B	B	B	B	B	A	A	B	A	B	B	A	B	A	B	B	B	A	A	A	A	A	A	B	A	B	B	B	A
chr1A_165406399	G/T	A	B	B	B	A	B	A	B	B	A	B	B	A	A	B	A	B	A	A	B	B	B	B	B	A	A	B	A	B	B	A	B	A	B	B	B	A	A	A	A	A	A	B	A	B	B	B	A
chr1A_165406401	G/A	A	B	B	B	A	B	A	B	B	A	B	B	A	A	B	A	B	A	A	B	B	B	B	B	A	A	B	A	B	B	A	B	A	B	B	B	A	A	A	A	A	A	B	A	B	B	B	A
chr1A_165468643	A/G	A	B	B	B	A	B	A	B	B	A	B	B	A	A	B	A	B	A	A	B	B	B	B	B	A	A	B	A	B	B	A	B	A	B	B	B	A	A	A	A	A	A	B	A	B	B	B	A
chr1A_165504561	C/T	A	B	B	B	A	B	A	B	B	A	B	B	A	A	B	A	B	A	A	B	B	B	B	B	A	A	B	A	B	B	A	B	A	B	B	B	A	A	A	A	A	A	B	A	B	B	B	A
chr1A_165512261	G/A	A	B	B	B	A	B	A	B	B	A	B	B	A	A	B	A	B	A	A	B	B	B	B	B	A	A	B	A	B	B	A	B	A	B	B	B	A	A	A	A	A	A	B	A	B	B	B	A
chr1A_165647158	T/A	A	B	B	B	A	B	A	B	B	A	B	B	A	A	B	A	B	A	A	B	B	B	B	B	A	A	B	A	B	B	A	B	A	B	B	B	A	A	A	A	A	A	B	A	B	B	B	A
chr1A_165748224	C/T	A	B	B	B	A	B	A	B	B	A	B	B	A	A	B	A	B	A	A	B	B	B	B	B	A	A	B	A	B	B	A	B	A	B	B	B	A	A	A	A	A	A	B	A	B	B	B	A
chr1A_165918066	C/T	A	B	B	B	A	B	A	B	B	A	B	B	A	A	B	A	B	A	A	B	B	B	B	B	A	A	B	A	B	B	A	B	A	B	B	B	A	A	A	A	A	A	B	A	B	B	B	A
chr1A_165918138	C/T	A	B	B	B	A	B	A	B	B	A	B	B	A	A	B	A	B	A	A	B	B	B	B	B	A	A	B	A	B	B	A	B	A	B	B	B	A	A	A	A	A	A	B	A	B	B	B	A
chr1A_165976655	T/G	A	B	B	B	A	B	A	B	B	A	B	B	A	A	B	A	B	A	A	B	B	B	B	B	A	A	B	A	B	B	A	B	A	B	B	B	A	A	A	A	A	A	B	A	B	B	B	A
chr1A_166149859	C/G	A	B	B	B	A	B	A	B	B	A	B	B	A	A	B	A	B	A	A	B	B	B	B	B	A	A	B	A	B	B	A	B	A	B	B	B	A	A	A	A	A	A	B	A	B	B	B	A
chr1A_166149887	A/G	A	B	B	B	A	B	A	B	B	A	B	B	A	A	B	A	B	A	A	B	B	B	B	B	A	A	B	A	B	B	A	B	A	B	B	B	A	A	A	A	A	A	B	A	B	B	B	A
chr1A_166150410	T/C	A	B	B	B	A	B	A	B	B	A	B	B	A	A	B	A	B	A	A	B	B	B	B	B	A	A	B	A	B	B	A	B	A	B	B	B	A	A	A	A	A	A	B	A	B	B	B	A
chr1A_166150456	G/A	A	B	B	B	A	B	A	B	B	A	B	B	A	A	B	A	B	A	A	B	B	B	B	B	A	A	B	A	B	B	A	B	A	B	B	B	A	A	A	A	A	A	B	A	B	B	B	A
chr1A_166241571	T/C	A	B	B	B	A	B	A	B	B	A	B	B	A	A	B	A	B	A	A	B	B	B	B	B	A	A	B	A	B	B	A	B	A	B	B	B	A	A	A	A	A	A	B	A	B	B	B	A
chr1A_166318233	T/C	A	B	B	B	A	B	A	B	B	A	B	B	A	A	B	A	B	A	A	B	B	B	B	B	A	A	B	A	B	B	A	B	A	B	B	B	A	A	A	A	A	A	B	A	B	B	B	A
chr1A_166322721	C/T	A	B	B	B	A	B	A	B	B	A	B	B	A	A	B	A	B	A	A	B	B	B	B	B	A	A	B	A	B	B	A	B	A	B	B	B	A	A	A	A	A	A	B	A	B	B	B	A
chr1A_166417323	C/T	A	B	B	B	A	B	A	B	B	A	B	B	A	A	B	A	B	A	A	B	B	B	B	B	A	A	B	A	B	B	A	B	A	B	B	B	A	A	A	A	A	A	B	A	B	B	B	A
chr1A_166437551	A/G	A	B	B	B	A	B	A	B	B	A	B	B	A	A	B	A	B	A	A	B	B	B	B	B	A	A	B	A	B	B	A	B	A	B	B	B	A	A	A	A	A	A	B	A	B	B	B	A
chr1A_166442709	G/C	A	B	B	B	A	B	A	B	B	A	B	B	A	A	B	A	B	A	A	B	B	B	B	B	A	A	B	A	B	B	A	B	A	B	B	B	A	A	A	A	A	A	B	A	B	B	B	A
chr1A_166446893	G/T	A	B	B	B	A	B	A	B	B	A	B	B	A	A	B	A	B	A	A	B	B	B	B	B	A	A	B	A	B	B	A	B	A	B	B	B	A	A	A	A	A	A	B	A	B	B	B	A
chr1A_166599660	C/T	A	B	B	B	A	B	A	B	B	A	B	B	A	A	B	A	B	A	A	B	B	B	B	B	A	A	B	A	B	B	A	B	A	B	B	B	A	A	A	A	A	A	B	A	B	B	B	A
chr1A_166666342	G/A	A	B	B	B	A	B	A	B	B	A	B	B	A	A	B	A	B	A	A	B	B	B	B	B	A	A	B	A	B	B	A	B	A	B	B	B	A	A	A	A	A	A	B	A	B	B	B	A
chr1A_166702786	C/T	A	B	B	B	A	B	A	B	B	A	B	B	A	A	B	A	B	A	A	B	B	B	B	B	A	A	B	A	B	B	A	B	A	B	B	B	A	A	A	A	A	A	B	A	B	B	B	A
chr1A_166702830	T/C	A	B	B	B	A	B	A	B	B	A	B	B	A	A	B	A	B	A	A	B	B	B	B	B	A	A	B	A	B	B	A	B	A	B	B	B	A	A	A	A	A	A	B	A	B	B	B	A
chr1A_166848785	A/G	A	B	B	B	A	B	A	B	B	A	B	B	A	A	B	A	B	A	A	B	B	B	B	B	A	A	B	A	B	B	A	B	A	B	B	B	A	A	A	A	A	A	B	A	B	B	B	A
chr1A_166979193	C/T	A	B	B	B	A	B	A	B	B	A	B	B	A	A	B	A	B	A	A	B	B	B	B	B	A	A	B	A	B	B	A	B	A	B	B	B	A	A	A	A	A	A	B	A	B	B	B	A
chr1A_166979201	A/G	A	B	B	B	A	B	A	B	B	A	B	B	A	A	B	A	B	A	A	B	B	B	B	B	A	A	B	A	B	B	A	B	A	B	B	B	A	A	A	A	A	A	B	A	B	B	B	A
chr1A_166997573	T/G	A	B	B	B	A	B	A	B	B	A	B	B	A	A	B	A	B	A	A	B	B	B	B	B	A	A	B	A	B	B	A	B	A	B	B	B	A	A	A	A	A	A	B	A	B	B	B	A
chr1A_167075789	A/C	A	B	B	B	A	B	A	B	B	A	B	B	A	A	B	A	B	A	A	B	B	B	B	B	A	A	B	A	B	B	A	B	A	B	B	B	A	A	A	A	A	A	B	A	B	B	B	A
chr1A_167075845	T/C	A	B	B	B	A	B	A	B	B	A	B	B	A	A	B	A	B	A	A	B	B	B	B	B	A	A	B	A	B	B	A	B	A	B	B	B	A	A	A	A	A	A	B	A	B	B	B	A
chr1A_167195279	G/A	A	B	B	B	A	B	A	B	B	A	B	B	A	A	B	A	B	A	A	B	B	B	B	B	A	A	B	A	B	B	A	B	A	B	B	B	A	A	A	A	A	A	B	A	B	B	B	A
chr1A_167199478	A/C	A	B	B	B	A	B	A	B	B	A	B	B	A	A	B	A	B	A	A	B	B	B	B	B	A	A	B	A	B	B	A	B	A	B	B	B	A	A	A	A	A	A	B	A	B	B	B	A
chr1A_167277458	G/A	A	B	B	B	A	B	A	B	B	A	B	B	A	A	B	A	B	A	A	B	B	B	B	B	A	A	B	A	B	B	A	B	A	B	B	B	A	A	A	A	A	A	B	A	B	B	B	A
chr1A_167496051	A/G	A	B	B	B	A	B	A	B	B	A	B	B	A	A	B	A	B	A	A	B	B	B	B	B	A	A	B	A	B	B	A	B	A	B	B	B	A	A	A	A	A	A	B	A	B	B	B	A
chr1A_167496116	C/G	A	B	B	B	A	B	A	B	B	A	B	B	A	A	B	A	B	A	A	B	B	B	B	B	A	A	B	A	B	B	A	B	A	B	B	B	A	A	A	A	A	A	B	A	B	B	B	A
chr1A_167532496	G/T	A	B	B	B	A	B	A	B	B	A	B	B	A	A	B	A	B	A	A	B	B	B	B	B	A	A	B	A	B	B	A	B	A	B	B	B	A	A	A	A	A	A	B	A	B	B	B	A
chr1A_167587904	G/T	A	B	B	B	A	B	A	B	B	A	B	B	A	A	B	A	B	A	A	B	B	B	B	B	A	A	B	A	B	B	A	B	A	B	B	B	A	A	A	A	A	A	B	A	B	B	B	A
chr1A_167587944	G/A	A	B	B	B	A	B	A	B	B	A	B	B	A	A	B	A	B	A	A	B	B	B	B	B	A	A	B	A	B	B	A	B	A	B	B	B	A	A	A	A	A	A	B	A	B	B	B	A
chr1A_167650475	G/A	A	B	B	B	A	B	A	B	B	A	B	B	A	A	B	A	B	A	A	B	B	B	B	B	A	A	B	A	B	B	A	B	A	B	B	B	A	A	A	A	A	A	B	A	B	B	B	A
chr1A_167657851	C/T	A	B	B	B	A	B	A	B	B	A	B	B	A	A	B	A	B	A	A	B	B	B	B	B	A	A	B	A	B	B	A	B	A	B	B	B	A	A	A	A	A	A	B	A	B	B	B	A
chr1A_168171561	C/T	A	B	B	B	A	B	A	B	B	A	B	B	A	A	B	A	B	A	A	B	B	B	B	B	A	A	B	A	B	B	A	B	A	B	B	B	A	A	A	A	A	A	B	A	B	B	B	A
chr1A_168302285	C/A	A	B	B	B	A	B	A	B	B	A	B	B	A	A	B	A	B	A	A	B	B	B	B	B	A	A	B	A	B	B	A	B	A	B	B	B	A	A	A	A	A	A	B	A	B	B	B	A
chr1A_168321460	A/T	A	B	B	B	A	B	A	B	B	A	B	B	A	A	B	A	B	A	A	B	B	B	B	B	A	A	B	A	B	B	A	B	A	B	B	B	A	A	A	A	A	A	B	A	B	B	B	A
chr1A_168323170	A/G	A	B	B	B	A	B	A	B	B	A	B	B	A	A	B	A	B	A	A	B	B	B	B	B	A	A	B	A	B	B	A	B	A	B	B	B	A	A	A	A	A	A	B	A	B	B	B	A
chr1A_168555462	T/C	A	B	B	B	A	B	A	B	B	A	B	B	A	A	B	A	B	A	A	B	B	B	B	B	A	A	B	A	B	B	A	B	A	B	B	B	A	A	A	A	A	A	B	A	B	B	B	A
chr1A_168577876	A/G	A	B	B	B	A	B	A	B	B	A	B	B	A	A	B	A	B	A	A	B	B	B	B	B	A	A	B	A	B	B	A	B	A	B	B	B	A	A	A	A	A	A	B	A	B	B	B	A
chr1A_168653519	A/G	A	B	B	B	A	B	A	B	B	A	B	B	A	A	B	A	B	A	A	B	B	B	B	B	A	A	B	A	B	B	A	B	A	B	B	B	A	A	A	A	A	A	B	A	B	B	B	A
chr1A_168653707	C/T	A	B	B	B	A	B	A	B	B	A	B	B	A	A	B	A	B	A	A	B	B	B	B	B	A	A	B	A	B	B	A	B	A	B	B	B	A	A	A	A	A	A	B	A	B	B	B	A
chr1A_168669097	C/T	A	B	B	B	A	B	A	B	B	A	B	B	A	A	B	A	B	A	A	B	B	B	B	B	A	A	B	A	B	B	A	B	A	B	B	B	A	A	A	A	A	A	B	A	B	B	B	A
chr1A_168811464	G/T	A	B	B	B	A	B	A	B	B	A	B	B	A	A	B	A	B	A	A	B	B	B	B	B	A	A	B	A	B	B	A	B	A	B	B	B	A	A	A	A	A	A	B	A	B	B	B	A
chr1A_168883801	G/C	A	B	B	B	A	B	A	B	B	A	B	B	A	A	B	A	B	A	A	B	B	B	B	B	A	A	B	A	B	B	A	B	A	B	B	B	A	A	A	A	A	A	B	A	B	B	B	A
chr1A_169028379	G/A	A	B	B	B	A	B	A	B	B	A	B	B	A	A	B	A	B	A	A	B	B	B	B	B	A	A	B	A	B	B	A	B	A	B	B	B	A	A	A	A	A	A	B	A	B	B	B	A
chr1A_169051241	A/G	A	B	B	B	A	B	A	B	B	A	B	B	A	A	B	A	B	A	A	B	B	B	B	B	A	A	B	A	B	B	A	B	A	B	B	B	A	A	A	A	A	A	B	A	B	B	B	A
chr1A_169054492	C/T	A	B	B	B	A	B	A	B	B	A	B	B	A	A	B	A	B	A	A	B	B	B	B	B	A	A	B	A	B	B	A	B	A	B	B	B	A	A	A	A	A	A	B	A	B	B	B	A
chr1A_169054496	A/G	A	B	B	B	A	B	A	B	B	A	B	B	A	A	B	A	B	A	A	B	B	B	B	B	A	A	B	A	B	B	A	B	A	B	B	B	A	A	A	A	A	A	B	A	B	B	B	A
chr1A_169054548	T/G	A	B	B	B	A	B	A	B	B	A	B	B	A	A	B	A	B	A	A	B	B	B	B	B	A	A	B	A	B	B	A	B	A	B	B	B	A	A	A	A	A	A	B	A	B	B	B	A
chr1A_169054554	A/C	A	B	B	B	A	B	A	B	B	A	B	B	A	A	B	A	B	A	A	B	B	B	B	B	A	A	B	A	B	B	A	B	A	B	B	B	A	A	A	A	A	A	B	A	B	B	B	A
chr1A_169159229	A/G	A	B	B	B	A	B	A	B	B	A	B	B	A	A	B	A	B	A	A	B	B	B	B	B	A	A	B	A	B	B	A	B	A	B	B	B	A	A	A	A	A	A	B	A	B	B	B	A
chr1A_169505906	G/A	A	B	B	B	A	B	A	B	B	A	B	B	A	A	B	A	B	A	A	B	B	B	B	B	A	A	B	A	B	B	A	B	A	B	B	B	A	A	A	A	A	A	B	A	B	B	B	A
chr1A_170115047	G/A	A	B	B	B	A	B	A	B	B	A	B	B	A	A	B	A	B	A	A	B	B	B	B	B	A	A	B	A	B	B	A	B	A	B	B	B	A	A	A	A	A	A	B	A	B	B	B	A
chr1A_170115068	T/C	A	B	B	B	A	B	A	B	B	A	B	B	A	A	B	A	B	A	A	B	B	B	B	B	A	A	B	A	B	B	A	B	A	B	B	B	A	A	A	A	A	A	B	A	B	B	B	A
chr1A_170140715	G/A	A	B	B	B	A	B	A	B	B	A	B	B	A	A	B	A	B	A	A	B	B	B	B	B	A	A	B	A	B	B	A	B	A	B	B	B	A	A	A	A	A	A	B	A	B	B	B	A
chr1A_170140742	G/A	A	B	B	B	A	B	A	B	B	A	B	B	A	A	B	A	B	A	A	B	B	B	B	B	A	A	B	A	B	B	A	B	A	B	B	B	A	A	A	A	A	A	B	A	B	B	B	A
chr1A_170164240	G/A	A	B	B	B	A	B	A	B	B	A	B	B	A	A	B	A	B	A	A	B	B	B	B	B	A	A	B	A	B	B	A	B	A	B	B	B	A	A	A	A	A	A	B	A	B	B	B	A
chr1A_170164261	T/C	A	B	B	B	A	B	A	B	B	A	B	B	A	A	B	A	B	A	A	B	B	B	B	B	A	A	B	A	B	B	A	B	A	B	B	B	A	A	A	A	A	A	B	A	B	B	B	A
chr1A_170243319	T/A	A	B	B	B	A	B	A	B	B	A	B	B	A	A	B	A	B	A	A	B	B	B	B	B	A	A	B	A	B	B	A	B	A	B	B	B	A	A	A	A	A	A	B	A	B	B	B	A
chr1A_170243410	G/A	A	B	B	B	A	B	A	B	B	A	B	B	A	A	B	A	B	A	A	B	B	B	B	B	A	A	B	A	B	B	A	B	A	B	B	B	A	A	A	A	A	A	B	A	B	B	B	A
chr1A_170358001	A/C	A	B	B	B	A	B	A	B	B	A	B	B	A	A	B	A	B	A	A	B	B	B	B	B	A	A	B	A	B	B	A	B	A	B	B	B	A	A	A	A	A	A	B	A	B	B	B	A
chr1A_170498978	T/G	A	B	B	B	A	B	A	B	B	A	B	B	A	A	B	A	B	A	A	B	B	B	B	B	A	A	B	A	B	B	A	B	A	B	B	B	A	A	A	A	A	A	B	A	B	B	B	A
chr1A_170508741	C/T	A	B	B	B	A	B	A	B	B	A	B	B	A	A	B	A	B	A	A	B	B	B	B	B	A	A	B	A	B	B	A	B	A	B	B	B	A	A	A	A	A	A	B	A	B	B	B	A
chr1A_170508764	T/C	A	B	B	B	A	B	A	B	B	A	B	B	A	A	B	A	B	A	A	B	B	B	B	B	A	A	B	A	B	B	A	B	A	B	B	B	A	A	A	A	A	A	B	A	B	B	B	A
chr1A_170508775	A/G	A	B	B	B	A	B	A	B	B	A	B	B	A	A	B	A	B	A	A	B	B	B	B	B	A	A	B	A	B	B	A	B	A	B	B	B	A	A	A	A	A	A	B	A	B	B	B	A
chr1A_170742367	T/G	A	B	B	B	A	B	A	B	B	A	B	B	A	A	B	A	B	A	A	B	B	B	B	B	A	A	B	A	B	B	A	B	A	B	B	B	A	A	A	A	A	A	B	A	B	B	B	A
chr1A_170751979	T/C	A	B	B	B	A	B	A	B	B	A	B	B	A	A	B	A	B	A	A	B	B	B	B	B	A	A	B	A	B	B	A	B	A	B	B	B	A	A	A	A	A	A	B	A	B	B	B	A
chr1A_170758541	C/T	A	B	B	B	A	B	A	B	B	A	B	B	A	A	B	A	B	A	A	B	B	B	B	B	A	A	B	A	B	B	A	B	A	B	B	B	A	A	A	A	A	A	B	A	B	B	B	A
chr1A_170812135	A/G	A	B	B	B	A	B	A	B	B	A	B	B	A	A	B	A	B	A	A	B	B	B	B	B	A	A	B	A	B	B	A	B	A	B	B	B	A	A	A	A	A	A	B	A	B	B	B	A
chr1A_170877849	T/C	A	B	B	B	A	B	A	B	B	A	B	B	A	A	B	A	B	A	A	B	B	B	B	B	A	A	B	A	B	B	A	B	A	B	B	B	A	A	A	A	A	A	B	A	B	B	B	A
chr1A_170985385	C/T	A	B	B	B	A	B	A	B	B	A	B	B	A	A	B	A	B	A	A	B	B	B	B	B	A	A	B	A	B	B	A	B	A	B	B	B	A	A	A	A	A	A	B	A	B	B	B	A
chr1A_170994254	A/G	A	B	B	B	A	B	A	B	B	A	B	B	A	A	B	A	B	A	A	B	B	B	B	B	A	A	B	A	B	B	A	B	A	B	B	B	A	A	A	A	A	A	B	A	B	B	B	A
chr1A_171128168	T/C	A	B	B	B	A	B	A	B	B	A	B	B	A	A	B	A	B	A	A	B	B	B	B	B	A	A	B	A	B	B	A	B	A	B	B	B	A	A	A	A	A	A	B	A	B	B	B	A
chr1A_171128210	G/C	A	B	B	B	A	B	A	B	B	A	B	B	A	A	B	A	B	A	A	B	B	B	B	B	A	A	B	A	B	B	A	B	A	B	B	B	A	A	A	A	A	A	B	A	B	B	B	A
chr1A_171157819	G/C	A	B	B	B	A	B	A	B	B	A	B	B	A	A	B	A	B	A	A	B	B	B	B	B	A	A	B	A	B	B	A	B	A	B	B	B	A	A	A	A	A	A	B	A	B	B	B	A
chr1A_171197013	C/A	A	B	B	B	A	B	A	B	B	A	B	B	A	A	B	A	B	A	A	B	B	B	B	B	A	A	B	A	B	B	A	B	A	B	B	B	A	A	A	A	A	A	B	A	B	B	B	A
chr1A_171640040	C/T	A	B	B	B	A	B	A	B	B	A	B	B	A	A	B	A	B	A	A	B	B	B	B	B	A	A	B	A	B	B	A	B	A	B	B	B	A	A	A	A	A	A	B	A	B	B	B	A
chr1A_171701173	T/C	A	B	B	B	A	B	A	B	B	A	B	B	A	A	B	A	B	A	A	B	B	B	B	B	A	A	B	A	B	B	A	B	A	B	B	B	A	A	A	A	A	A	B	A	B	B	B	A
chr1A_171806122	C/T	A	B	B	B	A	B	A	B	B	A	B	B	A	A	B	A	B	A	A	B	B	B	B	B	A	A	B	A	B	B	A	B	A	B	B	B	A	A	A	A	A	A	B	A	B	B	B	A
chr1A_171806153	A/G	A	B	B	B	A	B	A	B	B	A	B	B	A	A	B	A	B	A	A	B	B	B	B	B	A	A	B	A	B	B	A	B	A	B	B	B	A	A	A	A	A	A	B	A	B	B	B	A
chr1A_171820120	T/C	A	B	B	B	A	B	A	B	B	A	B	B	A	A	B	A	B	A	A	B	B	B	B	B	A	A	B	A	B	B	A	B	A	B	B	B	A	A	A	A	A	A	B	A	B	B	B	A
chr1A_171902643	A/G	A	B	B	B	A	B	A	B	B	A	B	B	A	A	B	A	B	A	A	B	B	B	B	B	A	A	B	A	B	B	A	B	A	B	B	B	A	A	A	A	A	A	B	A	B	B	B	A
chr1A_172043572	T/A	A	B	B	B	A	B	A	B	B	A	B	B	A	A	B	A	B	A	A	B	B	B	B	B	A	A	B	A	B	B	A	B	A	B	B	B	A	A	A	A	A	A	B	A	B	B	B	A
chr1A_172132375	T/C	A	B	B	B	A	B	A	B	B	A	B	B	A	A	B	A	B	A	A	B	B	B	B	B	A	A	B	A	B	B	A	B	A	B	B	B	A	A	A	A	A	A	B	A	B	B	B	A
chr1A_172392017	T/A	A	B	B	B	A	B	A	B	B	A	B	B	A	A	B	A	B	A	A	B	B	B	B	B	A	A	B	A	B	B	A	B	A	B	B	B	A	A	A	A	A	A	B	A	B	B	B	A
chr1A_172586702	C/T	A	B	B	B	A	B	A	B	B	A	B	B	A	A	B	A	B	A	A	B	B	B	B	B	A	A	B	A	B	B	A	B	A	B	B	B	A	A	A	A	A	A	B	A	B	B	B	A
chr1A_172586735	A/G	A	B	B	B	A	B	A	B	B	A	B	B	A	A	B	A	B	A	A	B	B	B	B	B	A	A	B	A	B	B	A	B	A	B	B	B	A	A	A	A	A	A	B	A	B	B	B	A
chr1A_172586847	T/A	A	B	B	B	A	B	A	B	B	A	B	B	A	A	B	A	B	A	A	B	B	B	B	B	A	A	B	A	B	B	A	B	A	B	B	B	A	A	A	A	A	A	B	A	B	B	B	A
chr1A_172798770	A/G	A	B	B	B	A	B	A	B	B	A	B	B	A	A	B	A	B	A	A	B	B	B	B	B	A	A	B	A	B	B	A	B	A	B	B	B	A	A	A	A	A	A	B	A	B	B	B	A
chr1A_172798820	T/A	A	B	B	B	A	B	A	B	B	A	B	B	A	A	B	A	B	A	A	B	B	B	B	B	A	A	B	A	B	B	A	B	A	B	B	B	A	A	A	A	A	A	B	A	B	B	B	A
chr1A_172813115	G/A	A	B	B	B	A	B	A	B	B	A	B	B	A	A	B	A	B	A	A	B	B	B	B	B	A	A	B	A	B	B	A	B	A	B	B	B	A	A	A	A	A	A	B	A	B	B	B	A
chr1A_173018274	G/A	A	B	B	B	A	B	A	B	B	A	B	B	A	A	B	A	B	A	A	B	B	B	B	B	A	A	B	A	B	B	A	B	A	B	B	B	A	A	A	A	A	A	B	A	B	B	B	A
chr1A_173018575	T/A	A	B	B	B	A	B	A	B	B	A	B	B	A	A	B	A	B	A	A	B	B	B	B	B	A	A	B	A	B	B	A	B	A	B	B	B	A	A	A	A	A	A	B	A	B	B	B	A
chr1A_173217024	T/G	A	B	B	B	A	B	A	B	B	A	B	B	A	A	B	A	B	A	A	B	B	B	B	B	A	A	B	A	B	B	A	B	A	B	B	B	A	A	A	A	A	A	B	A	B	B	B	A
chr1A_173585924	G/T	A	B	B	B	A	B	A	B	B	A	B	B	A	A	B	A	B	A	A	B	B	B	B	B	A	A	B	A	B	B	A	B	A	B	B	B	A	A	A	A	A	A	B	A	B	B	B	A
chr1A_173625149	T/C	A	B	B	B	A	B	A	B	B	A	B	B	A	A	B	A	B	A	A	B	B	B	B	B	A	A	B	A	B	B	A	B	A	B	B	B	A	A	A	A	A	A	B	A	B	B	B	A
chr1A_173684325	G/A	A	B	B	B	A	B	A	B	B	A	B	B	A	A	B	A	B	A	A	B	B	B	B	B	A	A	B	A	B	B	A	B	A	B	B	B	A	A	A	A	A	A	B	A	B	B	B	A
chr1A_173684331	T/C	A	B	B	B	A	B	A	B	B	A	B	B	A	A	B	A	B	A	A	B	B	B	B	B	A	A	B	A	B	B	A	B	A	B	B	B	A	A	A	A	A	A	B	A	B	B	B	A
chr1A_173746883	T/C	A	B	B	B	A	B	A	B	B	A	B	B	A	A	B	A	B	A	A	B	B	B	B	B	A	A	B	A	B	B	A	B	A	B	B	B	A	A	A	A	A	A	B	A	B	B	B	A
chr1A_173935215	C/T	A	B	B	B	A	B	A	B	B	A	B	B	A	A	B	A	B	A	A	B	B	B	B	B	A	A	B	A	B	B	A	B	A	B	B	B	A	A	A	A	A	A	B	A	B	B	B	A
chr1A_173935256	C/T	A	B	B	B	A	B	A	B	B	A	B	B	A	A	B	A	B	A	A	B	B	B	B	B	A	A	B	A	B	B	A	B	A	B	B	B	A	A	A	A	A	A	B	A	B	B	B	A
chr1A_174110480	A/G	A	B	B	B	A	B	A	B	B	A	B	B	A	A	B	A	B	A	A	B	B	B	B	B	A	A	B	A	B	B	A	B	A	B	B	B	A	A	A	A	A	A	B	A	B	B	B	A
chr1A_174113597	C/T	A	B	B	B	A	B	A	B	B	A	B	B	A	A	B	A	B	A	A	B	B	B	B	B	A	A	B	A	B	B	A	B	A	B	B	B	A	A	A	A	A	A	B	A	B	B	B	A
chr1A_174232007	G/A	A	B	B	B	A	B	A	B	B	A	B	B	A	A	B	A	B	A	A	B	B	B	B	B	A	A	B	A	B	B	A	B	A	B	B	B	A	A	A	A	A	A	B	A	B	B	B	A
chr1A_174232031	T/C	A	B	B	B	A	B	A	B	B	A	B	B	A	A	B	A	B	A	A	B	B	B	B	B	A	A	B	A	B	B	A	B	A	B	B	B	A	A	A	A	A	A	B	A	B	B	B	A
chr1A_174323052	T/A	A	B	B	B	A	B	A	B	B	A	B	B	A	A	B	A	B	A	A	B	B	B	B	B	A	A	B	A	B	B	A	B	A	B	B	B	A	A	A	A	A	A	B	A	B	B	B	A
chr1A_174376000	G/A	A	B	B	B	A	B	A	B	B	A	B	B	A	A	B	A	B	A	A	B	B	B	B	B	A	A	B	A	B	B	A	B	A	B	B	B	A	A	A	A	A	A	B	A	B	B	B	A
chr1A_174385122	C/T	A	B	B	B	A	B	A	B	B	A	B	B	A	A	B	A	B	A	A	B	B	B	B	B	A	A	B	A	B	B	A	B	A	B	B	B	A	A	A	A	A	A	B	A	B	B	B	A
chr1A_174433992	C/A	A	B	B	B	A	B	A	B	B	A	B	B	A	A	B	A	B	A	A	B	B	B	B	B	A	A	B	A	B	B	A	B	A	B	B	B	A	A	A	A	A	A	B	A	B	B	B	A
chr1A_174528086	C/T	A	B	B	B	A	B	A	B	B	A	B	B	A	A	B	A	B	A	A	B	B	B	B	B	A	A	B	A	B	B	A	B	A	B	B	B	A	A	A	A	A	A	B	A	B	B	B	A
chr1A_174528114	G/A	A	B	B	B	A	B	A	B	B	A	B	B	A	A	B	A	B	A	A	B	B	B	B	B	A	A	B	A	B	B	A	B	A	B	B	B	A	A	A	A	A	A	B	A	B	B	B	A
chr1A_174528117	T/C	A	B	B	B	A	B	A	B	B	A	B	B	A	A	B	A	B	A	A	B	B	B	B	B	A	A	B	A	B	B	A	B	A	B	B	B	A	A	A	A	A	A	B	A	B	B	B	A
chr1A_174722764	T/C	A	B	B	B	A	B	A	B	B	A	B	B	A	A	B	A	B	A	A	B	B	B	B	B	A	A	B	A	B	B	A	B	A	B	B	B	A	A	A	A	A	A	B	A	B	B	B	A
chr1A_175076230	A/G	A	B	B	B	A	B	A	B	B	A	B	B	A	A	B	A	B	A	A	B	B	B	B	B	A	A	B	A	B	B	A	B	A	B	B	B	A	A	A	A	A	A	B	A	B	B	B	A
chr1A_175580907	T/C	A	B	B	B	A	B	A	B	B	A	B	B	A	A	B	A	B	A	A	B	B	B	B	B	A	A	B	A	B	B	A	B	A	B	B	B	A	A	A	A	A	A	B	A	B	B	B	A
chr1A_175843578	C/T	A	B	B	B	A	B	A	B	B	A	B	B	A	A	B	A	B	A	A	B	B	B	B	B	A	A	B	A	B	B	A	B	A	B	B	B	A	A	A	A	A	A	B	A	B	B	B	A
chr1A_175851309	C/A	A	B	B	B	A	B	A	B	B	A	B	B	A	A	B	A	B	A	A	B	B	B	B	B	A	A	B	A	B	B	A	B	A	B	B	B	A	A	A	A	A	A	B	A	B	B	B	A
chr1A_175851341	G/A	A	B	B	B	A	B	A	B	B	A	B	B	A	A	B	A	B	A	A	B	B	B	B	B	A	A	B	A	B	B	A	B	A	B	B	B	A	A	A	A	A	A	B	A	B	B	B	A
chr1A_176019411	G/T	A	B	B	B	A	B	A	B	B	A	B	B	A	A	B	A	B	A	A	B	B	B	B	B	A	A	B	A	B	B	A	B	A	B	B	B	A	A	A	A	A	A	B	A	B	B	B	A
chr1A_176027646	C/T	A	B	B	B	A	B	A	B	B	A	B	B	A	A	B	A	B	A	A	B	B	B	B	B	A	A	B	A	B	B	A	B	A	B	B	B	A	A	A	A	A	A	B	A	B	B	B	A
chr1A_176031247	C/T	A	B	B	B	A	B	A	B	B	A	B	B	A	A	B	A	B	A	A	B	B	B	B	B	A	A	B	A	B	B	A	B	A	B	B	B	A	A	A	A	A	A	B	A	B	B	B	A
chr1A_176048212	G/C	A	B	B	B	A	B	A	B	B	A	B	B	A	A	B	A	B	A	A	B	B	B	B	B	A	A	B	A	B	B	A	B	A	B	B	B	A	A	A	A	A	A	B	A	B	B	B	A
chr1A_176093226	G/A	A	B	B	B	A	B	A	B	B	A	B	B	A	A	B	A	B	A	A	B	B	B	B	B	A	A	B	A	B	B	A	B	A	B	B	B	A	A	A	A	A	A	B	A	B	B	B	A
chr1A_176096158	G/A	A	B	B	B	A	B	A	B	B	A	B	B	A	A	B	A	B	A	A	B	B	B	B	B	A	A	B	A	B	B	A	B	A	B	B	B	A	A	A	A	A	A	B	A	B	B	B	A
chr1A_176096187	T/C	A	B	B	B	A	B	A	B	B	A	B	B	A	A	B	A	B	A	A	B	B	B	B	B	A	A	B	A	B	B	A	B	A	B	B	B	A	A	A	A	A	A	B	A	B	B	B	A
chr1A_176366282	C/A	A	B	B	B	A	B	A	B	B	A	B	B	A	A	B	A	B	A	A	B	B	B	B	B	A	A	B	A	B	B	A	B	A	B	B	B	A	A	A	A	A	A	B	A	B	B	B	A
chr1A_176650226	T/C	A	B	B	B	A	B	A	B	B	A	B	B	A	A	B	A	B	A	A	B	B	B	B	B	A	A	B	A	B	B	A	B	A	B	B	B	A	A	A	A	A	A	B	A	B	B	B	A
chr1A_176650254	G/C	A	B	B	B	A	B	A	B	B	A	B	B	A	A	B	A	B	A	A	B	B	B	B	B	A	A	B	A	B	B	A	B	A	B	B	B	A	A	A	A	A	A	B	A	B	B	B	A
chr1A_176650264	T/A	A	B	B	B	A	B	A	B	B	A	B	B	A	A	B	A	B	A	A	B	B	B	B	B	A	A	B	A	B	B	A	B	A	B	B	B	A	A	A	A	A	A	B	A	B	B	B	A
chr1A_176712407	T/C	A	B	B	B	A	B	A	B	B	A	B	B	A	A	B	A	B	A	A	B	B	B	B	B	A	A	B	A	B	B	A	B	A	B	B	B	A	A	A	A	A	A	B	A	B	B	B	A
chr1A_176712427	G/A	A	B	B	B	A	B	A	B	B	A	B	B	A	A	B	A	B	A	A	B	B	B	B	B	A	A	B	A	B	B	A	B	A	B	B	B	A	A	A	A	A	A	B	A	B	B	B	A
chr1A_176935325	G/A	A	B	B	B	A	B	A	B	B	A	B	B	A	A	B	A	B	A	A	B	B	B	B	B	A	A	B	A	B	B	A	B	A	B	B	B	A	A	A	A	A	A	B	A	B	B	B	A
chr1A_177067442	C/T	A	B	B	B	A	B	A	B	B	A	B	B	A	A	B	A	B	A	A	B	B	B	B	B	A	A	B	A	B	B	A	B	A	B	B	B	A	A	A	A	A	A	B	A	B	B	B	A
chr1A_177144808	C/G	A	B	B	B	A	B	A	B	B	A	B	B	A	A	B	A	B	A	A	B	B	B	B	B	A	A	B	A	B	B	A	B	A	B	B	B	A	A	A	A	A	A	B	A	B	B	B	A
chr1A_177144908	G/A	A	B	B	B	A	B	A	B	B	A	B	B	A	A	B	A	B	A	A	B	B	B	B	B	A	A	B	A	B	B	A	B	A	B	B	B	A	A	A	A	A	A	B	A	B	B	B	A
chr1A_177144959	A/G	A	B	B	B	A	B	A	B	B	A	B	B	A	A	B	A	B	A	A	B	B	B	B	B	A	A	B	A	B	B	A	B	A	B	B	B	A	A	A	A	A	A	B	A	B	B	B	A
chr1A_177191899	A/G	A	B	B	B	A	B	A	B	B	A	B	B	A	A	B	A	B	A	A	B	B	B	B	B	A	A	B	A	B	B	A	B	A	B	B	B	A	A	A	A	A	A	B	A	B	B	B	A
chr1A_177269864	G/A	A	B	B	B	A	B	A	B	B	A	B	B	A	A	B	A	B	A	A	B	B	B	B	B	A	A	B	A	B	B	A	B	A	B	B	B	A	A	A	A	A	A	B	A	B	B	B	A
chr1A_177333032	A/G	A	B	B	B	A	B	A	B	B	A	B	B	A	A	B	A	B	A	A	B	B	B	B	B	A	A	B	A	B	B	A	B	A	B	B	B	A	A	A	A	A	A	B	A	B	B	B	A
chr1A_177362417	G/A	A	B	B	B	A	B	A	B	B	A	B	B	A	A	B	A	B	A	A	B	B	B	B	B	A	A	B	A	B	B	A	B	A	B	B	B	A	A	A	A	A	A	B	A	B	B	B	A
chr1A_177364370	A/G	A	B	B	B	A	B	A	B	B	A	B	B	A	A	B	A	B	A	A	B	B	B	B	B	A	A	B	A	B	B	A	B	A	B	B	B	A	A	A	A	A	A	B	A	B	B	B	A
chr1A_177369015	G/T	A	B	B	B	A	B	A	B	B	A	B	B	A	A	B	A	B	A	A	B	B	B	B	B	A	A	B	A	B	B	A	B	A	B	B	B	A	A	A	A	A	A	B	A	B	B	B	A
chr1A_177396222	T/C	A	B	B	B	A	B	A	B	B	A	B	B	A	A	B	A	B	A	A	B	B	B	B	B	A	A	B	A	B	B	A	B	A	B	B	B	A	A	A	A	A	A	B	A	B	B	B	A
chr1A_177396223	G/A	A	B	B	B	A	B	A	B	B	A	B	B	A	A	B	A	B	A	A	B	B	B	B	B	A	A	B	A	B	B	A	B	A	B	B	B	A	A	A	A	A	A	B	A	B	B	B	A
chr1A_177421434	A/G	A	B	B	B	A	B	A	B	B	A	B	B	A	A	B	A	B	A	A	B	B	B	B	B	A	A	B	A	B	B	A	B	A	B	B	B	A	A	A	A	A	A	B	A	B	B	B	A
chr1A_177433282	A/G	A	B	B	B	A	B	A	B	B	A	B	B	A	A	B	A	B	A	A	B	B	B	B	B	A	A	B	A	B	B	A	B	A	B	B	B	A	A	A	A	A	A	B	A	B	B	B	A
chr1A_177489582	A/G	A	B	B	B	A	B	A	B	B	A	B	B	A	A	B	A	B	A	A	B	B	B	B	B	A	A	B	A	B	B	A	B	A	B	B	B	A	A	A	A	A	A	B	A	B	B	B	A
chr1A_177512327	G/A	A	B	B	B	A	B	A	B	B	A	B	B	A	A	B	A	B	A	A	B	B	B	B	B	A	A	B	A	B	B	A	B	A	B	B	B	A	A	A	A	A	A	B	A	B	B	B	A
chr1A_177513446	G/C	A	B	B	B	A	B	A	B	B	A	B	B	A	A	B	A	B	A	A	B	B	B	B	B	A	A	B	A	B	B	A	B	A	B	B	B	A	A	A	A	A	A	B	A	B	B	B	A
chr1A_177513547	G/A	A	B	B	B	A	B	A	B	B	A	B	B	A	A	B	A	B	A	A	B	B	B	B	B	A	A	B	A	B	B	A	B	A	B	B	B	A	A	A	A	A	A	B	A	B	B	B	A
chr1A_177622918	T/G	A	B	B	B	A	B	A	B	B	A	B	B	A	A	B	A	B	A	A	B	B	B	B	B	A	A	B	A	B	B	A	B	A	B	B	B	A	A	A	A	A	A	B	A	B	B	B	A
chr1A_177688401	C/T	A	B	B	B	A	B	A	B	B	A	B	B	A	A	B	A	B	A	A	B	B	B	B	B	A	A	B	A	B	B	A	B	A	B	B	B	A	A	A	A	A	A	B	A	B	B	B	A
chr1A_177688453	A/G	A	B	B	B	A	B	A	B	B	A	B	B	A	A	B	A	B	A	A	B	B	B	B	B	A	A	B	A	B	B	A	B	A	B	B	B	A	A	A	A	A	A	B	A	B	B	B	A
chr1A_177688498	T/C	A	B	B	B	A	B	A	B	B	A	B	B	A	A	B	A	B	A	A	B	B	B	B	B	A	A	B	A	B	B	A	B	A	B	B	B	A	A	A	A	A	A	B	A	B	B	B	A
chr1A_177706013	T/C	A	B	B	B	A	B	A	B	B	A	B	B	A	A	B	A	B	A	A	B	B	B	B	B	A	A	B	A	B	B	A	B	A	B	B	B	A	A	A	A	A	A	B	A	B	B	B	A
chr1A_177801317	A/G	A	B	B	B	A	B	A	B	B	A	B	B	A	A	B	A	B	A	A	B	B	B	B	B	A	A	B	A	B	B	A	B	A	B	B	B	A	A	A	A	A	A	B	A	B	B	B	A
chr1A_177801578	A/G	A	B	B	B	A	B	A	B	B	A	B	B	A	A	B	A	B	A	A	B	B	B	B	B	A	A	B	A	B	B	A	B	A	B	B	B	A	A	A	A	A	A	B	A	B	B	B	A
chr1A_177849700	T/C	A	B	B	B	A	B	A	B	B	A	B	B	A	A	B	A	B	A	A	B	B	B	B	B	A	A	B	A	B	B	A	B	A	B	B	B	A	A	A	A	A	A	B	A	B	B	B	A
chr1A_177962336	G/A	A	B	B	B	A	B	A	B	B	A	B	B	A	A	B	A	B	A	A	B	B	B	B	B	A	A	B	A	B	B	A	B	A	B	B	B	A	A	A	A	A	A	B	A	B	B	B	A
chr1A_177973654	T/C	A	B	B	B	A	B	A	-	B	A	B	B	A	A	B	A	B	A	A	B	B	B	B	B	A	A	B	A	B	B	A	B	A	B	B	B	A	A	A	A	A	A	B	A	B	B	B	A
chr1A_178104814	A/G	A	B	B	B	A	-	A	-	B	A	B	B	A	A	B	A	B	A	A	-	B	B	B	B	A	A	B	A	B	B	A	B	A	B	B	B	A	A	A	A	A	A	B	A	B	B	B	A
chr1A_178114264	C/T	A	B	B	B	A	-	A	-	B	A	B	B	A	A	B	A	B	A	A	-	B	B	B	B	A	A	B	A	B	B	A	B	A	B	B	B	A	A	A	A	A	A	B	A	B	B	B	A
chr1A_178255285	C/T	A	B	B	B	A	-	A	-	B	A	B	B	A	A	B	A	B	A	A	-	B	B	B	B	A	A	-	A	B	B	A	B	A	B	B	B	A	A	A	A	A	A	B	A	B	B	B	A
chr1A_178394940	G/A	A	B	B	B	A	-	A	-	B	A	B	B	A	A	B	A	B	A	A	-	B	B	B	B	A	A	-	A	B	B	A	B	A	B	B	B	-	A	A	A	A	A	B	A	B	B	B	A
chr1A_178426062	A/G	A	B	B	B	A	-	A	-	B	A	B	B	A	A	B	A	B	A	A	-	B	B	B	B	A	A	-	A	B	B	A	B	A	B	B	B	-	A	A	A	A	A	B	A	B	B	B	A
chr1A_178426072	G/T	A	B	B	B	A	-	A	-	B	A	B	B	A	A	B	A	B	A	A	-	B	B	B	B	A	A	-	A	B	B	A	B	A	B	B	B	-	A	A	A	A	A	B	A	B	B	B	A
chr1A_178601921	G/A	A	B	B	B	A	-	A	-	B	A	B	B	A	A	B	A	B	A	A	-	B	B	B	B	A	A	-	A	B	B	A	B	A	B	B	B	A	A	A	A	A	A	B	A	B	B	B	A
chr1A_178624860	T/G	A	B	B	B	A	-	A	-	B	A	B	B	A	A	B	A	B	A	A	-	B	B	B	B	A	A	-	A	B	B	A	B	A	B	B	B	A	A	A	A	A	A	B	A	B	B	B	A
chr1A_178639885	T/C	A	B	B	B	A	-	A	-	B	A	B	B	A	A	B	A	B	A	A	-	B	B	B	B	A	A	-	A	B	B	A	B	A	B	B	B	A	A	A	A	A	A	B	A	B	B	B	A
chr1A_178639888	G/C	A	B	B	B	A	-	A	-	B	A	B	B	A	A	B	A	B	A	A	-	B	B	B	B	A	A	-	A	B	B	A	B	A	B	B	B	A	A	A	A	A	A	B	A	B	B	B	A
chr1A_178639907	G/A	A	B	B	B	A	-	A	-	B	A	B	B	A	A	B	A	B	A	A	-	B	B	B	B	A	A	-	A	B	B	A	B	A	B	B	B	A	A	A	A	A	A	B	A	B	B	B	A
chr1A_178924347	A/G	A	B	B	B	A	-	A	-	B	A	B	B	A	A	B	A	B	A	A	B	B	B	B	B	A	A	-	A	B	B	A	B	A	B	B	B	A	A	A	A	A	A	B	A	B	B	B	A
chr1A_178925914	G/A	A	B	B	B	A	B	A	B	B	A	B	B	A	A	B	A	B	A	A	B	B	B	B	B	A	A	-	A	B	B	A	B	A	B	B	B	A	A	A	A	A	A	B	A	B	B	B	A
chr1A_178925933	C/T	A	B	B	B	A	B	A	B	B	A	B	B	A	A	B	A	B	A	A	B	B	B	B	B	A	A	-	A	B	B	A	B	A	B	B	B	A	A	A	A	A	A	B	A	B	B	B	A
chr1A_178958013	T/A	A	B	B	B	A	B	A	B	B	A	B	B	A	A	B	A	B	A	A	B	B	B	B	B	A	A	B	A	B	B	A	B	A	B	B	B	A	A	A	A	A	A	B	A	B	B	B	A
chr1A_178959241	C/T	A	B	B	B	A	B	A	B	B	A	B	B	A	A	B	A	B	A	A	B	B	B	B	B	A	A	B	A	B	B	A	B	A	B	B	B	A	A	A	A	A	A	B	A	B	B	B	A
chr1A_178963665	C/G	A	B	B	B	A	B	A	B	B	A	B	B	A	A	B	A	B	A	A	B	B	B	B	B	A	A	B	A	B	B	A	B	A	B	B	B	A	A	A	A	A	A	B	A	B	B	B	A
chr1A_178967305	G/A	A	B	B	B	A	B	A	B	B	A	B	B	A	A	B	A	B	A	A	B	B	B	B	B	A	A	B	A	B	B	A	B	A	B	B	B	A	A	A	A	A	A	B	A	B	B	B	A
chr1A_178967306	C/A	A	B	B	B	A	B	A	B	B	A	B	B	A	A	B	A	B	A	A	B	B	B	B	B	A	A	B	A	B	B	A	B	A	B	B	B	A	A	A	A	A	A	B	A	B	B	B	A
chr1A_178977408	A/G	A	B	B	B	A	B	A	B	B	A	B	B	A	A	B	A	B	A	A	B	B	B	B	B	A	A	B	A	B	B	A	B	A	B	B	B	A	A	A	A	A	A	B	A	B	B	B	A
chr1A_179013249	A/G	A	B	B	B	A	B	A	B	B	A	B	B	A	A	B	A	B	A	A	B	B	B	B	B	A	A	B	A	B	B	A	B	A	B	B	B	A	A	A	A	A	A	B	A	B	B	B	A
chr1A_179147878	C/A	A	B	B	B	A	B	A	B	B	A	B	B	A	A	B	A	B	A	A	B	B	B	B	B	A	A	B	A	B	B	A	B	A	B	B	B	A	A	A	A	A	A	B	A	B	B	B	A
chr1A_179147893	T/C	A	B	B	B	A	B	A	B	B	A	B	B	A	A	B	A	B	A	A	B	B	B	B	B	A	A	B	A	B	B	A	B	A	B	B	B	A	A	A	A	A	A	B	A	B	B	B	A
chr1A_179149994	C/T	A	B	B	B	A	B	A	B	B	A	B	B	A	A	B	A	B	A	A	B	B	B	B	B	A	A	B	A	B	B	A	B	A	B	B	B	A	A	A	A	A	A	B	A	B	B	B	A
chr1A_179356391	C/T	A	B	B	B	A	B	A	B	B	A	B	B	A	A	B	A	B	A	A	B	B	B	B	B	A	A	B	A	B	B	A	B	A	B	B	B	A	A	A	A	A	A	B	A	B	B	B	A
chr1A_179356459	T/G	A	B	B	B	A	B	A	B	B	A	B	B	A	A	B	A	B	A	A	B	B	B	B	B	A	A	B	A	B	B	A	B	A	B	B	B	A	A	A	A	A	A	B	A	B	B	B	A
chr1A_179536288	G/C	A	B	B	B	A	B	A	B	B	A	B	B	A	A	B	A	B	A	A	B	B	B	B	B	A	A	B	A	B	B	A	B	A	B	B	B	A	A	A	A	A	A	B	A	B	B	B	A
chr1A_179545890	C/T	A	B	B	B	A	B	A	B	B	A	B	B	A	A	B	A	B	A	A	B	B	B	B	B	A	A	B	A	B	B	A	B	A	B	B	B	A	A	A	A	A	A	B	A	B	B	B	A
chr1A_179660857	A/G	A	B	B	B	A	B	A	B	B	A	B	B	A	A	B	A	B	A	A	B	B	B	B	B	A	A	B	A	B	B	A	B	A	B	B	B	A	A	A	A	A	A	B	A	B	B	B	A
chr1A_179660942	A/G	A	B	B	B	A	B	A	B	B	A	B	B	A	A	B	A	B	A	A	B	B	B	B	B	A	A	B	A	B	B	A	B	A	B	B	B	A	A	A	A	A	A	B	A	B	B	B	A
chr1A_179703706	A/G	A	B	B	B	A	B	A	B	B	A	B	B	A	A	B	A	B	A	A	B	B	B	B	B	A	A	B	A	B	B	A	B	A	B	B	B	A	A	A	A	A	A	B	A	B	B	B	A
chr1A_179775555	G/T	A	B	B	B	A	B	A	B	B	A	B	B	A	A	B	A	B	A	A	B	B	B	B	B	A	A	B	A	B	B	A	B	A	B	B	B	A	A	A	A	A	A	B	A	B	B	B	A
chr1A_179826202	T/C	A	B	B	B	A	B	A	B	B	A	B	B	A	A	B	A	B	A	A	B	B	B	B	B	A	A	B	A	B	B	A	B	A	B	B	B	A	A	A	A	A	A	B	A	B	B	B	A
chr1A_179826323	G/A	A	B	B	B	A	B	A	B	B	A	B	B	A	A	B	A	B	A	A	B	B	B	B	B	A	A	B	A	B	B	A	B	A	B	B	B	A	A	A	A	A	A	B	A	B	B	B	A
chr1A_179875362	G/A	A	B	B	B	A	B	A	B	B	A	B	B	A	A	B	A	B	A	A	B	B	B	B	B	A	A	B	A	B	B	A	B	A	B	B	B	A	A	A	A	A	A	B	A	B	B	B	A
chr1A_179875404	T/C	A	B	B	B	A	B	A	B	B	A	B	B	A	A	B	A	B	A	A	B	B	B	B	B	A	A	B	A	B	B	A	B	A	B	B	B	A	A	A	A	A	A	B	A	B	B	B	A
chr1A_179875500	G/A	A	B	B	B	A	B	A	B	B	A	B	B	A	A	B	A	B	A	A	B	B	B	B	B	A	A	B	A	B	B	A	B	A	B	B	B	A	A	A	A	A	A	B	A	B	B	B	A
chr1A_179991350	C/G	-	B	B	B	A	B	A	B	B	A	B	B	A	A	B	A	B	A	A	B	B	B	B	B	A	A	B	A	B	B	A	B	A	B	B	B	A	A	A	A	A	A	B	A	B	B	B	A
chr1A_180001064	A/C	-	B	B	B	A	B	A	B	B	A	B	B	A	A	B	A	B	A	A	B	B	B	B	B	A	A	B	A	B	B	A	B	A	B	B	B	A	A	A	A	A	A	B	A	B	B	B	A
chr1A_180082391	G/A	-	B	B	B	A	B	A	B	B	A	B	B	A	A	B	A	B	A	A	B	B	B	B	B	A	A	B	A	B	B	A	B	A	B	B	B	A	A	A	A	A	A	B	A	B	B	B	A
chr1A_180082432	A/G	-	B	B	B	A	B	A	B	B	A	B	B	A	A	B	A	B	A	A	B	B	B	B	B	A	A	B	A	B	B	A	B	A	B	B	B	A	A	A	A	A	A	B	A	B	B	B	A
chr1A_180082520	A/G	-	B	B	B	A	B	A	B	B	A	B	B	A	A	B	A	B	A	A	B	B	B	B	B	A	A	B	A	B	B	A	B	A	B	B	B	A	A	A	A	A	A	B	A	B	B	B	A
chr1A_180119409	T/C	-	B	B	B	A	B	A	B	B	A	B	B	A	A	B	A	B	A	A	B	B	B	B	B	A	A	B	A	B	B	A	B	A	B	B	B	A	A	A	A	A	A	B	A	B	B	B	A
chr1A_180266942	G/A	-	B	B	B	A	B	A	B	B	A	B	B	A	A	B	A	B	A	A	B	B	B	B	B	A	A	B	A	B	B	A	B	A	B	B	B	A	A	A	A	A	A	B	A	B	B	B	A
chr1A_180351871	C/T	-	B	B	B	A	B	A	B	B	A	B	B	A	A	B	A	B	A	A	B	B	B	B	B	A	A	B	A	B	B	A	B	A	B	B	B	A	A	A	A	A	A	B	A	B	B	B	A
chr1A_180446917	G/A	-	B	B	B	A	B	A	B	B	A	B	B	A	A	B	A	B	A	A	B	B	B	B	B	A	A	B	A	B	B	A	B	A	B	B	B	A	A	A	A	A	A	B	A	B	B	B	A
chr1A_180714419	A/G	-	B	B	B	A	B	A	B	B	A	B	B	A	A	B	A	B	A	A	B	B	B	B	B	A	A	B	A	B	B	A	B	A	B	B	B	A	A	A	A	A	A	B	A	B	B	B	A
chr1A_180714435	T/C	-	B	B	B	A	B	A	B	B	A	B	B	A	A	B	A	B	A	A	B	B	B	B	B	A	A	B	A	B	B	A	B	A	B	B	B	A	A	A	A	A	A	B	A	B	B	B	A
chr1A_180761773	T/C	-	B	B	B	A	B	A	B	B	A	B	B	A	A	B	A	B	A	A	B	B	B	B	B	A	A	B	A	B	B	A	B	A	B	B	B	A	A	A	A	A	A	B	A	B	B	B	A
chr1A_180761874	C/T	-	B	B	B	A	B	A	B	B	A	B	B	A	A	B	A	B	A	A	B	B	B	B	B	A	A	B	A	B	B	A	B	A	B	B	B	A	A	A	A	A	A	B	A	B	B	B	A
chr1A_180880522	C/A	-	B	B	B	A	B	A	B	B	A	B	B	A	A	B	A	B	A	A	B	B	B	B	B	A	A	B	A	B	B	A	B	A	B	B	B	A	A	A	A	A	A	B	A	B	B	B	A
chr1A_180880546	C/A	-	B	B	B	A	B	A	B	B	A	B	B	A	A	B	A	B	A	A	B	B	B	B	B	A	A	B	A	B	B	A	B	A	B	B	B	A	A	A	A	A	A	B	A	B	B	B	A
chr1A_180927012	C/A	-	B	B	B	A	B	A	B	B	A	B	B	A	A	B	A	B	A	A	B	B	B	B	B	A	A	B	A	B	B	A	B	A	B	B	B	A	A	A	A	A	A	B	A	B	B	B	A
chr1A_180954515	G/A	-	B	B	B	A	B	A	B	B	A	B	B	A	A	B	A	B	A	A	B	B	B	B	B	A	A	B	A	B	B	A	B	A	B	B	B	A	A	A	A	A	A	B	A	B	B	B	A
chr1A_181225217	C/T	-	B	B	B	A	B	A	B	B	A	B	B	A	A	B	A	B	A	A	B	B	B	B	B	A	A	B	A	B	B	A	B	A	B	B	B	A	A	A	A	A	A	B	A	B	B	B	A
chr1A_181225804	A/C	-	B	B	B	A	B	A	B	B	A	B	B	A	A	B	A	B	A	A	B	B	B	B	B	A	A	B	A	B	B	A	B	A	B	B	B	A	A	A	A	A	A	B	A	B	B	B	A
chr1A_181225884	C/T	-	B	B	B	A	B	A	B	B	A	B	B	A	A	B	A	B	A	A	B	B	B	B	B	A	A	B	A	B	B	A	B	A	B	B	B	A	A	A	A	A	A	B	A	B	B	B	A
chr1A_181245290	T/C	-	B	B	B	A	B	A	B	B	A	B	B	A	A	B	A	B	A	A	B	B	B	B	B	A	A	B	A	B	B	A	B	A	B	B	B	A	A	A	A	A	A	B	A	B	B	B	A
chr1A_181358146	A/G	-	B	B	B	A	B	A	B	B	A	B	B	A	A	B	A	B	A	A	B	B	B	B	B	A	A	B	A	B	B	A	B	A	B	B	B	A	A	A	A	A	A	B	A	B	B	B	A
chr1A_181358154	C/T	-	B	B	B	A	B	A	B	B	A	B	B	A	A	B	A	B	A	A	B	B	B	B	B	A	A	B	A	B	B	A	B	A	B	B	B	A	A	A	A	A	A	B	A	B	B	B	A
chr1A_181460061	C/T	-	B	B	B	A	B	A	B	B	A	B	B	A	A	B	A	B	A	A	B	B	B	B	B	A	A	B	A	B	B	A	B	A	B	B	B	A	A	A	A	A	A	B	A	B	B	B	A
chr1A_181493100	G/T	-	B	B	B	A	B	A	B	B	A	B	B	A	A	B	A	B	A	A	B	B	B	B	B	A	A	B	A	B	B	A	B	A	B	B	B	A	A	A	A	A	A	B	A	B	B	B	A
chr1A_181767032	T/C	-	B	B	B	A	B	A	B	B	A	B	B	A	A	B	A	B	A	A	B	B	B	B	B	A	A	B	A	B	B	A	B	A	B	B	B	A	A	A	A	A	A	B	A	B	B	B	A
chr1A_181767455	C/T	-	B	B	B	A	B	A	B	B	A	B	B	A	A	B	A	B	A	A	B	B	B	B	B	A	A	B	A	B	B	A	B	A	B	B	B	A	A	A	A	A	A	B	A	B	B	B	A
chr1A_181767538	G/A	-	B	B	B	A	B	A	B	B	A	B	B	A	A	B	A	B	A	A	B	B	B	B	B	A	A	B	A	B	B	A	B	A	B	B	B	A	A	A	A	A	A	B	A	B	B	B	A
chr1A_181815032	G/A	-	B	B	B	A	B	A	B	B	A	B	B	A	A	B	A	B	A	A	B	B	B	B	B	A	A	B	A	B	B	A	B	A	B	B	B	A	A	A	A	A	A	B	A	B	B	B	A
chr1A_181874432	C/T	-	B	B	B	A	B	A	B	B	A	B	B	A	A	B	A	B	A	A	B	B	B	B	B	A	A	B	A	B	B	A	B	A	B	B	B	A	A	A	A	A	A	B	A	B	B	B	A
chr1A_181885808	G/A	-	B	B	B	A	B	A	B	B	A	B	B	A	A	B	A	B	A	A	B	B	B	B	B	A	A	B	A	B	B	A	B	A	B	B	B	A	A	A	A	A	A	B	A	B	B	B	A
chr1A_181886199	G/A	-	B	B	B	A	B	A	B	B	A	B	B	A	A	B	A	B	A	A	B	B	B	B	B	A	A	B	A	B	B	A	B	A	B	B	B	A	A	A	A	A	A	B	A	B	B	B	A
chr1A_181886251	T/C	-	B	B	B	A	B	A	B	B	A	B	B	A	A	B	A	B	A	A	B	B	B	B	B	A	A	B	A	B	B	A	B	A	B	B	B	A	A	A	A	A	A	B	A	B	B	B	A
chr1A_181886263	G/A	-	B	B	B	A	B	A	B	B	A	B	B	A	A	B	A	B	A	A	B	B	B	B	B	A	A	B	A	B	B	A	B	A	B	B	B	A	A	A	A	A	A	B	A	B	B	B	A
chr1A_181886313	A/G	-	B	B	B	A	B	A	B	B	A	B	B	A	A	B	A	B	A	A	B	B	B	B	B	A	A	B	A	B	B	A	B	A	B	B	B	A	A	A	A	A	A	B	A	B	B	B	A
chr1A_181897473	G/T	-	B	B	B	A	B	A	B	B	A	B	B	A	A	B	A	B	A	A	B	B	B	B	B	A	A	B	A	B	B	A	B	A	B	B	B	A	A	A	A	A	A	B	A	B	B	B	A
chr1A_181897482	C/T	-	B	B	B	A	B	A	B	B	A	B	B	A	A	B	A	B	A	A	B	B	B	B	B	A	A	B	A	B	B	A	B	A	B	B	B	A	A	A	A	A	A	B	A	B	B	B	A
chr1A_181897494	T/C	-	B	B	B	A	B	A	B	B	A	B	B	A	A	B	A	B	A	A	B	B	B	B	B	A	A	B	A	B	B	A	B	A	B	B	B	A	A	A	A	A	A	B	A	B	B	B	A
chr1A_181897509	A/G	-	B	B	B	A	B	A	B	B	A	B	B	A	A	B	A	B	A	A	B	B	B	B	B	A	A	B	A	B	B	A	B	A	B	B	B	A	A	A	A	A	A	B	A	B	B	B	A
chr1A_181900318	A/G	-	B	B	B	A	B	A	B	B	A	B	B	A	A	B	A	B	A	A	B	B	B	B	B	A	A	B	A	B	B	A	B	A	B	B	B	A	A	A	A	A	A	B	A	B	B	B	A
chr1A_181915556	C/T	-	B	B	B	A	B	A	B	B	A	B	B	A	A	B	A	B	A	A	B	B	B	B	B	A	A	B	A	B	B	A	B	A	B	B	B	A	A	A	A	A	A	B	A	B	B	B	A
chr1A_181940952	T/C	-	B	B	B	A	B	A	B	B	A	B	B	A	A	B	A	B	A	A	B	B	B	B	B	A	A	B	A	B	B	A	B	A	B	B	B	A	A	A	A	A	A	B	A	B	B	B	A
chr1A_181944432	G/A	-	B	B	B	A	B	A	B	B	A	B	B	A	A	B	A	B	A	A	B	B	B	B	B	A	A	B	A	B	B	A	B	A	B	B	B	A	A	A	A	A	A	B	A	B	B	B	A
chr1A_182245126	G/A	-	B	B	B	A	B	A	B	B	A	B	B	A	A	B	A	B	A	A	B	B	B	B	B	A	A	B	A	B	B	A	B	A	B	B	B	A	A	A	A	A	A	B	A	B	B	B	A
chr1A_182245129	A/C	-	B	B	B	A	B	A	B	B	A	B	B	A	A	B	A	B	A	A	B	B	B	B	B	A	A	B	A	B	B	A	B	A	B	B	B	A	A	A	A	A	A	B	A	B	B	B	A
chr1A_182614363	T/C	-	B	B	B	A	B	A	B	B	A	B	B	A	A	B	A	B	A	A	B	B	B	B	B	A	A	B	A	B	B	A	B	A	B	B	B	A	A	A	A	A	A	B	A	B	B	B	A
chr1A_182614370	A/C	-	B	B	B	A	B	A	B	B	A	B	B	A	A	B	A	B	A	A	B	B	B	B	B	A	A	B	A	B	B	A	B	A	B	B	B	A	A	A	A	A	A	B	A	B	B	B	A
chr1A_182614478	C/G	-	B	B	B	A	B	A	B	B	A	B	B	A	A	B	A	B	A	A	B	B	B	B	B	A	A	B	A	B	B	A	B	A	B	B	B	A	A	A	A	A	A	B	A	B	B	B	A
chr1A_182729947	C/T	-	B	B	B	A	B	A	B	B	A	B	B	A	A	B	A	B	A	A	B	B	B	B	B	A	A	B	A	B	B	A	B	A	B	B	B	A	A	A	A	A	A	B	A	B	B	B	A
chr1A_182778821	G/C	-	B	B	B	A	B	A	B	B	A	B	B	A	A	B	A	B	A	A	B	B	B	B	B	A	A	B	A	B	B	A	B	A	B	B	B	A	A	A	A	A	A	B	A	B	B	B	A
chr1A_183029213	T/C	-	B	B	B	A	B	A	B	B	A	B	B	A	A	B	A	B	A	A	B	B	B	B	B	A	A	B	A	B	B	A	B	A	B	B	B	A	A	A	A	A	A	B	A	B	B	B	A
chr1A_183031715	G/C	-	B	B	B	A	B	A	B	B	A	B	B	A	A	B	A	B	A	A	B	B	B	B	B	A	A	B	A	B	B	A	B	A	B	B	B	A	A	A	A	A	A	B	A	B	B	B	A
chr1A_183040193	G/A	-	B	B	B	A	B	A	B	B	A	B	B	A	A	B	A	B	A	A	B	B	B	B	B	A	A	B	A	B	B	A	B	A	B	B	B	A	A	A	A	A	A	B	A	B	B	B	A
chr1A_183040267	C/T	-	B	B	B	A	B	A	B	B	A	B	B	A	A	B	A	B	A	A	B	B	B	B	B	A	A	B	A	B	B	A	B	A	B	B	B	A	A	A	A	A	A	B	A	B	B	B	A
chr1A_183074154	C/A	-	B	B	B	A	B	A	B	B	A	B	B	A	A	B	A	B	A	A	B	B	B	B	B	A	A	B	A	B	B	A	B	A	B	B	B	A	A	A	A	A	A	B	A	B	B	B	A
chr1A_183104226	G/A	-	B	B	B	A	B	A	B	B	A	B	B	A	A	B	A	B	A	A	B	B	B	B	B	A	A	B	A	B	B	A	B	A	B	B	B	A	A	A	A	A	A	B	A	B	B	B	A
chr1A_183104260	C/T	-	B	B	B	A	B	A	B	B	A	B	B	A	A	B	A	B	A	A	B	B	B	B	B	A	A	B	A	B	B	A	B	A	B	B	B	A	A	A	A	A	A	B	A	B	B	B	A
chr1A_183167449	G/A	-	B	B	B	A	B	A	B	B	A	B	B	A	A	B	A	B	A	A	B	B	B	B	B	A	A	B	A	B	B	A	B	A	B	B	B	A	A	A	A	A	A	B	A	B	B	B	A
chr1A_183204756	T/C	-	B	B	B	A	B	A	B	B	A	B	B	A	A	B	A	B	A	A	B	B	B	B	B	A	A	B	A	B	B	A	B	A	B	B	B	A	A	A	A	A	A	B	A	B	B	B	A
chr1A_183204763	C/T	-	B	B	B	A	B	A	B	B	A	B	B	A	A	B	A	B	A	A	B	B	B	B	B	A	A	B	A	B	B	A	B	A	B	B	B	A	A	A	A	A	A	B	A	B	B	B	A
chr1A_183219115	C/T	-	B	B	B	A	B	A	B	B	A	B	B	A	A	B	A	B	A	A	B	B	B	B	B	A	A	B	A	B	B	A	B	A	B	B	B	A	A	A	A	A	A	B	A	B	B	B	A
chr1A_183219118	A/G	-	B	B	B	A	B	A	B	B	A	B	B	A	A	B	A	B	A	A	B	B	B	B	B	A	A	B	A	B	B	A	B	A	B	B	B	A	A	A	A	A	A	B	A	B	B	B	A
chr1A_183304370	A/G	-	B	B	B	A	B	A	B	B	A	B	B	A	A	B	A	B	A	A	B	B	B	B	B	A	A	B	A	B	B	A	B	A	B	B	B	A	A	A	A	A	A	B	A	B	B	B	A
chr1A_183353277	T/C	-	B	B	B	A	B	A	B	B	A	B	B	A	A	B	A	B	A	A	B	B	B	B	B	A	A	B	A	B	B	A	B	A	B	B	B	A	A	A	A	A	A	B	A	B	B	B	A
chr1A_183353322	G/A	-	B	B	B	A	B	A	B	B	A	B	B	A	A	B	A	B	A	A	B	B	B	B	B	A	A	B	A	B	B	A	B	A	B	B	B	A	A	A	A	A	A	B	A	B	B	B	A
chr1A_183404852	G/A	-	B	B	B	A	B	A	B	B	A	B	B	A	A	B	A	B	A	A	B	B	B	B	B	A	A	B	A	B	B	A	B	A	B	B	B	A	A	A	A	A	A	B	A	B	B	B	A
chr1A_183543329	G/A	-	B	B	B	A	B	A	B	B	A	B	B	A	A	B	A	B	A	A	B	B	B	B	B	A	A	B	A	B	B	A	B	A	B	B	B	A	A	A	A	A	A	B	A	B	B	B	A
chr1A_183543333	G/C	-	B	B	B	A	B	A	B	B	A	B	B	A	A	B	A	B	A	A	B	B	B	B	B	A	A	B	A	B	B	A	B	A	B	B	B	A	A	A	A	A	A	B	A	B	B	B	A
chr1A_183761378	G/A	-	B	B	B	A	B	A	B	B	A	B	B	A	A	B	A	B	A	A	B	B	B	B	B	A	A	B	A	B	B	A	B	A	B	B	B	A	A	A	A	A	A	B	A	B	B	B	A
chr1A_183818322	C/T	-	B	B	B	A	B	A	B	B	A	B	B	A	A	B	A	B	A	A	B	B	B	B	B	A	A	B	A	B	B	A	B	A	B	B	B	A	A	A	A	A	A	B	A	B	B	B	A
chr1A_183824041	A/G	-	B	B	B	A	B	A	B	B	A	B	B	A	A	B	A	B	A	A	B	B	B	B	B	A	A	B	A	B	B	A	B	A	B	B	B	A	A	A	A	A	A	B	A	B	B	B	A
chr1A_183914790	C/T	-	B	B	B	A	B	A	B	B	A	B	B	A	A	B	A	B	A	A	B	B	B	B	B	A	A	B	A	B	B	A	B	A	B	B	B	A	A	A	A	A	A	B	A	B	B	B	A
chr1A_183914817	C/A	-	B	B	B	A	B	A	B	B	A	B	B	A	A	B	A	B	A	A	B	B	B	B	B	A	A	B	A	B	B	A	B	A	B	B	B	A	A	A	A	A	A	B	A	B	B	B	A
chr1A_183937435	G/A	-	B	B	B	A	B	A	B	B	A	B	B	A	A	B	A	B	A	A	B	B	B	B	B	A	A	B	A	B	B	A	B	A	B	B	B	A	A	A	A	A	A	B	A	B	B	B	A
chr1A_183937483	T/C	-	B	B	B	A	B	A	B	B	A	B	B	A	A	B	A	B	A	A	B	B	B	B	B	A	A	B	A	B	B	A	B	A	B	B	B	A	A	A	A	A	A	B	A	B	B	B	A
chr1A_184114002	C/T	-	B	B	B	A	B	A	B	B	A	B	B	A	A	B	A	B	A	A	B	B	B	B	B	A	A	B	A	B	B	A	B	A	B	B	B	A	A	A	A	A	A	B	A	B	B	B	A
chr1A_184131188	C/G	-	B	B	B	A	B	A	B	B	A	B	B	A	A	B	A	B	A	A	B	B	B	B	B	A	A	B	A	B	B	A	B	A	B	B	B	A	A	A	A	A	A	B	A	B	B	B	A
chr1A_184144756	T/C	-	B	B	B	A	B	A	B	B	A	B	B	A	A	B	A	B	A	A	B	B	B	B	B	A	A	B	A	B	B	A	B	A	B	B	B	A	A	A	A	A	A	B	A	B	B	B	A
chr1A_184155185	G/A	-	B	B	B	A	B	A	B	B	A	B	B	A	A	B	A	B	A	A	B	B	B	B	B	A	A	B	A	B	B	A	B	A	B	B	B	A	A	A	A	A	A	B	A	B	B	B	A
chr1A_184304977	T/C	-	B	B	B	A	B	A	B	B	A	B	B	A	A	B	A	B	A	A	B	B	B	B	B	A	A	B	A	B	B	A	B	A	B	B	B	A	A	A	A	A	A	B	A	B	B	B	A
chr1A_184310378	A/G	-	B	B	B	A	B	A	B	B	A	B	B	A	A	B	A	B	A	A	B	B	B	B	B	A	A	B	A	B	B	A	B	A	B	B	B	A	A	A	A	A	A	B	A	B	B	B	A
chr1A_184322440	C/G	-	B	B	B	A	B	A	B	B	A	B	B	A	A	B	A	B	A	A	B	B	B	B	B	A	A	B	A	B	B	A	B	A	B	B	B	A	A	A	A	A	A	B	A	B	B	B	A
chr1A_184322553	T/G	-	B	B	B	A	B	A	B	B	A	B	B	A	A	B	A	B	A	A	B	B	B	B	B	A	A	B	A	B	B	A	B	A	B	B	B	A	A	A	A	A	A	B	A	B	B	B	A
chr1A_184343515	T/C	-	B	B	B	A	B	A	B	B	A	B	B	A	A	B	A	B	A	A	B	B	B	B	B	A	A	B	A	B	B	A	B	A	B	B	B	A	A	A	A	A	A	B	A	B	B	B	A
chr1A_184343524	C/T	-	B	B	B	A	B	A	B	B	A	B	B	A	A	B	A	B	A	A	B	B	B	B	B	A	A	B	A	B	B	A	B	A	B	B	B	A	A	A	A	A	A	B	A	B	B	B	A
chr1A_184392789	T/C	-	B	B	B	A	B	A	B	B	A	B	B	A	A	B	A	B	A	A	B	B	B	B	B	A	A	B	A	B	B	A	B	A	B	B	B	A	A	A	A	A	A	B	A	B	B	B	A
chr1A_184396602	T/G	-	B	B	B	A	B	A	B	B	A	B	B	A	A	B	A	B	A	A	B	B	B	B	B	A	A	B	A	B	B	A	B	A	B	B	B	A	A	A	A	A	A	B	A	B	B	B	A
chr1A_184403250	A/G	-	B	B	B	A	B	A	B	B	A	B	B	A	A	B	A	B	A	A	B	B	B	B	B	A	A	B	A	B	B	A	B	A	B	B	B	A	A	A	A	A	A	B	A	B	B	B	A
chr1A_184664192	G/A	-	B	B	B	A	B	A	B	B	A	B	B	A	A	B	A	B	A	A	B	B	B	B	B	A	A	B	A	B	B	A	B	A	B	B	B	A	A	A	A	A	A	B	A	B	B	B	A
chr1A_184761285	C/T	-	B	B	B	A	B	A	B	B	A	B	B	A	A	B	A	B	A	A	B	B	B	B	B	A	A	B	A	B	B	A	B	A	B	B	B	A	A	A	A	A	A	B	A	B	B	B	A
chr1A_184786688	A/C	-	B	B	B	A	B	A	B	B	A	B	B	A	A	B	A	B	A	A	B	B	B	B	B	A	A	B	A	B	B	A	B	A	B	B	B	A	A	A	A	A	A	B	A	B	B	B	A
chr1A_184794179	A/G	-	B	B	B	A	B	A	B	B	A	B	B	A	A	B	A	B	A	A	B	B	B	B	B	A	A	B	A	B	B	A	B	A	B	B	B	A	A	A	A	A	A	B	A	B	B	B	A
chr1A_184794212	G/A	-	B	B	B	A	B	A	B	B	A	B	B	A	A	B	A	B	A	A	B	B	B	B	B	A	A	B	A	B	B	A	B	A	B	B	B	A	A	A	A	A	A	B	A	B	B	B	A
chr1A_184811628	C/T	-	B	B	B	A	B	A	B	B	A	B	B	A	A	B	A	B	A	A	B	B	B	B	B	A	A	B	A	B	B	A	B	A	B	B	B	A	A	A	A	A	A	B	A	B	B	B	A
chr1A_184828142	G/A	-	B	B	B	A	B	A	B	B	A	B	B	A	A	B	A	B	A	A	B	B	B	B	B	A	A	B	A	B	B	A	B	A	B	B	B	A	A	A	A	A	A	B	A	B	B	B	A
chr1A_184828151	C/A	-	B	B	B	A	B	A	B	B	A	B	B	A	A	B	A	B	A	A	B	B	B	B	B	A	A	B	A	B	B	A	B	A	B	B	B	A	A	A	A	A	A	B	A	B	B	B	A
chr1A_184969118	G/C	-	B	B	B	A	B	A	B	B	A	B	B	A	A	B	A	B	A	A	B	B	B	B	B	A	A	B	A	B	B	A	B	A	B	B	B	A	A	A	A	A	A	B	A	B	B	B	A
chr1A_184971838	C/T	-	B	B	B	A	B	A	B	B	A	B	B	A	A	B	A	B	A	A	B	B	B	B	B	A	A	B	A	B	B	A	B	A	B	B	B	A	A	A	A	A	A	B	A	B	B	B	A
chr1A_184980299	C/T	-	B	B	B	A	B	A	B	B	A	B	B	A	A	B	A	B	A	A	B	B	B	B	B	A	A	B	A	B	B	A	B	A	B	B	B	A	A	A	A	A	A	B	A	B	B	B	A
chr1A_184980348	G/A	-	B	B	B	A	B	A	B	B	A	B	B	A	A	B	A	B	A	A	B	B	B	B	B	A	A	B	A	B	B	A	B	A	B	B	B	A	A	A	A	A	A	B	A	B	B	B	A
chr1A_185065345	T/G	-	B	B	B	A	B	A	B	B	A	B	B	A	A	B	A	B	A	A	B	B	B	B	B	A	A	B	A	B	B	A	B	A	B	B	B	A	A	A	A	A	A	B	A	B	B	B	A
chr1A_185072391	A/G	-	B	B	B	A	B	A	B	B	A	B	B	A	A	B	A	B	A	A	B	B	B	B	B	A	A	B	A	B	B	A	B	A	B	B	B	A	A	A	A	A	A	B	A	B	B	B	A
chr1A_185072398	A/C	-	B	B	B	A	B	A	B	B	A	B	B	A	A	B	A	B	A	A	B	B	B	B	B	A	A	B	A	B	B	A	B	A	B	B	B	A	A	A	A	A	A	B	A	B	B	B	A
chr1A_185078670	C/T	-	B	B	B	A	B	A	B	B	A	B	B	A	A	B	A	B	A	A	B	B	B	B	B	A	A	B	A	B	B	A	B	A	B	B	B	A	A	A	A	A	A	B	A	B	B	B	A
chr1A_185145458	T/G	-	B	B	B	A	B	A	B	B	A	B	B	A	A	B	A	B	A	A	B	B	B	B	B	A	A	B	A	B	B	A	B	A	B	B	B	A	A	A	A	A	A	B	A	B	B	B	A
chr1A_185328184	G/C	-	B	B	B	A	B	A	B	B	A	B	B	A	A	B	A	B	A	A	B	B	B	B	B	A	A	B	A	B	B	A	B	A	B	B	B	A	A	A	A	A	A	B	A	B	B	B	A
chr1A_185328191	C/G	-	B	B	B	A	B	A	B	B	A	B	B	A	A	B	A	B	A	A	B	B	B	B	B	A	A	B	A	B	B	A	B	A	B	B	B	A	A	A	A	A	A	B	A	B	B	B	A
chr1A_185344425	G/A	-	B	B	B	A	B	A	B	B	A	B	B	A	A	B	A	B	A	A	B	B	B	B	B	A	A	B	A	B	B	A	B	A	B	B	B	A	A	A	A	A	A	B	A	B	B	B	A
chr1A_185370042	G/A	-	B	B	B	A	B	A	B	B	A	B	B	A	A	B	A	B	A	A	B	B	B	B	B	A	A	B	A	B	B	A	B	A	B	B	B	A	A	A	A	A	A	B	A	B	B	B	A
chr1A_185370077	C/T	-	B	B	B	A	B	A	B	B	A	B	B	A	A	B	A	B	A	A	B	B	B	B	B	A	A	B	A	B	B	A	B	A	B	B	B	A	A	A	A	A	A	B	A	B	B	B	A
chr1A_185867846	A/G	-	B	B	B	A	B	A	B	B	A	B	B	A	A	B	A	B	A	A	B	B	B	B	B	A	A	B	A	B	B	A	B	A	B	B	B	A	A	A	A	A	A	B	A	B	B	B	A
chr1A_185958362	G/C	-	B	B	B	A	B	A	B	B	A	B	B	A	A	B	A	B	A	A	B	B	B	B	B	A	A	B	A	B	B	A	B	A	B	B	B	A	A	A	A	A	A	B	A	B	B	B	A
chr1A_185958641	A/C	-	B	B	B	A	B	A	B	B	A	B	B	A	A	B	A	B	A	A	B	B	B	B	B	A	A	B	A	B	B	A	B	A	B	B	B	A	A	A	A	A	A	B	A	B	B	B	A
chr1A_185989355	T/C	-	B	B	B	A	B	A	B	B	A	B	B	A	A	B	A	B	A	A	B	B	B	B	B	A	A	B	A	B	B	A	B	A	B	B	B	A	A	A	A	A	A	B	A	B	B	B	A
chr1A_186119787	C/T	-	B	B	B	A	B	A	B	B	A	B	B	A	A	B	A	B	A	A	B	B	B	B	B	A	A	B	A	B	B	A	B	A	B	B	B	A	A	A	A	A	A	B	A	B	B	B	A
chr1A_186119790	C/T	-	B	B	B	A	B	A	B	B	A	B	B	A	A	B	A	B	A	A	B	B	B	B	B	A	A	B	A	B	B	A	B	A	B	B	B	A	A	A	A	A	A	B	A	B	B	B	A
chr1A_186163308	A/G	-	B	B	B	A	B	A	B	B	A	B	B	A	A	B	A	B	A	A	-	B	B	B	B	A	A	B	A	B	B	A	B	A	B	B	B	A	A	A	A	A	A	B	A	B	B	B	-
chr1A_186184331	G/A	-	B	B	B	A	B	A	B	B	A	B	B	A	A	B	A	B	A	A	-	B	B	B	B	A	A	B	A	B	B	A	B	A	B	-	B	A	A	A	A	A	A	B	A	B	B	B	-
chr1A_186505263	C/A	-	B	B	B	A	B	A	B	B	A	B	B	A	A	B	A	B	A	A	-	-	B	B	B	A	A	B	A	B	B	A	B	A	B	-	B	A	A	A	A	A	A	-	A	B	B	B	-
chr1A_186721211	A/C	-	B	B	B	A	B	A	B	B	A	B	B	A	A	B	A	B	A	A	-	-	B	B	B	A	A	B	A	B	B	A	B	A	B	-	B	A	A	A	A	A	A	-	A	B	B	B	-
chr1A_186727340	T/C	-	B	B	B	A	B	A	B	B	A	B	B	A	A	B	A	B	A	A	-	-	B	B	B	A	A	B	A	B	B	A	B	A	B	-	B	A	A	A	A	A	A	-	A	B	B	B	-
chr1A_186750266	T/G	-	B	B	B	A	B	A	B	B	A	B	B	A	A	B	A	B	A	A	-	-	B	B	B	A	A	B	A	B	B	A	B	A	B	-	B	A	A	A	A	A	A	-	A	B	B	B	-
chr1A_187160968	G/T	-	B	B	B	A	B	A	B	B	A	B	B	A	A	B	A	B	A	A	-	-	B	B	B	A	A	B	A	B	B	A	B	A	B	-	B	A	A	A	A	A	A	-	A	B	B	B	-
chr1A_187179172	G/C	-	B	B	B	A	B	A	B	B	A	B	B	A	A	B	A	B	A	A	-	-	B	B	B	A	A	B	A	B	B	A	B	A	B	-	B	A	A	A	A	A	A	-	A	B	B	B	A
chr1A_187428477	C/T	-	B	B	B	A	B	A	B	B	A	B	B	A	A	B	A	B	A	A	B	-	B	B	B	A	A	B	A	B	B	A	B	A	B	-	B	A	A	A	A	A	A	-	A	B	B	B	A
chr1A_187454565	C/T	-	B	B	B	A	B	A	B	B	A	B	B	A	A	B	A	B	A	A	B	B	B	B	B	A	A	B	A	B	B	A	B	A	B	B	B	A	A	A	A	A	A	B	A	B	B	B	A
chr1A_187524554	C/A	-	B	B	B	A	B	A	B	B	A	B	B	A	A	B	A	B	A	A	B	B	B	B	B	A	A	B	A	B	B	A	B	A	B	B	B	A	A	A	A	A	A	B	A	B	B	B	A
chr1A_187524555	C/A	-	B	B	B	A	B	A	B	B	A	B	B	A	A	B	A	B	A	A	B	B	B	B	B	A	A	B	A	B	B	A	B	A	B	B	B	A	A	A	A	A	A	B	A	B	B	B	A
chr1A_187524587	C/T	-	B	B	B	A	B	A	B	B	A	B	B	A	A	B	A	B	A	A	B	B	B	B	B	A	A	B	A	B	B	A	B	A	B	B	B	A	A	A	A	A	A	B	A	B	B	B	A
chr1A_187525210	T/C	-	B	B	B	A	B	A	B	B	A	B	B	A	A	B	A	B	A	A	B	B	B	B	B	A	A	B	A	B	B	A	B	A	B	B	B	A	A	A	A	A	A	B	A	B	B	B	A
chr1A_187525241	G/A	-	B	B	B	A	B	A	B	B	A	B	B	A	A	B	A	B	A	A	B	B	B	B	B	A	A	B	A	B	B	A	B	A	B	B	B	A	A	A	A	A	A	B	A	B	B	B	A
chr1A_187525342	T/C	-	B	B	B	A	B	A	B	B	A	B	B	A	A	B	A	B	A	A	B	B	B	B	B	A	A	B	A	B	B	A	B	A	B	B	B	A	A	A	A	A	A	B	A	B	B	B	A
chr1A_187561823	G/A	-	B	B	B	A	B	A	B	B	A	B	B	A	A	B	A	B	A	A	B	B	B	B	B	A	A	B	A	B	B	A	B	A	B	B	B	A	A	A	A	A	A	B	A	B	B	B	A
chr1A_187987663	T/C	-	B	B	B	A	B	A	B	B	A	B	B	A	A	B	A	B	A	A	B	B	B	B	B	A	A	B	A	B	B	A	B	A	B	B	B	A	A	A	A	A	A	B	A	B	B	B	A
chr1A_187987734	A/G	-	B	B	B	A	B	A	B	B	A	B	B	A	A	B	A	B	A	A	B	B	B	B	B	A	A	B	A	B	B	A	B	A	B	B	B	A	A	A	A	A	A	B	A	B	B	B	A
chr1A_187987785	T/C	A	B	B	B	A	B	A	B	B	A	B	B	A	A	B	A	B	A	A	B	B	B	B	B	A	A	B	A	B	B	A	B	A	B	B	B	A	A	A	A	A	A	B	A	B	B	B	A
chr1A_188195760	G/A	A	B	B	B	A	B	A	B	B	A	B	B	A	A	B	A	B	A	A	B	B	B	B	B	A	A	B	A	B	B	A	B	A	B	B	B	A	A	A	A	A	A	B	A	B	B	B	A
chr1A_188582705	T/C	A	B	B	B	A	B	A	B	B	A	B	B	A	A	B	A	B	A	A	B	B	B	B	B	A	A	B	A	B	B	A	B	A	B	B	B	A	A	A	A	A	A	B	A	B	B	B	A
chr1A_188582706	A/G	A	B	B	B	A	B	A	B	B	A	B	B	A	A	B	A	B	A	A	B	B	B	B	B	A	A	B	A	B	B	A	B	A	B	B	B	A	A	A	A	A	A	B	A	B	B	B	A
chr1A_188582709	G/C	A	B	B	B	A	B	A	B	B	A	B	B	A	A	B	A	B	A	A	B	B	B	B	B	A	A	B	A	B	B	A	B	A	B	B	B	A	A	A	A	A	A	B	A	B	B	B	A
chr1A_188582725	C/T	A	B	B	B	A	B	A	B	B	A	B	B	A	A	B	A	B	A	A	B	B	B	B	B	A	A	B	A	B	B	A	B	A	B	B	B	A	A	A	A	A	A	B	A	B	B	B	A
chr1A_188904097	G/A	A	B	B	B	A	B	A	B	B	A	B	B	A	A	B	A	B	A	A	B	B	B	B	B	A	A	B	A	B	B	A	B	A	B	B	B	A	A	A	A	A	A	B	A	B	B	B	A
chr1A_188905530	G/T	A	B	B	B	A	B	A	B	B	A	B	B	A	A	B	A	B	A	A	B	B	B	B	B	A	A	B	A	B	B	A	B	A	B	B	B	A	A	A	A	A	A	B	A	B	B	B	A
chr1A_188960172	A/G	A	B	B	B	A	B	A	B	B	A	B	B	A	A	B	A	B	A	A	B	B	B	B	B	A	A	B	A	B	B	A	B	A	B	B	B	A	A	A	A	A	A	B	A	B	B	B	A
chr1A_189002384	T/C	A	B	B	B	A	B	A	B	B	A	B	B	A	A	B	A	B	A	A	B	B	B	B	B	A	A	B	A	B	B	A	B	A	B	B	B	A	A	A	A	A	A	B	A	B	B	B	A
chr1A_189181108	C/T	A	B	B	B	A	B	A	B	B	A	B	B	A	A	B	A	B	A	A	B	B	B	B	B	A	A	B	A	B	B	A	B	A	B	B	B	A	A	A	A	A	A	B	A	B	B	B	A
chr1A_189242209	G/C	A	B	B	B	A	B	A	B	B	A	B	B	A	A	B	A	B	A	A	B	B	B	B	B	A	A	B	A	B	B	A	B	A	B	B	B	A	A	A	A	A	A	B	A	B	B	B	A
chr1A_189256681	T/A	A	B	B	B	A	B	A	B	B	A	B	B	A	A	B	A	B	A	A	B	B	B	B	B	A	A	B	A	B	B	A	B	A	B	B	B	A	A	A	A	A	A	B	A	B	B	B	A
chr1A_189321167	T/C	A	B	B	B	A	B	A	B	B	A	B	B	A	A	B	A	B	A	A	B	B	B	B	B	A	A	B	A	B	B	A	B	A	B	B	B	A	A	A	A	A	A	B	A	B	B	B	A
chr1A_189417499	C/T	A	B	B	B	A	B	A	B	B	A	B	B	A	A	B	A	B	A	A	B	B	B	B	B	A	A	B	A	B	B	A	B	A	B	B	B	A	A	A	A	A	A	B	A	B	B	B	A
chr1A_189566121	C/A	A	B	B	B	A	B	A	B	B	A	B	B	A	A	B	A	B	A	A	B	B	B	B	B	A	A	B	A	B	B	A	B	A	B	B	B	A	A	A	A	A	A	B	A	B	B	B	A
chr1A_189596935	A/G	A	B	B	B	A	B	A	B	B	A	B	B	A	A	B	A	B	A	A	B	B	B	B	B	A	A	B	A	B	B	A	B	A	B	B	B	A	A	A	A	A	A	B	A	B	B	B	A
chr1A_189642070	G/A	A	B	B	B	A	B	A	B	B	A	B	B	A	A	B	A	B	A	A	B	B	B	B	B	A	A	B	A	B	B	A	B	A	B	B	B	A	A	A	A	A	A	B	A	B	B	B	A
chr1A_189835346	A/G	A	B	B	B	A	B	A	B	B	A	B	B	A	A	B	A	B	A	A	B	B	B	B	B	A	A	B	A	B	B	A	B	A	B	B	B	A	A	A	A	A	A	B	A	B	B	B	A
chr1A_189835347	G/A	A	B	B	B	A	B	A	B	B	A	B	B	A	A	B	A	B	A	A	B	B	B	B	B	A	A	B	A	B	B	A	B	A	B	B	B	A	A	A	A	A	A	B	A	B	B	B	A
chr1A_189850904	C/T	A	B	B	B	A	B	A	B	B	A	B	B	A	A	B	A	B	A	A	B	B	B	B	B	A	A	B	A	B	B	A	B	A	B	B	B	A	A	A	A	A	A	B	A	B	B	B	A
chr1A_189883001	T/C	A	B	B	B	A	B	A	B	B	A	B	B	A	A	B	A	B	A	A	B	B	B	B	B	A	A	B	A	B	B	A	B	A	B	B	B	A	A	A	A	A	A	B	A	B	B	B	A
chr1A_189927678	T/C	A	B	B	B	A	B	A	B	B	A	B	B	A	A	B	A	B	A	A	B	B	B	B	B	A	A	B	A	B	B	A	B	A	B	B	B	A	A	A	A	A	A	B	A	B	B	B	A
chr1A_189927682	C/T	A	B	B	B	A	B	A	B	B	A	B	B	A	A	B	A	B	A	A	B	B	B	B	B	A	A	B	A	B	B	A	B	A	B	B	B	A	A	A	A	A	A	B	A	B	B	B	A
chr1A_190419574	T/C	A	B	B	B	A	B	A	B	B	A	B	B	A	A	B	A	B	A	A	B	B	B	B	B	A	A	B	A	B	B	A	B	A	B	B	B	A	A	A	A	A	A	B	A	B	B	B	A
chr1A_190466782	A/G	A	B	B	B	A	B	A	B	B	A	B	B	A	A	B	A	B	A	A	B	B	B	B	B	A	A	B	A	B	B	A	B	A	B	B	B	A	A	A	A	A	A	B	A	B	B	B	A
chr1A_190484141	G/A	A	B	B	B	A	B	A	B	B	A	B	B	A	A	B	A	B	A	A	B	B	B	B	B	A	A	B	A	B	B	A	B	A	B	B	B	A	A	A	A	A	A	B	A	B	B	B	A
chr1A_190745624	A/G	A	B	B	B	A	B	A	B	B	A	B	B	A	A	B	A	B	A	A	B	B	B	B	B	A	A	B	A	B	B	A	B	A	B	B	B	A	A	A	A	A	A	B	A	B	B	B	A
chr1A_190745637	G/A	A	B	B	B	A	B	A	B	B	A	B	B	A	A	B	A	B	A	A	B	B	B	B	B	A	A	B	A	B	B	A	B	A	B	B	B	A	A	A	A	A	A	B	A	B	B	B	A
chr1A_190765304	G/A	A	B	B	B	A	B	A	B	B	A	B	B	A	A	B	A	B	A	A	B	B	B	B	B	A	A	B	A	B	B	A	B	A	B	B	B	A	A	A	A	A	A	B	A	B	B	B	A
chr1A_190816385	T/G	A	B	B	B	A	B	A	B	B	A	B	B	A	A	B	A	B	A	A	B	B	B	B	B	A	A	B	A	B	B	A	B	A	B	B	B	A	A	A	A	A	A	B	A	B	B	B	A
chr1A_190833628	C/T	A	B	B	B	A	B	A	B	B	A	B	B	A	A	B	A	B	A	A	B	B	B	B	B	A	A	B	A	B	B	A	B	A	B	B	B	A	A	A	A	A	A	B	A	B	B	B	A
chr1A_190833629	A/G	A	B	B	B	A	B	A	B	B	A	B	B	A	A	B	A	B	A	A	B	B	B	B	B	A	A	B	A	B	B	A	B	A	B	B	B	A	A	A	A	A	A	B	A	B	B	B	A
chr1A_190849780	G/C	A	B	B	B	A	B	A	B	B	A	B	B	A	A	B	A	B	A	A	B	B	B	B	B	A	A	B	A	B	B	A	B	A	B	B	B	A	A	A	A	A	A	B	A	B	B	B	A
chr1A_190977269	A/G	A	B	B	B	A	B	A	B	B	A	B	B	A	A	B	A	B	A	A	B	B	B	B	B	A	A	B	A	B	B	A	B	A	B	B	B	A	A	A	A	A	A	B	A	B	B	B	A
chr1A_190980250	A/G	A	B	B	B	A	B	A	B	B	A	B	B	A	A	B	A	B	A	A	B	B	B	B	B	A	A	B	A	B	B	A	B	A	B	B	B	A	A	A	A	A	A	B	A	B	B	B	A
chr1A_190980337	A/G	A	B	B	B	A	B	A	B	B	A	B	B	A	A	B	A	B	A	A	B	B	B	B	B	A	A	B	A	B	B	A	B	A	B	B	B	A	A	A	A	A	A	B	A	B	B	B	A
chr1A_191238181	A/C	A	B	B	B	A	B	A	B	B	A	B	B	A	A	B	A	B	A	A	B	B	B	B	B	A	A	B	A	B	B	A	B	A	B	B	B	A	A	A	A	A	A	B	A	B	B	B	A
chr1A_191238183	C/T	A	B	B	B	A	B	A	B	B	A	B	B	A	A	B	A	B	A	A	B	B	B	B	B	A	A	B	A	B	B	A	B	A	B	B	B	A	A	A	A	A	A	B	A	B	B	B	A
chr1A_191256818	A/T	A	B	B	B	A	B	A	B	B	A	B	B	A	A	B	A	B	A	A	B	B	B	B	B	A	A	B	A	B	B	A	B	A	B	B	B	A	A	A	A	A	A	B	A	B	B	B	A
chr1A_191287586	G/A	A	B	B	B	A	B	A	B	B	A	B	B	A	A	B	A	B	A	A	B	B	B	B	B	A	A	B	A	B	B	A	B	A	B	B	B	A	A	A	A	A	A	B	A	B	B	B	A
chr1A_191345980	C/T	A	B	B	B	A	B	A	B	B	A	B	B	A	A	B	A	B	A	A	B	B	B	B	B	A	A	B	A	B	B	A	B	A	B	B	B	A	A	A	A	A	A	B	A	B	B	B	A
chr1A_191503860	G/C	A	B	B	B	A	B	A	B	B	A	B	B	A	A	B	A	B	A	A	B	B	B	B	B	A	A	B	A	B	B	A	B	A	B	B	B	A	A	A	A	A	A	B	A	B	B	B	A
chr1A_191715284	G/A	A	B	B	B	A	B	A	B	B	A	B	B	A	A	B	A	B	A	A	B	B	B	B	B	A	A	B	A	B	B	A	B	A	B	B	B	A	A	A	A	A	A	B	A	B	B	B	A
chr1A_191915278	C/T	A	B	B	B	A	B	A	B	B	A	B	B	A	A	B	A	B	A	A	B	B	B	B	B	A	A	B	A	B	B	A	B	A	B	B	B	A	A	A	A	A	A	B	A	B	B	B	A
chr1A_192207041	A/G	A	B	B	B	A	B	A	B	B	A	B	B	A	A	B	A	B	A	A	B	B	B	B	B	A	A	B	A	B	B	A	B	A	B	B	B	A	A	A	A	A	A	B	A	B	B	B	A
chr1A_192287990	G/T	A	B	B	B	A	B	A	B	B	A	B	B	A	A	B	A	B	A	A	B	B	B	B	B	A	A	B	A	B	B	A	B	A	B	B	B	A	A	A	A	A	A	B	A	B	B	B	A
chr1A_192310996	C/T	A	B	B	B	A	B	A	B	B	A	B	B	A	A	B	A	B	A	A	B	B	B	B	B	A	A	B	A	B	B	A	B	A	B	B	B	A	A	A	A	A	A	B	A	B	B	B	A
chr1A_192311038	A/C	A	B	B	B	A	B	A	B	B	A	B	B	A	A	B	A	B	A	A	B	B	B	B	B	A	A	B	A	B	B	A	B	A	B	B	B	A	A	A	A	A	A	B	A	B	B	B	A
chr1A_192399946	C/A	A	B	B	B	A	B	A	B	B	A	B	B	A	A	B	A	B	A	A	B	B	B	B	B	A	A	B	A	B	B	A	B	A	B	B	B	A	A	A	A	A	A	B	A	B	B	B	A
chr1A_192419477	A/G	A	B	B	B	A	B	A	B	B	A	B	B	A	A	B	A	B	A	A	B	B	B	B	B	A	A	B	A	B	B	A	B	A	B	B	B	A	A	A	A	A	A	B	A	B	B	B	A
chr1A_192419606	C/T	A	B	B	B	A	B	A	B	B	A	B	B	A	A	B	A	B	A	A	B	B	B	B	B	A	A	B	A	B	B	A	B	A	B	B	B	A	A	A	A	A	A	B	A	B	B	B	A
chr1A_192459846	C/T	A	B	B	B	A	B	A	B	B	A	B	B	A	A	B	A	B	A	A	B	B	B	B	B	A	A	B	A	B	B	A	B	A	B	B	B	A	A	A	A	A	A	B	A	B	B	B	A
chr1A_192459885	T/A	A	B	B	B	A	B	A	B	B	A	B	B	A	A	B	A	B	A	A	B	B	B	B	B	A	A	B	A	B	B	A	B	A	B	B	B	A	A	A	A	A	A	B	A	B	B	B	A
chr1A_192459892	C/T	A	B	B	B	A	B	A	B	B	A	B	B	A	A	B	A	B	A	A	B	B	B	B	B	A	A	B	A	B	B	A	B	A	B	B	B	A	A	A	A	A	A	B	A	B	B	B	A
chr1A_192491008	C/T	A	B	B	B	A	B	A	B	B	A	B	B	A	A	B	A	B	A	A	B	B	B	B	B	A	A	B	A	B	B	A	B	A	B	B	B	A	A	A	A	A	A	B	A	B	B	B	A
chr1A_192491016	T/C	A	B	B	B	A	B	A	B	B	A	B	B	A	A	B	A	B	A	A	B	B	B	B	B	A	A	B	A	B	B	A	B	A	B	B	B	A	A	A	A	A	A	B	A	B	B	B	A
chr1A_192491023	C/T	A	B	B	B	A	B	A	B	B	A	B	B	A	A	B	A	B	A	A	B	B	B	B	B	A	A	B	A	B	B	A	B	A	B	B	B	A	A	A	A	A	A	B	A	B	B	B	A
chr1A_192491024	T/C	A	B	B	B	A	B	A	B	B	A	B	B	A	A	B	A	B	A	A	B	B	B	B	B	A	A	B	A	B	B	A	B	A	B	B	B	A	A	A	A	A	A	B	A	B	B	B	A
chr1A_192583479	T/C	A	B	B	B	A	B	A	B	B	A	B	B	A	A	B	A	B	A	A	B	B	B	B	B	A	A	B	A	B	B	A	B	A	B	B	B	A	A	A	A	A	A	B	A	B	B	B	A
chr1A_192603028	C/T	A	B	B	B	A	B	A	B	B	A	B	B	A	A	B	A	B	A	A	B	B	B	B	B	A	A	B	A	B	B	A	B	A	B	B	B	A	A	A	A	A	A	B	A	B	B	B	A
chr1A_192824328	A/C	A	B	B	B	A	B	A	B	B	A	B	B	A	A	B	A	B	A	A	B	B	B	B	B	A	A	B	A	B	B	A	B	A	B	B	B	A	A	A	A	A	A	B	A	B	B	B	A
chr1A_192824344	T/C	A	B	B	B	A	B	A	B	B	A	B	B	A	A	B	A	B	A	A	B	B	B	B	B	A	A	B	A	B	B	A	B	A	B	B	B	A	A	A	A	A	A	B	A	B	B	B	A
chr1A_192862977	C/T	A	B	B	B	A	B	A	B	B	A	B	B	A	A	B	A	B	A	A	B	B	B	B	B	A	A	B	A	B	B	A	B	A	B	B	B	A	A	A	A	A	A	B	A	B	B	B	A
chr1A_192863035	C/T	A	B	B	B	A	B	A	B	B	A	B	B	A	A	B	A	B	A	A	B	B	B	B	B	A	A	B	A	B	B	A	B	A	B	B	B	A	A	A	A	A	A	B	A	B	B	B	A
chr1A_192900791	G/C	A	B	B	B	A	B	A	B	B	A	B	B	A	A	B	A	B	A	A	B	B	B	B	B	A	A	B	A	B	B	A	B	A	B	B	B	A	A	A	A	A	A	B	A	B	B	B	A
chr1A_192904068	T/A	A	B	B	B	A	B	A	B	B	A	B	B	A	A	B	A	B	A	A	B	B	B	B	B	A	A	B	A	B	B	A	B	A	B	B	B	A	A	A	A	A	A	B	A	B	B	B	A
chr1A_192985325	C/T	A	B	B	B	A	B	A	B	B	A	B	B	A	A	B	A	B	A	A	B	B	B	B	B	A	A	B	A	B	B	A	B	A	B	B	B	A	A	A	A	A	A	B	A	B	B	B	A
chr1A_192985356	G/C	A	B	B	B	A	B	A	B	B	A	B	B	A	A	B	A	B	A	A	B	B	B	B	B	A	A	B	A	B	B	A	B	A	B	B	B	A	A	A	A	A	A	B	A	B	B	B	A
chr1A_192995436	C/A	A	B	B	B	A	B	A	B	B	A	B	B	A	A	B	A	B	A	A	B	B	B	B	B	A	A	B	A	B	B	A	B	A	B	B	B	A	A	A	A	A	A	B	A	B	B	B	A
chr1A_193041205	C/A	A	B	B	B	A	B	A	B	B	A	B	B	A	A	B	A	B	A	A	B	B	B	B	B	A	A	B	A	B	B	A	B	A	B	B	B	A	A	A	A	A	A	B	A	B	B	B	A
chr1A_193160820	G/A	A	B	B	B	A	B	A	B	B	A	B	B	A	A	B	A	B	A	A	B	B	B	B	B	A	A	B	A	B	B	A	B	A	B	B	B	A	A	A	A	A	A	B	A	B	B	B	A
chr1A_193160831	G/A	A	B	B	B	A	B	A	B	B	A	B	B	A	A	B	A	B	A	A	B	B	B	B	B	A	A	B	A	B	B	A	B	A	B	B	B	A	A	A	A	A	A	B	A	B	B	B	A
chr1A_193318586	G/A	A	B	B	B	A	B	A	B	B	A	B	B	A	A	B	A	B	A	A	B	B	B	B	B	A	A	B	A	B	B	A	B	A	B	B	B	A	A	A	A	A	A	B	A	B	B	B	A
chr1A_193547403	A/G	A	B	B	B	A	B	A	B	B	A	B	B	A	A	B	A	B	A	A	B	B	B	B	B	A	A	B	A	B	B	A	B	A	B	B	B	A	A	A	A	A	A	B	A	B	B	B	A
chr1A_193727698	T/G	A	B	B	B	A	B	A	B	B	A	B	B	A	A	B	A	B	A	A	B	B	B	B	B	A	A	B	A	B	B	A	B	A	B	B	B	A	A	A	A	A	A	B	A	B	B	B	A
chr1A_193727711	C/T	A	B	B	B	A	B	A	B	B	A	B	B	A	A	B	A	B	A	A	B	B	B	B	B	A	A	B	A	B	B	A	B	A	B	B	B	A	A	A	A	A	A	B	A	B	B	B	A
chr1A_193795264	C/G	A	B	B	B	A	B	A	B	B	A	B	B	A	A	B	A	B	A	A	B	B	B	B	B	A	A	B	A	B	B	A	B	A	B	B	B	A	A	A	A	A	A	B	A	B	B	B	A
chr1A_193883805	C/T	A	B	B	B	A	B	A	B	B	A	B	B	A	A	B	A	B	A	A	B	B	B	B	B	A	A	B	A	B	B	A	B	A	B	B	B	A	A	A	A	A	A	B	A	B	B	B	A
chr1A_193924286	G/A	A	B	B	B	A	B	A	B	B	A	B	B	A	A	B	A	B	A	A	B	B	B	B	B	A	A	B	A	B	B	A	B	A	B	B	B	A	A	A	A	A	A	B	A	B	B	B	A
chr1A_193928389	C/T	A	B	B	B	A	B	A	B	B	A	B	B	A	A	B	A	B	A	A	B	B	B	B	B	A	A	B	A	B	B	A	B	A	B	B	B	A	A	A	A	A	A	B	A	B	B	B	A
chr1A_193999685	G/A	A	B	B	B	A	B	A	B	B	A	B	B	A	A	B	A	B	A	A	B	B	B	B	B	A	A	B	A	B	B	A	B	A	B	B	B	A	A	A	A	A	A	B	A	B	B	B	A
chr1A_193999691	G/A	A	B	B	B	A	B	A	B	B	A	B	B	A	A	B	A	B	A	A	B	B	B	B	B	A	A	B	A	B	B	A	B	A	B	B	B	A	A	A	A	A	A	B	A	B	B	B	A
chr1A_194067736	C/T	A	B	B	B	A	B	A	B	B	A	B	B	A	A	B	A	B	A	A	B	B	B	B	B	A	A	B	A	B	B	A	B	A	B	B	B	A	A	A	A	A	A	B	A	B	B	B	A
chr1A_194305763	G/A	A	B	B	B	A	B	A	B	B	A	B	B	A	A	B	A	B	A	A	B	B	B	B	B	A	A	B	A	B	B	A	B	A	B	B	B	A	A	A	A	A	A	B	A	B	B	B	A
chr1A_194324756	C/T	A	B	B	B	A	B	A	B	B	A	B	B	A	A	B	A	B	A	A	B	B	B	B	B	A	A	B	A	B	B	A	B	A	B	B	B	A	A	A	A	A	A	B	A	B	B	B	A
chr1A_194552105	A/G	A	B	B	B	A	B	A	B	B	A	B	B	A	A	B	A	B	A	A	B	B	B	B	B	A	A	B	A	B	B	A	B	A	B	B	B	A	A	A	A	A	A	B	A	B	B	B	A
chr1A_194678839	C/T	A	B	B	B	A	B	A	B	B	A	B	B	A	A	B	A	B	A	A	B	B	B	B	B	A	A	B	A	B	B	A	B	A	B	B	B	A	A	A	A	A	A	B	A	B	B	B	A
chr1A_194693806	G/A	A	B	B	B	A	B	A	B	B	A	B	B	A	A	B	A	B	A	A	B	B	B	B	B	A	A	B	A	B	B	A	B	A	B	B	B	A	A	A	A	A	A	B	A	B	B	B	A
chr1A_194756064	G/A	A	B	B	B	A	B	A	B	B	A	B	B	A	A	B	A	B	A	A	B	B	B	B	B	A	A	B	A	B	B	A	B	A	B	B	B	A	A	A	A	A	A	B	A	B	B	B	A
chr1A_194968756	T/C	A	B	B	B	A	B	A	B	B	A	B	B	A	A	B	A	B	A	A	B	B	B	B	B	A	A	B	A	B	B	A	B	A	B	B	B	A	A	A	A	A	A	B	A	B	B	B	A
chr1A_195059679	C/G	A	B	B	B	A	B	A	B	B	A	B	B	A	A	B	A	B	A	A	B	B	B	B	B	A	A	B	A	B	B	A	B	A	B	B	B	A	A	A	A	A	A	B	A	B	B	B	A
chr1A_195059697	G/A	A	B	B	B	A	B	A	B	B	A	B	B	A	A	B	A	B	A	A	B	B	B	B	B	A	A	B	A	B	B	A	B	A	B	B	B	A	A	A	A	A	A	B	A	B	B	B	A
chr1A_195142531	A/C	A	B	B	B	A	B	A	B	B	A	B	B	A	A	B	A	B	A	A	B	B	B	B	B	A	A	B	A	B	B	A	B	A	B	B	B	A	A	A	A	A	A	B	A	B	B	B	A
chr1A_195338423	G/T	A	B	B	B	A	B	A	B	B	A	B	B	A	A	B	A	B	A	A	B	B	B	B	B	A	A	B	A	B	B	A	B	A	B	B	B	A	A	A	A	A	A	B	A	B	B	B	A
chr1A_195462955	A/G	A	B	B	B	A	B	A	B	B	A	B	B	A	A	B	A	B	A	A	B	B	B	B	B	A	A	B	A	B	B	A	B	A	B	B	B	A	A	A	A	A	A	B	A	B	B	B	A
chr1A_195462958	A/G	A	B	B	B	A	B	A	B	B	A	B	B	A	A	B	A	B	A	A	B	B	B	B	B	A	A	B	A	B	B	A	B	A	B	B	B	A	A	A	A	A	A	B	A	B	B	B	A
chr1A_195602209	A/T	A	B	B	B	A	B	A	B	B	A	B	B	A	A	B	A	B	A	A	B	B	B	B	B	A	A	B	A	B	B	A	B	A	B	B	B	A	A	A	A	A	A	B	A	B	B	B	A
chr1A_195617432	G/C	A	B	B	B	A	B	A	B	B	A	B	B	A	A	B	A	B	A	A	B	B	B	B	B	A	A	B	A	B	B	A	B	A	B	B	B	A	A	A	A	A	A	B	A	B	B	B	A
chr1A_196187000	A/G	A	B	B	B	A	B	A	B	B	A	B	B	A	A	B	A	B	A	A	B	B	B	B	B	A	A	B	A	B	B	A	B	A	B	B	B	A	A	A	A	A	A	B	A	B	B	B	A
chr1A_196187011	G/A	A	B	B	B	A	B	A	B	B	A	B	B	A	A	B	A	B	A	A	B	B	B	B	B	A	A	B	A	B	B	A	B	A	B	B	B	A	A	A	A	A	A	B	A	B	B	B	A
chr1A_196187030	C/A	A	B	B	B	A	B	A	B	B	A	B	B	A	A	B	A	B	A	A	B	B	B	B	B	A	A	B	A	B	B	A	B	A	B	B	B	A	A	A	A	A	A	B	A	B	B	B	A
chr1A_196308735	C/T	A	B	B	B	A	B	A	B	B	A	B	B	A	A	B	A	B	A	A	B	B	B	B	B	A	A	B	A	B	B	A	B	A	B	B	B	A	A	A	A	A	A	B	A	B	B	B	A
chr1A_196308742	T/C	A	B	B	B	A	B	A	B	B	A	B	B	A	A	B	A	B	A	A	B	B	B	B	B	A	A	B	A	B	B	A	B	A	B	B	B	A	A	A	A	A	A	B	A	B	B	B	A
chr1A_196366894	T/C	A	B	B	B	A	B	A	B	B	A	B	B	A	A	B	A	B	A	A	B	B	B	B	B	A	A	B	A	B	B	A	B	A	B	B	B	A	A	A	A	A	A	B	A	B	B	B	A
[truncated: 84,043 more rows]
[truncated: 44 more columns]
