# Supplementary material for: Dense genotyping-by-sequencing linkage maps of two Synthetic W7984×Opata reference populations provide insights into wheat structural diversity
Source: Sci Rep. 2019 Feb 11;9:1793. doi: 10.1038/s41598-018-38111-3 (PMC6370774; doi:10.1038/s41598-018-38111-3)
Supplement: Supplementary file 7 — Dataset S6 [file 41598_2018_38111_MOESM7_ESM.xlsx]

## Sheet: Dataset_S6
chr1A_1145442	1A	0
chr1A_1238074	1A	0.121066
chr1A_3793383	1A	3.34522
chr1A_3838416	1A	3.34522
chr1A_3878168	1A	3.34522
chr1A_3878203	1A	3.34522
chr1A_3917114	1A	3.34522
chr1A_3917149	1A	3.34522
chr1A_3945889	1A	3.34522
chr1A_3978918	1A	3.34522
chr1A_3978954	1A	3.34522
chr1A_3983024	1A	3.34522
chr1A_4098269	1A	3.34522
chr1A_4098279	1A	3.34522
chr1A_4159322	1A	3.34522
chr1A_4206812	1A	3.34522
chr1A_4214497	1A	3.34522
chr1A_4214523	1A	3.34522
chr1A_4227077	1A	3.34522
chr1A_4235447	1A	3.51804
chr1A_4235449	1A	3.51804
chr1A_4235498	1A	3.51804
chr1A_4260127	1A	3.51804
chr1A_4501812	1A	3.51804
chr1A_4501823	1A	3.51804
chr1A_4506097	1A	3.51804
chr1A_4722825	1A	3.51804
chr1A_4723023	1A	3.51804
chr1A_4723031	1A	3.51804
chr1A_4812325	1A	3.51804
chr1A_4812400	1A	3.51804
chr1A_4870134	1A	3.51804
chr1A_4870371	1A	3.51804
chr1A_4870385	1A	3.51804
chr1A_4870400	1A	3.51804
chr1A_4870432	1A	3.51804
chr1A_5033820	1A	3.51804
chr1A_5065601	1A	3.51804
chr1A_5075009	1A	3.51804
chr1A_5075029	1A	3.51804
chr1A_5075074	1A	3.51804
chr1A_5075079	1A	3.51804
chr1A_5109452	1A	3.51804
chr1A_5155771	1A	3.51804
chr1A_5155773	1A	3.51804
chr1A_5155821	1A	3.51804
chr1A_5155898	1A	3.51804
chr1A_5155903	1A	3.51804
chr1A_5327174	1A	3.51804
chr1A_5491918	1A	3.51804
chr1A_5492475	1A	3.51804
chr1A_5600149	1A	3.51804
chr1A_5600155	1A	3.51804
chr1A_5600156	1A	3.51804
chr1A_5600177	1A	3.51804
chr1A_6027915	1A	3.51804
chr1A_6027934	1A	3.51804
chr1A_8295817	1A	14.6752
chr1A_8295862	1A	14.6752
chr1A_8297293	1A	14.6752
chr1A_8297319	1A	14.6752
chr1A_8401041	1A	14.6752
chr1A_8401048	1A	14.6752
chr1A_8435530	1A	14.6752
chr1A_8516115	1A	14.6752
chr1A_8559212	1A	14.6752
chr1A_8575021	1A	14.6752
chr1A_8612196	1A	14.6752
chr1A_9544639	1A	14.6752
chr1A_9544943	1A	14.6752
chr1A_9544946	1A	14.6752
chr1A_9556907	1A	14.6752
chr1A_9556911	1A	14.6752
chr1A_9565863	1A	14.6752
chr1A_9567537	1A	14.6752
chr1A_9582910	1A	14.6752
chr1A_9775110	1A	14.6752
chr1A_9863299	1A	14.6752
chr1A_9954029	1A	14.6752
chr1A_10118024	1A	14.6752
chr1A_10118033	1A	14.6752
chr1A_10118049	1A	14.6752
chr1A_10122144	1A	14.6752
chr1A_10126602	1A	14.6752
chr1A_10132856	1A	14.6752
chr1A_10135900	1A	14.6752
chr1A_10214692	1A	14.6752
chr1A_10223986	1A	14.6752
chr1A_10224067	1A	14.6752
chr1A_10225520	1A	14.6752
chr1A_10242342	1A	14.6752
chr1A_10707127	1A	14.6752
chr1A_10707148	1A	14.6752
chr1A_10707197	1A	14.6752
chr1A_10707198	1A	14.6752
chr1A_10714750	1A	14.6752
chr1A_10714806	1A	14.6752
chr1A_10714832	1A	14.6752
chr1A_11654625	1A	14.6752
chr1A_11654670	1A	14.6752
chr1A_11654671	1A	14.6752
chr1A_11654689	1A	14.6752
chr1A_11667146	1A	14.6752
chr1A_11667165	1A	14.6752
chr1A_11667186	1A	14.6752
chr1A_11894363	1A	14.6752
chr1A_11894368	1A	14.6752
chr1A_11934211	1A	14.6752
chr1A_11934218	1A	14.6752
chr1A_12097606	1A	14.6752
chr1A_12113411	1A	14.6752
chr1A_12113424	1A	14.6752
chr1A_12113466	1A	14.6752
chr1A_12113521	1A	14.6752
chr1A_12115889	1A	14.6752
chr1A_12121350	1A	14.6752
chr1A_12121351	1A	14.6752
chr1A_12172883	1A	14.6752
chr1A_12369432	1A	14.6752
chr1A_12413441	1A	14.6752
chr1A_12413447	1A	14.6752
chr1A_12426944	1A	14.6752
chr1A_12426975	1A	14.6752
chr1A_12502838	1A	14.6752
chr1A_12502888	1A	14.6752
chr1A_12502942	1A	14.6752
chr1A_12502958	1A	14.6752
chr1A_12772617	1A	14.6752
chr1A_12818490	1A	14.6752
chr1A_12822017	1A	14.6752
chr1A_12822041	1A	14.6752
chr1A_12822066	1A	14.6752
chr1A_12835310	1A	14.6752
chr1A_12837583	1A	14.6752
chr1A_12837587	1A	14.6752
chr1A_12837599	1A	14.6752
chr1A_12837600	1A	14.6752
chr1A_12837613	1A	14.6752
chr1A_12862741	1A	14.6752
chr1A_12862754	1A	14.6752
chr1A_12862781	1A	14.6752
chr1A_13272748	1A	14.6752
chr1A_13351840	1A	14.6752
chr1A_13351884	1A	14.6752
chr1A_13430020	1A	14.6752
chr1A_13430029	1A	14.6752
chr1A_13430043	1A	14.6752
chr1A_13430053	1A	14.6752
chr1A_13430067	1A	14.6752
chr1A_13430074	1A	14.6752
chr1A_13767840	1A	14.6752
chr1A_13767855	1A	14.6752
chr1A_13829052	1A	14.6752
chr1A_13829065	1A	14.6752
chr1A_13829899	1A	14.6752
chr1A_13857646	1A	14.6752
chr1A_13860080	1A	14.6752
chr1A_13940776	1A	14.6752
chr1A_13940832	1A	14.6752
chr1A_13940881	1A	14.6752
chr1A_13940942	1A	14.6752
chr1A_13940974	1A	14.6752
chr1A_13971844	1A	14.6752
chr1A_13971883	1A	14.6752
chr1A_16933329	1A	19.6102
chr1A_17103652	1A	19.9551
chr1A_17748727	1A	20.1345
chr1A_17748756	1A	20.1345
chr1A_18292928	1A	20.1345
chr1A_18293938	1A	20.1345
chr1A_20237406	1A	21.289
chr1A_20886731	1A	21.289
chr1A_20893706	1A	21.289
chr1A_20896557	1A	21.289
chr1A_20896559	1A	21.289
chr1A_20896561	1A	21.289
chr1A_20898169	1A	21.289
chr1A_21085569	1A	21.289
chr1A_21419170	1A	21.289
chr1A_21468079	1A	21.289
chr1A_21566011	1A	21.289
chr1A_21611969	1A	21.289
chr1A_21612017	1A	21.289
chr1A_21612035	1A	21.289
chr1A_21645247	1A	21.289
chr1A_21645252	1A	21.289
chr1A_21645271	1A	21.289
chr1A_21645301	1A	21.289
chr1A_21645310	1A	21.289
chr1A_21674684	1A	21.289
chr1A_21864130	1A	21.289
chr1A_21864139	1A	21.289
chr1A_21864174	1A	21.289
chr1A_22039159	1A	21.289
chr1A_22039266	1A	21.289
chr1A_22043550	1A	21.289
chr1A_22047070	1A	21.289
chr1A_22247496	1A	21.289
chr1A_22266415	1A	21.289
chr1A_22266420	1A	21.289
chr1A_22299695	1A	21.289
chr1A_22299742	1A	21.289
chr1A_22330352	1A	21.289
chr1A_22331361	1A	21.289
chr1A_22331367	1A	21.289
chr1A_22332581	1A	21.289
chr1A_22333218	1A	21.289
chr1A_22463422	1A	21.289
chr1A_22463455	1A	21.289
chr1A_22463469	1A	21.289
chr1A_22486212	1A	21.289
chr1A_22557562	1A	21.289
chr1A_22557575	1A	21.289
chr1A_22557591	1A	21.289
chr1A_22652361	1A	21.289
chr1A_23000452	1A	21.289
chr1A_23008690	1A	21.289
chr1A_23028672	1A	21.289
chr1A_23164087	1A	21.289
chr1A_23177738	1A	21.289
chr1A_23177790	1A	24.9826
chr1A_23442272	1A	24.9826
chr1A_23628955	1A	24.9826
chr1A_23714638	1A	24.9826
chr1A_23819286	1A	24.9826
chr1A_23850918	1A	24.9826
chr1A_23852613	1A	24.9826
chr1A_23852636	1A	24.9826
chr1A_24077988	1A	24.9826
chr1A_24137654	1A	24.9826
chr1A_24352636	1A	24.9826
chr1A_24428086	1A	24.9826
chr1A_25087523	1A	25.2796
chr1A_25289557	1A	25.2796
chr1A_25485485	1A	25.2796
chr1A_25542313	1A	25.2796
chr1A_25545567	1A	25.2796
chr1A_25548409	1A	25.2796
chr1A_25562931	1A	25.2796
chr1A_25562936	1A	25.2796
chr1A_25565399	1A	25.2796
chr1A_25565411	1A	25.2796
chr1A_25570987	1A	25.2796
chr1A_25725731	1A	25.2796
chr1A_25725767	1A	25.2796
chr1A_25804508	1A	25.2796
chr1A_25807483	1A	25.2796
chr1A_26050932	1A	25.2796
chr1A_26246419	1A	25.2796
chr1A_26318712	1A	25.2796
chr1A_26387481	1A	25.2796
chr1A_26537491	1A	25.2796
chr1A_26595917	1A	25.2796
chr1A_26595930	1A	25.2796
chr1A_26598468	1A	25.2796
chr1A_26598477	1A	25.2796
chr1A_26598498	1A	25.2796
chr1A_27053346	1A	25.2796
chr1A_27053347	1A	25.2796
chr1A_27055380	1A	25.2796
chr1A_27055383	1A	25.2796
chr1A_27133038	1A	25.2796
chr1A_27186421	1A	25.2796
chr1A_27192043	1A	25.2796
chr1A_27257601	1A	25.649
chr1A_27512785	1A	25.8333
chr1A_27753454	1A	25.8333
chr1A_28717294	1A	26.0092
chr1A_28762153	1A	26.0092
chr1A_28894088	1A	26.0092
chr1A_29121021	1A	26.0092
chr1A_29122284	1A	26.0092
chr1A_29241084	1A	26.0092
chr1A_29241567	1A	26.0092
chr1A_29294719	1A	26.0092
chr1A_29373791	1A	26.0092
chr1A_29373827	1A	26.0092
chr1A_29373884	1A	26.0092
chr1A_29373936	1A	26.0092
chr1A_29373940	1A	26.0092
chr1A_29874874	1A	26.0092
chr1A_30307305	1A	26.7703
chr1A_30321888	1A	26.7703
chr1A_30321889	1A	26.7703
chr1A_30404292	1A	26.7703
chr1A_30404351	1A	26.7703
chr1A_30541189	1A	26.7703
chr1A_30553141	1A	26.7703
chr1A_30775021	1A	26.7703
chr1A_30775045	1A	26.7703
chr1A_30781731	1A	26.7703
chr1A_31973699	1A	26.7703
chr1A_31973727	1A	26.7703
chr1A_31973747	1A	26.7703
chr1A_31973756	1A	26.7703
chr1A_32559340	1A	26.7703
chr1A_33084057	1A	28.0786
chr1A_33084061	1A	28.0786
chr1A_33543778	1A	28.0786
chr1A_33543785	1A	28.0786
chr1A_33571485	1A	28.0786
chr1A_33618583	1A	28.0786
chr1A_33668279	1A	28.0786
chr1A_33668310	1A	28.0786
chr1A_33669247	1A	28.0786
chr1A_33669272	1A	28.0786
chr1A_34288633	1A	28.0786
chr1A_34292358	1A	28.0786
chr1A_34303720	1A	28.0786
chr1A_34303776	1A	28.0786
chr1A_34562251	1A	28.0786
chr1A_34562252	1A	28.0786
chr1A_34562265	1A	28.0786
chr1A_34566002	1A	28.0786
chr1A_34566099	1A	28.0786
chr1A_34566334	1A	28.0786
chr1A_34566344	1A	28.0786
chr1A_34566350	1A	28.0786
chr1A_34566369	1A	28.0786
chr1A_34566471	1A	28.0786
chr1A_34566474	1A	28.0786
chr1A_34566476	1A	28.0786
chr1A_34566497	1A	28.0786
chr1A_34656333	1A	28.0786
chr1A_34656362	1A	28.0786
chr1A_34841808	1A	28.0786
chr1A_34851632	1A	28.0786
chr1A_34970171	1A	28.0786
chr1A_34973444	1A	28.0786
chr1A_34979346	1A	28.0786
chr1A_35047919	1A	28.0786
chr1A_35047939	1A	28.0786
chr1A_35112952	1A	28.0786
chr1A_35530415	1A	28.3054
chr1A_35573753	1A	28.3054
chr1A_36171532	1A	28.3054
chr1A_36171558	1A	28.3054
chr1A_36555142	1A	28.3054
chr1A_38718101	1A	29.3532
chr1A_38852482	1A	29.3532
chr1A_38852620	1A	29.3532
chr1A_39062810	1A	29.3532
chr1A_39062822	1A	29.3532
chr1A_39075560	1A	29.3532
chr1A_39141370	1A	29.3532
chr1A_39141396	1A	29.3532
chr1A_39183260	1A	29.3532
chr1A_39183276	1A	29.3532
chr1A_39183556	1A	29.3532
chr1A_39183559	1A	29.3532
chr1A_39513616	1A	29.3532
chr1A_39513619	1A	29.3532
chr1A_39513620	1A	29.3532
chr1A_39513626	1A	29.3532
chr1A_39513634	1A	29.3532
chr1A_39513635	1A	29.3532
chr1A_39677218	1A	29.3532
chr1A_39677224	1A	29.3532
chr1A_39826277	1A	29.3532
chr1A_39826353	1A	29.3532
chr1A_39876922	1A	29.3532
chr1A_40327899	1A	29.3532
chr1A_40327939	1A	29.3532
chr1A_40327964	1A	29.3532
chr1A_40455526	1A	29.3532
chr1A_40498587	1A	29.3532
chr1A_40498720	1A	29.3532
chr1A_40498783	1A	29.3532
chr1A_40498796	1A	29.3532
chr1A_40498821	1A	29.3532
chr1A_41054479	1A	29.3532
chr1A_41054531	1A	29.3532
chr1A_41074089	1A	29.3532
chr1A_41147244	1A	29.3532
chr1A_41147246	1A	29.3532
chr1A_41147272	1A	29.3532
chr1A_41375014	1A	29.3532
chr1A_41753721	1A	29.9313
chr1A_41753747	1A	29.9313
chr1A_41906529	1A	29.9313
chr1A_41906539	1A	29.9313
chr1A_41916248	1A	29.9313
chr1A_41916355	1A	29.9313
chr1A_41919623	1A	29.9313
chr1A_41922824	1A	29.9313
chr1A_41922832	1A	29.9313
chr1A_42100598	1A	29.9313
chr1A_42100605	1A	29.9313
chr1A_42118911	1A	29.9313
chr1A_42118950	1A	29.9313
chr1A_44364817	1A	30.2311
chr1A_44445133	1A	30.2311
chr1A_45588649	1A	30.3518
chr1A_45588946	1A	30.3518
chr1A_45589339	1A	30.3518
chr1A_45592345	1A	30.3518
chr1A_46266319	1A	30.5802
chr1A_46266357	1A	30.5802
chr1A_46442544	1A	30.5802
chr1A_48762331	1A	30.9339
chr1A_48769407	1A	30.9339
chr1A_48991247	1A	31.1761
chr1A_48991261	1A	31.1761
chr1A_48996644	1A	31.1761
chr1A_48998549	1A	31.1761
chr1A_48998561	1A	31.1761
chr1A_48998753	1A	31.1761
chr1A_48998774	1A	31.1761
chr1A_48998791	1A	31.1761
chr1A_49153543	1A	31.3546
chr1A_49239494	1A	31.3546
chr1A_49239497	1A	31.3546
chr1A_49245431	1A	31.3546
chr1A_49245446	1A	31.3546
chr1A_49245501	1A	31.3546
chr1A_49324667	1A	32.1053
chr1A_49347009	1A	32.1053
chr1A_49354003	1A	32.1053
chr1A_49669655	1A	32.1053
chr1A_49669683	1A	32.1053
chr1A_49891048	1A	32.1053
chr1A_49967274	1A	32.4466
chr1A_49967275	1A	32.4466
chr1A_50776308	1A	32.4466
chr1A_50835439	1A	32.4466
chr1A_50917539	1A	32.4466
chr1A_51120721	1A	32.4466
chr1A_51221934	1A	32.4466
chr1A_51330759	1A	32.4466
chr1A_51330764	1A	32.4466
chr1A_51347034	1A	32.4466
chr1A_51420588	1A	32.4466
chr1A_51700545	1A	32.4466
chr1A_51962229	1A	32.4466
chr1A_52000089	1A	32.4466
chr1A_52231514	1A	32.6208
chr1A_52231642	1A	32.6208
chr1A_52440302	1A	32.6208
chr1A_52516477	1A	32.6208
chr1A_52516524	1A	32.6208
chr1A_52516531	1A	32.6208
chr1A_52521490	1A	32.6208
chr1A_52693318	1A	32.6208
chr1A_53437811	1A	32.6208
chr1A_53903789	1A	32.7962
chr1A_54031434	1A	32.7962
chr1A_54031440	1A	32.7962
chr1A_54127423	1A	32.7962
chr1A_54127438	1A	32.7962
chr1A_54127442	1A	32.7962
chr1A_54499486	1A	32.7962
chr1A_54500141	1A	32.7962
chr1A_54500149	1A	32.7962
chr1A_54703918	1A	32.7962
chr1A_54717604	1A	32.7962
chr1A_54726481	1A	32.7962
chr1A_54856729	1A	32.7962
chr1A_54856731	1A	32.7962
chr1A_55225344	1A	32.7962
chr1A_55225346	1A	32.7962
chr1A_55226732	1A	32.7962
chr1A_56164122	1A	32.7962
chr1A_56164135	1A	32.7962
chr1A_56164232	1A	32.7962
chr1A_56182556	1A	32.7962
chr1A_56182616	1A	32.7962
chr1A_56340553	1A	32.7962
chr1A_58020065	1A	32.7962
chr1A_61006243	1A	35.2055
chr1A_61088948	1A	35.2055
chr1A_61226658	1A	35.2055
chr1A_61253147	1A	35.2055
chr1A_62010013	1A	35.2055
chr1A_62030530	1A	35.2055
chr1A_62276038	1A	35.2055
chr1A_62726128	1A	35.2055
chr1A_62948045	1A	35.2055
chr1A_63090416	1A	35.2055
chr1A_63690020	1A	35.2055
chr1A_63967664	1A	35.2055
chr1A_64548817	1A	35.2055
chr1A_64835777	1A	35.2055
chr1A_64855728	1A	35.2055
chr1A_66053126	1A	35.2055
chr1A_66128813	1A	35.2055
chr1A_66331253	1A	35.2055
chr1A_68107037	1A	35.2055
chr1A_68130809	1A	35.2055
chr1A_70281313	1A	35.2055
chr1A_70318674	1A	35.2055
chr1A_71853372	1A	35.2055
chr1A_72065827	1A	35.2055
chr1A_72065982	1A	35.2055
chr1A_72429404	1A	35.2055
chr1A_73310721	1A	35.2055
chr1A_74010038	1A	35.2055
chr1A_74989179	1A	35.2055
chr1A_75006927	1A	35.2055
chr1A_75067914	1A	35.2055
chr1A_75293312	1A	35.2055
chr1A_75293320	1A	35.2055
chr1A_76031032	1A	35.2055
chr1A_76037849	1A	35.2055
chr1A_76156054	1A	35.2055
chr1A_76629913	1A	35.2055
chr1A_77251279	1A	35.2055
chr1A_78577675	1A	35.2055
chr1A_79264574	1A	35.2055
chr1A_79264617	1A	35.2055
chr1A_79265187	1A	35.2055
chr1A_79301041	1A	35.2055
chr1A_79427707	1A	35.2055
chr1A_80297838	1A	35.2055
chr1A_80793335	1A	35.2055
chr1A_81152454	1A	35.2055
chr1A_82536187	1A	35.2055
chr1A_83533851	1A	35.2055
chr1A_84016099	1A	35.2055
chr1A_84376361	1A	35.2055
chr1A_84417646	1A	35.2055
chr1A_84507739	1A	35.2055
chr1A_84659090	1A	35.2055
chr1A_85821774	1A	35.2055
chr1A_85850197	1A	35.2055
chr1A_86429801	1A	36.6434
chr1A_87057984	1A	36.6434
chr1A_87926192	1A	36.6434
chr1A_88108106	1A	36.6434
chr1A_88186990	1A	36.6434
chr1A_88745660	1A	36.6434
chr1A_89547781	1A	36.6434
chr1A_89590707	1A	36.6434
chr1A_89793230	1A	36.6434
chr1A_89796617	1A	36.6434
chr1A_90139930	1A	36.6434
chr1A_91413161	1A	36.6434
chr1A_91510846	1A	36.6434
chr1A_91792328	1A	36.6434
chr1A_91792379	1A	36.6434
chr1A_92469778	1A	36.6434
chr1A_92570693	1A	36.6434
chr1A_94399849	1A	36.6434
chr1A_95582339	1A	36.6434
chr1A_96341934	1A	36.6434
chr1A_96355795	1A	36.6434
chr1A_96459029	1A	36.6434
chr1A_96752668	1A	36.6434
chr1A_107485785	1A	36.6434
chr1A_107547540	1A	36.6434
chr1A_107547624	1A	36.6434
chr1A_107562080	1A	36.6434
chr1A_107760421	1A	36.6434
chr1A_108070593	1A	36.6434
chr1A_108791218	1A	36.6434
chr1A_108815331	1A	36.6434
chr1A_109040610	1A	36.6434
chr1A_109266014	1A	36.6434
chr1A_109266018	1A	36.6434
chr1A_109266046	1A	36.6434
chr1A_109307338	1A	36.6434
chr1A_109422760	1A	36.6434
chr1A_118555696	1A	36.6434
chr1A_118558363	1A	36.6434
chr1A_118558438	1A	36.6434
chr1A_119238882	1A	36.6434
chr1A_119238892	1A	36.6434
chr1A_120010546	1A	36.6434
chr1A_120220844	1A	36.6434
chr1A_120233536	1A	36.6434
chr1A_120512237	1A	36.6434
chr1A_120620823	1A	36.6434
chr1A_120622737	1A	36.6434
chr1A_120622746	1A	36.6434
chr1A_120624568	1A	36.6434
chr1A_120822105	1A	36.6434
chr1A_120839287	1A	36.6434
chr1A_120839318	1A	36.6434
chr1A_120839323	1A	36.6434
chr1A_121137512	1A	36.6434
chr1A_121464373	1A	36.6434
chr1A_121714452	1A	36.6434
chr1A_122337864	1A	36.6434
chr1A_122337898	1A	36.6434
chr1A_122853005	1A	36.6434
chr1A_122910907	1A	36.6434
chr1A_122961008	1A	36.6434
chr1A_122961027	1A	36.6434
chr1A_122961032	1A	36.6434
chr1A_123140624	1A	36.6434
chr1A_123549504	1A	36.6434
chr1A_124518034	1A	36.6434
chr1A_124883234	1A	36.6434
chr1A_124883260	1A	36.6434
chr1A_125206445	1A	36.6434
chr1A_125330890	1A	36.6434
chr1A_125354611	1A	36.6434
chr1A_125473706	1A	36.6434
chr1A_125778004	1A	36.6434
chr1A_126195263	1A	36.6434
chr1A_126276013	1A	36.6434
chr1A_127920798	1A	36.6434
chr1A_127934646	1A	36.6434
chr1A_127934662	1A	36.6434
chr1A_127987576	1A	36.6434
chr1A_128225410	1A	36.6434
chr1A_128703887	1A	36.6434
chr1A_128913265	1A	36.6434
chr1A_128985376	1A	36.6434
chr1A_129035538	1A	36.6434
chr1A_129063397	1A	36.6434
chr1A_129526483	1A	36.6434
chr1A_129562226	1A	36.6434
chr1A_129562243	1A	36.6434
chr1A_129845446	1A	36.6434
chr1A_130000176	1A	36.6434
chr1A_130392823	1A	36.6434
chr1A_130990159	1A	36.6434
chr1A_131258564	1A	36.6434
chr1A_131261318	1A	36.6434
chr1A_131280098	1A	36.6434
chr1A_131979288	1A	36.6434
chr1A_132669227	1A	36.6434
chr1A_132669272	1A	36.6434
chr1A_132811735	1A	36.6434
chr1A_133128229	1A	36.6434
chr1A_133626714	1A	36.6434
chr1A_133629684	1A	36.6434
chr1A_133659821	1A	36.6434
chr1A_133793576	1A	36.6434
chr1A_134281442	1A	36.6434
chr1A_134350271	1A	36.6434
chr1A_134503251	1A	36.6434
chr1A_134578479	1A	36.6434
chr1A_134953964	1A	36.6434
chr1A_135686179	1A	36.8188
chr1A_136199640	1A	36.8188
chr1A_136293024	1A	36.8188
chr1A_136293059	1A	36.8188
chr1A_136293060	1A	36.8188
chr1A_136552233	1A	36.8188
chr1A_136724147	1A	36.8188
chr1A_137016879	1A	36.8188
chr1A_137020737	1A	36.8188
chr1A_137020743	1A	36.8188
chr1A_137302755	1A	36.8188
chr1A_137582086	1A	36.8188
chr1A_138028803	1A	36.8188
chr1A_138186555	1A	36.8188
chr1A_138835730	1A	36.8188
chr1A_139095196	1A	36.8188
chr1A_139451706	1A	36.8188
chr1A_140367100	1A	36.8188
chr1A_140772862	1A	36.8188
chr1A_140773492	1A	36.8188
chr1A_140831022	1A	36.8188
chr1A_140870755	1A	36.8188
chr1A_141709922	1A	36.8188
chr1A_141709967	1A	36.8188
chr1A_141796632	1A	36.8188
chr1A_141796656	1A	36.8188
chr1A_141797762	1A	36.8188
chr1A_141797802	1A	36.8188
chr1A_141801482	1A	36.8188
chr1A_142276835	1A	36.8188
chr1A_142277379	1A	36.8188
chr1A_142328608	1A	36.8188
chr1A_142328611	1A	36.8188
chr1A_142368348	1A	36.8188
chr1A_142780214	1A	36.8188
chr1A_142780239	1A	36.8188
chr1A_142835543	1A	36.8188
chr1A_142835546	1A	36.8188
chr1A_142835619	1A	36.8188
chr1A_142889441	1A	36.8188
chr1A_143272071	1A	36.8188
chr1A_143320796	1A	36.8188
chr1A_143409245	1A	36.8188
chr1A_143409258	1A	36.8188
chr1A_144354686	1A	36.8188
chr1A_144354716	1A	36.8188
chr1A_144415644	1A	36.8188
chr1A_145137106	1A	36.8188
chr1A_145728504	1A	36.8188
chr1A_145728535	1A	36.8188
chr1A_146178816	1A	36.8188
chr1A_146181145	1A	36.8188
chr1A_146578430	1A	36.8188
chr1A_147691680	1A	36.8188
chr1A_147792030	1A	36.8188
chr1A_147797427	1A	36.8188
chr1A_148017174	1A	36.8188
chr1A_148744934	1A	36.8188
chr1A_149143537	1A	36.8188
chr1A_149143575	1A	36.8188
chr1A_149360715	1A	36.8188
chr1A_149360785	1A	36.8188
chr1A_149765780	1A	36.8188
chr1A_149807638	1A	36.8188
chr1A_150298869	1A	36.8188
chr1A_150301036	1A	36.8188
chr1A_150732391	1A	36.8188
chr1A_151088108	1A	36.8188
chr1A_151127565	1A	36.8188
chr1A_151177563	1A	36.8188
chr1A_151181502	1A	36.8188
chr1A_151181515	1A	36.8188
chr1A_151302872	1A	36.8188
chr1A_152339501	1A	36.8188
chr1A_152408535	1A	36.8188
chr1A_152526082	1A	36.8188
chr1A_152827463	1A	36.8188
chr1A_152827465	1A	36.8188
chr1A_153393268	1A	36.8188
chr1A_153611557	1A	36.8188
chr1A_153611574	1A	36.8188
chr1A_153611584	1A	36.8188
chr1A_154204840	1A	36.8188
chr1A_154671891	1A	36.8188
chr1A_154671899	1A	36.8188
chr1A_155131352	1A	36.8188
chr1A_155526250	1A	36.8188
chr1A_155583296	1A	36.8188
chr1A_155583322	1A	36.8188
chr1A_155585424	1A	36.8188
chr1A_155727290	1A	36.8188
chr1A_155767522	1A	36.8188
chr1A_155770784	1A	36.8188
chr1A_155790593	1A	36.8188
chr1A_155962194	1A	36.8188
chr1A_156448132	1A	36.8188
chr1A_156564265	1A	36.8188
chr1A_156789630	1A	36.8188
chr1A_157041138	1A	36.8188
chr1A_157041143	1A	36.8188
chr1A_158206213	1A	36.8188
chr1A_158218073	1A	36.8188
chr1A_158218081	1A	36.8188
chr1A_158218106	1A	36.8188
chr1A_158583642	1A	36.8188
chr1A_159116422	1A	36.8188
chr1A_159116440	1A	36.8188
chr1A_159336510	1A	36.8188
chr1A_159578708	1A	36.8188
chr1A_159587081	1A	36.8188
chr1A_159587118	1A	36.8188
chr1A_159626939	1A	36.8188
chr1A_159991652	1A	36.8188
chr1A_159991663	1A	36.8188
chr1A_159991674	1A	36.8188
chr1A_160823792	1A	36.8188
chr1A_160907285	1A	36.8188
chr1A_161071566	1A	36.8188
chr1A_161145050	1A	36.8188
chr1A_161150627	1A	36.8188
chr1A_161150662	1A	36.8188
chr1A_161157035	1A	36.8188
chr1A_161803075	1A	36.8188
chr1A_161831957	1A	36.8188
chr1A_162439659	1A	36.8188
chr1A_162750302	1A	36.8188
chr1A_162883559	1A	36.8188
chr1A_162883659	1A	36.8188
chr1A_163175492	1A	36.8188
chr1A_163237320	1A	36.8188
chr1A_163657870	1A	36.8188
chr1A_163657872	1A	36.8188
chr1A_163669863	1A	36.8188
chr1A_163696148	1A	36.8188
chr1A_163958812	1A	36.8188
chr1A_164198622	1A	36.8188
chr1A_164230084	1A	36.8188
chr1A_164301268	1A	36.8188
chr1A_164327127	1A	36.8188
chr1A_164462550	1A	36.8188
chr1A_165392094	1A	36.8188
chr1A_165512261	1A	36.8188
chr1A_165918138	1A	36.8188
chr1A_165976655	1A	36.8188
chr1A_166149859	1A	36.8188
chr1A_166149887	1A	36.8188
chr1A_166150410	1A	36.8188
chr1A_166150456	1A	36.8188
chr1A_166318233	1A	36.8188
chr1A_166322721	1A	36.8188
chr1A_166442709	1A	36.8188
chr1A_166446893	1A	36.8188
chr1A_166599660	1A	36.8188
chr1A_167587904	1A	36.8188
chr1A_167587944	1A	36.8188
chr1A_167657851	1A	36.8188
chr1A_168321460	1A	36.8188
chr1A_168555462	1A	36.8188
chr1A_168577876	1A	36.8188
chr1A_168669097	1A	36.8188
chr1A_168883801	1A	36.8188
chr1A_169028379	1A	36.8188
chr1A_169054492	1A	36.8188
chr1A_169054496	1A	36.8188
chr1A_169159229	1A	36.8188
chr1A_169505906	1A	36.8188
chr1A_170115047	1A	36.8188
chr1A_170115068	1A	36.8188
chr1A_170508741	1A	36.8188
chr1A_170508764	1A	36.8188
chr1A_170508775	1A	36.8188
chr1A_170742367	1A	36.8188
chr1A_170758541	1A	36.8188
chr1A_170812135	1A	36.8188
chr1A_170985385	1A	36.8188
chr1A_171701173	1A	36.8188
chr1A_171806122	1A	36.8188
chr1A_172186450	1A	36.8188
chr1A_172586702	1A	36.8188
chr1A_172586735	1A	36.8188
chr1A_172586847	1A	36.8188
chr1A_172798770	1A	36.8188
chr1A_172798820	1A	36.8188
chr1A_173746883	1A	36.8188
chr1A_174110480	1A	36.8188
chr1A_174232007	1A	36.8188
chr1A_174232031	1A	36.8188
chr1A_174323052	1A	36.8188
chr1A_174385122	1A	36.8188
chr1A_175851309	1A	36.8188
chr1A_175851341	1A	36.8188
chr1A_176027646	1A	36.8188
chr1A_176096187	1A	36.8188
chr1A_177144808	1A	36.8188
chr1A_177144908	1A	36.8188
chr1A_177333032	1A	36.8188
chr1A_177489582	1A	36.8188
chr1A_177512327	1A	36.8188
chr1A_177513446	1A	36.8188
chr1A_177513547	1A	36.8188
chr1A_177523793	1A	36.8188
chr1A_177622918	1A	36.8188
chr1A_177688401	1A	36.8188
chr1A_177849700	1A	36.8188
chr1A_177962336	1A	36.8188
chr1A_178601921	1A	36.8188
chr1A_178639907	1A	36.8188
chr1A_178958013	1A	36.8188
chr1A_178959241	1A	36.8188
chr1A_178963665	1A	36.8188
chr1A_179013249	1A	36.8188
chr1A_179536288	1A	36.8188
chr1A_179545890	1A	36.8188
chr1A_179660857	1A	36.8188
chr1A_179660942	1A	36.8188
chr1A_179703706	1A	36.8188
chr1A_179826202	1A	36.8188
chr1A_179826323	1A	36.8188
chr1A_179875362	1A	36.8188
chr1A_179875404	1A	36.8188
chr1A_180001064	1A	36.8188
chr1A_180082391	1A	36.8188
chr1A_180082432	1A	36.8188
chr1A_180082520	1A	36.8188
chr1A_180266942	1A	36.8188
chr1A_180351871	1A	36.8188
chr1A_180714419	1A	36.8188
chr1A_180714435	1A	36.8188
chr1A_180880546	1A	36.8188
chr1A_181460061	1A	36.8188
chr1A_181767032	1A	36.8188
chr1A_181885808	1A	36.8188
chr1A_181886199	1A	36.8188
chr1A_181886251	1A	36.8188
chr1A_181886263	1A	36.8188
chr1A_181886313	1A	36.8188
chr1A_181940952	1A	36.8188
chr1A_181944432	1A	36.8188
chr1A_182245126	1A	36.8188
chr1A_182245129	1A	36.8188
chr1A_182614363	1A	36.8188
chr1A_182614370	1A	36.8188
chr1A_182778821	1A	36.8188
chr1A_183029213	1A	36.8188
chr1A_183031715	1A	36.8188
chr1A_183040267	1A	36.8188
chr1A_183167449	1A	36.8188
chr1A_183204756	1A	36.8188
chr1A_183204763	1A	36.8188
chr1A_183353277	1A	36.8188
chr1A_183353322	1A	36.8188
chr1A_183818322	1A	36.8188
chr1A_183914790	1A	36.8188
chr1A_184155185	1A	36.8188
chr1A_184304977	1A	36.8188
chr1A_184322440	1A	36.8188
chr1A_184322553	1A	36.8188
chr1A_184343515	1A	36.8188
chr1A_184343524	1A	36.8188
chr1A_184392789	1A	36.8188
chr1A_184761285	1A	36.8188
chr1A_184794212	1A	36.8188
chr1A_184969118	1A	36.8188
chr1A_184971838	1A	36.8188
chr1A_184980299	1A	36.8188
chr1A_184980348	1A	36.8188
chr1A_185065345	1A	36.8188
chr1A_185072391	1A	36.8188
chr1A_185072398	1A	36.8188
chr1A_185145458	1A	36.8188
chr1A_185370042	1A	36.8188
chr1A_185370077	1A	36.8188
chr1A_185867846	1A	36.8188
chr1A_185989355	1A	36.8188
chr1A_186119787	1A	36.8188
chr1A_186119790	1A	36.8188
chr1A_186163308	1A	36.8188
chr1A_186721211	1A	36.8188
chr1A_186750266	1A	36.8188
chr1A_187179172	1A	36.8188
chr1A_187525342	1A	36.8188
chr1A_187561823	1A	36.8188
chr1A_187987663	1A	36.8188
chr1A_187987734	1A	36.8188
chr1A_187987785	1A	36.8188
chr1A_188195760	1A	36.8188
chr1A_189850904	1A	36.8188
chr1A_189883001	1A	36.8188
chr1A_190765304	1A	36.8188
chr1A_190816385	1A	36.8188
chr1A_190849780	1A	36.8188
chr1A_190977269	1A	36.8188
chr1A_190980337	1A	36.8188
chr1A_191287586	1A	36.8188
chr1A_191503860	1A	36.8188
chr1A_191715284	1A	36.8188
chr1A_191915278	1A	36.8188
chr1A_192287990	1A	36.8188
chr1A_192311038	1A	36.8188
chr1A_192399946	1A	36.8188
chr1A_192491008	1A	36.8188
chr1A_192491016	1A	36.8188
chr1A_192491023	1A	36.8188
chr1A_192491024	1A	36.8188
chr1A_192824328	1A	36.8188
chr1A_192900791	1A	36.8188
chr1A_192904068	1A	36.8188
chr1A_193041205	1A	36.8188
chr1A_193160820	1A	36.8188
chr1A_193160831	1A	36.8188
chr1A_193318586	1A	36.8188
chr1A_194067736	1A	36.8188
chr1A_194305763	1A	36.8188
chr1A_194324756	1A	36.8188
chr1A_194678839	1A	36.8188
chr1A_194756064	1A	36.8188
chr1A_195617432	1A	36.8188
chr1A_196366894	1A	36.8188
chr1A_197167672	1A	36.8188
chr1A_197167676	1A	36.8188
chr1A_197253996	1A	36.8188
chr1A_197807325	1A	36.8188
chr1A_197807339	1A	36.8188
chr1A_198297241	1A	36.8188
chr1A_198297249	1A	36.8188
chr1A_198305537	1A	36.8188
chr1A_198367026	1A	36.8188
chr1A_198687826	1A	36.8188
chr1A_198842292	1A	36.8188
chr1A_199036519	1A	36.8188
chr1A_199839549	1A	36.8188
chr1A_200055144	1A	36.8188
chr1A_200055157	1A	36.8188
chr1A_200187284	1A	36.8188
chr1A_200519860	1A	36.8188
chr1A_200549601	1A	36.8188
chr1A_200549606	1A	36.8188
chr1A_200592026	1A	36.8188
chr1A_200757988	1A	36.8188
chr1A_200775370	1A	36.8188
chr1A_200775405	1A	36.8188
chr1A_201197951	1A	36.8188
chr1A_201197965	1A	36.8188
chr1A_201214873	1A	36.8188
chr1A_201441189	1A	36.8188
chr1A_201441222	1A	36.8188
chr1A_201477666	1A	36.8188
chr1A_201679584	1A	36.8188
chr1A_201820223	1A	36.8188
chr1A_202077215	1A	36.8188
chr1A_202096872	1A	36.8188
chr1A_202187092	1A	36.8188
chr1A_202286850	1A	36.8188
chr1A_202568248	1A	36.8188
chr1A_202634378	1A	36.8188
chr1A_202722917	1A	36.8188
chr1A_203129905	1A	36.8188
chr1A_203130023	1A	36.8188
chr1A_203496645	1A	36.8188
chr1A_204622095	1A	36.8188
chr1A_205156010	1A	36.8188
chr1A_205156032	1A	36.8188
chr1A_205166398	1A	36.8188
chr1A_205166460	1A	36.8188
chr1A_205166501	1A	36.8188
chr1A_205342271	1A	36.8188
chr1A_205342361	1A	36.8188
chr1A_205784629	1A	36.8188
chr1A_205784642	1A	36.8188
chr1A_205801378	1A	36.8188
chr1A_205814711	1A	36.8188
chr1A_205899888	1A	36.8188
chr1A_205903339	1A	36.8188
chr1A_205942696	1A	36.8188
chr1A_205942712	1A	36.8188
chr1A_206019168	1A	36.8188
chr1A_207004617	1A	36.8188
chr1A_207014313	1A	36.8188
chr1A_207141970	1A	36.8188
chr1A_207141983	1A	36.8188
chr1A_207142269	1A	36.8188
chr1A_207142307	1A	36.8188
chr1A_207215309	1A	36.8188
chr1A_207274303	1A	36.8188
chr1A_207280866	1A	36.8188
chr1A_207287994	1A	36.8188
chr1A_207701351	1A	36.8188
chr1A_207717867	1A	36.8188
chr1A_207934531	1A	36.8188
chr1A_207934576	1A	36.8188
chr1A_207939204	1A	36.8188
chr1A_207980761	1A	36.8188
chr1A_208652846	1A	36.8188
chr1A_208717142	1A	36.8188
chr1A_209215266	1A	36.8188
chr1A_209590249	1A	36.8188
chr1A_209590276	1A	36.8188
chr1A_220176480	1A	37.0487
chr1A_220176487	1A	37.0487
chr1A_220201505	1A	37.0487
chr1A_220201543	1A	37.0487
chr1A_220807155	1A	37.0487
chr1A_221573971	1A	37.0487
chr1A_221795939	1A	37.0487
chr1A_221833191	1A	37.0487
chr1A_222112986	1A	37.0487
chr1A_222445774	1A	37.0487
chr1A_223770431	1A	37.0487
chr1A_223770452	1A	37.0487
chr1A_223942962	1A	37.0487
chr1A_224207985	1A	37.0487
chr1A_224785483	1A	37.0487
chr1A_224803738	1A	37.0487
chr1A_224972580	1A	37.0487
chr1A_224972755	1A	37.0487
chr1A_225094287	1A	37.0487
chr1A_225356861	1A	37.0487
chr1A_225436997	1A	37.0487
chr1A_225531883	1A	37.0487
chr1A_225531905	1A	37.0487
chr1A_225685790	1A	37.0487
chr1A_225961181	1A	37.0487
chr1A_226145534	1A	37.0487
chr1A_226153078	1A	37.0487
chr1A_226954171	1A	37.0487
chr1A_227172799	1A	37.0487
chr1A_227172847	1A	37.0487
chr1A_227255872	1A	37.0487
chr1A_227382127	1A	37.0487
chr1A_227382143	1A	37.0487
chr1A_227403860	1A	37.0487
chr1A_227679170	1A	37.0487
chr1A_227875557	1A	37.0487
chr1A_227883822	1A	37.0487
chr1A_227883829	1A	37.0487
chr1A_228225287	1A	37.0487
chr1A_228225308	1A	37.0487
chr1A_228445070	1A	37.0487
chr1A_229200711	1A	37.0487
chr1A_229200745	1A	37.0487
chr1A_229298526	1A	37.0487
chr1A_229298543	1A	37.0487
chr1A_229326922	1A	37.0487
chr1A_230426176	1A	37.0487
chr1A_230545409	1A	37.0487
chr1A_230664473	1A	37.0487
chr1A_230726899	1A	37.0487
chr1A_231194961	1A	37.0487
chr1A_231371834	1A	37.0487
chr1A_232637372	1A	37.0487
chr1A_232709000	1A	37.0487
chr1A_232709012	1A	37.0487
chr1A_232984482	1A	37.0487
chr1A_233202274	1A	37.0487
chr1A_233274979	1A	37.0487
chr1A_233274980	1A	37.0487
chr1A_233274989	1A	37.0487
chr1A_233354190	1A	37.0487
chr1A_233526364	1A	37.0487
chr1A_233526373	1A	37.0487
chr1A_233614594	1A	37.0487
chr1A_234507102	1A	37.0487
chr1A_234775410	1A	37.0487
chr1A_235045321	1A	37.0487
chr1A_235229534	1A	37.0487
chr1A_235229548	1A	37.0487
chr1A_235281052	1A	37.0487
chr1A_235281059	1A	37.0487
chr1A_235281063	1A	37.0487
chr1A_235281073	1A	37.0487
chr1A_235580934	1A	37.0487
chr1A_235718560	1A	37.0487
chr1A_235759866	1A	37.0487
chr1A_236183603	1A	37.0487
chr1A_236983088	1A	37.0487
chr1A_237437532	1A	37.0487
chr1A_237437543	1A	37.0487
chr1A_237508877	1A	37.0487
chr1A_237536411	1A	37.0487
chr1A_237613227	1A	37.0487
chr1A_237613277	1A	37.0487
chr1A_237915530	1A	37.0487
chr1A_238099271	1A	37.0487
chr1A_238172779	1A	37.0487
chr1A_238244359	1A	37.0487
chr1A_238296650	1A	37.0487
chr1A_238483548	1A	37.0487
chr1A_238569998	1A	37.0487
chr1A_238668308	1A	37.0487
chr1A_238866829	1A	37.0487
chr1A_238866841	1A	37.0487
chr1A_238954152	1A	37.0487
chr1A_239252312	1A	37.0487
chr1A_239844342	1A	37.0487
chr1A_240001937	1A	37.0487
chr1A_240356086	1A	37.0487
chr1A_240740713	1A	37.0487
chr1A_241303729	1A	37.0487
chr1A_241378085	1A	37.0487
chr1A_242193560	1A	37.0487
chr1A_242466654	1A	37.0487
chr1A_243144559	1A	37.0487
chr1A_243144566	1A	37.0487
chr1A_243160211	1A	37.0487
chr1A_247569793	1A	37.2211
chr1A_247661717	1A	37.2211
chr1A_247661727	1A	37.2211
chr1A_248266450	1A	37.2211
chr1A_248387559	1A	37.2211
chr1A_248387589	1A	37.2211
chr1A_248731029	1A	37.2211
chr1A_248774944	1A	37.2211
chr1A_248774948	1A	37.2211
chr1A_248774999	1A	37.2211
chr1A_248898258	1A	37.2211
chr1A_249383630	1A	37.2211
chr1A_250037683	1A	37.2211
chr1A_250037702	1A	37.2211
chr1A_250037707	1A	37.2211
chr1A_250429862	1A	37.2211
chr1A_250759217	1A	37.2211
chr1A_250800813	1A	37.2211
chr1A_250819012	1A	37.2211
chr1A_251376894	1A	37.2211
chr1A_251792841	1A	37.2211
chr1A_252053512	1A	37.2211
chr1A_252101894	1A	37.2211
chr1A_252376757	1A	37.2211
chr1A_252376829	1A	37.2211
chr1A_252376846	1A	37.2211
chr1A_254006122	1A	37.2211
chr1A_254242164	1A	37.2211
chr1A_254292602	1A	37.2211
chr1A_254867530	1A	37.2211
chr1A_255045542	1A	37.2211
chr1A_255874119	1A	37.2211
chr1A_256699122	1A	37.2211
chr1A_256704065	1A	37.2211
chr1A_256920594	1A	37.4521
chr1A_256920597	1A	37.4521
chr1A_256921241	1A	37.4521
chr1A_256921296	1A	37.4521
chr1A_256921309	1A	37.4521
chr1A_256928919	1A	37.4521
chr1A_256928934	1A	37.4521
chr1A_256977653	1A	37.4521
chr1A_256977656	1A	37.4521
chr1A_256983748	1A	37.4521
chr1A_256983825	1A	37.4521
chr1A_257193357	1A	37.4521
chr1A_257552339	1A	37.4521
chr1A_257708185	1A	37.4521
chr1A_257861174	1A	37.4521
chr1A_257861203	1A	37.4521
chr1A_257861217	1A	37.4521
chr1A_257943190	1A	37.4521
chr1A_257985959	1A	37.4521
chr1A_258315879	1A	37.4521
chr1A_258859399	1A	37.4521
chr1A_259256163	1A	37.4521
chr1A_259369590	1A	37.4521
chr1A_259478516	1A	37.4521
chr1A_259478530	1A	37.4521
chr1A_259632977	1A	37.4521
chr1A_260715292	1A	37.4521
chr1A_260715309	1A	37.4521
chr1A_261297693	1A	37.4521
chr1A_261746066	1A	37.4521
chr1A_261835592	1A	37.4521
chr1A_261874219	1A	37.4521
chr1A_261874262	1A	37.4521
chr1A_261874270	1A	37.4521
chr1A_261874278	1A	37.4521
chr1A_262347862	1A	37.4521
chr1A_262347880	1A	37.4521
chr1A_262347881	1A	37.4521
chr1A_262443087	1A	37.4521
chr1A_262697823	1A	37.4521
chr1A_262697824	1A	37.4521
chr1A_263279627	1A	37.4521
chr1A_263397724	1A	37.4521
chr1A_263567872	1A	37.4521
chr1A_263567893	1A	37.4521
chr1A_263666147	1A	37.4521
chr1A_263666161	1A	37.4521
chr1A_263696042	1A	37.4521
chr1A_263776487	1A	37.4521
chr1A_264438697	1A	37.4521
chr1A_265034874	1A	37.4521
chr1A_266198803	1A	37.4521
chr1A_266198841	1A	37.4521
chr1A_266433592	1A	37.4521
chr1A_266459494	1A	37.4521
chr1A_266459499	1A	37.4521
chr1A_266459543	1A	37.4521
chr1A_266532515	1A	37.4521
chr1A_266532518	1A	37.4521
chr1A_266711919	1A	37.4521
chr1A_266711932	1A	37.4521
chr1A_266723937	1A	37.4521
chr1A_266773836	1A	37.4521
chr1A_268070408	1A	37.4521
chr1A_268118965	1A	37.4521
chr1A_268120982	1A	37.4521
chr1A_268890020	1A	37.4521
chr1A_268926170	1A	37.4521
chr1A_269618941	1A	37.4521
chr1A_269618955	1A	37.4521
chr1A_269786590	1A	37.4521
chr1A_269786617	1A	37.4521
chr1A_270131267	1A	37.4521
chr1A_270406494	1A	37.4521
chr1A_270758345	1A	37.4521
chr1A_270758369	1A	37.4521
chr1A_270776562	1A	37.4521
chr1A_270970692	1A	37.4521
chr1A_271607213	1A	37.4521
chr1A_271700331	1A	37.4521
chr1A_273506828	1A	37.4521
chr1A_273519860	1A	37.4521
chr1A_273519862	1A	37.4521
chr1A_273519874	1A	37.4521
chr1A_273628539	1A	37.4521
chr1A_273917039	1A	37.4521
chr1A_273917040	1A	37.4521
chr1A_273917050	1A	37.4521
chr1A_274010817	1A	37.4521
chr1A_274045952	1A	37.4521
chr1A_274045959	1A	37.4521
chr1A_274356407	1A	37.4521
chr1A_274356446	1A	37.4521
chr1A_274426359	1A	37.4521
chr1A_274426368	1A	37.4521
chr1A_274426373	1A	37.4521
chr1A_274743182	1A	37.4521
chr1A_275857395	1A	37.4521
chr1A_275991358	1A	37.4521
chr1A_275991367	1A	37.4521
chr1A_277241826	1A	37.4521
chr1A_277289299	1A	37.4521
chr1A_277289322	1A	37.4521
chr1A_277289342	1A	37.4521
chr1A_277415449	1A	37.4521
chr1A_277415457	1A	37.4521
chr1A_277877395	1A	37.4521
chr1A_278216940	1A	37.4521
chr1A_278221671	1A	37.4521
chr1A_278230314	1A	37.4521
chr1A_278665185	1A	37.4521
chr1A_278972616	1A	37.4521
chr1A_279295817	1A	37.4521
chr1A_279343746	1A	37.4521
chr1A_279343751	1A	37.4521
chr1A_279343778	1A	37.4521
chr1A_279346896	1A	37.4521
chr1A_279346912	1A	37.4521
chr1A_279909317	1A	37.4521
chr1A_280019131	1A	37.4521
chr1A_280265005	1A	37.4521
chr1A_280427847	1A	37.4521
chr1A_280427897	1A	37.4521
chr1A_280876159	1A	37.4521
chr1A_280898402	1A	37.4521
chr1A_280995804	1A	37.4521
chr1A_281036407	1A	37.4521
chr1A_281261536	1A	37.4521
chr1A_281261592	1A	37.4521
chr1A_281358315	1A	37.4521
chr1A_281551357	1A	37.4521
chr1A_283341563	1A	37.4521
chr1A_283633397	1A	37.4521
chr1A_283847559	1A	37.4521
chr1A_283847888	1A	37.4521
chr1A_283855283	1A	37.4521
chr1A_284591933	1A	37.4521
chr1A_284591937	1A	37.4521
chr1A_284645808	1A	37.4521
chr1A_284754207	1A	37.4521
chr1A_285124668	1A	37.4521
chr1A_285206887	1A	37.4521
chr1A_285351710	1A	37.4521
chr1A_285529451	1A	37.4521
chr1A_285635261	1A	37.4521
chr1A_285750421	1A	37.4521
chr1A_286009919	1A	37.4521
chr1A_286009920	1A	37.4521
chr1A_286212142	1A	37.4521
chr1A_287316725	1A	37.4521
chr1A_288124204	1A	37.4521
chr1A_288124340	1A	37.4521
chr1A_288124687	1A	37.4521
chr1A_288156778	1A	37.4521
chr1A_288212664	1A	37.4521
chr1A_288303224	1A	37.4521
chr1A_288479310	1A	37.4521
chr1A_288511192	1A	37.4521
chr1A_289268176	1A	37.4521
chr1A_289268323	1A	37.4521
chr1A_289268398	1A	37.4521
chr1A_289349689	1A	37.4521
chr1A_289419971	1A	37.4521
chr1A_289914836	1A	37.4521
chr1A_289914846	1A	37.4521
chr1A_289914880	1A	37.4521
chr1A_290369635	1A	37.4521
chr1A_290588947	1A	37.4521
chr1A_290589005	1A	37.4521
chr1A_290732234	1A	37.4521
chr1A_292499486	1A	37.566
chr1A_292499501	1A	37.566
chr1A_292761222	1A	37.566
chr1A_292790805	1A	37.566
chr1A_293246129	1A	37.566
chr1A_293246131	1A	37.566
chr1A_293273726	1A	37.566
chr1A_293273746	1A	37.566
chr1A_293273749	1A	37.566
chr1A_293723730	1A	37.566
chr1A_293734502	1A	37.566
chr1A_294473882	1A	37.566
chr1A_294473902	1A	37.566
chr1A_294513533	1A	37.566
chr1A_294734915	1A	37.566
chr1A_294734999	1A	37.566
chr1A_294735024	1A	37.566
chr1A_294736741	1A	37.566
chr1A_298613337	1A	38.0221
chr1A_298646355	1A	38.0221
chr1A_298646400	1A	38.0221
chr1A_298654601	1A	38.0221
chr1A_298716055	1A	38.0221
chr1A_298724871	1A	38.0221
chr1A_298902024	1A	38.0221
chr1A_299069949	1A	38.0221
chr1A_299105786	1A	38.0221
chr1A_302939347	1A	38.1929
chr1A_303024845	1A	38.1929
chr1A_303168071	1A	38.1929
chr1A_303168075	1A	38.1929
chr1A_303195192	1A	38.1929
chr1A_303195243	1A	38.1929
chr1A_303262042	1A	38.1929
chr1A_303262059	1A	38.1929
chr1A_303263229	1A	38.1929
chr1A_303675416	1A	38.1929
chr1A_303679292	1A	38.1929
chr1A_303728144	1A	38.1929
chr1A_304105702	1A	38.1929
chr1A_304216435	1A	38.1929
chr1A_305001464	1A	38.1929
chr1A_305004176	1A	38.1929
chr1A_305395113	1A	38.1929
chr1A_305935446	1A	38.1929
chr1A_305935497	1A	38.1929
chr1A_305936188	1A	38.1929
chr1A_306114797	1A	38.1929
chr1A_306831033	1A	38.1929
chr1A_306831087	1A	38.1929
chr1A_306842493	1A	38.1929
chr1A_307052699	1A	38.1929
chr1A_307052805	1A	38.1929
chr1A_307408817	1A	38.1929
chr1A_307408827	1A	38.1929
chr1A_307696744	1A	38.1929
chr1A_307696748	1A	38.1929
chr1A_308231941	1A	38.1929
chr1A_308334061	1A	38.1929
chr1A_309059445	1A	38.1929
chr1A_309126285	1A	38.1929
chr1A_309126948	1A	38.1929
chr1A_309272277	1A	38.1929
chr1A_309452599	1A	38.1929
chr1A_309572964	1A	38.1929
chr1A_309709524	1A	38.1929
chr1A_310247417	1A	38.1929
chr1A_310492111	1A	38.1929
chr1A_310559672	1A	38.1929
chr1A_310559705	1A	38.1929
chr1A_310559728	1A	38.1929
chr1A_310598450	1A	38.1929
chr1A_310702110	1A	38.1929
chr1A_310794205	1A	38.1929
chr1A_310794272	1A	38.1929
chr1A_310971341	1A	38.1929
chr1A_311284368	1A	38.1929
chr1A_311284369	1A	38.1929
chr1A_311284488	1A	38.1929
chr1A_311693271	1A	38.1929
chr1A_311717364	1A	38.1929
chr1A_311808383	1A	38.1929
chr1A_313283540	1A	38.3077
chr1A_313590881	1A	38.3077
chr1A_313745236	1A	38.3077
chr1A_314336217	1A	38.3077
chr1A_314336228	1A	38.3077
chr1A_315058223	1A	38.3077
chr1A_315492405	1A	38.3077
chr1A_315670094	1A	38.3077
chr1A_316240782	1A	38.3077
chr1A_316240818	1A	38.3077
chr1A_316240822	1A	38.3077
chr1A_316328149	1A	38.3077
chr1A_316342035	1A	38.3077
chr1A_316342090	1A	38.3077
chr1A_316682085	1A	38.3077
chr1A_316682139	1A	38.3077
chr1A_317127895	1A	38.3077
chr1A_317127942	1A	38.3077
chr1A_317731559	1A	38.3077
chr1A_317752956	1A	38.3077
chr1A_317847028	1A	38.3077
chr1A_317847044	1A	38.3077
chr1A_317912217	1A	38.3077
chr1A_317935155	1A	38.3077
chr1A_318527510	1A	38.3077
chr1A_318758047	1A	38.3077
chr1A_318758052	1A	38.3077
chr1A_319087108	1A	38.3077
chr1A_338746404	1A	38.7059
chr1A_338840971	1A	38.7059
chr1A_338980578	1A	38.7059
chr1A_338984170	1A	38.7059
chr1A_338984185	1A	38.7059
chr1A_338984267	1A	38.7059
chr1A_339000485	1A	38.7059
chr1A_339100500	1A	38.7059
chr1A_339486367	1A	38.7059
chr1A_339486383	1A	38.7059
chr1A_339516917	1A	38.7059
chr1A_339690497	1A	38.7059
chr1A_339690535	1A	38.7059
chr1A_339690543	1A	38.7059
chr1A_339690550	1A	38.7059
chr1A_339690557	1A	38.7059
chr1A_339718117	1A	38.7059
chr1A_339718127	1A	38.7059
chr1A_339828236	1A	38.7059
chr1A_339828276	1A	38.7059
chr1A_339916513	1A	38.7059
chr1A_339916562	1A	38.7059
chr1A_339927670	1A	38.7059
chr1A_340011641	1A	38.7059
chr1A_340639524	1A	38.7059
chr1A_340786934	1A	38.7059
chr1A_340786935	1A	38.7059
chr1A_340878079	1A	38.7059
chr1A_342385338	1A	38.7059
chr1A_345709610	1A	38.8766
chr1A_345792023	1A	38.8766
chr1A_346116116	1A	38.8766
chr1A_346463625	1A	38.8766
chr1A_346611016	1A	38.8766
chr1A_346611053	1A	38.8766
chr1A_346637829	1A	38.8766
chr1A_347648337	1A	38.8766
chr1A_347907834	1A	38.8766
chr1A_347907844	1A	38.8766
chr1A_347907848	1A	38.8766
chr1A_347922932	1A	38.8766
chr1A_347946456	1A	38.8766
chr1A_394579057	1A	43.932
chr1A_394579102	1A	43.932
chr1A_394594015	1A	43.932
chr1A_394752411	1A	43.932
chr1A_394852932	1A	43.932
chr1A_395470163	1A	43.932
chr1A_396187126	1A	43.932
chr1A_396290348	1A	43.932
chr1A_396455873	1A	43.932
chr1A_396781142	1A	43.932
chr1A_398054684	1A	43.932
chr1A_399477886	1A	43.932
chr1A_400346482	1A	43.932
chr1A_400957020	1A	43.932
chr1A_403037768	1A	43.932
chr1A_403037772	1A	43.932
chr1A_403118070	1A	43.932
chr1A_403654793	1A	43.932
chr1A_429052308	1A	43.932
chr1A_430344347	1A	43.932
chr1A_430693899	1A	43.932
chr1A_432540874	1A	43.932
chr1A_432543117	1A	43.932
chr1A_432961588	1A	43.932
chr1A_432961610	1A	43.932
chr1A_433926485	1A	43.932
chr1A_433926516	1A	43.932
chr1A_433926531	1A	43.932
chr1A_433976194	1A	43.932
chr1A_434110879	1A	43.932
chr1A_434303717	1A	43.932
chr1A_434420279	1A	43.932
chr1A_435115762	1A	43.932
chr1A_435729308	1A	43.932
chr1A_436422241	1A	43.932
chr1A_437592960	1A	43.932
chr1A_437799951	1A	43.932
chr1A_439330545	1A	43.932
chr1A_439330546	1A	43.932
chr1A_439330560	1A	43.932
chr1A_439337416	1A	43.932
chr1A_440172362	1A	43.932
chr1A_440183351	1A	43.932
chr1A_441037309	1A	43.932
chr1A_443838470	1A	43.932
chr1A_448308816	1A	43.932
chr1A_448446356	1A	43.932
chr1A_448931318	1A	43.932
chr1A_451066611	1A	43.932
chr1A_455416367	1A	43.932
chr1A_457709654	1A	43.932
chr1A_458510319	1A	43.932
chr1A_462390958	1A	43.932
chr1A_474702408	1A	49.5715
chr1A_475408896	1A	49.5715
chr1A_475409340	1A	49.5715
chr1A_475451758	1A	49.5715
chr1A_475451768	1A	49.5715
chr1A_475451780	1A	49.5715
chr1A_475620649	1A	49.5715
chr1A_475625280	1A	49.5715
chr1A_475629655	1A	49.5715
chr1A_475709265	1A	49.5715
chr1A_476172719	1A	49.5715
chr1A_476172759	1A	49.5715
chr1A_476261318	1A	49.5715
chr1A_476261319	1A	49.5715
chr1A_476261341	1A	49.5715
chr1A_476769087	1A	49.5715
chr1A_476908990	1A	49.5715
chr1A_476985289	1A	49.5715
chr1A_477017836	1A	49.5715
chr1A_477728609	1A	49.6846
chr1A_478261764	1A	49.8006
chr1A_478350567	1A	49.8006
chr1A_478567368	1A	49.8006
chr1A_478878128	1A	49.8006
chr1A_478945417	1A	49.8006
chr1A_478945448	1A	49.8006
chr1A_479268053	1A	49.8006
chr1A_479713855	1A	49.8006
chr1A_479713922	1A	49.8006
chr1A_479835259	1A	49.8006
chr1A_479978947	1A	49.8006
chr1A_480078604	1A	49.8006
chr1A_480233694	1A	49.8006
chr1A_480511968	1A	49.8006
chr1A_480582851	1A	49.8006
chr1A_480598673	1A	49.8006
chr1A_482857463	1A	51.1473
chr1A_482857470	1A	51.1473
chr1A_482857479	1A	51.1473
chr1A_483929165	1A	51.1473
chr1A_484279350	1A	51.1473
chr1A_484300344	1A	51.1473
chr1A_484300594	1A	51.1473
chr1A_485123391	1A	51.1473
chr1A_485124607	1A	51.1473
chr1A_485124650	1A	51.1473
chr1A_485182428	1A	51.1473
chr1A_485182440	1A	51.1473
chr1A_486594070	1A	51.563
chr1A_486594146	1A	51.563
chr1A_486661396	1A	51.563
chr1A_486685303	1A	51.563
chr1A_487403106	1A	51.563
chr1A_487460317	1A	51.563
chr1A_487470930	1A	51.563
chr1A_487470938	1A	51.563
chr1A_488064994	1A	51.8494
chr1A_488064998	1A	51.8494
chr1A_488065024	1A	51.8494
chr1A_488065054	1A	51.8494
chr1A_488197257	1A	51.8494
chr1A_488223810	1A	51.8494
chr1A_488223830	1A	51.8494
chr1A_488223837	1A	51.8494
chr1A_488233689	1A	51.8494
chr1A_488233745	1A	51.8494
chr1A_488630338	1A	51.8494
chr1A_488775604	1A	51.8494
chr1A_488818685	1A	51.8494
chr1A_488818758	1A	51.8494
chr1A_489166242	1A	51.8494
chr1A_489166370	1A	51.8494
chr1A_489243450	1A	51.8494
chr1A_489286099	1A	51.8494
chr1A_489288559	1A	51.8494
chr1A_489383142	1A	51.8494
chr1A_489600289	1A	51.8494
chr1A_489764960	1A	51.8494
chr1A_490141857	1A	51.8494
chr1A_490315322	1A	51.8494
chr1A_490878264	1A	51.8494
chr1A_490879845	1A	51.8494
chr1A_490881172	1A	51.8494
chr1A_492023268	1A	51.8494
chr1A_492023282	1A	51.8494
chr1A_492059345	1A	51.8494
chr1A_492060934	1A	51.8494
chr1A_492107836	1A	51.8494
chr1A_492107842	1A	51.8494
chr1A_492265763	1A	51.8494
chr1A_492429879	1A	51.8494
chr1A_492619697	1A	51.8494
chr1A_495332143	1A	55.8429
chr1A_496481015	1A	55.8429
chr1A_496497143	1A	55.8429
chr1A_496642410	1A	55.8429
chr1A_496642434	1A	55.8429
chr1A_496642453	1A	55.8429
chr1A_496648361	1A	55.8429
chr1A_496648634	1A	55.8429
chr1A_496648729	1A	55.8429
chr1A_496799820	1A	55.8429
chr1A_497201550	1A	55.8429
chr1A_497201595	1A	55.8429
chr1A_497201682	1A	55.8429
chr1A_497350528	1A	55.8429
chr1A_497353725	1A	55.8429
chr1A_497451441	1A	55.8429
chr1A_497451442	1A	55.8429
chr1A_497451497	1A	55.8429
chr1A_497499071	1A	57.4059
chr1A_497500831	1A	57.4059
chr1A_497546342	1A	57.4059
chr1A_497546395	1A	57.4059
chr1A_497646138	1A	57.4059
chr1A_497782331	1A	57.4059
chr1A_497861078	1A	57.4059
chr1A_497861104	1A	57.4059
chr1A_497865978	1A	57.4059
chr1A_497902351	1A	57.4059
chr1A_497933410	1A	57.4059
chr1A_497933432	1A	57.4059
chr1A_498276608	1A	57.4059
chr1A_498276629	1A	57.4059
chr1A_498276648	1A	57.4059
chr1A_498276656	1A	57.4059
chr1A_498287359	1A	57.4059
chr1A_498287365	1A	57.4059
chr1A_498303136	1A	57.4059
chr1A_498303173	1A	57.4059
chr1A_498427041	1A	57.4059
chr1A_498427043	1A	57.4059
chr1A_498539570	1A	57.4059
chr1A_498539597	1A	57.4059
chr1A_498803361	1A	57.4059
chr1A_499183033	1A	59.3701
chr1A_499183056	1A	59.3701
chr1A_499227322	1A	59.3701
chr1A_499242010	1A	59.3701
chr1A_499242023	1A	59.3701
chr1A_499321877	1A	59.3701
chr1A_500872614	1A	59.3701
chr1A_500924909	1A	59.3701
chr1A_501031655	1A	59.3701
chr1A_501031661	1A	59.3701
chr1A_501034689	1A	59.3701
chr1A_501121082	1A	59.3701
chr1A_501121114	1A	59.3701
chr1A_501933740	1A	59.3701
chr1A_501980026	1A	59.3701
chr1A_502336098	1A	59.3701
chr1A_502336105	1A	59.3701
chr1A_502336106	1A	59.3701
chr1A_502614973	1A	59.3701
chr1A_502816069	1A	59.3701
chr1A_503057801	1A	59.3701
chr1A_503057822	1A	59.3701
chr1A_503057855	1A	59.3701
chr1A_503295707	1A	59.3701
chr1A_503328606	1A	59.3701
chr1A_503450631	1A	59.8337
chr1A_504610880	1A	59.8337
chr1A_505682479	1A	60.2383
chr1A_506273845	1A	60.6383
chr1A_506470758	1A	60.6383
chr1A_506470795	1A	60.6383
chr1A_506474750	1A	60.6383
chr1A_506474777	1A	60.6383
chr1A_506485921	1A	60.6383
chr1A_506671535	1A	60.6383
chr1A_506671630	1A	60.6383
chr1A_507956069	1A	60.8666
chr1A_507978230	1A	60.8666
chr1A_507978244	1A	60.8666
chr1A_507978271	1A	60.8666
chr1A_507982792	1A	60.8666
chr1A_508034656	1A	60.8666
chr1A_508047046	1A	60.8666
chr1A_508120855	1A	60.8666
chr1A_508158908	1A	60.8666
chr1A_508184636	1A	60.8666
chr1A_508799915	1A	61.0989
chr1A_508799950	1A	61.0989
chr1A_509033605	1A	61.0989
chr1A_509033664	1A	61.0989
chr1A_509477369	1A	61.0989
chr1A_509488317	1A	61.0989
chr1A_509676155	1A	61.0989
chr1A_509676171	1A	61.0989
chr1A_509676176	1A	61.0989
chr1A_509676197	1A	61.0989
chr1A_509676242	1A	61.0989
chr1A_509816540	1A	61.0989
chr1A_510292911	1A	61.0989
chr1A_510457605	1A	61.0989
chr1A_510457626	1A	61.0989
chr1A_510457648	1A	61.0989
chr1A_510457656	1A	61.0989
chr1A_510457667	1A	61.0989
chr1A_510515192	1A	61.0989
chr1A_510515206	1A	61.0989
chr1A_510806003	1A	61.0989
chr1A_510839945	1A	61.0989
chr1A_510849322	1A	61.0989
chr1A_510851911	1A	61.0989
chr1A_510851916	1A	61.0989
chr1A_510855676	1A	61.0989
chr1A_511609396	1A	61.0989
chr1A_511609399	1A	61.0989
chr1A_511609406	1A	61.0989
chr1A_511609448	1A	61.0989
chr1A_511632612	1A	61.0989
chr1A_511639821	1A	61.0989
chr1A_511639824	1A	61.0989
chr1A_512149292	1A	61.0989
chr1A_512149357	1A	61.0989
chr1A_512496891	1A	61.0989
chr1A_512881165	1A	61.0989
chr1A_512885554	1A	61.0989
chr1A_512893007	1A	61.0989
chr1A_513209096	1A	61.0989
chr1A_513213764	1A	61.0989
chr1A_513247536	1A	61.0989
chr1A_513247557	1A	61.0989
chr1A_513320213	1A	61.0989
chr1A_513320251	1A	61.0989
chr1A_513503069	1A	61.0989
chr1A_513503126	1A	61.0989
chr1A_513554350	1A	62.5882
chr1A_513647269	1A	62.5882
chr1A_513647277	1A	62.5882
chr1A_513677893	1A	62.5882
chr1A_513732562	1A	62.5882
chr1A_513844928	1A	62.5882
chr1A_513844933	1A	62.5882
chr1A_513898206	1A	62.5882
chr1A_514032268	1A	62.5882
chr1A_514115822	1A	62.5882
chr1A_514251788	1A	62.5882
chr1A_514251801	1A	62.5882
chr1A_514251821	1A	62.5882
chr1A_514251836	1A	62.5882
chr1A_514257362	1A	62.5882
chr1A_514598292	1A	62.5882
chr1A_514620241	1A	62.5882
chr1A_514667179	1A	62.5882
chr1A_514770968	1A	62.5882
chr1A_515020848	1A	62.5882
chr1A_515543224	1A	62.5882
chr1A_515662296	1A	62.5882
chr1A_515746687	1A	62.5882
chr1A_515759543	1A	62.5882
chr1A_515790593	1A	62.5882
chr1A_515790635	1A	62.5882
chr1A_515790643	1A	62.5882
chr1A_515790645	1A	62.5882
chr1A_515790728	1A	62.5882
chr1A_515790757	1A	62.5882
chr1A_515799772	1A	62.5882
chr1A_515899480	1A	62.5882
chr1A_515960876	1A	62.5882
chr1A_516034474	1A	62.5882
chr1A_516036049	1A	62.5882
chr1A_516065690	1A	62.5882
chr1A_516065759	1A	62.5882
chr1A_516070231	1A	62.5882
chr1A_516079891	1A	62.5882
chr1A_516150977	1A	62.5882
chr1A_516164856	1A	62.5882
chr1A_516164892	1A	62.5882
chr1A_516559204	1A	62.8901
chr1A_516581337	1A	62.8901
chr1A_516584271	1A	62.8901
chr1A_516727225	1A	62.8901
chr1A_517409207	1A	62.8901
chr1A_517409836	1A	62.8901
chr1A_517413621	1A	62.8901
chr1A_517483972	1A	62.8901
chr1A_517484028	1A	62.8901
chr1A_517484138	1A	62.8901
chr1A_517489486	1A	62.8901
chr1A_517489883	1A	62.8901
chr1A_517587620	1A	62.8901
chr1A_517622097	1A	62.8901
chr1A_517739348	1A	62.8901
chr1A_517762251	1A	62.8901
chr1A_517762268	1A	62.8901
chr1A_518702449	1A	62.8901
chr1A_518837157	1A	62.8901
chr1A_520007666	1A	67.9134
chr1A_520007686	1A	67.9134
chr1A_520010146	1A	67.9134
chr1A_520156976	1A	67.9134
chr1A_520354078	1A	67.9134
chr1A_520355334	1A	67.9134
chr1A_520420744	1A	67.9134
chr1A_520433436	1A	67.9134
chr1A_520550579	1A	67.9134
chr1A_520558555	1A	67.9134
chr1A_520578724	1A	67.9134
chr1A_524764256	1A	67.9134
chr1A_526071065	1A	67.9134
chr1A_526973140	1A	67.9134
chr1A_530178155	1A	67.9134
chr1A_530232680	1A	67.9134
chr1A_531281699	1A	69.1098
chr1A_531644501	1A	69.2253
chr1A_531644503	1A	69.2253
chr1A_531665976	1A	69.2253
chr1A_531680958	1A	69.2253
chr1A_531680982	1A	69.2253
chr1A_531680986	1A	69.2253
chr1A_531717316	1A	69.2253
chr1A_531717325	1A	69.2253
chr1A_531717334	1A	69.2253
chr1A_531717349	1A	69.2253
chr1A_531719819	1A	69.2253
chr1A_531875262	1A	69.2253
chr1A_531875264	1A	69.2253
chr1A_531875270	1A	69.2253
chr1A_531875276	1A	69.2253
chr1A_531875282	1A	69.2253
chr1A_531875317	1A	69.2253
chr1A_531878018	1A	69.2253
chr1A_531878286	1A	69.2253
chr1A_531924600	1A	69.2253
chr1A_531924601	1A	69.2253
chr1A_531924664	1A	69.2253
chr1A_531993132	1A	69.2253
chr1A_531993159	1A	69.2253
chr1A_532066601	1A	69.2253
chr1A_532066603	1A	69.2253
chr1A_532109237	1A	69.2253
chr1A_532109241	1A	69.2253
chr1A_532109244	1A	69.2253
chr1A_532109253	1A	69.2253
chr1A_532373690	1A	69.2253
chr1A_532378470	1A	69.2253
chr1A_532438002	1A	69.2253
chr1A_532477441	1A	69.2253
chr1A_532483295	1A	69.2253
chr1A_532483298	1A	69.2253
chr1A_532530560	1A	69.2253
chr1A_532530600	1A	69.2253
chr1A_532530602	1A	69.2253
chr1A_532530616	1A	69.2253
chr1A_532530620	1A	69.2253
chr1A_532639064	1A	69.2253
chr1A_532644635	1A	69.2253
chr1A_532644653	1A	69.2253
chr1A_532644655	1A	69.2253
chr1A_532644656	1A	69.2253
chr1A_532668272	1A	69.2253
chr1A_532716719	1A	69.2253
chr1A_532739107	1A	69.2253
chr1A_532757189	1A	69.2253
chr1A_532757239	1A	69.2253
chr1A_532766070	1A	69.2253
chr1A_532766090	1A	69.2253
chr1A_532773144	1A	69.2253
chr1A_532773289	1A	69.2253
chr1A_532773355	1A	69.2253
chr1A_532774141	1A	69.2253
chr1A_532774157	1A	69.2253
chr1A_532814188	1A	69.2253
chr1A_532814557	1A	69.2253
chr1A_532867281	1A	69.2253
chr1A_532918577	1A	69.2253
chr1A_532918594	1A	69.2253
chr1A_532918630	1A	69.2253
chr1A_532918693	1A	69.2253
chr1A_532918712	1A	69.2253
chr1A_533168769	1A	69.2253
chr1A_533257058	1A	69.2253
chr1A_533257125	1A	69.2253
chr1A_533447015	1A	69.2253
chr1A_533447017	1A	69.2253
chr1A_533457215	1A	69.2253
chr1A_533457217	1A	69.2253
chr1A_533457238	1A	69.2253
chr1A_533457241	1A	69.2253
chr1A_533457246	1A	69.2253
chr1A_533457248	1A	69.2253
chr1A_533457305	1A	69.2253
chr1A_533463331	1A	69.2253
chr1A_533463336	1A	69.2253
chr1A_533467172	1A	69.2253
chr1A_533617601	1A	69.2253
chr1A_533670362	1A	69.2253
chr1A_533670377	1A	69.2253
chr1A_533671748	1A	69.2253
chr1A_533671759	1A	69.2253
chr1A_533701187	1A	69.2253
chr1A_533757418	1A	69.2253
chr1A_534097531	1A	69.2253
chr1A_534098080	1A	69.2253
chr1A_534098128	1A	69.2253
chr1A_534201530	1A	69.2253
chr1A_534201578	1A	69.2253
chr1A_534201579	1A	69.2253
chr1A_534204079	1A	69.2253
chr1A_534204131	1A	69.2253
chr1A_534204141	1A	69.2253
chr1A_534239920	1A	69.2253
chr1A_534239945	1A	69.2253
chr1A_534272059	1A	69.2253
chr1A_534272068	1A	69.2253
chr1A_534272069	1A	69.2253
chr1A_534278619	1A	69.2253
chr1A_534547048	1A	69.2253
chr1A_534547066	1A	69.2253
chr1A_534547092	1A	69.2253
chr1A_534547100	1A	69.2253
chr1A_534568771	1A	69.2253
chr1A_534569259	1A	69.2253
chr1A_534569298	1A	69.2253
chr1A_534569308	1A	69.2253
chr1A_534569360	1A	69.2253
chr1A_534569362	1A	69.2253
chr1A_534569374	1A	69.2253
chr1A_534768718	1A	69.2253
chr1A_534847561	1A	69.2253
chr1A_534847620	1A	69.2253
chr1A_534854068	1A	69.2253
chr1A_535734487	1A	71.4165
chr1A_535734508	1A	71.4165
chr1A_535858090	1A	71.4165
chr1A_536172046	1A	71.4165
chr1A_536172052	1A	71.4165
chr1A_536172088	1A	71.4165
chr1A_539783455	1A	71.4165
chr1A_539964290	1A	75.1247
chr1A_539968453	1A	75.1247
chr1A_539978931	1A	75.1247
chr1A_540052383	1A	75.1247
chr1A_540136972	1A	75.1247
chr1A_540144377	1A	75.1247
chr1A_540192744	1A	75.1247
chr1A_540213920	1A	75.1247
chr1A_540213947	1A	75.1247
chr1A_540214082	1A	75.1247
chr1A_540665495	1A	75.1247
chr1A_542004077	1A	75.9444
chr1A_542004108	1A	75.9444
chr1A_542180779	1A	75.9444
chr1A_542758730	1A	75.9444
chr1A_542758746	1A	75.9444
chr1A_542763672	1A	75.9444
chr1A_542763790	1A	75.9444
chr1A_542763822	1A	75.9444
chr1A_542824519	1A	75.9444
chr1A_542897173	1A	75.9444
chr1A_542897187	1A	75.9444
[truncated: 44,647 more rows]
