# Supplementary material for: Dense genotyping-by-sequencing linkage maps of two Synthetic W7984×Opata reference populations provide insights into wheat structural diversity
Source: Sci Rep. 2019 Feb 11;9:1793. doi: 10.1038/s41598-018-38111-3 (PMC6370774; doi:10.1038/s41598-018-38111-3)
Supplement: Supplementary file 8 — Dataset S7 [file 41598_2018_38111_MOESM8_ESM.xlsx]

## Sheet: Dataset_S7
chr1A_1232964	1A	0
chr1A_1238074	1A	0
chr1A_1238158	1A	0
chr1A_1338375	1A	0
chr1A_1694436	1A	0
chr1A_1834114	1A	0
chr1A_1834129	1A	0
chr1A_1846793	1A	0
chr1A_3486021	1A	0.569915
chr1A_3531952	1A	0.569915
chr1A_3531973	1A	0.569915
chr1A_3793280	1A	0.569915
chr1A_3793296	1A	0.569915
chr1A_3793335	1A	0.569915
chr1A_3793383	1A	0.569915
chr1A_3812012	1A	0.569915
chr1A_3838416	1A	0.569915
chr1A_3878168	1A	0.569915
chr1A_3878203	1A	0.569915
chr1A_3915426	1A	0.569915
chr1A_3917114	1A	0.569915
chr1A_3917116	1A	0.569915
chr1A_3917149	1A	0.569915
chr1A_3945889	1A	0.569915
chr1A_3945928	1A	0.569915
chr1A_3978918	1A	0.569915
chr1A_3978954	1A	0.569915
chr1A_3983167	1A	0.569915
chr1A_4098269	1A	0.569915
chr1A_4098279	1A	0.569915
chr1A_4101339	1A	0.569915
chr1A_4159322	1A	0.569915
chr1A_4159368	1A	0.569915
chr1A_4159369	1A	0.569915
chr1A_4206812	1A	0.569915
chr1A_4214497	1A	0.569915
chr1A_4214523	1A	0.569915
chr1A_4214543	1A	0.569915
chr1A_4227077	1A	0.569915
chr1A_4235447	1A	0.569915
chr1A_4235449	1A	0.569915
chr1A_4235498	1A	0.569915
chr1A_4235514	1A	0.569915
chr1A_4722825	1A	0.569915
chr1A_4723023	1A	0.569915
chr1A_4723031	1A	0.569915
chr1A_4812325	1A	0.569915
chr1A_4812400	1A	0.569915
chr1A_4844484	1A	0.569915
chr1A_4844501	1A	0.569915
chr1A_4844508	1A	0.569915
chr1A_4870371	1A	0.569915
chr1A_4870385	1A	0.569915
chr1A_4870400	1A	0.569915
chr1A_4870432	1A	0.569915
chr1A_5033820	1A	0.569915
chr1A_5065601	1A	0.569915
chr1A_5074971	1A	0.569915
chr1A_5074984	1A	0.569915
chr1A_5075009	1A	0.569915
chr1A_5075029	1A	0.569915
chr1A_5075074	1A	0.569915
chr1A_5075079	1A	0.569915
chr1A_5075144	1A	0.569915
chr1A_5109452	1A	0.569915
chr1A_5155771	1A	0.569915
chr1A_5155773	1A	0.569915
chr1A_5155821	1A	0.569915
chr1A_5155898	1A	0.569915
chr1A_5155903	1A	0.569915
chr1A_5326533	1A	0.569915
chr1A_5326889	1A	0.569915
chr1A_5327174	1A	0.569915
chr1A_5491918	1A	0.569915
chr1A_5492475	1A	0.569915
chr1A_6027915	1A	0.569915
chr1A_6027934	1A	0.569915
chr1A_7330642	1A	16.8145
chr1A_7385110	1A	16.8145
chr1A_7385126	1A	16.8145
chr1A_7524384	1A	16.8145
chr1A_7524428	1A	16.8145
chr1A_7798151	1A	16.8145
chr1A_8158858	1A	16.8145
chr1A_8277783	1A	16.8145
chr1A_8295817	1A	16.8145
chr1A_8295862	1A	16.8145
chr1A_8297293	1A	16.8145
chr1A_8297319	1A	16.8145
chr1A_8331290	1A	16.8145
chr1A_8331313	1A	16.8145
chr1A_8401041	1A	16.8145
chr1A_8401048	1A	16.8145
chr1A_8435530	1A	16.8145
chr1A_8516115	1A	16.8145
chr1A_8559212	1A	16.8145
chr1A_8575021	1A	16.8145
chr1A_8612196	1A	16.8145
chr1A_8688915	1A	16.8145
chr1A_8688923	1A	16.8145
chr1A_9544639	1A	20.0793
chr1A_9544921	1A	20.0793
chr1A_9544946	1A	20.0793
chr1A_9556907	1A	20.0793
chr1A_9556911	1A	20.0793
chr1A_9565863	1A	20.0793
chr1A_9567537	1A	20.0793
chr1A_9582910	1A	20.0793
chr1A_9775110	1A	20.0793
chr1A_9808910	1A	20.0793
chr1A_9863299	1A	20.0793
chr1A_9954029	1A	20.0793
chr1A_10118024	1A	20.0793
chr1A_10118033	1A	20.0793
chr1A_10118049	1A	20.0793
chr1A_10118082	1A	20.0793
chr1A_10118102	1A	20.0793
chr1A_10122144	1A	20.0793
chr1A_10130944	1A	20.0793
chr1A_10130966	1A	20.0793
chr1A_10132856	1A	20.0793
chr1A_10135900	1A	20.0793
chr1A_10159690	1A	20.0793
chr1A_10214692	1A	20.0793
chr1A_10214731	1A	20.0793
chr1A_10214733	1A	20.0793
chr1A_10214735	1A	20.0793
chr1A_10223986	1A	20.0793
chr1A_10224067	1A	20.0793
chr1A_10225520	1A	20.0793
chr1A_10242342	1A	20.0793
chr1A_10396051	1A	20.0793
chr1A_10707127	1A	20.0793
chr1A_10707148	1A	20.0793
chr1A_10707197	1A	20.0793
chr1A_10707198	1A	20.0793
chr1A_10714750	1A	20.0793
chr1A_10714806	1A	20.0793
chr1A_10714832	1A	20.0793
chr1A_10714879	1A	20.0793
chr1A_10751203	1A	20.0793
chr1A_11262227	1A	20.0793
chr1A_11567345	1A	20.0793
chr1A_11567372	1A	20.0793
chr1A_11654625	1A	20.0793
chr1A_11654670	1A	20.0793
chr1A_11654671	1A	20.0793
chr1A_11654689	1A	20.0793
chr1A_11667146	1A	20.0793
chr1A_11667165	1A	20.0793
chr1A_11667186	1A	20.0793
chr1A_11667190	1A	20.0793
chr1A_11667202	1A	20.0793
chr1A_11934211	1A	20.0793
chr1A_11934218	1A	20.0793
chr1A_12097606	1A	20.0793
chr1A_12113411	1A	20.0793
chr1A_12113424	1A	20.0793
chr1A_12113466	1A	20.0793
chr1A_12113521	1A	20.0793
chr1A_12115889	1A	20.0793
chr1A_12121350	1A	20.0793
chr1A_12121351	1A	20.0793
chr1A_12172883	1A	20.0793
chr1A_12369432	1A	20.0793
chr1A_12413441	1A	20.0793
chr1A_12413447	1A	20.0793
chr1A_12426944	1A	20.0793
chr1A_12426975	1A	20.0793
chr1A_12502838	1A	20.0793
chr1A_12502888	1A	20.0793
chr1A_12502942	1A	20.0793
chr1A_12502958	1A	20.0793
chr1A_12772617	1A	20.0793
chr1A_12818490	1A	20.0793
chr1A_12819443	1A	20.0793
chr1A_12822017	1A	20.0793
chr1A_12822041	1A	20.0793
chr1A_12822066	1A	20.0793
chr1A_12835310	1A	20.0793
chr1A_12837543	1A	20.0793
chr1A_12837572	1A	20.0793
chr1A_12837583	1A	20.0793
chr1A_12837587	1A	20.0793
chr1A_12837599	1A	20.0793
chr1A_12837600	1A	20.0793
chr1A_12837613	1A	20.0793
chr1A_13767840	1A	20.0793
chr1A_13767855	1A	20.0793
chr1A_13829052	1A	20.0793
chr1A_13829065	1A	20.0793
chr1A_13829899	1A	20.0793
chr1A_13857646	1A	20.0793
chr1A_13880922	1A	20.0793
chr1A_13880925	1A	20.0793
chr1A_13880943	1A	20.0793
chr1A_13880981	1A	20.0793
chr1A_13940776	1A	20.0793
chr1A_13940832	1A	20.0793
chr1A_13940881	1A	20.0793
chr1A_13940942	1A	20.0793
chr1A_13940974	1A	20.0793
chr1A_13971841	1A	20.0793
chr1A_13971844	1A	20.0793
chr1A_13971883	1A	20.0793
chr1A_16933329	1A	23.3481
chr1A_17014796	1A	27.7104
chr1A_17014835	1A	27.7104
chr1A_17014844	1A	27.7104
chr1A_17103652	1A	27.7104
chr1A_17242901	1A	27.7104
chr1A_17242921	1A	27.7104
chr1A_17248263	1A	27.7104
chr1A_17744559	1A	27.7104
chr1A_17748028	1A	27.7104
chr1A_17748040	1A	27.7104
chr1A_17748046	1A	27.7104
chr1A_17748049	1A	27.7104
chr1A_17748054	1A	27.7104
chr1A_17748058	1A	27.7104
chr1A_17748066	1A	27.7104
chr1A_17748067	1A	27.7104
chr1A_17748083	1A	27.7104
chr1A_17748096	1A	27.7104
chr1A_17748100	1A	27.7104
chr1A_17748727	1A	27.7104
chr1A_17748756	1A	27.7104
chr1A_17784486	1A	27.7104
chr1A_18292928	1A	27.7104
chr1A_18293938	1A	27.7104
chr1A_18306544	1A	27.7104
chr1A_18306552	1A	27.7104
chr1A_18309974	1A	27.7104
chr1A_18309977	1A	27.7104
chr1A_18309983	1A	27.7104
chr1A_20158756	1A	27.7104
chr1A_20158766	1A	27.7104
chr1A_20158774	1A	27.7104
chr1A_20237406	1A	30.9761
chr1A_20237500	1A	30.9761
chr1A_20281823	1A	30.9761
chr1A_20282362	1A	30.9761
chr1A_20282371	1A	30.9761
chr1A_20810732	1A	30.9761
chr1A_20886731	1A	30.9761
chr1A_20886773	1A	30.9761
chr1A_20893706	1A	30.9761
chr1A_20896557	1A	30.9761
chr1A_20896559	1A	30.9761
chr1A_20896561	1A	30.9761
chr1A_20898169	1A	30.9761
chr1A_21085569	1A	30.9761
chr1A_21085615	1A	30.9761
chr1A_21566011	1A	30.9761
chr1A_21611592	1A	30.9761
chr1A_21611593	1A	30.9761
chr1A_21611969	1A	30.9761
chr1A_21612017	1A	30.9761
chr1A_21612035	1A	30.9761
chr1A_21638626	1A	30.9761
chr1A_21645247	1A	30.9761
chr1A_21645252	1A	30.9761
chr1A_21645271	1A	30.9761
chr1A_21645301	1A	30.9761
chr1A_21645310	1A	30.9761
chr1A_21674684	1A	30.9761
chr1A_21761548	1A	30.9761
chr1A_21761549	1A	30.9761
chr1A_21761556	1A	30.9761
chr1A_21761575	1A	30.9761
chr1A_21864130	1A	30.9761
chr1A_21864139	1A	30.9761
chr1A_21864174	1A	30.9761
chr1A_21864943	1A	30.9761
chr1A_21864947	1A	30.9761
chr1A_21864960	1A	30.9761
chr1A_22039159	1A	30.9761
chr1A_22039266	1A	30.9761
chr1A_22043550	1A	30.9761
chr1A_22047070	1A	30.9761
chr1A_22247496	1A	30.9761
chr1A_22266415	1A	30.9761
chr1A_22266420	1A	30.9761
chr1A_22299695	1A	30.9761
chr1A_22299742	1A	30.9761
chr1A_22330352	1A	30.9761
chr1A_22331127	1A	30.9761
chr1A_22331274	1A	30.9761
chr1A_22331279	1A	30.9761
chr1A_22331361	1A	30.9761
chr1A_22331367	1A	30.9761
chr1A_22332581	1A	30.9761
chr1A_22332621	1A	30.9761
chr1A_22333218	1A	30.9761
chr1A_22463422	1A	30.9761
chr1A_22463455	1A	30.9761
chr1A_22463469	1A	30.9761
chr1A_22486212	1A	30.9761
chr1A_22557562	1A	30.9761
chr1A_22557575	1A	30.9761
chr1A_22557591	1A	30.9761
chr1A_22613211	1A	30.9761
chr1A_22613225	1A	30.9761
chr1A_22613235	1A	30.9761
chr1A_22652361	1A	30.9761
chr1A_23576160	1A	34.2416
chr1A_23576221	1A	34.2416
chr1A_23603053	1A	34.2416
chr1A_23603064	1A	34.2416
chr1A_23628955	1A	34.2416
chr1A_23714609	1A	34.2416
chr1A_23714610	1A	34.2416
chr1A_23714621	1A	34.2416
chr1A_23714638	1A	34.2416
chr1A_23819286	1A	34.2416
chr1A_23850918	1A	34.2416
chr1A_23852613	1A	34.2416
chr1A_23852636	1A	34.2416
chr1A_23852653	1A	34.2416
chr1A_24077988	1A	34.2416
chr1A_24130749	1A	34.2416
chr1A_24137654	1A	34.2416
chr1A_24152396	1A	34.2416
chr1A_24826522	1A	36.4169
chr1A_25087523	1A	36.4169
chr1A_25289557	1A	36.4169
chr1A_25485485	1A	36.4169
chr1A_25542313	1A	36.4169
chr1A_25545567	1A	36.4169
chr1A_25548409	1A	36.4169
chr1A_25562931	1A	36.4169
chr1A_25562936	1A	36.4169
chr1A_25562984	1A	36.4169
chr1A_25565399	1A	36.4169
chr1A_25565411	1A	36.4169
chr1A_25570987	1A	36.4169
chr1A_25725731	1A	36.4169
chr1A_25725767	1A	36.4169
chr1A_25804508	1A	36.4169
chr1A_25804599	1A	36.4169
chr1A_25807483	1A	36.4169
chr1A_25937560	1A	36.4169
chr1A_25939076	1A	36.4169
chr1A_26016338	1A	36.4169
chr1A_26050932	1A	36.4169
chr1A_26245972	1A	36.4169
chr1A_26246419	1A	36.4169
chr1A_26318712	1A	36.4169
chr1A_26387481	1A	36.4169
chr1A_26528381	1A	36.4169
chr1A_26528552	1A	36.4169
chr1A_26537462	1A	36.4169
chr1A_26537472	1A	36.4169
chr1A_26537491	1A	36.4169
chr1A_26537492	1A	36.4169
chr1A_26539660	1A	36.4169
chr1A_26595917	1A	36.4169
chr1A_26595930	1A	36.4169
chr1A_26598468	1A	36.4169
chr1A_26598477	1A	36.4169
chr1A_26598498	1A	36.4169
chr1A_26659743	1A	36.4169
chr1A_26683254	1A	36.4169
chr1A_26683284	1A	36.4169
chr1A_26683303	1A	36.4169
chr1A_27053346	1A	36.4169
chr1A_27053347	1A	36.4169
chr1A_27053390	1A	36.4169
chr1A_27055380	1A	36.4169
chr1A_27055383	1A	36.4169
chr1A_27133038	1A	36.4169
chr1A_27186421	1A	36.4169
chr1A_27192043	1A	36.4169
chr1A_27257601	1A	37.5742
chr1A_27327506	1A	38.7316
chr1A_27327553	1A	38.7316
chr1A_27350228	1A	38.7316
chr1A_27401103	1A	38.7316
chr1A_27401105	1A	38.7316
chr1A_27512785	1A	38.7316
chr1A_27753454	1A	38.7316
chr1A_27845033	1A	38.7316
chr1A_27845091	1A	38.7316
chr1A_27942537	1A	38.7316
chr1A_27942544	1A	38.7316
chr1A_28365119	1A	38.7316
chr1A_28365192	1A	38.7316
chr1A_28366623	1A	38.7316
chr1A_28368491	1A	38.7316
chr1A_28368525	1A	38.7316
chr1A_28513920	1A	38.7316
chr1A_28524118	1A	38.7316
chr1A_28717294	1A	38.7316
chr1A_28762153	1A	38.7316
chr1A_28894088	1A	38.7316
chr1A_28969671	1A	38.7316
chr1A_28969694	1A	38.7316
chr1A_28969742	1A	38.7316
chr1A_29121021	1A	38.7316
chr1A_29122284	1A	38.7316
chr1A_29241084	1A	38.7316
chr1A_29241567	1A	38.7316
chr1A_29294719	1A	38.7316
chr1A_29373791	1A	38.7316
chr1A_29373827	1A	38.7316
chr1A_29373884	1A	38.7316
chr1A_29373936	1A	38.7316
chr1A_29373940	1A	38.7316
chr1A_29453795	1A	38.7316
chr1A_29874874	1A	38.7316
chr1A_29874886	1A	38.7316
chr1A_30009787	1A	38.7316
chr1A_30307305	1A	38.7316
chr1A_30321726	1A	38.7316
chr1A_30321777	1A	38.7316
chr1A_30321781	1A	38.7316
chr1A_30321888	1A	38.7316
chr1A_30321889	1A	38.7316
chr1A_30332647	1A	38.7316
chr1A_30404292	1A	38.7316
chr1A_30404351	1A	38.7316
chr1A_30541189	1A	38.7316
chr1A_30553141	1A	38.7316
chr1A_30558388	1A	38.7316
chr1A_30775021	1A	38.7316
chr1A_30775045	1A	38.7316
chr1A_30781731	1A	38.7316
chr1A_31253357	1A	38.7316
chr1A_33084057	1A	39.8308
chr1A_33084061	1A	39.8308
chr1A_33219502	1A	39.8308
chr1A_33461066	1A	39.8308
chr1A_33543778	1A	39.8308
chr1A_33543785	1A	39.8308
chr1A_33571485	1A	39.8308
chr1A_33574761	1A	39.8308
chr1A_33618583	1A	39.8308
chr1A_33668279	1A	39.8308
chr1A_33668310	1A	39.8308
chr1A_33669247	1A	39.8308
chr1A_33669272	1A	39.8308
chr1A_33764636	1A	39.8308
chr1A_33798542	1A	39.8308
chr1A_33969632	1A	39.8308
chr1A_34175723	1A	39.8308
chr1A_34272041	1A	39.8308
chr1A_34288633	1A	39.8308
chr1A_34292358	1A	39.8308
chr1A_34303720	1A	39.8308
chr1A_34523621	1A	39.8308
chr1A_34523630	1A	39.8308
chr1A_34523671	1A	39.8308
chr1A_34562251	1A	39.8308
chr1A_34562252	1A	39.8308
chr1A_34562265	1A	39.8308
chr1A_34562295	1A	39.8308
chr1A_34566002	1A	39.8308
chr1A_34566099	1A	39.8308
chr1A_34566334	1A	39.8308
chr1A_34566344	1A	39.8308
chr1A_34566350	1A	39.8308
chr1A_34566369	1A	39.8308
chr1A_34566471	1A	39.8308
chr1A_34566474	1A	39.8308
chr1A_34566476	1A	39.8308
chr1A_34566497	1A	39.8308
chr1A_34656333	1A	39.8308
chr1A_34656362	1A	39.8308
chr1A_34707766	1A	39.8308
chr1A_34851632	1A	39.8308
chr1A_34878333	1A	39.8308
chr1A_34885794	1A	39.8308
chr1A_34970171	1A	39.8308
chr1A_34973444	1A	39.8308
chr1A_34979346	1A	39.8308
chr1A_35047919	1A	39.8308
chr1A_35047939	1A	39.8308
chr1A_35112952	1A	39.8308
chr1A_35212065	1A	39.8308
chr1A_35212124	1A	39.8308
chr1A_35334600	1A	39.8308
chr1A_35334642	1A	39.8308
chr1A_35334695	1A	39.8308
chr1A_35334705	1A	39.8308
chr1A_35530415	1A	39.8308
chr1A_35573753	1A	39.8308
chr1A_36171532	1A	39.8308
chr1A_36171558	1A	39.8308
chr1A_36555142	1A	39.8308
chr1A_36618322	1A	39.8308
chr1A_36636551	1A	39.8308
chr1A_36636554	1A	39.8308
chr1A_36636558	1A	39.8308
chr1A_36764294	1A	39.8308
chr1A_38718101	1A	41.0867
chr1A_38852482	1A	41.0867
chr1A_38852620	1A	41.0867
chr1A_38893126	1A	41.0867
chr1A_38893131	1A	41.0867
chr1A_38955016	1A	41.0867
chr1A_38955042	1A	41.0867
chr1A_38955050	1A	41.0867
chr1A_39062810	1A	41.0867
chr1A_39062822	1A	41.0867
chr1A_39075560	1A	41.0867
chr1A_39141370	1A	41.0867
chr1A_39141396	1A	41.0867
chr1A_39183260	1A	41.0867
chr1A_39183276	1A	41.0867
chr1A_39183556	1A	41.0867
chr1A_39183559	1A	41.0867
chr1A_39183582	1A	41.0867
chr1A_39826277	1A	41.0867
chr1A_39826353	1A	41.0867
chr1A_39896355	1A	42.5429
chr1A_40024818	1A	42.5429
chr1A_40288477	1A	42.5429
chr1A_40288507	1A	42.5429
chr1A_40288532	1A	42.5429
chr1A_40327899	1A	42.5429
chr1A_40327939	1A	42.5429
chr1A_40327964	1A	42.5429
chr1A_40455526	1A	42.5429
chr1A_40498587	1A	42.5429
chr1A_40498720	1A	42.5429
chr1A_40498783	1A	42.5429
chr1A_40498796	1A	42.5429
chr1A_40498821	1A	42.5429
chr1A_40514147	1A	42.5429
chr1A_40514234	1A	42.5429
chr1A_40514260	1A	42.5429
chr1A_40767057	1A	42.5429
chr1A_40898265	1A	42.5429
chr1A_41054479	1A	42.5429
chr1A_41054531	1A	42.5429
chr1A_41074089	1A	42.5429
chr1A_41147244	1A	42.5429
chr1A_41147246	1A	42.5429
chr1A_41147272	1A	42.5429
chr1A_41375014	1A	42.5429
chr1A_41455070	1A	42.5429
chr1A_41455119	1A	42.5429
chr1A_41749531	1A	42.5429
chr1A_41753721	1A	42.5429
chr1A_41753747	1A	42.5429
chr1A_41906529	1A	42.5429
chr1A_41906539	1A	42.5429
chr1A_41916248	1A	42.5429
chr1A_41916355	1A	42.5429
chr1A_41919623	1A	42.5429
chr1A_41922824	1A	42.5429
chr1A_41922832	1A	42.5429
chr1A_42013974	1A	42.5429
chr1A_42014023	1A	42.5429
chr1A_42100598	1A	42.5429
chr1A_42100605	1A	42.5429
chr1A_42118911	1A	42.5429
chr1A_42118950	1A	42.5429
chr1A_42211836	1A	42.5429
chr1A_42253267	1A	42.5429
chr1A_42254717	1A	42.5429
chr1A_42254723	1A	42.5429
chr1A_42254726	1A	42.5429
chr1A_42426417	1A	42.5429
chr1A_42516138	1A	42.5429
chr1A_42533245	1A	42.5429
chr1A_42560152	1A	42.5429
chr1A_42560178	1A	42.5429
chr1A_42567602	1A	42.5429
chr1A_42600105	1A	42.5429
chr1A_42665758	1A	42.5429
chr1A_42992563	1A	42.5429
chr1A_42992594	1A	42.5429
chr1A_42992607	1A	42.5429
chr1A_42992609	1A	42.5429
chr1A_43107903	1A	42.5429
chr1A_43203036	1A	42.5429
chr1A_43203071	1A	42.5429
chr1A_43203091	1A	42.5429
chr1A_43203116	1A	42.5429
chr1A_43203152	1A	42.5429
chr1A_43203158	1A	42.5429
chr1A_43244124	1A	42.5429
chr1A_43314392	1A	42.5429
chr1A_43314399	1A	42.5429
chr1A_43314434	1A	42.5429
chr1A_43314442	1A	42.5429
chr1A_43460573	1A	42.5429
chr1A_43460672	1A	42.5429
chr1A_43572759	1A	42.5429
chr1A_43572790	1A	42.5429
chr1A_44084487	1A	42.5429
chr1A_44084488	1A	42.5429
chr1A_44084500	1A	42.5429
chr1A_44084511	1A	42.5429
chr1A_44084529	1A	42.5429
chr1A_44104641	1A	42.5429
chr1A_44110623	1A	42.5429
chr1A_44110967	1A	42.5429
chr1A_44111026	1A	42.5429
chr1A_44111043	1A	42.5429
chr1A_44111061	1A	42.5429
chr1A_44328894	1A	42.5429
chr1A_44364817	1A	42.5429
chr1A_44445133	1A	42.5429
chr1A_44638541	1A	42.5429
chr1A_45033663	1A	42.5429
chr1A_45112232	1A	42.5429
chr1A_45157238	1A	42.5429
chr1A_45232433	1A	42.5429
chr1A_45252027	1A	42.5429
chr1A_45252341	1A	42.5429
chr1A_45299860	1A	42.5429
chr1A_45503614	1A	42.5429
chr1A_45507525	1A	42.5429
chr1A_45588649	1A	42.5429
chr1A_45588946	1A	42.5429
chr1A_45589339	1A	42.5429
chr1A_45592345	1A	42.5429
chr1A_45592483	1A	42.5429
chr1A_45647546	1A	42.5429
chr1A_45689933	1A	42.5429
chr1A_45751168	1A	42.5429
chr1A_45751210	1A	42.5429
chr1A_45753041	1A	42.5429
chr1A_45794124	1A	42.5429
chr1A_46054117	1A	42.5429
chr1A_46054154	1A	42.5429
chr1A_46054205	1A	42.5429
chr1A_46116055	1A	42.5429
chr1A_46116062	1A	42.5429
chr1A_46232351	1A	42.5429
chr1A_46266319	1A	42.5429
chr1A_46266357	1A	42.5429
chr1A_46274653	1A	42.5429
chr1A_46276721	1A	42.5429
chr1A_46276753	1A	42.5429
chr1A_46276765	1A	42.5429
chr1A_46328450	1A	42.5429
chr1A_46426538	1A	42.5429
chr1A_46426542	1A	42.5429
chr1A_46441851	1A	42.5429
chr1A_46442544	1A	42.5429
chr1A_46460298	1A	42.5429
chr1A_46509138	1A	42.5429
chr1A_46509158	1A	42.5429
chr1A_46529672	1A	42.5429
chr1A_47401275	1A	42.5429
chr1A_47401296	1A	42.5429
chr1A_47581359	1A	42.5429
chr1A_47743867	1A	42.5429
chr1A_47767386	1A	42.5429
chr1A_47767394	1A	42.5429
chr1A_47952784	1A	42.5429
chr1A_48197820	1A	42.5429
chr1A_48593104	1A	42.5429
chr1A_48757420	1A	42.5429
chr1A_48757495	1A	42.5429
chr1A_48762331	1A	42.5429
chr1A_48769407	1A	42.5429
chr1A_48904802	1A	42.5429
chr1A_48991247	1A	42.5429
chr1A_48991261	1A	42.5429
chr1A_48996644	1A	42.5429
chr1A_48998549	1A	42.5429
chr1A_48998561	1A	42.5429
chr1A_48998753	1A	42.5429
chr1A_48998774	1A	42.5429
chr1A_48998791	1A	42.5429
chr1A_49004285	1A	42.5429
chr1A_49004323	1A	42.5429
chr1A_49004333	1A	42.5429
chr1A_49033878	1A	42.5429
chr1A_49033945	1A	42.5429
chr1A_49126623	1A	42.5429
chr1A_49126635	1A	42.5429
chr1A_49153543	1A	42.5429
chr1A_49239494	1A	42.5429
chr1A_49239497	1A	42.5429
chr1A_49245431	1A	42.5429
chr1A_49245446	1A	42.5429
chr1A_49245501	1A	42.5429
chr1A_49259856	1A	42.5429
chr1A_49306499	1A	45.7204
chr1A_49324667	1A	45.7204
chr1A_49337449	1A	45.7204
chr1A_49337458	1A	45.7204
chr1A_49347009	1A	45.7204
chr1A_49353972	1A	45.7204
chr1A_49353979	1A	45.7204
chr1A_49354003	1A	45.7204
chr1A_49415790	1A	45.7204
chr1A_49669655	1A	45.7204
chr1A_49669683	1A	45.7204
chr1A_49891048	1A	45.7204
chr1A_49941281	1A	45.7204
chr1A_49967274	1A	45.7204
chr1A_49967275	1A	45.7204
chr1A_50105421	1A	45.7204
chr1A_50776308	1A	45.7204
chr1A_50835439	1A	46.8076
chr1A_50917539	1A	46.8076
chr1A_50982651	1A	46.8076
chr1A_51067034	1A	46.8076
chr1A_51120721	1A	46.8076
chr1A_51221934	1A	46.8076
chr1A_51281298	1A	46.8076
chr1A_51330759	1A	46.8076
chr1A_51330764	1A	46.8076
chr1A_51335755	1A	46.8076
chr1A_51387400	1A	46.8076
chr1A_51420588	1A	46.8076
chr1A_51420589	1A	46.8076
chr1A_51461406	1A	46.8076
chr1A_51678366	1A	46.8076
chr1A_51700545	1A	46.8076
chr1A_51962229	1A	46.8076
chr1A_52000089	1A	46.8076
chr1A_52231514	1A	46.8076
chr1A_52231642	1A	46.8076
chr1A_52419370	1A	46.8076
chr1A_52440302	1A	46.8076
chr1A_52516438	1A	46.8076
chr1A_52516477	1A	46.8076
chr1A_52516524	1A	46.8076
chr1A_52516531	1A	46.8076
chr1A_52521490	1A	46.8076
chr1A_52521500	1A	46.8076
chr1A_52543605	1A	46.8076
chr1A_52543606	1A	46.8076
chr1A_52693318	1A	46.8076
chr1A_53198493	1A	46.8076
chr1A_53198528	1A	46.8076
chr1A_53437811	1A	46.8076
chr1A_53655847	1A	48.055
chr1A_53675891	1A	48.055
chr1A_53676391	1A	48.055
chr1A_53676433	1A	48.055
chr1A_53701563	1A	48.055
chr1A_53828942	1A	48.055
chr1A_53829006	1A	48.055
chr1A_53829026	1A	48.055
chr1A_53903789	1A	48.055
chr1A_53975881	1A	48.055
chr1A_54031434	1A	48.055
chr1A_54031440	1A	48.055
chr1A_54127423	1A	48.055
chr1A_54127438	1A	48.055
chr1A_54127442	1A	48.055
chr1A_54460442	1A	48.055
chr1A_54499486	1A	48.055
chr1A_54500133	1A	48.055
chr1A_54500141	1A	48.055
chr1A_54500149	1A	48.055
chr1A_54550371	1A	48.055
chr1A_54586626	1A	48.055
chr1A_54703918	1A	48.055
chr1A_54717547	1A	48.055
chr1A_54717604	1A	48.055
chr1A_54717651	1A	48.055
chr1A_54717721	1A	48.055
chr1A_54726481	1A	48.055
chr1A_54739226	1A	48.055
chr1A_54856729	1A	48.055
chr1A_54856731	1A	48.055
chr1A_54864384	1A	48.055
chr1A_54864387	1A	48.055
chr1A_55225344	1A	48.055
chr1A_55225346	1A	48.055
chr1A_55226732	1A	48.055
chr1A_55949880	1A	48.055
chr1A_55949881	1A	48.055
chr1A_55949888	1A	48.055
chr1A_56164122	1A	48.055
chr1A_56164135	1A	48.055
chr1A_56164232	1A	48.055
chr1A_56182556	1A	48.055
chr1A_56182616	1A	48.055
chr1A_56248198	1A	48.055
chr1A_56248226	1A	48.055
chr1A_56340553	1A	48.055
chr1A_56372875	1A	48.055
chr1A_56515405	1A	48.055
chr1A_56654700	1A	48.055
chr1A_57132102	1A	48.055
chr1A_58412962	1A	52.5751
chr1A_59994816	1A	52.5751
chr1A_59994836	1A	52.5751
chr1A_59994840	1A	52.5751
chr1A_59994847	1A	52.5751
chr1A_60145684	1A	52.5751
chr1A_60619378	1A	52.5751
chr1A_60670409	1A	52.5751
chr1A_60969516	1A	52.5751
chr1A_61006243	1A	52.5751
chr1A_61023919	1A	52.5751
chr1A_61023941	1A	52.5751
chr1A_61088948	1A	52.5751
chr1A_61226658	1A	52.5751
chr1A_61242065	1A	52.5751
chr1A_61253147	1A	52.5751
chr1A_61543330	1A	52.5751
chr1A_61554018	1A	52.5751
chr1A_61622661	1A	52.5751
chr1A_62010013	1A	52.5751
chr1A_62030530	1A	52.5751
chr1A_62276038	1A	52.5751
chr1A_62504966	1A	52.5751
chr1A_62726128	1A	52.5751
chr1A_62948045	1A	52.5751
chr1A_63090416	1A	52.5751
chr1A_63690020	1A	52.5751
chr1A_63910872	1A	52.5751
chr1A_63910873	1A	52.5751
chr1A_63967664	1A	52.5751
chr1A_64111855	1A	52.5751
chr1A_64182285	1A	52.5751
chr1A_64548817	1A	52.5751
chr1A_64835777	1A	52.5751
chr1A_64855728	1A	52.5751
chr1A_65950153	1A	52.5751
chr1A_66053126	1A	52.5751
chr1A_66128813	1A	52.5751
chr1A_66210215	1A	52.5751
chr1A_66331253	1A	52.5751
chr1A_66491402	1A	52.5751
chr1A_66917378	1A	52.5751
chr1A_66923622	1A	52.5751
chr1A_67306405	1A	52.5751
chr1A_68070801	1A	52.5751
chr1A_68092179	1A	52.5751
chr1A_68106946	1A	52.5751
chr1A_68107037	1A	52.5751
chr1A_68130809	1A	52.5751
chr1A_68534714	1A	52.5751
chr1A_68636011	1A	52.5751
chr1A_68636186	1A	52.5751
chr1A_68638018	1A	52.5751
chr1A_71853372	1A	52.5751
chr1A_72065827	1A	52.5751
chr1A_72065982	1A	52.5751
chr1A_72180733	1A	52.5751
chr1A_72180767	1A	52.5751
chr1A_72196217	1A	52.5751
chr1A_72407950	1A	52.5751
chr1A_72428701	1A	52.5751
chr1A_72428724	1A	52.5751
chr1A_72429404	1A	52.5751
chr1A_73310721	1A	52.5751
chr1A_73371587	1A	52.5751
chr1A_73423306	1A	52.5751
chr1A_73497874	1A	52.5751
chr1A_73497913	1A	52.5751
chr1A_73611516	1A	52.5751
chr1A_73900366	1A	52.5751
chr1A_74010038	1A	52.5751
chr1A_74329094	1A	52.5751
chr1A_74989179	1A	52.5751
chr1A_75006927	1A	52.5751
chr1A_75067914	1A	52.5751
chr1A_75293312	1A	52.5751
chr1A_75293320	1A	52.5751
chr1A_75293357	1A	52.5751
chr1A_75313349	1A	52.5751
chr1A_75376840	1A	52.5751
chr1A_75916945	1A	52.5751
chr1A_76031032	1A	52.5751
chr1A_76037849	1A	52.5751
chr1A_76156054	1A	52.5751
chr1A_76289316	1A	52.5751
chr1A_76629913	1A	52.5751
chr1A_77251279	1A	52.5751
chr1A_77354312	1A	52.5751
chr1A_77780079	1A	52.5751
chr1A_77972391	1A	52.5751
chr1A_78137945	1A	52.5751
chr1A_78423199	1A	52.5751
chr1A_78577675	1A	52.5751
chr1A_78672503	1A	52.5751
chr1A_79264574	1A	52.5751
chr1A_79264617	1A	52.5751
chr1A_79265187	1A	52.5751
chr1A_79301041	1A	52.5751
chr1A_79415833	1A	52.5751
chr1A_79427707	1A	52.5751
chr1A_79435317	1A	52.5751
chr1A_79780428	1A	52.5751
chr1A_79880252	1A	52.5751
chr1A_82439146	1A	52.5751
chr1A_82536187	1A	52.5751
chr1A_83533851	1A	52.5751
chr1A_83534247	1A	52.5751
chr1A_84016099	1A	52.5751
chr1A_84376361	1A	52.5751
chr1A_84379358	1A	52.5751
chr1A_84417646	1A	52.5751
chr1A_84507739	1A	52.5751
chr1A_84589149	1A	52.5751
chr1A_84658973	1A	52.5751
chr1A_84659090	1A	52.5751
chr1A_86429801	1A	52.5751
chr1A_86898546	1A	52.5751
chr1A_87057984	1A	52.5751
chr1A_87706879	1A	52.5751
chr1A_87720457	1A	52.5751
chr1A_87720467	1A	52.5751
chr1A_87881486	1A	52.5751
chr1A_87926192	1A	52.5751
chr1A_88108106	1A	52.5751
chr1A_88185114	1A	52.5751
chr1A_88186990	1A	52.5751
chr1A_88451905	1A	52.5751
chr1A_88745660	1A	52.5751
chr1A_88752349	1A	52.5751
chr1A_88994651	1A	52.5751
chr1A_89547781	1A	52.5751
chr1A_89547877	1A	52.5751
chr1A_89590707	1A	52.5751
chr1A_89590814	1A	52.5751
chr1A_89765857	1A	52.5751
chr1A_89793230	1A	52.5751
chr1A_89796617	1A	52.5751
chr1A_89808374	1A	52.5751
chr1A_89891646	1A	52.5751
chr1A_90139930	1A	52.5751
chr1A_90604727	1A	52.5751
chr1A_90604756	1A	52.5751
chr1A_91233834	1A	52.5751
chr1A_91246585	1A	52.5751
chr1A_91413161	1A	52.5751
chr1A_91510846	1A	52.5751
chr1A_91590775	1A	52.5751
chr1A_91644000	1A	52.5751
chr1A_91677292	1A	52.5751
chr1A_91790430	1A	52.5751
chr1A_91792312	1A	52.5751
chr1A_91792328	1A	52.5751
chr1A_91792379	1A	52.5751
chr1A_92469778	1A	52.5751
chr1A_92570693	1A	52.5751
chr1A_92841388	1A	52.5751
chr1A_92944624	1A	52.5751
chr1A_93037227	1A	52.5751
chr1A_93206864	1A	52.5751
chr1A_93206878	1A	52.5751
chr1A_93206897	1A	52.5751
chr1A_93283450	1A	52.5751
chr1A_93307935	1A	52.5751
chr1A_93503191	1A	52.5751
chr1A_93552556	1A	52.5751
chr1A_94106929	1A	52.5751
chr1A_94399849	1A	52.5751
chr1A_94627976	1A	52.5751
chr1A_95047590	1A	52.5751
chr1A_95490323	1A	52.5751
chr1A_95582339	1A	52.5751
chr1A_96264907	1A	52.5751
chr1A_96264953	1A	52.5751
chr1A_96341934	1A	52.5751
chr1A_96348285	1A	52.5751
chr1A_96348294	1A	52.5751
chr1A_96355795	1A	52.5751
chr1A_96459029	1A	52.5751
chr1A_96566122	1A	52.5751
chr1A_96752668	1A	52.5751
chr1A_97282600	1A	52.5751
chr1A_97285602	1A	52.5751
chr1A_97285642	1A	52.5751
chr1A_98049294	1A	52.5751
chr1A_98049309	1A	52.5751
chr1A_98233254	1A	52.5751
chr1A_98287716	1A	52.5751
chr1A_98301654	1A	52.5751
chr1A_98464506	1A	52.5751
chr1A_98662827	1A	52.5751
chr1A_98713821	1A	52.5751
chr1A_98926819	1A	52.5751
chr1A_99249426	1A	52.5751
chr1A_99370763	1A	52.5751
chr1A_99442180	1A	52.5751
chr1A_99826500	1A	52.5751
chr1A_99973946	1A	52.5751
chr1A_99999021	1A	52.5751
chr1A_100039303	1A	52.5751
chr1A_100530953	1A	52.5751
chr1A_101707548	1A	52.5751
chr1A_101723915	1A	52.5751
chr1A_101864623	1A	52.5751
chr1A_101978745	1A	52.5751
chr1A_101984908	1A	52.5751
chr1A_101984930	1A	52.5751
chr1A_102082067	1A	52.5751
chr1A_102363149	1A	52.5751
chr1A_102889522	1A	52.5751
chr1A_102893619	1A	52.5751
chr1A_103053481	1A	52.5751
chr1A_103480889	1A	52.5751
chr1A_103480972	1A	52.5751
chr1A_103513930	1A	52.5751
chr1A_103536702	1A	52.5751
chr1A_103536739	1A	52.5751
chr1A_103617828	1A	52.5751
chr1A_103629939	1A	52.5751
chr1A_103908242	1A	52.5751
chr1A_103908282	1A	52.5751
chr1A_103912983	1A	52.5751
chr1A_104287069	1A	52.5751
chr1A_104382140	1A	52.5751
chr1A_104624288	1A	52.5751
chr1A_104624487	1A	52.5751
chr1A_104745908	1A	52.5751
chr1A_104745919	1A	52.5751
chr1A_104745967	1A	52.5751
chr1A_105005287	1A	52.5751
chr1A_105085674	1A	52.5751
chr1A_105085676	1A	52.5751
chr1A_105085679	1A	52.5751
chr1A_105090158	1A	52.5751
chr1A_105097441	1A	52.5751
chr1A_105107828	1A	52.5751
chr1A_105107868	1A	52.5751
chr1A_105114628	1A	52.5751
chr1A_105424360	1A	52.5751
chr1A_105498651	1A	52.5751
chr1A_105498676	1A	52.5751
chr1A_105894855	1A	52.5751
chr1A_105895917	1A	52.5751
chr1A_106221771	1A	52.5751
chr1A_106961717	1A	52.5751
chr1A_106961732	1A	52.5751
chr1A_107452664	1A	52.5751
chr1A_107459973	1A	52.5751
chr1A_107485785	1A	52.5751
chr1A_107547540	1A	52.5751
chr1A_107547624	1A	52.5751
chr1A_107562080	1A	52.5751
chr1A_107760421	1A	52.5751
chr1A_107836014	1A	52.5751
chr1A_107836068	1A	52.5751
chr1A_107836124	1A	52.5751
chr1A_108070593	1A	52.5751
chr1A_108431567	1A	52.5751
chr1A_108791218	1A	52.5751
chr1A_108815331	1A	52.5751
chr1A_108964208	1A	52.5751
chr1A_109040610	1A	52.5751
chr1A_109079962	1A	52.5751
chr1A_109266014	1A	52.5751
chr1A_109266018	1A	52.5751
chr1A_109266046	1A	52.5751
chr1A_109307338	1A	52.5751
chr1A_109387278	1A	52.5751
chr1A_109398068	1A	52.5751
chr1A_109422760	1A	52.5751
chr1A_109595831	1A	52.5751
chr1A_109595844	1A	52.5751
chr1A_109684598	1A	52.5751
chr1A_109684704	1A	52.5751
chr1A_109684726	1A	52.5751
chr1A_109687542	1A	52.5751
chr1A_109878513	1A	52.5751
chr1A_109912361	1A	52.5751
chr1A_110156336	1A	52.5751
chr1A_110260123	1A	52.5751
chr1A_110358350	1A	52.5751
chr1A_110522267	1A	52.5751
chr1A_110628736	1A	52.5751
chr1A_110851979	1A	52.5751
chr1A_110964592	1A	52.5751
chr1A_111058279	1A	52.5751
chr1A_111058321	1A	52.5751
chr1A_111274441	1A	52.5751
chr1A_111304189	1A	52.5751
chr1A_111744088	1A	52.5751
chr1A_111871482	1A	52.5751
chr1A_113371581	1A	52.5751
chr1A_113418258	1A	52.5751
chr1A_113709409	1A	52.5751
chr1A_114474509	1A	52.5751
chr1A_114657764	1A	52.5751
chr1A_115461529	1A	52.5751
chr1A_115606966	1A	52.5751
chr1A_116018202	1A	52.5751
chr1A_116108589	1A	52.5751
chr1A_116128736	1A	52.5751
chr1A_116128787	1A	52.5751
chr1A_116146991	1A	52.5751
chr1A_116234639	1A	52.5751
chr1A_116469189	1A	52.5751
chr1A_116601072	1A	52.5751
chr1A_116606981	1A	52.5751
chr1A_116606990	1A	52.5751
chr1A_116607030	1A	52.5751
chr1A_116769515	1A	52.5751
chr1A_116769529	1A	52.5751
chr1A_116769536	1A	52.5751
chr1A_116900383	1A	52.5751
chr1A_117457897	1A	52.5751
chr1A_117457904	1A	52.5751
chr1A_117726643	1A	52.5751
chr1A_117817553	1A	52.5751
chr1A_117897528	1A	52.5751
chr1A_117897558	1A	52.5751
chr1A_118119106	1A	52.5751
chr1A_118279654	1A	52.5751
chr1A_118334690	1A	52.5751
chr1A_118487982	1A	52.5751
chr1A_118555696	1A	52.5751
chr1A_118558363	1A	52.5751
chr1A_118558438	1A	52.5751
chr1A_118761304	1A	52.5751
chr1A_118768114	1A	52.5751
chr1A_118768152	1A	52.5751
chr1A_118909931	1A	52.5751
chr1A_118911834	1A	52.5751
chr1A_118916689	1A	52.5751
chr1A_119191282	1A	52.5751
chr1A_119238882	1A	52.5751
chr1A_119238892	1A	52.5751
chr1A_119353179	1A	52.5751
chr1A_119390269	1A	52.5751
chr1A_119390284	1A	52.5751
chr1A_119638871	1A	52.5751
chr1A_119907423	1A	52.5751
chr1A_120010546	1A	52.5751
chr1A_120195230	1A	52.5751
chr1A_120195258	1A	52.5751
chr1A_120220844	1A	52.5751
chr1A_120233536	1A	52.5751
chr1A_120290257	1A	52.5751
chr1A_120290282	1A	52.5751
chr1A_120290326	1A	52.5751
chr1A_120512237	1A	52.5751
chr1A_120619182	1A	52.5751
chr1A_120619185	1A	52.5751
chr1A_120620771	1A	52.5751
chr1A_120620823	1A	52.5751
chr1A_120622737	1A	52.5751
chr1A_120622746	1A	52.5751
chr1A_120624564	1A	52.5751
chr1A_120624568	1A	52.5751
chr1A_120822105	1A	52.5751
chr1A_120839287	1A	52.5751
chr1A_120839318	1A	52.5751
chr1A_120839323	1A	52.5751
chr1A_120839326	1A	52.5751
chr1A_121137512	1A	52.5751
chr1A_121339631	1A	52.5751
chr1A_121379422	1A	52.5751
chr1A_121464373	1A	52.5751
chr1A_121470672	1A	52.5751
chr1A_121485129	1A	52.5751
chr1A_121497753	1A	52.5751
chr1A_121497764	1A	52.5751
chr1A_121497815	1A	52.5751
chr1A_121714452	1A	52.5751
chr1A_122090398	1A	52.5751
chr1A_122117645	1A	52.5751
chr1A_122117648	1A	52.5751
chr1A_122117667	1A	52.5751
chr1A_122117674	1A	52.5751
chr1A_122268724	1A	52.5751
chr1A_122337864	1A	52.5751
chr1A_122337898	1A	52.5751
chr1A_122637371	1A	52.5751
chr1A_122721401	1A	52.5751
chr1A_122853005	1A	52.5751
chr1A_122859601	1A	52.5751
chr1A_122910907	1A	52.5751
chr1A_122910924	1A	52.5751
chr1A_122960506	1A	52.5751
chr1A_122961008	1A	52.5751
chr1A_122961027	1A	52.5751
chr1A_122961032	1A	52.5751
chr1A_123118745	1A	52.5751
chr1A_123140624	1A	52.5751
chr1A_123192758	1A	52.5751
chr1A_123192804	1A	52.5751
chr1A_123306977	1A	52.5751
chr1A_123549504	1A	52.5751
chr1A_123759625	1A	52.5751
chr1A_124353917	1A	52.5751
chr1A_124406314	1A	52.5751
chr1A_124476029	1A	52.5751
chr1A_124518034	1A	52.5751
chr1A_124692716	1A	52.5751
chr1A_124766548	1A	52.5751
chr1A_124883234	1A	52.5751
chr1A_124883260	1A	52.5751
chr1A_124931885	1A	52.5751
chr1A_124931888	1A	52.5751
chr1A_125206445	1A	52.5751
chr1A_125235659	1A	52.5751
chr1A_125240790	1A	52.5751
chr1A_125244557	1A	52.5751
chr1A_125244568	1A	52.5751
chr1A_125244585	1A	52.5751
chr1A_125330890	1A	52.5751
chr1A_125354611	1A	52.5751
chr1A_125430873	1A	52.5751
chr1A_125457297	1A	52.5751
chr1A_125473706	1A	52.5751
chr1A_125481345	1A	52.5751
chr1A_125556851	1A	52.5751
chr1A_125699723	1A	52.5751
chr1A_125778004	1A	52.5751
chr1A_125841801	1A	52.5751
chr1A_125968188	1A	52.5751
chr1A_126121927	1A	52.5751
chr1A_126132627	1A	52.5751
chr1A_126133739	1A	52.5751
chr1A_126195263	1A	52.5751
chr1A_126276013	1A	52.5751
chr1A_126794035	1A	52.5751
chr1A_127233728	1A	52.5751
chr1A_127290862	1A	52.5751
chr1A_127920798	1A	52.5751
chr1A_127920858	1A	52.5751
chr1A_127934646	1A	52.5751
chr1A_127934662	1A	52.5751
chr1A_127943893	1A	52.5751
chr1A_127987576	1A	52.5751
chr1A_127990345	1A	52.5751
chr1A_128078893	1A	52.5751
chr1A_128106278	1A	52.5751
chr1A_128177080	1A	52.5751
chr1A_128225319	1A	52.5751
chr1A_128225410	1A	52.5751
chr1A_128280865	1A	52.5751
chr1A_128280919	1A	52.5751
chr1A_128432708	1A	52.5751
chr1A_128432756	1A	52.5751
chr1A_128703778	1A	52.5751
chr1A_128703820	1A	52.5751
chr1A_128703887	1A	52.5751
chr1A_128736356	1A	52.5751
chr1A_128736697	1A	52.5751
chr1A_128829983	1A	52.5751
chr1A_128913265	1A	52.5751
chr1A_128985376	1A	52.5751
chr1A_129035538	1A	52.5751
chr1A_129063371	1A	52.5751
chr1A_129063397	1A	52.5751
chr1A_129082264	1A	52.5751
chr1A_129082290	1A	52.5751
chr1A_129082329	1A	52.5751
chr1A_129144275	1A	52.5751
chr1A_129281372	1A	52.5751
chr1A_129493570	1A	52.5751
chr1A_129526483	1A	52.5751
chr1A_129562226	1A	52.5751
chr1A_129562243	1A	52.5751
chr1A_129596791	1A	52.5751
chr1A_129629220	1A	52.5751
chr1A_129819519	1A	52.5751
chr1A_129845446	1A	52.5751
chr1A_129846525	1A	52.5751
chr1A_130000176	1A	52.5751
chr1A_130176022	1A	52.5751
chr1A_130260837	1A	52.5751
chr1A_130283983	1A	52.5751
chr1A_130392823	1A	52.5751
chr1A_130700387	1A	52.5751
chr1A_130845620	1A	52.5751
chr1A_130990159	1A	52.5751
chr1A_131011090	1A	52.5751
chr1A_131258564	1A	52.5751
chr1A_131261318	1A	52.5751
chr1A_131280098	1A	52.5751
chr1A_131482211	1A	52.5751
chr1A_131597180	1A	52.5751
chr1A_131705635	1A	52.5751
chr1A_131924077	1A	52.5751
chr1A_131979288	1A	52.5751
chr1A_132006900	1A	52.5751
chr1A_132070789	1A	52.5751
chr1A_132225524	1A	52.5751
chr1A_132374627	1A	52.5751
chr1A_132374635	1A	52.5751
chr1A_132611625	1A	52.5751
chr1A_132669227	1A	52.5751
chr1A_132669272	1A	52.5751
chr1A_132811735	1A	52.5751
chr1A_132933881	1A	52.5751
chr1A_133128229	1A	52.5751
chr1A_133371040	1A	52.5751
chr1A_133626714	1A	52.5751
chr1A_133629684	1A	52.5751
chr1A_133659821	1A	52.5751
chr1A_133710094	1A	52.5751
chr1A_133722206	1A	52.5751
chr1A_133793540	1A	52.5751
chr1A_133793576	1A	52.5751
chr1A_133867676	1A	52.5751
chr1A_134048269	1A	52.5751
chr1A_134167290	1A	52.5751
chr1A_134281442	1A	52.5751
chr1A_134350271	1A	52.5751
chr1A_134484345	1A	52.5751
chr1A_134484349	1A	52.5751
chr1A_134503251	1A	52.5751
chr1A_134578479	1A	52.5751
chr1A_134953964	1A	52.5751
chr1A_135453420	1A	52.5751
chr1A_135453491	1A	52.5751
chr1A_135623294	1A	52.5751
chr1A_135623335	1A	52.5751
chr1A_135630352	1A	52.5751
chr1A_135677826	1A	52.5751
chr1A_135677875	1A	52.5751
chr1A_135677883	1A	52.5751
chr1A_135677888	1A	52.5751
chr1A_135686060	1A	52.5751
chr1A_135686179	1A	52.5751
chr1A_135716899	1A	52.5751
chr1A_135961614	1A	52.5751
chr1A_136017394	1A	52.5751
chr1A_136163459	1A	52.5751
chr1A_136199640	1A	52.5751
chr1A_136199732	1A	52.5751
chr1A_136255188	1A	52.5751
chr1A_136255195	1A	52.5751
chr1A_136293024	1A	52.5751
chr1A_136293059	1A	52.5751
chr1A_136293060	1A	52.5751
chr1A_136535091	1A	52.5751
chr1A_136551271	1A	52.5751
chr1A_136552233	1A	52.5751
chr1A_136636352	1A	52.5751
chr1A_136724147	1A	52.5751
chr1A_137012987	1A	52.5751
chr1A_137016879	1A	52.5751
chr1A_137020737	1A	52.5751
chr1A_137020743	1A	52.5751
chr1A_137128874	1A	52.5751
chr1A_137302755	1A	52.5751
chr1A_137406022	1A	52.5751
chr1A_137582086	1A	52.5751
chr1A_137795209	1A	52.5751
chr1A_137795216	1A	52.5751
chr1A_138028803	1A	52.5751
chr1A_138042947	1A	52.5751
chr1A_138042992	1A	52.5751
chr1A_138186555	1A	52.5751
chr1A_138835730	1A	52.5751
chr1A_138980876	1A	52.5751
chr1A_139095196	1A	52.5751
chr1A_139202342	1A	52.5751
chr1A_139213757	1A	52.5751
chr1A_139221863	1A	52.5751
chr1A_139221888	1A	52.5751
chr1A_139451706	1A	52.5751
chr1A_139752433	1A	52.5751
chr1A_139800468	1A	52.5751
chr1A_139800492	1A	52.5751
chr1A_139948610	1A	52.5751
chr1A_139976812	1A	52.5751
chr1A_140021616	1A	52.5751
chr1A_140120355	1A	52.5751
chr1A_140186403	1A	52.5751
chr1A_140367100	1A	52.5751
chr1A_140420950	1A	52.5751
chr1A_140420977	1A	52.5751
chr1A_140501448	1A	52.5751
chr1A_140555533	1A	52.5751
chr1A_140628981	1A	52.5751
chr1A_140628982	1A	52.5751
chr1A_140696527	1A	52.5751
chr1A_140696538	1A	52.5751
chr1A_140772862	1A	52.5751
chr1A_140773492	1A	52.5751
chr1A_140831022	1A	52.5751
chr1A_140870755	1A	52.5751
chr1A_140880838	1A	52.5751
chr1A_141095962	1A	52.5751
chr1A_141095987	1A	52.5751
chr1A_141321073	1A	52.5751
chr1A_141709922	1A	52.5751
chr1A_141709967	1A	52.5751
chr1A_141711189	1A	52.5751
chr1A_141720131	1A	52.5751
chr1A_141750215	1A	52.5751
chr1A_141796632	1A	52.5751
chr1A_141796656	1A	52.5751
chr1A_141797762	1A	52.5751
chr1A_141797802	1A	52.5751
chr1A_141797912	1A	52.5751
chr1A_141801482	1A	52.5751
chr1A_141803592	1A	52.5751
chr1A_142276835	1A	52.5751
chr1A_142277379	1A	52.5751
chr1A_142310444	1A	52.5751
chr1A_142328608	1A	52.5751
chr1A_142328611	1A	52.5751
chr1A_142368348	1A	52.5751
chr1A_142505253	1A	52.5751
chr1A_142505266	1A	52.5751
chr1A_142651589	1A	52.5751
chr1A_142780214	1A	52.5751
chr1A_142780239	1A	52.5751
chr1A_142797587	1A	52.5751
chr1A_142835543	1A	52.5751
chr1A_142835546	1A	52.5751
chr1A_142835619	1A	52.5751
chr1A_142889441	1A	52.5751
chr1A_142974921	1A	52.5751
chr1A_143272071	1A	52.5751
chr1A_143320796	1A	52.5751
chr1A_143409245	1A	52.5751
chr1A_143409258	1A	52.5751
chr1A_143552217	1A	52.5751
chr1A_144100324	1A	52.5751
chr1A_144354686	1A	52.5751
chr1A_144354716	1A	52.5751
chr1A_144415644	1A	52.5751
chr1A_145137106	1A	52.5751
chr1A_145489502	1A	52.5751
chr1A_145576122	1A	52.5751
chr1A_145650040	1A	52.5751
chr1A_145703714	1A	52.5751
chr1A_145728504	1A	52.5751
chr1A_145728535	1A	52.5751
chr1A_145743057	1A	52.5751
chr1A_145815814	1A	52.5751
chr1A_145962089	1A	52.5751
chr1A_146037036	1A	52.5751
chr1A_146178816	1A	52.5751
chr1A_146181145	1A	52.5751
chr1A_146181221	1A	52.5751
chr1A_146279284	1A	52.5751
chr1A_146282542	1A	52.5751
chr1A_146296227	1A	52.5751
chr1A_146296238	1A	52.5751
chr1A_146578430	1A	52.5751
chr1A_146927308	1A	52.5751
chr1A_147206317	1A	52.5751
chr1A_147206321	1A	52.5751
chr1A_147356096	1A	52.5751
chr1A_147518883	1A	52.5751
chr1A_147691680	1A	52.5751
chr1A_147792030	1A	52.5751
chr1A_147794475	1A	52.5751
chr1A_147797427	1A	52.5751
chr1A_148017174	1A	52.5751
chr1A_148201584	1A	52.5751
chr1A_148215921	1A	52.5751
chr1A_148335287	1A	52.5751
chr1A_148370472	1A	52.5751
chr1A_148744934	1A	52.5751
chr1A_149140181	1A	52.5751
chr1A_149143537	1A	52.5751
chr1A_149143575	1A	52.5751
chr1A_149360715	1A	52.5751
chr1A_149360785	1A	52.5751
chr1A_149373217	1A	52.5751
chr1A_149435733	1A	52.5751
chr1A_149435788	1A	52.5751
chr1A_149765780	1A	52.5751
chr1A_149807638	1A	52.5751
chr1A_149870053	1A	52.5751
chr1A_150166661	1A	52.5751
chr1A_150298869	1A	52.5751
chr1A_150301036	1A	52.5751
chr1A_150375896	1A	52.5751
chr1A_150375918	1A	52.5751
chr1A_150510877	1A	52.5751
chr1A_150546710	1A	52.5751
chr1A_150654687	1A	52.5751
chr1A_150732391	1A	52.5751
chr1A_150905266	1A	52.5751
chr1A_151088108	1A	52.5751
chr1A_151127565	1A	52.5751
chr1A_151177563	1A	52.5751
chr1A_151179875	1A	52.5751
chr1A_151179902	1A	52.5751
chr1A_151181502	1A	52.5751
chr1A_151181515	1A	52.5751
chr1A_151238042	1A	52.5751
chr1A_151238052	1A	52.5751
chr1A_151238071	1A	52.5751
chr1A_151302872	1A	52.5751
chr1A_151490161	1A	52.5751
chr1A_151510510	1A	52.5751
chr1A_151510514	1A	52.5751
chr1A_151510551	1A	52.5751
chr1A_151979209	1A	52.5751
chr1A_152145232	1A	52.5751
chr1A_152159833	1A	52.5751
chr1A_152272343	1A	52.5751
chr1A_152339501	1A	52.5751
chr1A_152408535	1A	52.5751
chr1A_152526082	1A	52.5751
chr1A_152534533	1A	52.5751
chr1A_152762260	1A	52.5751
chr1A_152762271	1A	52.5751
chr1A_152762284	1A	52.5751
chr1A_152827463	1A	52.5751
chr1A_152827465	1A	52.5751
chr1A_152827544	1A	52.5751
chr1A_152827568	1A	52.5751
chr1A_152862924	1A	52.5751
chr1A_153322777	1A	52.5751
chr1A_153393268	1A	52.5751
chr1A_153475464	1A	52.5751
chr1A_153496936	1A	52.5751
chr1A_153496956	1A	52.5751
chr1A_153611557	1A	52.5751
chr1A_153611574	1A	52.5751
chr1A_153611584	1A	52.5751
chr1A_153611594	1A	52.5751
chr1A_154189773	1A	52.5751
chr1A_154204840	1A	52.5751
chr1A_154564643	1A	52.5751
chr1A_154671891	1A	52.5751
chr1A_154671899	1A	52.5751
chr1A_155057136	1A	52.5751
chr1A_155060333	1A	52.5751
chr1A_155131352	1A	52.5751
chr1A_155363017	1A	52.5751
chr1A_155508963	1A	52.5751
chr1A_155526250	1A	52.5751
chr1A_155583188	1A	52.5751
chr1A_155583296	1A	52.5751
chr1A_155583322	1A	52.5751
chr1A_155585424	1A	52.5751
chr1A_155727290	1A	52.5751
chr1A_155727740	1A	52.5751
chr1A_155767522	1A	52.5751
chr1A_155770784	1A	52.5751
chr1A_155790593	1A	52.5751
chr1A_155962194	1A	52.5751
chr1A_156109769	1A	52.5751
chr1A_156116749	1A	52.5751
chr1A_156317846	1A	52.5751
chr1A_156330785	1A	52.5751
chr1A_156330796	1A	52.5751
chr1A_156448132	1A	52.5751
chr1A_156564265	1A	52.5751
chr1A_156789268	1A	52.5751
chr1A_156789630	1A	52.5751
chr1A_157041138	1A	52.5751
chr1A_157041143	1A	52.5751
chr1A_157988872	1A	52.5751
chr1A_157988885	1A	52.5751
chr1A_158068001	1A	52.5751
chr1A_158068047	1A	52.5751
chr1A_158206213	1A	52.5751
chr1A_158218073	1A	52.5751
chr1A_158218081	1A	52.5751
chr1A_158218106	1A	52.5751
chr1A_158241245	1A	52.5751
chr1A_158241586	1A	52.5751
chr1A_158583642	1A	52.5751
chr1A_158583707	1A	52.5751
chr1A_158609428	1A	52.5751
chr1A_159037903	1A	52.5751
chr1A_159037907	1A	52.5751
chr1A_159116300	1A	52.5751
chr1A_159116422	1A	52.5751
chr1A_159116440	1A	52.5751
chr1A_159300763	1A	52.5751
chr1A_159336460	1A	52.5751
chr1A_159336461	1A	52.5751
chr1A_159336510	1A	52.5751
chr1A_159391352	1A	52.5751
chr1A_159541794	1A	52.5751
chr1A_159578708	1A	52.5751
chr1A_159585542	1A	52.5751
chr1A_159587081	1A	52.5751
chr1A_159587118	1A	52.5751
chr1A_159622425	1A	52.5751
chr1A_159622426	1A	52.5751
chr1A_159622434	1A	52.5751
chr1A_159626939	1A	52.5751
chr1A_159628396	1A	52.5751
chr1A_159778092	1A	52.5751
chr1A_159991652	1A	52.5751
chr1A_159991663	1A	52.5751
chr1A_159991674	1A	52.5751
chr1A_160076679	1A	52.5751
chr1A_160205817	1A	52.5751
chr1A_160631831	1A	52.5751
chr1A_160631838	1A	52.5751
chr1A_160821201	1A	52.5751
chr1A_160821282	1A	52.5751
chr1A_160821336	1A	52.5751
chr1A_160823792	1A	52.5751
chr1A_160858160	1A	52.5751
chr1A_160858165	1A	52.5751
chr1A_160907285	1A	52.5751
chr1A_161071566	1A	52.5751
chr1A_161071576	1A	52.5751
chr1A_161096210	1A	52.5751
chr1A_161096222	1A	52.5751
chr1A_161096245	1A	52.5751
chr1A_161145050	1A	52.5751
chr1A_161150627	1A	52.5751
chr1A_161150662	1A	52.5751
chr1A_161157035	1A	52.5751
chr1A_161205001	1A	52.5751
chr1A_161273001	1A	52.5751
chr1A_161273055	1A	52.5751
chr1A_161298896	1A	52.5751
chr1A_161569906	1A	52.5751
chr1A_161722760	1A	52.5751
chr1A_161801824	1A	52.5751
chr1A_161803075	1A	52.5751
chr1A_161831957	1A	52.5751
chr1A_162210831	1A	52.5751
chr1A_162439659	1A	52.5751
chr1A_162695789	1A	52.5751
chr1A_162750302	1A	52.5751
chr1A_162883559	1A	52.5751
chr1A_162883623	1A	52.5751
chr1A_162883659	1A	52.5751
chr1A_162883717	1A	52.5751
chr1A_162885866	1A	52.5751
chr1A_162939584	1A	52.5751
chr1A_162953062	1A	52.5751
chr1A_162983491	1A	52.5751
chr1A_163028854	1A	52.5751
chr1A_163028864	1A	52.5751
chr1A_163175492	1A	52.5751
chr1A_163237320	1A	52.5751
chr1A_163556477	1A	52.5751
chr1A_163657870	1A	52.5751
chr1A_163657872	1A	52.5751
chr1A_163669863	1A	52.5751
chr1A_163696148	1A	52.5751
chr1A_163885513	1A	52.5751
chr1A_163885525	1A	52.5751
chr1A_163958812	1A	52.5751
chr1A_164006439	1A	52.5751
chr1A_164065634	1A	52.5751
chr1A_164069329	1A	52.5751
chr1A_164198622	1A	52.5751
chr1A_164230084	1A	52.5751
chr1A_164301268	1A	52.5751
chr1A_164327127	1A	52.5751
chr1A_164462748	1A	52.5751
chr1A_164477305	1A	52.5751
chr1A_164662381	1A	52.5751
chr1A_164662954	1A	52.5751
chr1A_164725447	1A	52.5751
chr1A_164870393	1A	52.5751
chr1A_165392094	1A	52.5751
chr1A_165406399	1A	52.5751
chr1A_165406401	1A	52.5751
chr1A_165468643	1A	52.5751
chr1A_165504561	1A	52.5751
chr1A_165512261	1A	52.5751
chr1A_165647158	1A	52.5751
chr1A_165748224	1A	52.5751
chr1A_165918066	1A	52.5751
chr1A_165918138	1A	52.5751
chr1A_165976655	1A	52.5751
chr1A_166149859	1A	52.5751
chr1A_166149887	1A	52.5751
chr1A_166150410	1A	52.5751
chr1A_166150456	1A	52.5751
chr1A_166241571	1A	52.5751
chr1A_166318233	1A	52.5751
chr1A_166322721	1A	52.5751
chr1A_166417323	1A	52.5751
chr1A_166437551	1A	52.5751
chr1A_166442709	1A	52.5751
chr1A_166446893	1A	52.5751
chr1A_166599660	1A	52.5751
chr1A_166666342	1A	52.5751
chr1A_166702786	1A	52.5751
chr1A_166702830	1A	52.5751
chr1A_166848785	1A	52.5751
chr1A_166979193	1A	52.5751
chr1A_166979201	1A	52.5751
chr1A_166997573	1A	52.5751
chr1A_167075789	1A	52.5751
chr1A_167075845	1A	52.5751
chr1A_167195279	1A	52.5751
chr1A_167199478	1A	52.5751
chr1A_167277458	1A	52.5751
chr1A_167496051	1A	52.5751
chr1A_167496116	1A	52.5751
chr1A_167532496	1A	52.5751
chr1A_167587904	1A	52.5751
chr1A_167587944	1A	52.5751
chr1A_167650475	1A	52.5751
chr1A_167657851	1A	52.5751
chr1A_168171561	1A	52.5751
chr1A_168302285	1A	52.5751
chr1A_168321460	1A	52.5751
chr1A_168323170	1A	52.5751
chr1A_168555462	1A	52.5751
chr1A_168577876	1A	52.5751
chr1A_168653519	1A	52.5751
chr1A_168653707	1A	52.5751
chr1A_168669097	1A	52.5751
chr1A_168811464	1A	52.5751
chr1A_168883801	1A	52.5751
chr1A_169028379	1A	52.5751
chr1A_169051241	1A	52.5751
chr1A_169054492	1A	52.5751
chr1A_169054496	1A	52.5751
chr1A_169054548	1A	52.5751
chr1A_169054554	1A	52.5751
chr1A_169159229	1A	52.5751
chr1A_169505906	1A	52.5751
chr1A_170115047	1A	52.5751
chr1A_170115068	1A	52.5751
chr1A_170140715	1A	52.5751
chr1A_170140742	1A	52.5751
chr1A_170164240	1A	52.5751
chr1A_170164261	1A	52.5751
chr1A_170243319	1A	52.5751
chr1A_170243410	1A	52.5751
chr1A_170358001	1A	52.5751
chr1A_170498978	1A	52.5751
chr1A_170508741	1A	52.5751
chr1A_170508764	1A	52.5751
chr1A_170508775	1A	52.5751
chr1A_170742367	1A	52.5751
chr1A_170751979	1A	52.5751
chr1A_170758541	1A	52.5751
chr1A_170812135	1A	52.5751
chr1A_170877849	1A	52.5751
chr1A_170985385	1A	52.5751
chr1A_170994254	1A	52.5751
chr1A_171128168	1A	52.5751
chr1A_171128210	1A	52.5751
chr1A_171157819	1A	52.5751
chr1A_171197013	1A	52.5751
chr1A_171640040	1A	52.5751
chr1A_171701173	1A	52.5751
chr1A_171806122	1A	52.5751
chr1A_171806153	1A	52.5751
chr1A_171820120	1A	52.5751
chr1A_171902643	1A	52.5751
chr1A_172043572	1A	52.5751
chr1A_172132375	1A	52.5751
chr1A_172186450	1A	52.5751
chr1A_172392017	1A	52.5751
chr1A_172586702	1A	52.5751
chr1A_172586735	1A	52.5751
chr1A_172586847	1A	52.5751
chr1A_172798770	1A	52.5751
chr1A_172798820	1A	52.5751
chr1A_172813115	1A	52.5751
chr1A_173018274	1A	52.5751
chr1A_173018575	1A	52.5751
chr1A_173217024	1A	52.5751
chr1A_173585924	1A	52.5751
chr1A_173625149	1A	52.5751
chr1A_173684325	1A	52.5751
chr1A_173684331	1A	52.5751
chr1A_173746883	1A	52.5751
chr1A_173935215	1A	52.5751
chr1A_173935256	1A	52.5751
chr1A_174110480	1A	52.5751
chr1A_174113597	1A	52.5751
chr1A_174232007	1A	52.5751
chr1A_174232031	1A	52.5751
chr1A_174323052	1A	52.5751
chr1A_174376000	1A	52.5751
chr1A_174385122	1A	52.5751
chr1A_174433992	1A	52.5751
chr1A_174528086	1A	52.5751
chr1A_174528114	1A	52.5751
chr1A_174528117	1A	52.5751
chr1A_174722764	1A	52.5751
chr1A_175076230	1A	52.5751
chr1A_175580907	1A	52.5751
chr1A_175843578	1A	52.5751
chr1A_175851309	1A	52.5751
chr1A_175851341	1A	52.5751
chr1A_176019411	1A	52.5751
chr1A_176027646	1A	52.5751
chr1A_176031247	1A	52.5751
chr1A_176048212	1A	52.5751
chr1A_176093226	1A	52.5751
chr1A_176096158	1A	52.5751
chr1A_176096187	1A	52.5751
chr1A_176366282	1A	52.5751
chr1A_176650226	1A	52.5751
chr1A_176650254	1A	52.5751
chr1A_176650264	1A	52.5751
chr1A_176712407	1A	52.5751
chr1A_176712427	1A	52.5751
chr1A_176935325	1A	52.5751
chr1A_177067442	1A	52.5751
chr1A_177144808	1A	52.5751
chr1A_177144908	1A	52.5751
chr1A_177144959	1A	52.5751
chr1A_177191899	1A	52.5751
chr1A_177269864	1A	52.5751
chr1A_177333032	1A	52.5751
chr1A_177362417	1A	52.5751
chr1A_177364370	1A	52.5751
chr1A_177369015	1A	52.5751
chr1A_177396222	1A	52.5751
chr1A_177396223	1A	52.5751
chr1A_177421434	1A	52.5751
chr1A_177433282	1A	52.5751
chr1A_177489582	1A	52.5751
chr1A_177512327	1A	52.5751
chr1A_177513446	1A	52.5751
chr1A_177513547	1A	52.5751
chr1A_177523793	1A	52.5751
chr1A_177622918	1A	52.5751
chr1A_177688401	1A	52.5751
chr1A_177688453	1A	52.5751
chr1A_177688498	1A	52.5751
chr1A_177706013	1A	52.5751
chr1A_177801317	1A	52.5751
chr1A_177801578	1A	52.5751
chr1A_177849700	1A	52.5751
chr1A_177962336	1A	52.5751
chr1A_177973654	1A	52.5751
chr1A_178104814	1A	52.5751
chr1A_178114264	1A	52.5751
chr1A_178255285	1A	52.5751
chr1A_178394940	1A	52.5751
chr1A_178426062	1A	52.5751
chr1A_178426072	1A	52.5751
chr1A_178601921	1A	52.5751
chr1A_178624860	1A	52.5751
chr1A_178639885	1A	52.5751
chr1A_178639888	1A	52.5751
chr1A_178639907	1A	52.5751
chr1A_178924347	1A	52.5751
chr1A_178925914	1A	52.5751
chr1A_178925933	1A	52.5751
chr1A_178958013	1A	52.5751
chr1A_178959241	1A	52.5751
chr1A_178963665	1A	52.5751
chr1A_178967305	1A	52.5751
chr1A_178967306	1A	52.5751
chr1A_178977408	1A	52.5751
chr1A_179013249	1A	52.5751
chr1A_179147878	1A	52.5751
chr1A_179147893	1A	52.5751
chr1A_179149994	1A	52.5751
chr1A_179356391	1A	52.5751
chr1A_179356459	1A	52.5751
chr1A_179536288	1A	52.5751
chr1A_179545890	1A	52.5751
chr1A_179660857	1A	52.5751
chr1A_179660942	1A	52.5751
chr1A_179703706	1A	52.5751
chr1A_179775555	1A	52.5751
chr1A_179826202	1A	52.5751
chr1A_179826323	1A	52.5751
chr1A_179875362	1A	52.5751
chr1A_179875404	1A	52.5751
chr1A_179875500	1A	52.5751
chr1A_179991350	1A	52.5751
chr1A_180001064	1A	52.5751
chr1A_180082391	1A	52.5751
chr1A_180082432	1A	52.5751
chr1A_180082520	1A	52.5751
chr1A_180119409	1A	52.5751
chr1A_180266942	1A	52.5751
chr1A_180351871	1A	52.5751
chr1A_180446917	1A	52.5751
chr1A_180714419	1A	52.5751
chr1A_180714435	1A	52.5751
chr1A_180761773	1A	52.5751
chr1A_180761874	1A	52.5751
chr1A_180880522	1A	52.5751
chr1A_180880546	1A	52.5751
chr1A_180927012	1A	52.5751
chr1A_180954515	1A	52.5751
chr1A_181225217	1A	52.5751
chr1A_181225804	1A	52.5751
chr1A_181225884	1A	52.5751
chr1A_181245290	1A	52.5751
chr1A_181358146	1A	52.5751
chr1A_181358154	1A	52.5751
chr1A_181460061	1A	52.5751
chr1A_181493100	1A	52.5751
chr1A_181767032	1A	52.5751
chr1A_181767455	1A	52.5751
chr1A_181767538	1A	52.5751
chr1A_181815032	1A	52.5751
chr1A_181874432	1A	52.5751
chr1A_181885808	1A	52.5751
chr1A_181886199	1A	52.5751
chr1A_181886251	1A	52.5751
chr1A_181886263	1A	52.5751
chr1A_181886313	1A	52.5751
chr1A_181897473	1A	52.5751
chr1A_181897482	1A	52.5751
chr1A_181897494	1A	52.5751
chr1A_181897509	1A	52.5751
chr1A_181900318	1A	52.5751
chr1A_181915556	1A	52.5751
chr1A_181940952	1A	52.5751
chr1A_181944432	1A	52.5751
chr1A_182245126	1A	52.5751
chr1A_182245129	1A	52.5751
chr1A_182614363	1A	52.5751
chr1A_182614370	1A	52.5751
chr1A_182614478	1A	52.5751
chr1A_182729947	1A	52.5751
chr1A_182778821	1A	52.5751
chr1A_183029213	1A	52.5751
chr1A_183031715	1A	52.5751
chr1A_183040193	1A	52.5751
chr1A_183040267	1A	52.5751
chr1A_183074154	1A	52.5751
chr1A_183104226	1A	52.5751
chr1A_183104260	1A	52.5751
chr1A_183167449	1A	52.5751
chr1A_183204756	1A	52.5751
chr1A_183204763	1A	52.5751
chr1A_183219115	1A	52.5751
chr1A_183219118	1A	52.5751
chr1A_183304370	1A	52.5751
chr1A_183353277	1A	52.5751
chr1A_183353322	1A	52.5751
chr1A_183404852	1A	52.5751
chr1A_183543329	1A	52.5751
chr1A_183543333	1A	52.5751
chr1A_183761378	1A	52.5751
chr1A_183818322	1A	52.5751
chr1A_183824041	1A	52.5751
chr1A_183914790	1A	52.5751
chr1A_183914817	1A	52.5751
chr1A_183937435	1A	52.5751
chr1A_183937483	1A	52.5751
chr1A_184114002	1A	52.5751
chr1A_184131188	1A	52.5751
chr1A_184144756	1A	52.5751
chr1A_184155185	1A	52.5751
chr1A_184304977	1A	52.5751
chr1A_184310378	1A	52.5751
chr1A_184322440	1A	52.5751
chr1A_184322553	1A	52.5751
chr1A_184343515	1A	52.5751
chr1A_184343524	1A	52.5751
chr1A_184392789	1A	52.5751
chr1A_184396602	1A	52.5751
chr1A_184403250	1A	52.5751
chr1A_184664192	1A	52.5751
chr1A_184761285	1A	52.5751
chr1A_184786688	1A	52.5751
chr1A_184794179	1A	52.5751
chr1A_184794212	1A	52.5751
chr1A_184811628	1A	52.5751
chr1A_184828142	1A	52.5751
chr1A_184828151	1A	52.5751
chr1A_184969118	1A	52.5751
chr1A_184971838	1A	52.5751
chr1A_184980299	1A	52.5751
chr1A_184980348	1A	52.5751
chr1A_185065345	1A	52.5751
chr1A_185072391	1A	52.5751
chr1A_185072398	1A	52.5751
chr1A_185078670	1A	52.5751
chr1A_185145458	1A	52.5751
chr1A_185328184	1A	52.5751
chr1A_185328191	1A	52.5751
chr1A_185344425	1A	52.5751
chr1A_185370042	1A	52.5751
chr1A_185370077	1A	52.5751
chr1A_185867846	1A	52.5751
chr1A_185958362	1A	52.5751
chr1A_185958641	1A	52.5751
chr1A_185989355	1A	52.5751
chr1A_186119787	1A	52.5751
chr1A_186119790	1A	52.5751
chr1A_186163308	1A	52.5751
chr1A_186184331	1A	52.5751
chr1A_186505263	1A	52.5751
chr1A_186721211	1A	52.5751
chr1A_186727340	1A	52.5751
chr1A_186750266	1A	52.5751
chr1A_187160968	1A	52.5751
chr1A_187179172	1A	52.5751
chr1A_187428477	1A	52.5751
chr1A_187454565	1A	52.5751
chr1A_187524554	1A	52.5751
chr1A_187524555	1A	52.5751
chr1A_187524587	1A	52.5751
chr1A_187525210	1A	52.5751
chr1A_187525241	1A	52.5751
chr1A_187525342	1A	52.5751
chr1A_187561823	1A	52.5751
chr1A_187987663	1A	52.5751
chr1A_187987734	1A	52.5751
chr1A_187987785	1A	52.5751
chr1A_188195760	1A	52.5751
chr1A_188582705	1A	52.5751
chr1A_188582706	1A	52.5751
chr1A_188582709	1A	52.5751
chr1A_188582725	1A	52.5751
chr1A_188904097	1A	52.5751
chr1A_188905530	1A	52.5751
chr1A_188960172	1A	52.5751
chr1A_189002384	1A	52.5751
chr1A_189181108	1A	52.5751
chr1A_189242209	1A	52.5751
[truncated: 90,622 more rows]
