# Supplementary material for: Dense genotyping-by-sequencing linkage maps of two Synthetic W7984×Opata reference populations provide insights into wheat structural diversity
Source: Sci Rep. 2019 Feb 11;9:1793. doi: 10.1038/s41598-018-38111-3 (PMC6370774; doi:10.1038/s41598-018-38111-3)
Supplement: Supplementary file 9 — Dataset S8 [file 41598_2018_38111_MOESM9_ESM.xlsx]

## Sheet: Sheet 1
DH lines with 5AS present or absent
genotype	median_coverage	state
M6	180.006	absent
Opata	706.227	present
SynOpDH0005	85.6252	absent
SynOpDH0010	667.849	present
SynOpDH0014	92.6066	absent
SynOpDH0015	661.695	present
SynOpDH0018	92.1061	absent
SynOpDH0019	680.972	present
SynOpDH0020	83.7901	absent
SynOpDH0021	678.659	present
SynOpDH0022	90.7674	absent
SynOpDH0026	665.256	present
SynOpDH0028	695.425	present
SynOpDH0029	677.578	present
SynOpDH0030	286.439	hemizygous (?)
SynOpDH0031	704.855	present
SynOpDH0033	680.108	present
SynOpDH0034	686.097	present
SynOpDH0035	678.563	present
SynOpDH0045	698.271	present
SynOpDH0048	574.389	present
SynOpDH0049	679.747	present
SynOpDH0051	86.5552	absent
SynOpDH0065	675.559	present
SynOpDH0067	679.599	present
SynOpDH0069	82.1296	absent
SynOpDH0071	78.0079	absent
SynOpDH0073	78.6956	absent
SynOpDH0074	96.7519	absent
SynOpDH0077	96.3165	absent
SynOpDH0078	85.5098	absent
SynOpDH0079	85.5231	absent
SynOpDH0083	684.584	present
SynOpDH0084	76.3104	absent
SynOpDH0085	690.089	present
SynOpDH0086	81.7595	absent
SynOpDH0087	674.602	present
SynOpDH0096	83.338	absent
SynOpDH0097	90.1144	absent
SynOpDH0100	670.772	present
SynOpDH0102	690.569	present
SynOpDH0104	86.8697	absent
SynOpDH0109	694.724	present
SynOpDH0110	675.599	present
SynOpDH0111	685.924	present
SynOpDH0112	678.063	present
SynOpDH0114	680.373	present
SynOpDH0115	672.133	present
SynOpDH0116	131.128	absent
SynOpDH0117	137.796	absent
SynOpDH0118	615.172	present
SynOpDH0120	79.7669	absent
SynOpDH0125	662.805	present
SynOpDH0132	679.916	present
SynOpDH0135	94.8584	absent
SynOpDH0137	679.383	present
SynOpDH0138	686.85	present
SynOpDH0140	669.896	present
SynOpDH0141	80.0925	absent
SynOpDH0142	80.1341	absent
SynOpDH0144	75.4055	absent
SynOpDH0147	81.1242	absent
SynOpDH0148	672.154	present
SynOpDH0152	682.132	present
SynOpDH0154	80.045	absent
SynOpDH0156	679.604	present
SynOpDH0159	89.8282	absent
SynOpDH0161	687.042	present
SynOpDH0162	686.057	present
SynOpDH0163	682.011	present
SynOpDH0164	102.616	absent
SynOpDH0165	98.0036	absent
SynOpDH0168	680.912	present
SynOpDH0170	691.161	present
SynOpDH0171	682.952	present
SynOpDH0172	82.9854	absent
SynOpDH0173	683.926	present
SynOpDH0174	701.699	present
SynOpDH0175	78.0872	absent
SynOpDH0177	86.078	absent
SynOpDH0179	670.829	present
SynOpDH0181	672.124	present
SynOpDH0182	80.1615	absent
SynOpDH0183	677.709	present
SynOpDH0184	88.6336	absent
SynOpDH0185	86.242	absent
SynOpDH0187	82.6927	absent
SynOpDH0191	683.841	present
SynOpDH0193	80.9954	absent
SynOpDH0194	89.4017	absent
SynOpDH0196	92.0217	absent
SynOpDH0199	688.787	present
