# Supplementary material for: Dense genotyping-by-sequencing linkage maps of two Synthetic W7984×Opata reference populations provide insights into wheat structural diversity
Source: Sci Rep. 2019 Feb 11;9:1793. doi: 10.1038/s41598-018-38111-3 (PMC6370774; doi:10.1038/s41598-018-38111-3)
Supplement: Supplementary file 11 — Dataset S10 [file 41598_2018_38111_MOESM11_ESM.xlsx]

## Sheet: no_5A.short.chr
	id	Opata	W7984	log2(W7984+1)-log2(Opata+1)
1	chr1A:1-100000	265.544	979.397	1.87899
2	chr1A:1000001-1100000	26.2651	784.087	4.84772
3	chr1A:100001-200000	63.2909	781.523	3.60545
4	chr1A:10200001-10300000	247.725	728.387	1.55213
5	chr1A:10300001-10400000	14.1161	734.94	5.60543
6	chr1A:10400001-10500000	63.7537	869.705	3.74915
7	chr1A:10500001-10600000	56.0014	748.9	3.71763
8	chr1A:10600001-10700000	140.235	672.258	2.25306
9	chr1A:10700001-10800000	202.137	773.973	1.93169
10	chr1A:10800001-10900000	29.1578	613.423	4.34863
11	chr1A:10900001-11000000	63.4066	748.758	3.54115
12	chr1A:11000001-11100000	58.1998	898.481	3.92543
13	chr1A:11100001-11200000	38.877	1005.04	4.65699
14	chr1A:11200001-11300000	21.0584	888.367	5.33338
15	chr1A:11300001-11400000	140.814	779.814	2.46098
16	chr1A:11400001-11500000	85.0435	803.889	3.22565
17	chr1A:11500001-11600000	386.919	917.855	1.24408
18	chr1A:11900001-12000000	283.478	849.476	1.57995
19	chr1A:12000001-12100000	144.169	907.456	2.64568
20	chr1A:12200001-12300000	148.566	628.381	2.07315
21	chr1A:12500001-12600000	220.419	1133.54	2.35725
22	chr1A:12600001-12700000	184.782	427.801	1.2067
23	chr1A:12700001-12800000	187.211	461.563	1.2973
24	chr1A:12800001-12900000	134.913	502.733	1.88998
25	chr1A:128100001-128200000	1536.57	754.599	-1.02496
26	chr1A:13000001-13100000	387.845	186.905	-1.04919
27	chr1A:13100001-13200000	287.644	91.7428	-1.63798
28	chr1A:13300001-13400000	172.98	926.973	2.41516
29	chr1A:13400001-13500000	294.702	874.406	1.56581
30	chr1A:13500001-13600000	241.593	903.04	1.89785
31	chr1A:13600001-13700000	283.941	921.417	1.69475
32	chr1A:13700001-13800000	350.24	863.009	1.29859
33	chr1A:13800001-13900000	438.639	948.056	1.11017
34	chr1A:153700001-153800000	729.06	334.491	-1.12174
35	chr1A:15800001-15900000	101.358	25.6424	-1.94183
36	chr1A:1600001-1700000	113.854	553.021	2.27014
37	chr1A:16200001-16300000	94.4156	43.3072	-1.10669
38	chr1A:16900001-17000000	569.271	281.781	-1.01196
39	chr1A:1700001-1800000	274.569	878.395	1.6741
40	chr1A:17200001-17300000	162.798	493.331	1.59356
41	chr1A:176100001-176200000	606.181	284.773	-1.08726
42	chr1A:177400001-177500000	1971.04	788.931	-1.31989
43	chr1A:186200001-186300000	804.153	245.74	-1.70627
44	chr1A:186300001-186400000	776.962	25.4999	-4.87564
45	chr1A:186400001-186500000	784.946	20.0865	-5.22003
46	chr1A:1900001-2000000	614.28	22.7932	-4.69262
47	chr1A:2000001-2100000	282.784	47.8658	-2.5379
48	chr1A:200001-300000	382.754	937.799	1.29064
49	chr1A:20300001-20400000	759.259	103.994	-2.85618
50	chr1A:20400001-20500000	586.627	148.156	-1.97808
51	chr1A:20500001-20600000	731.258	46.2988	-3.95248
52	chr1A:20600001-20700000	552.262	28.2066	-4.24359
53	chr1A:20700001-20800000	669.124	63.5362	-3.37625
54	chr1A:21000001-21100000	2297.91	307.424	-2.89796
55	chr1A:2100001-2200000	430.077	44.1619	-3.25477
56	chr1A:210300001-210400000	685.323	37.4664	-4.15722
57	chr1A:210400001-210500000	649.455	43.0222	-3.88514
58	chr1A:210500001-210600000	692.15	25.4999	-4.70911
59	chr1A:210600001-210700000	688.794	17.0949	-5.25251
60	chr1A:210700001-210800000	698.976	21.0837	-4.98625
61	chr1A:210800001-210900000	657.323	34.9022	-4.19665
62	chr1A:210900001-211000000	642.165	23.0782	-4.73939
63	chr1A:21100001-21200000	988.009	238.047	-2.04869
64	chr1A:212300001-212400000	445.003	38.1787	-3.50891
65	chr1A:212400001-212500000	319.578	42.4524	-2.88317
66	chr1A:212500001-212600000	411.333	42.8798	-3.23218
67	chr1A:213000001-213100000	371.646	147.586	-1.3265
68	chr1A:21300001-21400000	771.177	373.239	-1.04497
69	chr1A:213100001-213200000	343.067	170.095	-1.00789
70	chr1A:213400001-213500000	456.689	197.874	-1.20252
71	chr1A:213500001-213600000	421.168	50.2876	-3.04113
72	chr1A:213600001-213700000	465.714	155.421	-1.5771
73	chr1A:214000001-214100000	438.639	44.3044	-3.2786
74	chr1A:21400001-21500000	504.591	233.346	-1.10933
75	chr1A:214100001-214200000	358.224	34.9022	-3.32274
76	chr1A:214200001-214300000	315.876	75.3602	-2.05303
77	chr1A:214300001-214400000	405.779	150.863	-1.42148
78	chr1A:214400001-214500000	348.62	168.955	-1.04064
79	chr1A:214500001-214600000	317.611	115.391	-1.45282
80	chr1A:214600001-214700000	509.335	179.354	-1.50061
81	chr1A:214700001-214800000	346.075	171.092	-1.01207
82	chr1A:21500001-21600000	848.352	306.854	-1.46412
83	chr1A:21600001-21700000	652.579	303.435	-1.10223
84	chr1A:21700001-21800000	541.849	95.1618	-2.49701
85	chr1A:21800001-21900000	603.057	207.846	-1.53225
86	chr1A:21900001-22000000	619.371	157.843	-1.96553
87	chr1A:22100001-22200000	566.494	23.7904	-4.51675
88	chr1A:22300001-22400000	792.698	182.061	-2.11627
89	chr1A:22400001-22500000	801.491	143.882	-2.4696
90	chr1A:22500001-22600000	784.02	246.167	-1.66724
91	chr1A:22600001-22700000	1021.1	99.2931	-3.34924
92	chr1A:22700001-22800000	561.981	43.4496	-3.66284
93	chr1A:22800001-22900000	603.751	85.6171	-2.80362
94	chr1A:23500001-23600000	570.891	247.734	-1.20114
95	chr1A:256000001-256100000	787.838	297.167	-1.40361
96	chr1A:256100001-256200000	726.167	12.1089	-5.79367
97	chr1A:256200001-256300000	813.293	12.6787	-5.89554
98	chr1A:256300001-256400000	761.573	21.2262	-5.10054
99	chr1A:256400001-256500000	796.632	32.4804	-4.57434
100	chr1A:256500001-256600000	771.639	21.796	-5.08294
101	chr1A:2600001-2700000	31.5876	187.189	2.52979
102	chr1A:264000001-264100000	757.061	1538.4	1.02198
103	chr1A:27600001-27700000	89.9031	457.717	2.3352
104	chr1A:27700001-27800000	444.309	909.593	1.032
105	chr1A:27800001-27900000	377.315	805.599	1.09226
106	chr1A:27900001-28000000	225.857	767.99	1.76118
107	chr1A:28000001-28100000	266.701	817.708	1.61273
108	chr1A:2800001-2900000	127.16	408.854	1.67716
109	chr1A:28100001-28200000	118.598	815.001	2.77038
110	chr1A:28200001-28300000	1264.08	628.951	-1.00592
111	chr1A:288000001-288100000	714.828	1908.36	1.41541
112	chr1A:288100001-288200000	742.482	2383.46	1.68129
113	chr1A:290700001-290800000	702.91	299.589	-1.2276
114	chr1A:294800001-294900000	1111.12	510.284	-1.12112
115	chr1A:294900001-295000000	758.102	324.661	-1.22092
116	chr1A:29500001-29600000	698.861	333.066	-1.06693
117	chr1A:300001-400000	123.111	771.124	2.63721
118	chr1A:304500001-304600000	200.749	686.646	1.76911
119	chr1A:304600001-304700000	479.599	1159.46	1.2718
120	chr1A:304700001-304800000	427.647	928.397	1.1165
121	chr1A:318200001-318300000	630.826	31.6256	-4.27545
122	chr1A:33100001-33200000	835.856	319.39	-1.38515
123	chr1A:34400001-34500000	628.859	293.605	-1.09624
124	chr1A:349700001-349800000	688.332	307.424	-1.16028
125	chr1A:3500001-3600000	750.928	252.435	-1.56898
126	chr1A:35600001-35700000	724.663	307.281	-1.23505
127	chr1A:36600001-36700000	810.864	386.203	-1.06815
128	chr1A:383100001-383200000	4.1654	12.5363	1.38988
129	chr1A:383400001-383500000	6.01668	13.5335	1.05052
130	chr1A:391700001-391800000	252.122	51.2848	-2.27537
131	chr1A:39200001-39300000	312.289	819.559	1.38911
132	chr1A:39700001-39800000	312.405	770.839	1.30027
133	chr1A:400001-500000	111.309	849.476	2.9208
134	chr1A:4100001-4200000	599.123	272.949	-1.13135
135	chr1A:41900001-42000000	385.299	845.344	1.13153
136	chr1A:421200001-421300000	9.48784	24.7876	1.29796
137	chr1A:433200001-433300000	80.4153	599.462	2.8827
138	chr1A:433300001-433400000	30.6619	608.437	4.26666
139	chr1A:433400001-433500000	21.6369	576.384	4.67278
140	chr1A:433500001-433600000	54.0344	595.616	3.4384
141	chr1A:433600001-433700000	18.3972	581.228	4.90767
142	chr1A:433700001-433800000	73.1258	587.923	2.99003
143	chr1A:4400001-4500000	182.005	73.5082	-1.29641
144	chr1A:453000001-453100000	735.771	2485.03	1.75456
145	chr1A:453100001-453200000	819.194	1705.93	1.05737
146	chr1A:4600001-4700000	397.101	135.192	-1.54749
147	chr1A:462900001-463000000	312.289	717.417	1.19733
148	chr1A:46600001-46700000	167.194	78.4942	-1.08121
149	chr1A:46700001-46800000	427.532	119.095	-1.83523
150	chr1A:48400001-48500000	737.969	367.256	-1.0048
151	chr1A:48600001-48700000	774.185	382.214	-1.01639
152	chr1A:487100001-487200000	759.606	370.533	-1.03366
153	chr1A:4900001-5000000	743.87	94.0221	-2.97065
154	chr1A:496700001-496800000	774.069	198.444	-1.95834
155	chr1A:496900001-497000000	722.233	283.491	-1.34608
156	chr1A:498900001-499000000	170.781	724.113	2.07763
157	chr1A:5000001-5100000	728.481	302.295	-1.26615
158	chr1A:500001-600000	14.3475	840.643	5.77714
159	chr1A:503800001-503900000	557.816	16.9525	-4.96012
160	chr1A:503900001-504000000	497.88	144.737	-1.77533
161	chr1A:506700001-506800000	715.754	232.776	-1.61635
162	chr1A:506800001-506900000	767.59	326.086	-1.23254
163	chr1A:506900001-507000000	791.194	386.203	-1.03276
164	chr1A:507400001-507500000	634.76	202.717	-1.64191
165	chr1A:509100001-509200000	101.821	729.526	2.8288
166	chr1A:509300001-509400000	286.487	707.018	1.30029
167	chr1A:509700001-509800000	177.029	641.202	1.85091
168	chr1A:509800001-509900000	359.497	858.308	1.25319
169	chr1A:510000001-510100000	164.996	722.973	2.12479
170	chr1A:510200001-510300000	370.026	810.015	1.12821
171	chr1A:514400001-514500000	228.171	672.258	1.55473
172	chr1A:516200001-516300000	235.576	722.973	1.61363
173	chr1A:516300001-516400000	280.586	758.872	1.43218
174	chr1A:52600001-52700000	765.391	313.977	-1.28284
175	chr1A:52700001-52800000	796.516	385.918	-1.04349
176	chr1A:5300001-5400000	572.858	183.771	-1.63496
177	chr1A:531700001-531800000	774.185	108.695	-2.82104
178	chr1A:531800001-531900000	786.797	152.287	-2.36159
179	chr1A:531900001-532000000	735.655	248.731	-1.56061
180	chr1A:532000001-532100000	465.367	227.505	-1.02924
181	chr1A:532100001-532200000	333.347	121.801	-1.44502
182	chr1A:532200001-532300000	728.597	204.142	-1.83048
183	chr1A:532300001-532400000	782.632	259.985	-1.58621
184	chr1A:532400001-532500000	820.699	302.723	-1.43585
185	chr1A:532500001-532600000	713.555	200.723	-1.82467
186	chr1A:532800001-532900000	756.482	220.667	-1.77282
187	chr1A:532900001-533000000	606.065	189.611	-1.67122
188	chr1A:533000001-533100000	743.754	34.1899	-4.40353
189	chr1A:533100001-533200000	666.695	304.717	-1.12699
190	chr1A:533200001-533300000	589.056	279.645	-1.07211
191	chr1A:533300001-533400000	650.727	113.681	-2.50664
192	chr1A:533400001-533500000	577.949	203.002	-1.50485
193	chr1A:533500001-533600000	469.301	40.6005	-3.49891
194	chr1A:533600001-533700000	557.584	245.882	-1.17795
195	chr1A:533800001-533900000	803.343	102.997	-2.95127
196	chr1A:533900001-534000000	706.266	62.6814	-3.47331
197	chr1A:534600001-534700000	60.8611	138.184	1.16989
198	chr1A:534700001-534800000	435.631	56.4133	-2.92696
199	chr1A:536100001-536200000	283.015	786.509	1.47133
200	chr1A:5400001-5500000	639.62	213.687	-1.57724
201	chr1A:54100001-54200000	803.111	305.999	-1.38916
202	chr1A:54200001-54300000	776.152	361.843	-1.09885
203	chr1A:548100001-548200000	684.398	31.4832	-4.39918
204	chr1A:548200001-548300000	693.654	49.0055	-3.79614
205	chr1A:548300001-548400000	72.7787	182.203	1.31217
206	chr1A:54900001-55000000	628.743	133.91	-2.22276
207	chr1A:5500001-5600000	742.482	135.62	-2.44413
208	chr1A:550800001-550900000	261.957	810.442	1.62566
209	chr1A:550900001-551000000	233.725	835.8	1.83391
210	chr1A:554700001-554800000	279.313	752.177	1.42595
211	chr1A:5600001-5700000	719.803	63.9635	-3.4719
212	chr1A:564900001-565000000	759.838	288.192	-1.39556
213	chr1A:566400001-566500000	798.02	311.982	-1.35215
214	chr1A:568000001-568100000	621.107	1927.17	1.632
215	chr1A:568600001-568700000	774.301	383.496	-1.01179
216	chr1A:569200001-569300000	723.737	357.996	-1.01349
217	chr1A:569500001-569600000	652.694	161.262	-2.01029
218	chr1A:569600001-569700000	729.176	245.882	-1.56442
219	chr1A:569700001-569800000	686.133	204.142	-1.74397
220	chr1A:569800001-569900000	716.564	255.142	-1.48616
221	chr1A:5700001-5800000	756.598	27.3519	-4.73992
222	chr1A:570100001-570200000	1896.3	760.44	-1.31714
223	chr1A:571100001-571200000	691.571	131.773	-2.383
224	chr1A:575000001-575100000	642.512	269.245	-1.2517
225	chr1A:5800001-5900000	808.781	42.8798	-4.2059
226	chr1A:583500001-583600000	336.587	806.738	1.25863
227	chr1A:584100001-584200000	38.9927	14.9581	-1.32545
228	chr1A:584300001-584400000	286.024	139.609	-1.02949
229	chr1A:584400001-584500000	676.992	49.0055	-3.76111
230	chr1A:585000001-585100000	24.0667	72.7959	1.55777
231	chr1A:585200001-585300000	196.584	568.549	1.52736
232	chr1A:585300001-585400000	41.654	1398.37	5.03595
233	chr1A:586300001-586400000	878.551	388.767	-1.17415
234	chr1A:586400001-586500000	864.898	87.0417	-3.29794
235	chr1A:586500001-586600000	896.833	169.667	-2.39526
236	chr1A:589100001-589200000	31.5876	104.422	1.69378
237	chr1A:5900001-6000000	821.277	47.1535	-4.09391
238	chr1A:590100001-590200000	306.157	700.037	1.19052
239	chr1A:590200001-590300000	34.943	777.534	4.43698
240	chr1A:590300001-590400000	45.2408	606.728	3.71619
241	chr1A:590400001-590500000	35.0587	798.903	4.4714
242	chr1A:590500001-590600000	121.491	788.646	2.68853
243	chr1A:590600001-590700000	64.4479	560.571	3.10105
244	chr1A:590700001-590800000	130.979	544.901	2.04834
245	chr1A:6000001-6100000	900.304	211.55	-2.08421
246	chr1A:600001-700000	31.7033	804.886	4.62307
247	chr1A:6100001-6200000	1445.97	53.1367	-4.74028
248	chr1A:6200001-6300000	1582.97	41.3127	-5.22631
249	chr1A:700001-800000	33.5546	792.635	4.52153
250	chr1A:7400001-7500000	216.601	652.884	1.58735
251	chr1A:7500001-7600000	274.453	887.939	1.69028
252	chr1A:7700001-7800000	210.121	877.112	2.05634
253	chr1A:800001-900000	14.1161	787.222	5.70445
254	chr1A:900001-1000000	7.75226	859.163	6.61881
255	chr1A:9300001-9400000	149.376	513.418	1.77437
256	chr1A:9400001-9500000	40.3812	852.182	4.36581
257	chr1A:9500001-9600000	292.735	1108.32	1.91709
258	chr1A:9600001-9700000	124.036	896.629	2.84377
259	chr1A:9700001-9800000	282.321	884.235	1.64362
260	chr1A:99500001-99600000	510.492	43.7345	-3.51525
261	chr1A:99600001-99700000	744.564	45.3016	-4.0092
262	chr1A:99700001-99800000	680.811	49.2904	-3.76102
263	chr1A:99800001-99900000	626.892	215.539	-1.53589
264	chr1B:106700001-106800000	716.679	175.223	-2.02594
265	chr1B:111100001-111200000	720.266	352.868	-1.02732
266	chr1B:117800001-117900000	581.188	256.424	-1.17734
267	chr1B:118200001-118300000	766.78	170.664	-2.1611
268	chr1B:118300001-118400000	793.045	152.572	-2.3703
269	chr1B:119300001-119400000	740.168	142.885	-2.36488
270	chr1B:119400001-119500000	755.672	200.438	-1.90933
271	chr1B:119500001-119600000	702.448	338.622	-1.05051
272	chr1B:120900001-121000000	721.77	96.8713	-2.88458
273	chr1B:122300001-122400000	788.532	281.781	-1.48131
274	chr1B:122400001-122500000	780.202	23.9329	-4.96957
275	chr1B:122500001-122600000	727.093	21.6536	-5.00631
276	chr1B:122600001-122700000	704.993	27.067	-4.65271
277	chr1B:122700001-122800000	788.301	22.3659	-5.0781
278	chr1B:122800001-122900000	822.897	26.6396	-4.89766
279	chr1B:122900001-123000000	767.358	53.5641	-3.81575
280	chr1B:123000001-123100000	835.972	32.7653	-4.63157
281	chr1B:123100001-123200000	813.872	35.8994	-4.46491
282	chr1B:123200001-123300000	658.017	41.5977	-3.95147
283	chr1B:123300001-123400000	767.59	104.991	-2.85827
284	chr1B:123400001-123500000	748.383	176.363	-2.079
285	chr1B:123500001-123600000	727.787	40.3155	-4.14074
286	chr1B:123600001-123700000	709.043	32.9077	-4.38822
287	chr1B:123700001-123800000	827.294	21.796	-5.18329
288	chr1B:123800001-123900000	600.743	32.7653	-4.15553
289	chr1B:123900001-124000000	761.689	301.156	-1.3358
290	chr1B:124000001-124100000	700.018	82.3406	-3.07236
291	chr1B:124100001-124200000	750.581	43.877	-4.06588
292	chr1B:124200001-124300000	806.351	21.3687	-5.17365
293	chr1B:124300001-124400000	776.383	23.5055	-4.98745
294	chr1B:124400001-124500000	744.796	20.0865	-5.14439
295	chr1B:124500001-124600000	758.449	14.6731	-5.59859
296	chr1B:124600001-124700000	748.267	19.8016	-5.17071
297	chr1B:124700001-124800000	737.044	37.3239	-4.26739
298	chr1B:124800001-124900000	614.974	41.5977	-3.85402
299	chr1B:124900001-125000000	696.2	26.0698	-4.68682
300	chr1B:125000001-125100000	600.743	20.3715	-4.81539
301	chr1B:125100001-125200000	688.794	18.9469	-5.11193
302	chr1B:125200001-125300000	680.348	56.8406	-3.55824
303	chr1B:125300001-125400000	712.051	17.9497	-5.23376
304	chr1B:125400001-125500000	733.572	35.3295	-4.33769
305	chr1B:125500001-125600000	675.141	30.6284	-4.41803
306	chr1B:125600001-125700000	810.401	31.7681	-4.63005
307	chr1B:125700001-125800000	695.852	43.877	-3.95681
308	chr1B:125800001-125900000	760.763	36.1843	-4.35658
309	chr1B:125900001-126000000	774.648	14.8156	-5.61598
310	chr1B:126000001-126100000	763.193	40.8854	-4.18942
311	chr1B:126100001-126200000	773.259	21.9385	-5.07697
312	chr1B:126200001-126300000	711.704	29.2038	-4.5605
313	chr1B:126300001-126400000	740.399	15.9553	-5.45044
314	chr1B:126400001-126500000	651.422	17.3798	-5.14961
315	chr1B:126500001-126600000	688.563	41.3127	-4.02652
316	chr1B:126600001-126700000	662.761	47.5809	-3.7722
317	chr1B:126700001-126800000	548.675	28.0642	-4.24127
318	chr1B:126800001-126900000	534.443	19.9441	-4.67612
319	chr1B:126900001-127000000	680.926	19.0893	-5.08511
320	chr1B:127000001-127100000	702.216	38.3211	-4.16059
321	chr1B:127100001-127200000	733.804	18.2346	-5.25558
322	chr1B:127200001-127300000	770.02	16.5251	-5.45927
323	chr1B:127300001-127400000	741.903	27.9217	-4.68295
324	chr1B:127400001-127500000	661.488	24.5027	-4.69917
325	chr1B:127500001-127600000	726.746	30.486	-4.53065
326	chr1B:127600001-127700000	684.513	14.5307	-5.46399
327	chr1B:127700001-127800000	654.893	26.9245	-4.55386
328	chr1B:127800001-127900000	709.159	16.81	-5.31738
329	chr1B:127900001-128000000	740.978	28.3491	-4.65999
330	chr1B:128000001-128100000	684.398	25.0726	-4.71634
331	chr1B:128100001-128200000	640.777	32.053	-4.27922
332	chr1B:128200001-128300000	661.141	17.5223	-5.1598
333	chr1B:128300001-128400000	801.723	15.8128	-5.57727
334	chr1B:128400001-128500000	761.342	17.5223	-5.3631
335	chr1B:128500001-128600000	756.598	33.0502	-4.4757
336	chr1B:128600001-128700000	767.011	11.1117	-5.98665
337	chr1B:128700001-128800000	652.231	18.8044	-5.0437
338	chr1B:128800001-128900000	820.583	36.8966	-4.43827
339	chr1B:128900001-129000000	637.884	38.7485	-4.00658
340	chr1B:129000001-129100000	755.209	50.9999	-3.86221
341	chr1B:129100001-129200000	771.408	70.8015	-3.42728
342	chr1B:129200001-129300000	784.136	46.2988	-4.05307
343	chr1B:129300001-129400000	752.895	82.768	-3.16989
344	chr1B:129400001-129500000	794.433	82.9104	-3.24482
345	chr1B:129700001-129800000	726.977	338.907	-1.09875
346	chr1B:13000001-13100000	160.715	826.255	2.35488
347	chr1B:13100001-13200000	33.0918	743.06	4.44792
348	chr1B:131500001-131600000	700.712	35.6144	-4.26039
349	chr1B:131600001-131700000	736.581	36.4692	-4.29902
350	chr1B:131700001-131800000	741.325	129.352	-2.50964
351	chr1B:13200001-13300000	37.2571	726.962	4.25006
352	chr1B:13300001-13400000	17.4715	370.105	4.32845
353	chr1B:13400001-13500000	32.2818	576.099	4.11601
354	chr1B:13500001-13600000	303.842	646.901	1.08771
355	chr1B:136300001-136400000	631.405	135.477	-2.21219
356	chr1B:136400001-136500000	680.926	51.4273	-3.70123
357	chr1B:136500001-136600000	817.922	63.1088	-3.67513
358	chr1B:136600001-136700000	768.053	185.195	-2.04627
359	chr1B:136700001-136800000	792.004	43.3072	-4.16172
360	chr1B:136800001-136900000	932.47	41.5977	-4.45376
361	chr1B:142000001-142100000	871.609	289.332	-1.58763
362	chr1B:143100001-143200000	828.451	279.502	-1.56414
363	chr1B:14400001-14500000	688.1	1576.01	1.19441
364	chr1B:14600001-14700000	616.247	281.212	-1.12907
365	chr1B:146900001-147000000	812.136	2480.9	1.60988
366	chr1B:14700001-14800000	568.461	36.1843	-3.93683
367	chr1B:14900001-15000000	381.018	940.791	1.30177
368	chr1B:152200001-152300000	768.4	163.399	-2.22653
369	chr1B:152300001-152400000	816.649	31.1982	-4.66643
370	chr1B:15300001-15400000	245.064	661.859	1.42967
371	chr1B:15700001-15800000	360.885	816.853	1.17631
372	chr1B:15800001-15900000	252.585	903.325	1.83437
373	chr1B:16000001-16100000	305.925	705.308	1.20241
374	chr1B:160800001-160900000	789.921	34.6172	-4.47289
375	chr1B:160900001-161000000	656.05	39.3183	-4.02649
376	chr1B:161000001-161100000	807.624	48.7206	-4.02355
377	chr1B:16100001-16200000	478.211	2360.95	2.30125
378	chr1B:16200001-16300000	200.633	863.436	2.10003
379	chr1B:16400001-16500000	782.863	312.695	-1.32124
380	chr1B:16500001-16600000	837.476	168.243	-2.30868
381	chr1B:165300001-165400000	14.5789	810.585	5.70308
382	chr1B:16600001-16700000	1011.27	155.706	-2.69145
383	chr1B:16700001-16800000	541.27	185.765	-1.53779
384	chr1B:17200001-17300000	84.465	198.301	1.22155
385	chr1B:17900001-18000000	968.57	276.083	-1.80703
386	chr1B:18000001-18100000	815.492	72.511	-3.47341
387	chr1B:18500001-18600000	735.887	360.276	-1.02834
388	chr1B:18600001-18700000	762.036	206.279	-1.88018
389	chr1B:18700001-18800000	763.772	80.7735	-3.22532
390	chr1B:18800001-18900000	812.136	143.597	-2.49146
391	chr1B:18900001-19000000	821.277	60.5445	-3.73992
392	chr1B:19000001-19100000	825.674	269.957	-1.60925
393	chr1B:19100001-19200000	738.085	53.4217	-3.76349
394	chr1B:19200001-19300000	796.632	355.575	-1.16152
395	chr1B:19400001-19500000	697.935	316.969	-1.13627
396	chr1B:19500001-19600000	686.596	291.184	-1.23469
397	chr1B:195800001-195900000	726.283	233.916	-1.63037
398	chr1B:195900001-196000000	2240.06	4522.04	1.01311
399	chr1B:19700001-19800000	18.5129	119.949	2.63191
400	chr1B:20300001-20400000	768.515	159.125	-2.26475
401	chr1B:20400001-20500000	708.696	185.622	-1.92708
402	chr1B:20900001-21000000	425.68	35.472	-3.54829
403	chr1B:21000001-21100000	324.669	35.0446	-3.17555
404	chr1B:21100001-21200000	382.638	43.877	-3.0957
405	chr1B:22400001-22500000	729.291	91.173	-2.98606
406	chr1B:22500001-22600000	640.892	108.98	-2.54509
407	chr1B:22600001-22700000	917.66	254.287	-1.84741
408	chr1B:23600001-23700000	552.146	247.876	-1.15223
409	chr1B:237200001-237300000	1514.01	751.037	-1.01045
410	chr1B:237900001-238000000	1310.94	642.912	-1.02677
411	chr1B:239300001-239400000	507.484	129.779	-1.95907
412	chr1B:239400001-239500000	416.54	101.857	-2.02127
413	chr1B:239500001-239600000	402.076	147.444	-1.44114
414	chr1B:239600001-239700000	339.827	67.2401	-2.32035
415	chr1B:240800001-240900000	331.149	62.3965	-2.38936
416	chr1B:240900001-241000000	281.511	45.5865	-2.60033
417	chr1B:241000001-241100000	247.031	66.9551	-1.86787
418	chr1B:244500001-244600000	392.241	191.321	-1.0319
419	chr1B:25100001-25200000	131.557	705.593	2.41427
420	chr1B:26500001-26600000	698.976	218.673	-1.67195
421	chr1B:27000001-27100000	597.619	1428.85	1.25616
422	chr1B:27400001-27500000	36.5629	243.033	2.69969
423	chr1B:27500001-27600000	24.1824	122.371	2.29252
424	chr1B:27700001-27800000	359.96	139.751	-1.35869
425	chr1B:28200001-28300000	49.4062	138.896	1.47268
426	chr1B:28300001-28400000	395.365	1029.11	1.3779
427	chr1B:28500001-28600000	1649.27	752.889	-1.13027
428	chr1B:29500001-29600000	155.161	676.959	2.11816
429	chr1B:29600001-29700000	58.8941	559.859	3.22715
430	chr1B:296800001-296900000	75.5556	897.341	3.55268
431	chr1B:296900001-297000000	76.1342	830.101	3.42958
432	chr1B:29700001-29800000	83.5393	209.27	1.31455
433	chr1B:297800001-297900000	735.539	1654.22	1.16819
434	chr1B:29900001-30000000	42.1168	330.075	2.94084
435	chr1B:300400001-300500000	434.937	906.886	1.05839
436	chr1B:301300001-301400000	177.029	762.719	2.10093
437	chr1B:301400001-301500000	123.458	858.023	2.78704
438	chr1B:301500001-301600000	114.433	872.554	2.91984
439	chr1B:301600001-301700000	127.854	903.752	2.81178
440	chr1B:301700001-301800000	99.1595	718.13	2.84395
441	chr1B:301800001-301900000	127.97	876.97	2.76713
442	chr1B:301900001-302000000	59.9354	851.328	3.80606
443	chr1B:302000001-302100000	240.32	780.953	1.69613
444	chr1B:302100001-302200000	177.145	827.252	2.21702
445	chr1B:302200001-302300000	194.964	644.052	1.71883
446	chr1B:302300001-302400000	211.51	857.738	2.01469
447	chr1B:302400001-302500000	52.646	858.593	4.00211
448	chr1B:305000001-305100000	404.738	878.964	1.1169
449	chr1B:305100001-305200000	417.118	853.607	1.03135
450	chr1B:305200001-305300000	199.245	930.534	2.21784
451	chr1B:305300001-305400000	45.9351	870.132	4.21415
452	chr1B:305400001-305500000	101.821	852.61	3.05344
453	chr1B:305500001-305600000	114.548	817.992	2.82535
454	chr1B:305600001-305700000	54.2658	725.11	3.71573
455	chr1B:305700001-305800000	146.946	799.9	2.43655
456	chr1B:305800001-305900000	184.203	873.124	2.23873
457	chr1B:305900001-306000000	44.8937	699.753	3.93254
458	chr1B:306000001-306100000	207.46	860.16	2.04651
459	chr1B:306100001-306200000	35.4059	829.104	4.51105
460	chr1B:306200001-306300000	333.694	920.562	1.46124
461	chr1B:306300001-306400000	53.6873	806.026	3.88334
462	chr1B:306400001-306500000	101.589	837.937	3.03168
463	chr1B:306500001-306600000	156.318	836.654	2.41267
464	chr1B:306600001-306700000	104.482	800.328	2.9254
465	chr1B:306700001-306800000	111.193	733.8	2.71137
466	chr1B:306800001-306900000	115.705	810.727	2.79812
467	chr1B:306900001-307000000	125.193	823.691	2.70822
468	chr1B:307000001-307100000	150.301	862.154	2.51219
469	chr1B:307100001-307200000	197.625	931.816	2.23155
470	chr1B:307200001-307300000	20.017	838.364	5.31967
471	chr1B:307300001-307400000	46.1665	763.146	4.01802
472	chr1B:307400001-307500000	303.148	894.92	1.55859
473	chr1B:307500001-307600000	34.4802	829.816	4.54944
474	chr1B:307600001-307700000	75.2085	821.554	3.43209
475	chr1B:307700001-307800000	30.0834	813.719	4.71209
476	chr1B:307800001-307900000	25.8023	845.202	4.98057
477	chr1B:307900001-308000000	51.6046	842.923	4.00385
478	chr1B:308000001-308100000	131.21	822.266	2.63853
479	chr1B:308100001-308200000	282.668	830.814	1.55206
480	chr1B:308200001-308300000	33.4389	824.403	4.58299
481	chr1B:308300001-308400000	229.675	795.627	1.78804
482	chr1B:308400001-308500000	67.4563	807.308	3.56165
483	chr1B:308500001-308600000	148.219	825.97	2.47041
484	chr1B:308600001-308700000	65.4893	850.188	3.67828
485	chr1B:308700001-308800000	26.0337	863.009	4.99821
486	chr1B:308800001-308900000	22.794	868.85	5.1921
487	chr1B:308900001-309000000	81.3409	888.509	3.43333
488	chr1B:309000001-309100000	7.17374	916.716	6.81091
489	chr1B:309100001-309200000	223.659	932.528	2.05496
490	chr1B:31000001-31100000	102.168	28.3491	-1.81361
491	chr1B:31200001-31300000	56.6957	484.784	3.07378
492	chr1B:312400001-312500000	232.568	506.58	1.11979
493	chr1B:31300001-31400000	98.9281	666.56	2.73993
494	chr1B:313700001-313800000	320.967	814.146	1.34015
495	chr1B:31400001-31500000	79.2582	621.971	2.95644
496	chr1B:314600001-314700000	108.763	793.917	2.85641
497	chr1B:314700001-314800000	211.394	849.191	2.00104
498	chr1B:314800001-314900000	24.4138	755.311	4.89529
499	chr1B:314900001-315000000	17.0087	888.224	5.62578
500	chr1B:315000001-315100000	37.1414	823.548	4.43417
501	chr1B:31500001-31600000	110.152	859.02	2.95184
502	chr1B:315100001-315200000	36.6786	709.867	4.23776
503	chr1B:315200001-315300000	31.3562	843.065	4.70524
504	chr1B:315300001-315400000	128.896	826.54	2.67147
505	chr1B:315400001-315500000	157.591	815.286	2.36377
506	chr1B:315500001-315600000	263.924	868.138	1.71401
507	chr1B:315600001-315700000	14.4632	761.864	5.62452
508	chr1B:315700001-315800000	22.3311	808.305	5.11635
509	chr1B:315800001-315900000	5.43816	786.509	6.93451
510	chr1B:315900001-316000000	19.2071	765.283	5.24494
511	chr1B:316000001-316100000	14.3475	833.378	5.76463
512	chr1B:31600001-31700000	9.14073	676.532	6.06206
513	chr1B:316100001-316200000	32.7446	686.931	4.34953
514	chr1B:316200001-316300000	67.4563	729.384	3.4154
515	chr1B:316300001-316400000	75.3242	853.037	3.48409
516	chr1B:316400001-316500000	29.0421	782.663	4.70518
517	chr1B:316500001-316600000	33.2075	661.146	4.27477
518	chr1B:316600001-316700000	31.0091	813.434	4.66925
519	chr1B:316700001-316800000	315.992	844.062	1.41461
520	chr1B:316800001-316900000	125.078	737.219	2.54974
521	chr1B:316900001-317000000	52.4146	806.881	3.91884
522	chr1B:317000001-317100000	151.69	813.291	2.41494
523	chr1B:31700001-31800000	46.9764	441.619	3.20567
524	chr1B:317100001-317200000	95.9198	808.02	3.06131
525	chr1B:317200001-317300000	23.3725	759.585	4.96378
526	chr1B:317300001-317400000	297.826	800.043	1.42257
527	chr1B:318100001-318200000	16.893	41.8826	1.261
528	chr1B:318200001-318300000	11.4548	26.4971	1.14258
529	chr1B:319100001-319200000	34.5959	71.6563	1.02937
530	chr1B:319500001-319600000	9.25643	21.0837	1.10646
531	chr1B:319900001-320000000	41.7697	138.042	1.70086
532	chr1B:327000001-327100000	761.342	169.525	-2.16046
533	chr1B:327100001-327200000	795.475	154.994	-2.35214
534	chr1B:327200001-327300000	670.05	130.491	-2.35145
535	chr1B:327800001-327900000	750.234	317.111	-1.23973
536	chr1B:32800001-32900000	651.074	93.3098	-2.78956
537	chr1B:328500001-328600000	121.259	34.4748	-1.78508
538	chr1B:32900001-33000000	806.351	385.918	-1.06117
539	chr1B:330000001-330100000	16.4302	577.096	5.05165
540	chr1B:330100001-330200000	34.4802	706.875	4.31841
541	chr1B:330200001-330300000	54.9601	688.356	3.62278
542	chr1B:330300001-330400000	138.268	713.144	2.35835
543	chr1B:33100001-33200000	681.158	27.067	-4.60316
544	chr1B:33200001-33300000	756.598	22.3659	-5.01896
545	chr1B:33300001-33400000	670.629	19.0893	-5.06316
546	chr1B:33400001-33500000	676.645	22.5083	-4.84929
547	chr1B:33500001-33600000	720.613	15.5279	-5.44825
548	chr1B:33600001-33700000	728.597	15.1005	-5.50192
549	chr1B:336300001-336400000	229.328	627.669	1.44861
550	chr1B:33700001-33800000	747.226	23.648	-4.92393
551	chr1B:337300001-337400000	635.917	173.371	-1.86894
552	chr1B:33800001-33900000	654.777	181.634	-1.84425
553	chr1B:340000001-340100000	821.74	209.698	-1.96526
554	chr1B:3400001-3500000	265.891	772.833	1.53577
555	chr1B:34200001-34300000	618.098	191.748	-1.68345
556	chr1B:34300001-34400000	603.52	97.726	-2.61429
557	chr1B:34400001-34500000	605.834	20.3715	-4.82754
558	chr1B:34700001-34800000	353.827	129.921	-1.43841
559	chr1B:3500001-3600000	251.891	861.157	1.76944
560	chr1B:35100001-35200000	1063.45	4749.4	2.15794
561	chr1B:351700001-351800000	767.243	16.5251	-5.45407
562	chr1B:351800001-351900000	762.499	23.2206	-4.97832
563	chr1B:351900001-352000000	802.533	21.3687	-5.16681
564	chr1B:35200001-35300000	1291.04	630.376	-1.03308
565	chr1B:35500001-35600000	559.32	36.6116	-3.897
566	chr1B:35700001-35800000	484.806	74.078	-2.69392
567	chr1B:35800001-35900000	575.172	55.5585	-3.34868
568	chr1B:35900001-36000000	724.432	174.083	-2.0508
569	chr1B:36000001-36100000	761.689	52.5669	-3.83168
570	chr1B:3600001-3700000	136.88	968.285	2.81351
571	chr1B:36100001-36200000	422.556	28.0642	-3.86524
572	chr1B:36200001-36300000	482.607	210.98	-1.18991
573	chr1B:36300001-36400000	702.679	31.1982	-4.44986
574	chr1B:36400001-36500000	572.858	41.7401	-3.74703
575	chr1B:36500001-36600000	191.608	42.31	-2.1529
576	chr1B:36600001-36700000	341.678	20.0865	-4.02246
577	chr1B:36700001-36800000	469.07	39.8882	-3.52312
578	chr1B:36800001-36900000	192.534	62.539	-1.60687
579	chr1B:3700001-3800000	172.517	1091.08	2.65394
580	chr1B:37300001-37400000	423.713	987.517	1.21878
581	chr1B:3800001-3900000	336.703	944.78	1.48575
582	chr1B:382400001-382500000	13.6532	831.241	5.82771
583	chr1B:3900001-4000000	200.17	993.215	2.30514
584	chr1B:39100001-39200000	536.179	248.446	-1.10667
585	chr1B:39200001-39300000	718.646	318.108	-1.17324
586	chr1B:392600001-392700000	429.499	881.671	1.03587
587	chr1B:39300001-39400000	755.325	270.527	-1.47791
588	chr1B:394200001-394300000	144.516	418.968	1.5291
589	chr1B:39700001-39800000	810.979	199.726	-2.01622
590	chr1B:398500001-398600000	286.487	657.87	1.1965
591	chr1B:398600001-398700000	260.337	609.292	1.22359
592	chr1B:400000001-400100000	436.672	39.3183	-3.44034
593	chr1B:4000001-4100000	92.68	1165.16	3.63788
594	chr1B:40300001-40400000	2128.52	879.249	-1.27454
595	chr1B:4100001-4200000	153.078	978.97	2.66907
596	chr1B:41300001-41400000	415.498	966.433	1.21585
597	chr1B:413800001-413900000	683.819	339.477	-1.00817
598	chr1B:41400001-41500000	153.425	662.856	2.10396
599	chr1B:41500001-41600000	82.8451	646.901	2.94997
600	chr1B:4200001-4300000	186.864	947.629	2.33615
601	chr1B:424600001-424700000	777.888	53.9915	-3.82413
602	chr1B:424700001-424800000	733.92	16.6676	-5.37841
603	chr1B:424800001-424900000	785.756	35.8994	-4.41425
604	chr1B:424900001-425000000	701.869	28.4916	-4.57488
605	chr1B:425000001-425100000	772.797	34.6172	-4.44131
606	chr1B:425100001-425200000	732.647	26.6396	-4.73028
607	chr1B:425200001-425300000	785.64	27.2094	-4.80145
608	chr1B:425300001-425400000	797.673	34.7597	-4.4812
609	chr1B:425400001-425500000	762.152	41.3127	-4.17281
610	chr1B:425500001-425600000	835.74	48.2932	-4.08532
611	chr1B:425600001-425700000	814.103	30.6284	-4.68769
612	chr1B:425700001-425800000	759.722	42.31	-4.1346
613	chr1B:425800001-425900000	755.556	27.7793	-4.71635
614	chr1B:425900001-426000000	704.068	38.1787	-4.16962
615	chr1B:426000001-426100000	809.244	119.522	-2.74906
616	chr1B:426100001-426200000	820.583	81.0585	-3.32368
617	chr1B:426200001-426300000	765.16	49.2904	-3.92929
618	chr1B:426300001-426400000	795.706	39.3183	-4.30454
619	chr1B:434100001-434200000	748.498	278.932	-1.42085
620	chr1B:434200001-434300000	528.658	226.935	-1.21644
621	chr1B:434800001-434900000	201.675	706.59	1.80375
622	chr1B:434900001-435000000	24.9924	581.513	4.48613
623	chr1B:435000001-435100000	341.91	724.255	1.08066
624	chr1B:456000001-456100000	59.1255	751.037	3.64476
625	chr1B:456100001-456200000	180.385	818.42	2.17555
626	chr1B:4600001-4700000	129.359	64.106	-1.00162
627	chr1B:4700001-4800000	129.474	328.08	1.33467
628	chr1B:476200001-476300000	358.224	728.956	1.02293
629	chr1B:4800001-4900000	84.2335	284.916	1.7461
630	chr1B:490100001-490200000	974.587	464.127	-1.06864
631	chr1B:49100001-49200000	1781.4	681.518	-1.38488
632	chr1B:491100001-491200000	738.548	163.399	-2.16944
633	chr1B:49200001-49300000	1695.89	655.876	-1.3692
634	chr1B:49300001-49400000	1701.56	639.208	-1.4111
635	chr1B:49400001-49500000	622.727	280.499	-1.14778
636	chr1B:5000001-5100000	534.443	236.765	-1.1712
637	chr1B:501400001-501500000	711.935	307.566	-1.20819
638	chr1B:501500001-501600000	706.266	184.91	-1.92765
639	chr1B:501600001-501700000	806.93	318.393	-1.3389
640	chr1B:501700001-501800000	779.507	241.323	-1.68748
641	chr1B:501800001-501900000	777.193	289.474	-1.42172
642	chr1B:501900001-502000000	713.44	209.84	-1.76066
643	chr1B:502000001-502100000	791.888	307.139	-1.36354
644	chr1B:512800001-512900000	768.631	289.474	-1.40576
645	chr1B:513100001-513200000	626.892	238.759	-1.38893
646	chr1B:513200001-513300000	748.73	144.452	-2.36583
647	chr1B:513300001-513400000	722.465	90.888	-2.97697
648	chr1B:514300001-514400000	809.475	1845.26	1.18776
649	chr1B:514800001-514900000	760.879	330.36	-1.20116
650	chr1B:516800001-516900000	747.804	254.999	-1.54845
651	chr1B:51700001-51800000	17.3558	37.8938	1.0833
652	chr1B:51900001-52000000	37.9514	104.137	1.43252
653	chr1B:52100001-52200000	21.2898	48.5781	1.15332
654	chr1B:523200001-523300000	771.061	117.955	-2.6983
655	chr1B:524200001-524300000	775.805	1610.63	1.05289
656	chr1B:528400001-528500000	19.3228	774.115	5.25324
657	chr1B:528500001-528600000	32.3975	599.605	4.1686
658	chr1B:528600001-528700000	18.7443	776.822	5.29993
659	chr1B:528700001-528800000	15.2731	658.297	5.34037
660	chr1B:528800001-528900000	18.9757	693.627	5.11992
661	chr1B:528900001-529000000	21.1741	616.13	4.79863
662	chr1B:529000001-529100000	11.2234	807.451	6.04744
663	chr1B:529100001-529200000	94.4156	817.992	3.10155
664	chr1B:531800001-531900000	248.535	511.281	1.03769
665	chr1B:532000001-532100000	128.78	486.208	1.90847
666	chr1B:532100001-532200000	152.384	852.61	2.47643
667	chr1B:532200001-532300000	17.2401	697.188	5.25843
668	chr1B:532300001-532400000	358.455	781.808	1.12285
669	chr1B:536100001-536200000	313.33	769.129	1.29282
670	chr1B:538200001-538300000	767.243	20.0865	-5.18717
671	chr1B:538300001-538400000	759.375	33.4776	-4.46298
672	chr1B:538400001-538500000	775.805	175.65	-2.13666
673	chr1B:538500001-538600000	756.829	74.2205	-3.33268
674	chr1B:538600001-538700000	780.317	183.486	-2.0824
675	chr1B:538700001-538800000	812.368	108.268	-2.89604
676	chr1B:539300001-539400000	528.08	42.31	-3.61071
677	chr1B:554300001-554400000	439.102	79.4914	-2.45093
678	chr1B:556300001-556400000	13.1904	785.655	5.79274
679	chr1B:556400001-556500000	21.2898	799.615	5.16665
680	chr1B:556500001-556600000	16.893	796.481	5.47798
681	chr1B:556600001-556700000	22.5626	768.275	5.02893
682	chr1B:556700001-556800000	25.6866	789.501	4.88858
683	chr1B:556800001-556900000	219.956	568.264	1.36534
684	chr1B:560000001-560100000	591.37	43.877	-3.72245
685	chr1B:561300001-561400000	833.658	269.388	-1.62616
686	chr1B:561400001-561500000	758.218	329.362	-1.20046
687	chr1B:561600001-561700000	745.606	297.309	-1.32354
688	chr1B:561800001-561900000	37.2571	500.169	3.7115
689	chr1B:561900001-562000000	25.918	381.644	3.82936
690	chr1B:562000001-562100000	18.7443	616.842	4.96773
691	chr1B:562500001-562600000	336.934	748.473	1.14913
692	chr1B:564400001-564500000	347.232	943.07	1.43885
693	chr1B:564500001-564600000	451.83	925.833	1.03334
694	chr1B:564900001-565000000	346.191	892.64	1.36397
695	chr1B:565000001-565100000	142.665	765.71	2.41598
696	chr1B:565100001-565200000	216.601	774.685	1.83379
697	chr1B:565200001-565300000	281.164	626.529	1.15315
698	chr1B:566200001-566300000	318.768	665.42	1.0594
699	chr1B:566700001-566800000	317.843	848.193	1.41325
700	chr1B:567300001-567400000	35.4059	104.706	1.53782
701	chr1B:570700001-570800000	1401.08	235.198	-2.5695
702	chr1B:573600001-573700000	751.507	129.067	-2.53245
703	chr1B:573800001-573900000	778.119	123.368	-2.64722
704	chr1B:574900001-575000000	681.852	326.941	-1.05814
705	chr1B:575000001-575100000	560.477	223.659	-1.32149
706	chr1B:575700001-575800000	783.789	330.075	-1.24515
707	chr1B:575900001-576000000	830.534	228.217	-1.85906
708	chr1B:576200001-576300000	788.88	281.354	-1.48413
709	chr1B:576300001-576400000	804.847	331.927	-1.2753
710	chr1B:576400001-576500000	778.813	245.455	-1.66181
711	chr1B:577200001-577300000	720.151	277.223	-1.37406
712	chr1B:57800001-57900000	284.404	57.1256	-2.29576
713	chr1B:5800001-5900000	42.811	217.106	2.31566
714	chr1B:583500001-583600000	830.996	279.787	-1.5671
715	chr1B:586300001-586400000	724.432	34.7597	-4.34243
716	chr1B:586400001-586500000	778.582	36.1843	-4.38994
717	chr1B:586500001-586600000	861.311	57.6954	-3.87689
718	chr1B:586600001-586700000	697.819	27.9217	-4.59469
719	chr1B:586700001-586800000	794.896	28.4916	-4.75421
720	chr1B:586800001-586900000	708.811	40.1731	-4.10766
721	chr1B:586900001-587000000	658.248	271.097	-1.2767
722	chr1B:587200001-587300000	833.889	389.622	-1.09581
723	chr1B:587300001-587400000	782.863	187.474	-2.05623
724	chr1B:587500001-587600000	803.227	215.396	-1.89393
725	chr1B:587600001-587700000	739.936	129.779	-2.50222
726	chr1B:587700001-587800000	753.821	41.3127	-4.15697
727	chr1B:587800001-587900000	726.63	62.9663	-3.50782
728	chr1B:587900001-588000000	755.441	374.094	-1.01197
729	chr1B:588000001-588100000	344.571	138.469	-1.30904
730	chr1B:588200001-588300000	442.458	180.494	-1.28887
731	chr1B:588300001-588400000	466.756	55.8434	-3.04069
732	chr1B:588400001-588500000	796.169	339.904	-1.22552
733	chr1B:589100001-589200000	155.624	555.158	1.82819
734	chr1B:592300001-592400000	495.566	195.025	-1.34095
735	chr1B:592400001-592500000	732.184	57.268	-3.6534
736	chr1B:592500001-592600000	791.194	200.865	-1.97246
737	chr1B:593500001-593600000	638.578	186.335	-1.7715
738	chr1B:594500001-594600000	282.09	822.409	1.54035
739	chr1B:594700001-594800000	140.814	811.154	2.51776
740	chr1B:594800001-594900000	359.381	878.11	1.28652
741	chr1B:594900001-595000000	47.4392	820.557	4.08411
742	chr1B:613700001-613800000	753.937	89.6059	-3.05868
743	chr1B:613800001-613900000	754.978	34.4748	-4.41348
744	chr1B:615500001-615600000	767.937	303.435	-1.33673
745	chr1B:6200001-6300000	1118.06	206.991	-2.4277
746	chr1B:622500001-622600000	822.087	379.223	-1.1142
747	chr1B:623000001-623100000	697.472	45.7289	-3.90181
748	chr1B:623100001-623200000	773.722	134.48	-2.5156
749	chr1B:623200001-623300000	730.101	235.055	-1.63095
750	chr1B:623300001-623400000	773.491	286.767	-1.42834
751	chr1B:625600001-625700000	647.372	48.1507	-3.72154
752	chr1B:625700001-625800000	502.971	248.019	-1.01709
753	chr1B:625800001-625900000	518.013	94.1646	-2.44727
754	chr1B:625900001-626000000	139.425	440.052	1.65115
755	chr1B:626100001-626200000	81.3409	506.865	2.62476
756	chr1B:626300001-626400000	108.069	308.564	1.505
757	chr1B:631700001-631800000	155.971	785.797	2.32549
758	chr1B:632000001-632100000	42.811	246.167	2.49612
759	chr1B:632100001-632200000	58.3155	905.319	3.93354
760	chr1B:632200001-632300000	13.7689	664.993	5.49487
761	chr1B:632300001-632400000	11.5705	652.457	5.69997
762	chr1B:632400001-632500000	10.8763	757.163	5.99635
763	chr1B:632500001-632600000	33.2075	607.725	4.15341
764	chr1B:632600001-632700000	506.443	1744.11	1.782
765	chr1B:632700001-632800000	315.992	693.057	1.13061
766	chr1B:632800001-632900000	194.501	589.348	1.59439
767	chr1B:633100001-633200000	623.189	117.1	-2.40197
768	chr1B:634100001-634200000	2427.73	363.837	-2.73488
769	chr1B:635200001-635300000	748.267	323.237	-1.20843
770	chr1B:635400001-635500000	28.2321	566.27	4.27841
771	chr1B:635500001-635600000	37.72	694.766	4.16745
772	chr1B:635600001-635700000	16.5459	673.54	5.2647
773	chr1B:635700001-635800000	83.8864	600.744	2.82554
774	chr1B:635800001-635900000	177.376	745.197	2.06463
775	chr1B:636300001-636400000	710.431	262.265	-1.43421
776	chr1B:636400001-636500000	574.94	281.354	-1.02841
777	chr1B:636600001-636700000	747.92	302.295	-1.30409
778	chr1B:636800001-636900000	1562.72	744.627	-1.06845
779	chr1B:638100001-638200000	25.5709	394.038	3.89407
780	chr1B:638200001-638300000	17.7029	309.988	4.05552
781	chr1B:638300001-638400000	121.722	1016.86	3.05208
782	chr1B:638400001-638500000	208.27	736.792	1.81785
783	chr1B:638500001-638600000	233.146	692.06	1.56557
784	chr1B:638600001-638700000	440.606	1082.11	1.29435
785	chr1B:638700001-638800000	684.629	1778.73	1.37616
786	chr1B:639100001-639200000	23.951	836.797	5.06943
787	chr1B:639200001-639300000	17.4715	855.174	5.53453
788	chr1B:639300001-639400000	334.273	1044.93	1.64137
789	chr1B:6400001-6500000	523.914	2252.97	2.10231
790	chr1B:641000001-641100000	252.006	838.221	1.72988
791	chr1B:641500001-641600000	411.68	834.945	1.01838
792	chr1B:642200001-642300000	41.1911	98.4383	1.23686
793	chr1B:642800001-642900000	224.7	742.347	1.71963
794	chr1B:642900001-643000000	290.999	683.085	1.22821
795	chr1B:643800001-643900000	600.627	238.759	-1.32728
796	chr1B:644100001-644200000	670.744	278.647	-1.2643
797	chr1B:645500001-645600000	275.495	818.562	1.5676
798	chr1B:645600001-645700000	226.436	785.512	1.79001
799	chr1B:646100001-646200000	243.329	842.78	1.78804
800	chr1B:646200001-646300000	40.1498	913.582	4.47416
801	chr1B:646300001-646400000	21.4055	755.881	5.07814
802	chr1B:646900001-647000000	736.234	295.172	-1.31568
803	chr1B:647000001-647100000	785.756	301.298	-1.37994
804	chr1B:647300001-647400000	841.988	55.4161	-3.90133
805	chr1B:647400001-647500000	801.376	53.849	-3.87074
806	chr1B:647500001-647600000	659.637	78.2093	-3.06012
807	chr1B:647600001-647700000	651.653	21.6536	-4.84851
808	chr1B:647700001-647800000	602.71	39.3183	-3.90435
809	chr1B:647800001-647900000	728.828	121.232	-2.57794
810	chr1B:650000001-650100000	11.1077	29.9161	1.35243
811	chr1B:6500001-6600000	70.8117	1238.39	4.10926
812	chr1B:650500001-650600000	97.7711	202.717	1.04441
813	chr1B:650900001-651000000	5.20674	17.6648	1.58841
814	chr1B:651100001-651200000	116.631	34.9022	-1.71213
815	chr1B:651300001-651400000	620.181	86.4719	-2.82812
816	chr1B:651400001-651500000	458.888	215.681	-1.08571
817	chr1B:651500001-651600000	202.947	520.113	1.3534
818	chr1B:651600001-651700000	50.679	598.892	3.53705
819	chr1B:651700001-651800000	27.1908	459.141	4.02878
820	chr1B:651800001-651900000	51.0261	565.7	3.44528
821	chr1B:651900001-652000000	23.0254	159.125	2.73657
822	chr1B:652200001-652300000	45.9351	311.413	2.73472
823	chr1B:652300001-652400000	36.7943	654.024	4.11531
824	chr1B:652800001-652900000	374.886	171.519	-1.12354
825	chr1B:653400001-653500000	77.0598	323.094	2.05376
826	chr1B:655200001-655300000	3162.23	849.618	-1.89481
827	chr1B:656800001-656900000	751.16	352.298	-1.09015
828	chr1B:656900001-657000000	524.724	40.458	-3.66458
829	chr1B:657000001-657100000	599.238	73.5082	-3.01006
830	chr1B:657300001-657400000	668.777	187.474	-1.82931
831	chr1B:657400001-657500000	842.335	348.167	-1.27219
832	chr1B:6600001-6700000	55.6543	879.392	3.95789
833	chr1B:660500001-660600000	306.041	897.341	1.54883
834	chr1B:660600001-660700000	69.8861	783.66	3.46849
835	chr1B:660900001-661000000	63.1752	822.266	3.68127
836	chr1B:661000001-661100000	59.5883	927.115	3.93719
837	chr1B:663000001-663100000	281.743	632.512	1.16388
838	chr1B:663100001-663200000	50.3319	535.499	3.38565
839	chr1B:663200001-663300000	64.6793	897.056	3.77329
840	chr1B:663300001-663400000	18.3972	718.842	5.21376
841	chr1B:663400001-663500000	27.0751	781.951	4.80156
842	chr1B:663500001-663600000	45.2408	824.403	4.15786
843	chr1B:663600001-663700000	34.3645	788.361	4.48031
844	chr1B:663700001-663800000	37.1414	526.809	3.79058
845	chr1B:663800001-663900000	15.9673	820.272	5.59703
846	chr1B:663900001-664000000	64.4479	641.772	3.29589
847	chr1B:664600001-664700000	1878.59	897.199	-1.06531
848	chr1B:664900001-665000000	365.166	816.568	1.15884
849	chr1B:665100001-665200000	265.197	604.448	1.18551
850	chr1B:665900001-666000000	394.556	844.347	1.09566
851	chr1B:668800001-668900000	276.767	691.632	1.31821
852	chr1B:670700001-670800000	703.489	271.382	-1.37095
853	chr1B:673600001-673700000	172.054	754.456	2.12613
854	chr1B:676700001-676800000	154.698	810.727	2.38224
855	chr1B:676800001-676900000	326.868	827.252	1.33696
856	chr1B:676900001-677000000	40.2655	826.54	4.32582
857	chr1B:677000001-677100000	66.5306	836.227	3.63201
858	chr1B:677100001-677200000	158.748	908.88	2.50988
859	chr1B:677200001-677300000	143.475	882.526	2.61246
860	chr1B:677300001-677400000	73.0101	812.294	3.45798
861	chr1B:677400001-677500000	9.71926	471.393	5.46171
862	chr1B:677500001-677600000	180.038	373.952	1.05041
863	chr1B:677600001-677700000	40.6126	845.629	4.34664
864	chr1B:677700001-677800000	31.2405	712.146	4.46725
865	chr1B:677800001-677900000	375.927	990.936	1.39596
866	chr1B:677900001-678000000	312.636	944.78	1.59241
867	chr1B:678600001-678700000	216.832	89.6059	-1.26554
868	chr1B:681900001-682000000	664.728	1454.78	1.12879
869	chr1B:682200001-682300000	732.531	1473.01	1.00682
870	chr1B:682500001-682600000	828.914	343.893	-1.26681
871	chr1B:683000001-683100000	744.912	166.96	-2.15088
872	chr1B:685300001-685400000	784.714	40.3155	-4.24925
873	chr1B:686100001-686200000	2303.35	657.3	-1.80754
874	chr1B:687400001-687500000	766.086	138.754	-2.4565
875	chr1B:688900001-689000000	319.116	725.11	1.1816
876	chr1B:689500001-689600000	283.015	105.276	-1.41815
877	chr1B:689600001-689700000	816.88	301.868	-1.4332
878	chr1B:689700001-689800000	1023.07	483.929	-1.07847
879	chr1B:76700001-76800000	1287.92	613.423	-1.06886
880	chr1B:76900001-77000000	1608.31	778.247	-1.04629
881	chr1B:84000001-84100000	712.514	86.1869	-3.03276
882	chr1B:84100001-84200000	818.616	301.156	-1.43966
883	chr1B:84200001-84300000	751.16	136.759	-2.44889
884	chr1B:84300001-84400000	764.466	359.136	-1.0878
885	chr1B:86300001-86400000	676.067	309.276	-1.12575
886	chr1B:89700001-89800000	765.854	248.874	-1.61775
887	chr1B:89800001-89900000	804.963	224.656	-1.83659
888	chr1B:90100001-90200000	770.945	359.563	-1.09825
889	chr1B:90900001-91000000	727.903	291.896	-1.31534
890	chr1B:9300001-9400000	716.217	236.622	-1.59374
891	chr1B:94200001-94300000	709.853	266.254	-1.41134
892	chr1B:94300001-94400000	789.458	218.245	-1.85014
893	chr1B:94400001-94500000	766.896	103.709	-2.87452
894	chr1B:94500001-94600000	754.399	101.145	-2.88662
895	chr1B:94600001-94700000	773.375	68.3797	-3.48045
896	chr1B:94700001-94800000	820.004	38.7485	-4.36842
897	chr1B:94800001-94900000	766.78	92.5975	-3.03615
898	chr1B:94900001-95000000	805.194	378.653	-1.08645
899	chr1B:95900001-96000000	782.632	256.282	-1.60683
900	chr1B:96000001-96100000	757.408	220.382	-1.77643
901	chr1B:96100001-96200000	796.516	189.611	-2.06488
902	chr1B:96200001-96300000	863.625	54.5613	-3.95992
903	chr1B:96300001-96400000	762.962	71.9412	-3.38869
904	chr1B:96500001-96600000	714.944	346.315	-1.0436
905	chr1B:96600001-96700000	694.001	156.846	-2.1385
906	chr1B:96700001-96800000	771.987	254.002	-1.59993
907	chr1B:96800001-96900000	780.896	235.483	-1.72524
908	chr1B:96900001-97000000	789.574	63.9635	-3.6052
909	chr1B:97000001-97100000	801.144	216.536	-1.88261
910	chr1B:97100001-97200000	814.682	116.53	-2.79497
911	chr1B:97200001-97300000	768.284	190.466	-2.00643
912	chr1B:97600001-97700000	757.871	369.82	-1.03313
913	chr1B:98300001-98400000	773.375	266.396	-1.53405
914	chr1D:1-100000	791.078	271.667	-1.5385
915	chr1D:1000001-1100000	156.897	1591.68	3.33441
916	chr1D:10200001-10300000	546.014	1116.44	1.03055
917	chr1D:10500001-10600000	705.34	259.843	-1.43718
918	chr1D:10700001-10800000	316.801	942.643	1.57012
919	chr1D:10800001-10900000	116.862	790.498	2.74748
920	chr1D:11000001-11100000	235.808	92.1702	-1.34578
921	chr1D:1100001-1200000	25.5709	721.976	4.76603
922	chr1D:11300001-11400000	76.2499	217.533	1.50025
923	chr1D:11900001-12000000	701.753	204.427	-1.77439
924	chr1D:12000001-12100000	821.161	379.223	-1.11258
925	chr1D:1200001-1300000	18.2815	747.903	5.27949
926	chr1D:12100001-12200000	664.843	227.647	-1.54206
927	chr1D:12200001-12300000	727.093	342.468	-1.08394
928	chr1D:1300001-1400000	14.5789	652.172	5.3898
929	chr1D:13100001-13200000	457.036	71.5138	-2.65913
930	chr1D:13700001-13800000	410.407	2400.27	2.54516
931	chr1D:13800001-13900000	438.061	885.233	1.01326
932	chr1D:1400001-1500000	11.9177	706.163	5.77463
933	chr1D:14100001-14200000	502.971	1287.96	1.35479
934	chr1D:14200001-14300000	314.719	90.6031	-1.78517
935	chr1D:14300001-14400000	211.625	583.792	1.45961
936	chr1D:14700001-14800000	174.484	384.778	1.13643
937	chr1D:14900001-15000000	113.507	378.225	1.72762
938	chr1D:1500001-1600000	12.6119	859.163	5.98167
939	chr1D:15800001-15900000	59.4726	157.131	1.38677
940	chr1D:1600001-1700000	15.0417	783.233	5.61138
941	chr1D:16500001-16600000	746.994	122.086	-2.60336
942	chr1D:1700001-1800000	27.4222	668.554	4.55811
943	chr1D:17300001-17400000	805.773	256.994	-1.64483
944	chr1D:17700001-17800000	719.456	104.564	-2.77079
945	chr1D:17800001-17900000	756.829	49.4328	-3.90944
946	chr1D:17900001-18000000	819.542	127.927	-2.67002
947	chr1D:1800001-1900000	45.2408	776.965	4.07247
948	chr1D:18500001-18600000	783.326	144.31	-2.43232
949	chr1D:18600001-18700000	636.611	183.486	-1.78917
950	chr1D:18700001-18800000	408.324	837.652	1.03483
951	chr1D:1900001-2000000	11.6862	970.707	6.25918
952	chr1D:19100001-19200000	408.093	887.084	1.11827
953	chr1D:19200001-19300000	136.88	603.309	2.13188
954	chr1D:19300001-19400000	311.595	887.654	1.50733
955	chr1D:19400001-19500000	52.5303	600.317	3.4897
956	chr1D:19500001-19600000	341.562	712.146	1.05783
957	chr1D:19600001-19700000	42.9267	680.663	3.95589
958	chr1D:19700001-19800000	85.8534	742.632	3.09793
959	chr1D:201800001-201900000	773.491	1842.26	1.25094
960	chr1D:20400001-20500000	329.876	827.964	1.32502
961	chr1D:20500001-20600000	307.082	805.741	1.38879
962	chr1D:20700001-20800000	1053.15	404.295	-1.37904
963	chr1D:21000001-21100000	486.426	988.229	1.02112
964	chr1D:21100001-21200000	627.239	2334.17	1.89414
965	chr1D:21500001-21600000	250.734	781.238	1.63571
966	chr1D:21800001-21900000	656.513	1836.99	1.48304
967	chr1D:22500001-22600000	726.167	153.569	-2.23403
968	chr1D:2500001-2600000	948.784	37.8938	-4.60999
969	chr1D:26000001-26100000	728.366	290.186	-1.3247
970	chr1D:2600001-2700000	779.045	74.5054	-3.3689
971	chr1D:2700001-2800000	749.308	144.88	-2.36271
972	chr1D:273100001-273200000	757.986	24.5027	-4.89535
973	chr1D:273200001-273300000	739.589	194.312	-1.92289
974	chr1D:2800001-2900000	762.962	102.285	-2.88687
975	chr1D:293000001-293100000	666	291.469	-1.18941
976	chr1D:3100001-3200000	780.896	110.547	-2.80932
977	chr1D:3200001-3300000	882.717	149.866	-2.55032
978	chr1D:32600001-32700000	697.819	291.896	-1.25453
979	chr1D:3300001-3400000	734.035	334.063	-1.13338
980	chr1D:36100001-36200000	734.614	44.4468	-4.0167
981	chr1D:3700001-3800000	774.648	306.712	-1.33382
982	chr1D:3800001-3900000	685.092	1420.73	1.05118
983	chr1D:385200001-385300000	727.093	141.033	-2.35789
984	chr1D:385300001-385400000	802.417	395.463	-1.01896
985	chr1D:385400001-385500000	768.631	228.075	-1.74835
986	chr1D:385500001-385600000	727.556	353.58	-1.03893
987	chr1D:386000001-386100000	748.73	345.745	-1.1125
988	chr1D:391700001-391800000	773.375	332.639	-1.21475
989	chr1D:391800001-391900000	779.16	83.3378	-3.20952
990	chr1D:391900001-392000000	734.035	220.525	-1.73035
991	chr1D:40300001-40400000	9.71926	28.634	1.46705
992	chr1D:405400001-405500000	773.491	247.164	-1.64195
993	chr1D:405500001-405600000	756.945	245.027	-1.62327
994	chr1D:405600001-405700000	730.911	187.759	-1.95512
995	chr1D:406900001-407000000	712.167	330.075	-1.10708
996	chr1D:407000001-407100000	726.283	172.659	-2.06626
997	chr1D:407200001-407300000	736.349	216.536	-1.7611
998	chr1D:407300001-407400000	711.126	53.2792	-3.71366
999	chr1D:407400001-407500000	725.936	39.0334	-4.18255
1000	chr1D:407500001-407600000	702.795	57.8378	-3.58034
1001	chr1D:407700001-407800000	733.92	363.125	-1.01315
1002	chr1D:410300001-410400000	786.334	278.932	-1.4919
1003	chr1D:411600001-411700000	746.184	42.1675	-4.11345
1004	chr1D:41200001-41300000	177.724	684.794	1.94005
1005	chr1D:412300001-412400000	708.233	58.8351	-3.5672
1006	chr1D:412400001-412500000	797.095	194.455	-2.02972
1007	chr1D:412700001-412800000	911.643	286.625	-1.66586
1008	chr1D:413100001-413200000	746.184	370.39	-1.00853
1009	chr1D:413400001-413500000	770.714	172.659	-2.15181
1010	chr1D:413500001-413600000	781.937	198.586	-1.97189
1011	chr1D:413600001-413700000	701.291	300.443	-1.22018
1012	chr1D:413800001-413900000	732.184	351.871	-1.05504
1013	chr1D:414900001-415000000	732.994	303.72	-1.26828
1014	chr1D:417800001-417900000	790.384	371.102	-1.08868
1015	chr1D:418300001-418400000	739.473	1647.38	1.15453
1016	chr1D:423900001-424000000	646.909	270.527	-1.25469
1017	chr1D:424000001-424100000	727.671	49.0055	-3.86511
1018	chr1D:424100001-424200000	751.391	35.6144	-4.361
1019	chr1D:424200001-424300000	745.721	23.3631	-4.9378
1020	chr1D:424300001-424400000	701.753	28.3491	-4.58163
1021	chr1D:424400001-424500000	711.241	65.8155	-3.41411
1022	chr1D:424500001-424600000	752.085	364.692	-1.04218
1023	chr1D:432400001-432500000	634.066	208.558	-1.59956
1024	chr1D:432800001-432900000	723.159	271.24	-1.41143
1025	chr1D:432900001-433000000	657.438	221.664	-1.56418
1026	chr1D:433100001-433200000	760.3	368.111	-1.04441
1027	chr1D:436400001-436500000	704.877	237.62	-1.56471
1028	chr1D:436700001-436800000	712.398	275.086	-1.36959
1029	chr1D:436800001-436900000	797.21	333.351	-1.2554
1030	chr1D:437000001-437100000	665.653	42.4524	-3.93943
1031	chr1D:437100001-437200000	693.423	41.5977	-4.02697
1032	chr1D:437200001-437300000	741.093	231.209	-1.67618
1033	chr1D:437500001-437600000	694.927	127.215	-2.44037
1034	chr1D:437600001-437700000	747.688	240.896	-1.62998
1035	chr1D:439200001-439300000	676.992	195.595	-1.78605
1036	chr1D:439300001-439400000	792.004	383.354	-1.04489
1037	chr1D:443200001-443300000	733.225	297.594	-1.29804
1038	chr1D:443400001-443500000	783.326	345.175	-1.17995
1039	chr1D:443500001-443600000	737.738	342.184	-1.10608
1040	chr1D:443600001-443700000	763.077	266.254	-1.51551
1041	chr1D:44400001-44500000	4.39681	35.7569	2.76784
1042	chr1D:448100001-448200000	728.597	198.586	-1.87009
1043	chr1D:453500001-453600000	712.514	256.994	-1.46761
1044	chr1D:455800001-455900000	784.136	248.304	-1.65504
1045	chr1D:459000001-459100000	729.407	331.499	-1.13535
1046	chr1D:459900001-460000000	705.803	207.418	-1.76183
1047	chr1D:460200001-460300000	703.258	54.2764	-3.67137
1048	chr1D:460300001-460400000	703.258	27.2094	-4.64185
1049	chr1D:460400001-460500000	765.391	87.754	-3.1102
1050	chr1D:460500001-460600000	762.962	295.6	-1.36498
1051	chr1D:460800001-460900000	676.298	77.497	-3.10908
1052	chr1D:460900001-461000000	754.978	345.033	-1.12744
1053	chr1D:461000001-461100000	708.58	202.29	-1.80343
1054	chr1D:461100001-461200000	784.367	272.379	-1.52246
1055	chr1D:461400001-461500000	670.166	302.58	-1.14459
1056	chr1D:461500001-461600000	763.309	138.326	-2.45569
1057	chr1D:461600001-461700000	643.901	234.343	-1.45431
1058	chr1D:461700001-461800000	757.523	331.927	-1.18799
1059	chr1D:467600001-467700000	810.748	360.845	-1.16566
1060	chr1D:469800001-469900000	703.489	189.041	-1.89026
1061	chr1D:4700001-4800000	678.612	244.458	-1.46924
1062	chr1D:471900001-472000000	733.804	323.379	-1.17968
1063	chr1D:473500001-473600000	784.367	1684.56	1.10179
1064	chr1D:474400001-474500000	742.713	158.128	-2.22456
1065	chr1D:474500001-474600000	789.227	70.0892	-3.47456
1066	chr1D:474900001-475000000	751.622	344.035	-1.12518
1067	chr1D:475000001-475100000	706.96	251.438	-1.48774
1068	chr1D:475200001-475300000	745.721	266.254	-1.48236
1069	chr1D:475300001-475400000	732.415	106.273	-2.77334
1070	chr1D:477300001-477400000	752.548	329.22	-1.19027
1071	chr1D:478400001-478500000	727.093	275.798	-1.39529
1072	chr1D:478500001-478600000	668.546	258.703	-1.36632
1073	chr1D:480000001-480100000	694.695	277.935	-1.31853
1074	chr1D:480100001-480200000	661.488	264.687	-1.31817
1075	chr1D:480600001-480700000	714.25	151.005	-2.23433
1076	chr1D:480700001-480800000	703.026	293.605	-1.25684
1077	chr1D:480800001-480900000	728.481	345.46	-1.07418
1078	chr1D:481100001-481200000	639.851	75.3602	-3.0691
1079	chr1D:483900001-484000000	774.069	313.122	-1.303
1080	chr1D:484200001-484300000	723.39	334.918	-1.10866
1081	chr1D:484500001-484600000	648.066	92.4551	-2.79602
1082	chr1D:486300001-486400000	772.218	184.055	-2.06292
1083	chr1D:486400001-486500000	712.861	10.8268	-5.91551
1084	chr1D:486500001-486600000	803.458	40.3155	-4.28326
1085	chr1D:486600001-486700000	766.896	195.452	-1.96673
1086	chr1D:490400001-490500000	616.941	88.8936	-2.78118
1087	chr1D:490500001-490600000	654.083	33.1927	-4.25992
1088	chr1D:490600001-490700000	796.053	80.3462	-3.29253
1089	chr1D:490700001-490800000	744.333	34.3323	-4.39882
1090	chr1D:490800001-490900000	748.036	222.234	-1.74648
1091	chr1D:490900001-491000000	750.118	336.2	-1.15543
1092	chr1D:491000001-491100000	733.11	126.787	-2.52225
1093	chr1D:491100001-491200000	740.862	125.648	-2.55033
1094	chr1D:491200001-491300000	828.914	80.3462	-3.35081
1095	chr1D:491400001-491500000	775.342	72.3685	-3.40346
1096	chr1D:491500001-491600000	812.136	308.279	-1.39459
1097	chr1D:491800001-491900000	761.92	302.01	-1.33216
1098	chr1D:492300001-492400000	669.819	159.695	-2.0616
1099	chr1D:5500001-5600000	837.129	234.058	-1.83415
1100	chr1D:5600001-5700000	741.209	44.0194	-4.04321
1101	chr1D:5700001-5800000	746.069	48.4356	-3.91762
1102	chr1D:5800001-5900000	805.657	20.9413	-5.20023
1103	chr1D:5900001-6000000	736.696	26.4971	-4.74567
1104	chr1D:6000001-6100000	803.227	11.1117	-6.05313
1105	chr1D:600001-700000	78.1012	927.97	3.55386
1106	chr1D:6100001-6200000	725.589	37.3239	-4.24482
1107	chr1D:700001-800000	72.8944	922.272	3.64322
1108	chr1D:800001-900000	149.144	808.163	2.43008
1109	chr1D:8500001-8600000	600.627	227.078	-1.39934
1110	chr1D:900001-1000000	50.7947	732.518	3.82396
1111	chr1D:9100001-9200000	699.208	158.555	-2.13373
1112	chr2A:1-100000	670.86	302.865	-1.14473
1113	chr2A:1000001-1100000	777.54	35.3295	-4.42156
1114	chr2A:10200001-10300000	671.207	37.6088	-4.1219
1115	chr2A:10300001-10400000	685.786	27.4943	-4.59111
1116	chr2A:108800001-108900000	765.97	274.516	-1.47703
1117	chr2A:108900001-109000000	753.589	280.357	-1.42329
1118	chr2A:109000001-109100000	803.343	381.502	-1.07234
1119	chr2A:109400001-109500000	726.514	342.896	-1.081
1120	chr2A:110200001-110300000	620.528	245.027	-1.337
1121	chr2A:110400001-110500000	758.102	329.79	-1.19838
1122	chr2A:11600001-11700000	797.789	173.086	-2.19801
1123	chr2A:11700001-11800000	728.481	80.3462	-3.16472
1124	chr2A:11800001-11900000	676.53	246.879	-1.45065
1125	chr2A:118800001-118900000	321.43	791.21	1.2969
1126	chr2A:118900001-119000000	370.257	829.674	1.16186
1127	chr2A:11900001-12000000	725.01	122.941	-2.55034
1128	chr2A:12000001-12100000	765.276	107.128	-2.82512
1129	chr2A:12100001-12200000	1438.33	270.67	-2.40548
1130	chr2A:12200001-12300000	837.013	283.491	-1.55859
1131	chr2A:12300001-12400000	732.878	135.762	-2.42387
1132	chr2A:12400001-12500000	734.845	35.0446	-4.35155
1133	chr2A:12500001-12600000	801.723	7.69272	-6.52895
1134	chr2A:12600001-12700000	762.846	40.8854	-4.18876
1135	chr2A:12700001-12800000	707.654	32.9077	-4.3854
1136	chr2A:12800001-12900000	903.659	41.8826	-4.39891
1137	chr2A:12900001-13000000	770.83	155.421	-2.30284
1138	chr2A:13000001-13100000	842.451	190.608	-2.13814
1139	chr2A:13100001-13200000	1951.49	326.798	-2.57443
1140	chr2A:13200001-13300000	809.128	108.838	-2.88278
1141	chr2A:13300001-13400000	708.117	28.7765	-4.57378
1142	chr2A:13400001-13500000	916.04	155.421	-2.55155
1143	chr2A:135000001-135100000	175.178	648.183	1.88159
1144	chr2A:13500001-13600000	685.439	21.796	-4.91228
1145	chr2A:13600001-13700000	684.282	73.7931	-3.19572
1146	chr2A:13700001-13800000	763.772	54.5613	-3.78288
1147	chr2A:13900001-14000000	836.666	181.206	-2.2008
1148	chr2A:14000001-14100000	815.955	174.653	-2.21753
1149	chr2A:14100001-14200000	718.415	136.902	-2.38318
1150	chr2A:14200001-14300000	767.243	244.885	-1.64358
1151	chr2A:14300001-14400000	815.145	150.72	-2.42741
1152	chr2A:14500001-14600000	760.3	355.859	-1.09311
1153	chr2A:14600001-14700000	838.402	110.405	-2.91355
1154	chr2A:14700001-14800000	795.012	130.919	-2.59314
1155	chr2A:14800001-14900000	783.21	264.829	-1.56074
1156	chr2A:14900001-15000000	813.293	169.24	-2.25798
1157	chr2A:15000001-15100000	675.257	259.843	-1.37439
1158	chr2A:15100001-15200000	682.778	284.488	-1.2601
1159	chr2A:15200001-15300000	749.193	104.279	-2.83304
1160	chr2A:15300001-15400000	726.977	115.961	-2.63787
1161	chr2A:15400001-15500000	687.175	80.4886	-3.0781
1162	chr2A:15500001-15600000	767.358	101.003	-2.91317
1163	chr2A:15600001-15700000	795.938	96.5864	-3.02972
1164	chr2A:15700001-15800000	713.093	44.0194	-3.98749
1165	chr2A:157200001-157300000	678.844	330.217	-1.03743
1166	chr2A:15800001-15900000	715.985	84.4775	-3.06833
1167	chr2A:15900001-16000000	782.979	149.296	-2.38301
1168	chr2A:16000001-16100000	689.142	151.005	-2.18277
1169	chr2A:16100001-16200000	678.844	95.8741	-2.81102
1170	chr2A:16200001-16300000	782.863	109.977	-2.82034
1171	chr2A:16300001-16400000	803.227	95.1618	-3.06407
1172	chr2A:16400001-16500000	652.116	196.877	-1.72274
1173	chr2A:16500001-16600000	681.389	213.829	-1.66741
1174	chr2A:16600001-16700000	766.78	189.611	-2.01006
1175	chr2A:16700001-16800000	769.094	242.178	-1.66302
1176	chr2A:16800001-16900000	785.408	146.304	-2.41648
1177	chr2A:16900001-17000000	841.757	127.927	-2.70856
1178	chr2A:17000001-17100000	852.402	112.684	-2.90819
1179	chr2A:1700001-1800000	767.59	252.15	-1.60222
1180	chr2A:17100001-17200000	843.608	49.8602	-4.05367
1181	chr2A:17200001-17300000	718.068	94.592	-2.91117
1182	chr2A:17300001-17400000	790.384	9.40221	-6.24942
1183	chr2A:17400001-17500000	846.269	62.8239	-3.73065
1184	chr2A:17500001-17600000	948.322	72.9384	-3.6825
1185	chr2A:17600001-17700000	762.152	185.765	-2.03075
1186	chr2A:17700001-17800000	702.795	89.7484	-2.95521
1187	chr2A:17800001-17900000	813.641	148.014	-2.45072
1188	chr2A:17900001-18000000	913.957	159.41	-2.51194
1189	chr2A:18000001-18100000	740.399	175.793	-2.06819
1190	chr2A:18100001-18200000	946.586	46.4412	-4.32004
1191	chr2A:18200001-18300000	1141.09	37.039	-4.90805
1192	chr2A:18300001-18400000	850.782	118.952	-2.82802
1193	chr2A:18400001-18500000	791.657	119.949	-2.71229
1194	chr2A:18500001-18600000	751.044	57.5529	-3.683
1195	chr2A:18600001-18700000	965.099	81.2009	-3.55494
1196	chr2A:18700001-18800000	880.981	12.6787	-6.01074
1197	chr2A:18800001-18900000	768.978	84.335	-3.17361
1198	chr2A:18900001-19000000	579.916	112.114	-2.36055
1199	chr2A:19000001-19100000	846.038	236.48	-1.83462
1200	chr2A:1900001-2000000	1442.04	99.8629	-3.83864
1201	chr2A:19100001-19200000	813.062	405.577	-1.00161
1202	chr2A:19200001-19300000	692.844	213.829	-1.69142
1203	chr2A:19300001-19400000	793.624	219.527	-1.84931
1204	chr2A:19400001-19500000	835.972	132.771	-2.64542
1205	chr2A:19500001-19600000	723.737	83.3378	-3.10321
1206	chr2A:19600001-19700000	713.902	195.737	-1.86148
1207	chr2A:196400001-196500000	287.875	659.01	1.19204
1208	chr2A:19700001-19800000	315.529	6.55306	-5.38913
1209	chr2A:19800001-19900000	658.942	67.525	-3.26764
1210	chr2A:19900001-20000000	762.614	363.98	-1.06503
1211	chr2A:20000001-20100000	662.066	91.3154	-2.84451
1212	chr2A:2000001-2100000	903.544	32.1955	-4.76813
1213	chr2A:20100001-20200000	768.863	183.771	-2.05887
1214	chr2A:20200001-20300000	815.723	60.2596	-3.73684
1215	chr2A:20300001-20400000	812.831	98.5808	-3.03079
1216	chr2A:20400001-20500000	652.463	50.0027	-3.67946
1217	chr2A:20500001-20600000	720.382	119.807	-2.57806
1218	chr2A:20600001-20700000	712.283	36.6116	-4.24522
1219	chr2A:20700001-20800000	722.002	66.2429	-3.42655
1220	chr2A:20800001-20900000	761.342	90.0333	-3.06597
1221	chr2A:2100001-2200000	1546.75	43.4496	-5.12186
1222	chr2A:211400001-211500000	2132.45	748.616	-1.50897
1223	chr2A:21200001-21300000	868.254	401.019	-1.11251
1224	chr2A:21300001-21400000	101.589	334.776	1.71062
1225	chr2A:2200001-2300000	1807.67	62.6814	-4.82791
1226	chr2A:22500001-22600000	705.456	1534.55	1.12009
1227	chr2A:2300001-2400000	950.404	254.999	-1.89392
1228	chr2A:2500001-2600000	700.712	135.905	-2.35771
1229	chr2A:25200001-25300000	148.334	762.007	2.35315
1230	chr2A:25400001-25500000	775.342	1712.34	1.14205
1231	chr2A:25500001-25600000	733.11	1848.82	1.33332
1232	chr2A:262800001-262900000	15.8516	34.0474	1.05642
1233	chr2A:263600001-263700000	8.67791	19.3743	1.07398
1234	chr2A:27100001-27200000	308.818	720.979	1.22054
1235	chr2A:27200001-27300000	254.783	762.007	1.57677
1236	chr2A:2800001-2900000	780.433	176.078	-2.14174
1237	chr2A:28300001-28400000	768.978	143.313	-2.41562
1238	chr2A:28400001-28500000	669.009	43.877	-3.90013
1239	chr2A:28500001-28600000	789.921	32.6228	-4.55602
1240	chr2A:28800001-28900000	766.78	338.622	-1.17676
1241	chr2A:28900001-29000000	751.622	37.1815	-4.30098
1242	chr2A:29000001-29100000	770.714	135.335	-2.50091
1243	chr2A:2900001-3000000	958.041	175.081	-2.44536
1244	chr2A:32000001-32100000	725.357	206.706	-1.80614
1245	chr2A:33100001-33200000	32.976	76.6423	1.19232
1246	chr2A:3400001-3500000	598.891	298.734	-1.00102
1247	chr2A:37300001-37400000	777.772	378.938	-1.03544
1248	chr2A:37400001-37500000	648.413	33.3351	-4.24138
1249	chr2A:37500001-37600000	775.342	24.0754	-4.95235
1250	chr2A:37600001-37700000	775.342	30.0586	-4.64363
1251	chr2A:37700001-37800000	740.283	36.4692	-4.30625
1252	chr2A:37800001-37900000	710.2	26.2122	-4.70793
1253	chr2A:37900001-38000000	757.292	120.092	-2.64665
1254	chr2A:38000001-38100000	800.797	332.639	-1.26495
1255	chr2A:38100001-38200000	748.73	362.555	-1.0442
1256	chr2A:420500001-420600000	764.119	1568.32	1.03638
1257	chr2A:420600001-420700000	662.066	1367.02	1.04487
1258	chr2A:42900001-43000000	163.145	65.3881	-1.30597
1259	chr2A:43000001-43100000	1036.37	314.404	-1.71766
1260	chr2A:459400001-459500000	1535.3	749.898	-1.03277
1261	chr2A:46400001-46500000	34.2488	505.725	3.84556
1262	chr2A:46500001-46600000	24.2981	401.304	3.99118
1263	chr2A:46600001-46700000	24.761	334.206	3.70179
1264	chr2A:46700001-46800000	9.83496	378.795	5.13146
1265	chr2A:46800001-46900000	18.2815	661.146	5.10186
1266	chr2A:47200001-47300000	24.6453	556.582	4.44242
1267	chr2A:47300001-47400000	25.2238	816.14	4.96164
1268	chr2A:47400001-47500000	308.586	698.043	1.17504
1269	chr2A:48000001-48100000	619.718	288.762	-1.09907
1270	chr2A:500001-600000	787.723	369.963	-1.08824
1271	chr2A:5200001-5300000	614.743	1237.25	1.0079
1272	chr2A:553700001-553800000	756.251	343.751	-1.13522
1273	chr2A:553800001-553900000	719.456	274.659	-1.38603
1274	chr2A:554100001-554200000	801.029	359.136	-1.15511
1275	chr2A:558900001-559000000	380.208	844.347	1.14897
1276	chr2A:560800001-560900000	244.254	818.847	1.74108
1277	chr2A:560900001-561000000	358.224	831.241	1.21212
1278	chr2A:564300001-564400000	379.977	794.914	1.06291
1279	chr2A:57600001-57700000	294.817	852.467	1.52863
1280	chr2A:60200001-60300000	667.62	161.12	-2.04413
1281	chr2A:60300001-60400000	427.763	49.0055	-3.10002
1282	chr2A:60400001-60500000	556.89	32.1955	-4.07092
1283	chr2A:604900001-605000000	344.224	849.333	1.3005
1284	chr2A:605000001-605100000	140.929	860.16	2.60111
1285	chr2A:60500001-60600000	657.901	29.6312	-4.42699
1286	chr2A:60600001-60700000	773.954	39.8882	-4.24435
1287	chr2A:61500001-61600000	734.961	338.052	-1.11812
1288	chr2A:61600001-61700000	761.342	377.228	-1.01118
1289	chr2A:61700001-61800000	812.715	378.368	-1.10093
1290	chr2A:61800001-61900000	743.176	340.047	-1.12567
1291	chr2A:61900001-62000000	783.094	166.248	-2.22904
1292	chr2A:62000001-62100000	805.773	32.1955	-4.6031
1293	chr2A:6300001-6400000	516.74	138.896	-1.88787
1294	chr2A:6400001-6500000	558.626	74.2205	-2.89526
1295	chr2A:647600001-647700000	26.2651	843.065	4.95223
1296	chr2A:647700001-647800000	15.9673	817.708	5.59252
1297	chr2A:647800001-647900000	20.9427	775.113	5.14445
1298	chr2A:647900001-648000000	50.9104	772.976	3.89819
1299	chr2A:648000001-648100000	40.844	807.308	4.27181
1300	chr2A:648100001-648200000	4.85963	875.973	7.22558
1301	chr2A:648200001-648300000	27.4222	809.587	4.83388
1302	chr2A:648300001-648400000	366.786	843.635	1.19946
1303	chr2A:6500001-6600000	647.95	36.7541	-4.1034
1304	chr2A:6600001-6700000	670.629	18.9469	-5.07343
1305	chr2A:6700001-6800000	378.935	19.3743	-4.22093
1306	chr2A:6800001-6900000	286.949	11.2542	-4.55447
1307	chr2A:6900001-7000000	612.429	20.229	-4.85279
1308	chr2A:691700001-691800000	725.704	254.999	-1.50523
1309	chr2A:692000001-692100000	817.227	331.927	-1.2973
1310	chr2A:695500001-695600000	738.316	366.259	-1.00939
1311	chr2A:7000001-7100000	430.54	31.1982	-3.74444
1312	chr2A:709800001-709900000	726.746	55.5585	-3.68562
1313	chr2A:709900001-710000000	644.479	44.3044	-3.83265
1314	chr2A:7100001-7200000	376.621	15.9553	-4.47713
1315	chr2A:710100001-710200000	148.681	317.253	1.08828
1316	chr2A:710500001-710600000	113.044	51.7122	-1.11339
1317	chr2A:71600001-71700000	203.873	741.208	1.85709
1318	chr2A:71700001-71800000	40.844	812.722	4.28144
1319	chr2A:71800001-71900000	22.0997	631.658	4.77548
1320	chr2A:71900001-72000000	8.4465	673.398	6.15768
1321	chr2A:719500001-719600000	740.399	288.762	-1.35538
1322	chr2A:72000001-72100000	23.8353	743.914	4.90661
1323	chr2A:7200001-7300000	485.269	48.1507	-3.30647
1324	chr2A:72100001-72200000	50.7947	760.582	3.87812
1325	chr2A:72200001-72300000	27.4222	754.884	4.73307
1326	chr2A:722800001-722900000	781.59	318.393	-1.29292
1327	chr2A:72300001-72400000	25.918	667.7	4.63471
1328	chr2A:72400001-72500000	39.4556	288.619	2.83975
1329	chr2A:72500001-72600000	37.1414	326.513	3.10212
1330	chr2A:72600001-72700000	23.7196	411.703	4.06138
1331	chr2A:72700001-72800000	34.943	453.585	3.66077
1332	chr2A:727200001-727300000	223.543	626.529	1.48269
1333	chr2A:72800001-72900000	29.3892	400.591	3.7241
1334	chr2A:72900001-73000000	32.0504	734.655	4.47629
1335	chr2A:73000001-73100000	23.2568	550.742	4.50753
1336	chr2A:735000001-735100000	241.477	875.118	1.85328
1337	chr2A:735100001-735200000	378.704	879.107	1.2128
1338	chr2A:735300001-735400000	320.735	891.358	1.47175
1339	chr2A:735400001-735500000	139.194	922.841	2.72022
1340	chr2A:740300001-740400000	410.639	850.045	1.04786
1341	chr2A:740400001-740500000	376.505	767.562	1.02566
1342	chr2A:740500001-740600000	336.587	801.467	1.24918
1343	chr2A:74200001-74300000	157.359	794.772	2.32915
1344	chr2A:74300001-74400000	288.801	730.096	1.335
1345	chr2A:74400001-74500000	164.765	697.331	2.07478
1346	chr2A:745000001-745100000	381.944	811.154	1.08462
1347	chr2A:747300001-747400000	794.202	321.955	-1.29999
1348	chr2A:748200001-748300000	51.1418	795.342	3.93288
1349	chr2A:748300001-748400000	311.248	772.121	1.308
1350	chr2A:749100001-749200000	309.049	655.591	1.0825
1351	chr2A:751500001-751600000	549.716	227.363	-1.26998
1352	chr2A:751700001-751800000	637.074	117.955	-2.42331
1353	chr2A:751900001-752000000	661.025	249.301	-1.40322
1354	chr2A:752000001-752100000	741.325	214.114	-1.78695
1355	chr2A:752100001-752200000	751.738	110.405	-2.75634
1356	chr2A:752300001-752400000	735.077	221.807	-1.72406
1357	chr2A:752500001-752600000	597.387	134.053	-2.14756
1358	chr2A:753200001-753300000	802.301	41.3127	-4.24678
1359	chr2A:753300001-753400000	696.431	56.5557	-3.59902
1360	chr2A:756000001-756100000	378.588	785.512	1.05103
1361	chr2A:756300001-756400000	122.879	718.842	2.53875
1362	chr2A:758600001-758700000	258.486	126.787	-1.02191
1363	chr2A:758700001-758800000	541.27	106.273	-2.33772
1364	chr2A:758900001-759000000	86.5477	946.774	3.4364
1365	chr2A:759000001-759100000	195.311	1020.42	2.37937
1366	chr2A:759100001-759200000	179.691	729.811	2.01598
1367	chr2A:759200001-759300000	320.388	891.216	1.47308
1368	chr2A:759300001-759400000	204.451	828.392	2.01326
1369	chr2A:759500001-759600000	255.13	920.562	1.8472
1370	chr2A:759600001-759700000	446.044	984.668	1.14068
1371	chr2A:759700001-759800000	209.658	941.788	2.16203
1372	chr2A:759800001-759900000	78.6797	854.177	3.42394
1373	chr2A:759900001-760000000	16.1988	768.417	5.48339
1374	chr2A:760000001-760100000	150.533	979.255	2.69353
1375	chr2A:760100001-760200000	47.2078	827.537	4.10323
1376	chr2A:760200001-760300000	240.436	912.299	1.91945
1377	chr2A:760300001-760400000	57.8527	849.618	3.85333
1378	chr2A:760400001-760500000	333.926	976.263	1.54491
1379	chr2A:760500001-760600000	299.677	890.076	1.56733
1380	chr2A:760600001-760700000	346.306	979.824	1.49779
1381	chr2A:760700001-760800000	78.6797	846.911	3.41163
1382	chr2A:760800001-760900000	191.492	901.33	2.22885
1383	chr2A:760900001-761000000	446.507	1148.78	1.36137
1384	chr2A:761500001-761600000	2239.13	880.674	-1.34527
1385	chr2A:761900001-762000000	102.746	796.766	2.9429
1386	chr2A:762000001-762100000	398.374	953.612	1.25718
1387	chr2A:762300001-762400000	366.092	930.961	1.34413
1388	chr2A:762500001-762600000	303.148	943.355	1.63456
1389	chr2A:762600001-762700000	215.096	1256.05	2.5403
1390	chr2A:762700001-762800000	278.734	1518.6	2.44156
1391	chr2A:762800001-762900000	488.74	1650.94	1.75408
1392	chr2A:762900001-763000000	515.93	1145.65	1.14938
1393	chr2A:763200001-763300000	421.862	1248.93	1.56359
1394	chr2A:763300001-763400000	407.862	1059.89	1.37558
1395	chr2A:763400001-763500000	404.043	842.923	1.05903
1396	chr2A:763500001-763600000	130.516	787.791	2.58441
1397	chr2A:763800001-763900000	267.048	874.976	1.7084
1398	chr2A:76400001-76500000	205.84	768.56	1.89552
1399	chr2A:764200001-764300000	288.338	1588.69	2.45792
1400	chr2A:764300001-764400000	34.0174	607.725	4.11965
1401	chr2A:764400001-764500000	110.846	945.92	3.08173
1402	chr2A:764500001-764600000	187.327	1010.74	2.42552
1403	chr2A:764600001-764700000	244.948	1228.98	2.32221
1404	chr2A:764700001-764800000	186.401	943.783	2.33385
1405	chr2A:764800001-764900000	170.203	1001.76	2.5502
1406	chr2A:765100001-765200000	153.773	778.104	2.33167
1407	chr2A:765200001-765300000	216.138	813.576	1.90744
1408	chr2A:765500001-765600000	343.414	945.92	1.4591
1409	chr2A:765600001-765700000	412.837	861.727	1.05984
1410	chr2A:765800001-765900000	325.364	847.766	1.37889
1411	chr2A:765900001-766000000	192.071	806.168	2.06374
1412	chr2A:766000001-766100000	367.596	817.85	1.15156
1413	chr2A:76600001-76700000	238.585	684.937	1.51754
1414	chr2A:766100001-766200000	230.717	789.501	1.77041
1415	chr2A:766400001-766500000	346.306	954.609	1.46021
1416	chr2A:766500001-766600000	88.2832	921.417	3.36896
1417	chr2A:766600001-766700000	211.625	947.059	2.15666
1418	chr2A:766700001-766800000	212.782	877.682	2.0392
1419	chr2A:766800001-766900000	154.351	850.473	2.45443
1420	chr2A:767000001-767100000	75.2085	857.881	3.49443
1421	chr2A:76700001-76800000	325.248	767.42	1.23593
1422	chr2A:767100001-767200000	77.754	836.797	3.41117
1423	chr2A:767200001-767300000	367.48	920.42	1.32227
1424	chr2A:767300001-767400000	55.5386	862.724	3.93326
1425	chr2A:767400001-767500000	212.667	885.945	2.05348
1426	chr2A:767500001-767600000	196.468	800.185	2.02052
1427	chr2A:769500001-769600000	996.918	362.27	-1.45788
1428	chr2A:769600001-769700000	709.968	30.6284	-4.49049
1429	chr2A:769700001-769800000	697.357	70.5166	-3.28761
1430	chr2A:769800001-769900000	781.359	157.416	-2.30411
1431	chr2A:770900001-771000000	539.072	100.86	-2.40656
1432	chr2A:771000001-771100000	837.36	410.848	-1.02546
1433	chr2A:771800001-771900000	1678.77	820.129	-1.03258
1434	chr2A:771900001-772000000	1579.03	701.462	-1.16946
1435	chr2A:772300001-772400000	1369.95	368.538	-1.89138
1436	chr2A:772400001-772500000	1461.36	138.326	-3.39176
1437	chr2A:772500001-772600000	1522.34	376.658	-2.01208
1438	chr2A:772600001-772700000	1202.06	333.351	-1.84728
1439	chr2A:772700001-772800000	1348.32	316.684	-2.08657
1440	chr2A:772800001-772900000	1406.28	280.642	-2.32098
1441	chr2A:772900001-773000000	775.226	208.558	-1.88913
1442	chr2A:773100001-773200000	1283.4	237.62	-2.42832
1443	chr2A:773200001-773300000	1405.59	75.3602	-4.20324
1444	chr2A:773300001-773400000	1244.53	242.321	-2.35583
1445	chr2A:773400001-773500000	1156.82	519.971	-1.15214
1446	chr2A:774300001-774400000	1891.44	710.864	-1.41057
1447	chr2A:775700001-775800000	596.809	107.128	-2.46694
1448	chr2A:775800001-775900000	474.971	205.424	-1.20526
1449	chr2A:776700001-776800000	52.1831	140.463	1.41139
1450	chr2A:777800001-777900000	882.254	225.938	-1.96053
1451	chr2A:77800001-77900000	37.72	826.397	4.41743
1452	chr2A:779200001-779300000	264.387	691.347	1.3834
1453	chr2A:779300001-779400000	173.79	809.445	2.2131
1454	chr2A:779400001-779500000	134.334	804.032	2.57252
1455	chr2A:779500001-779600000	369.679	822.836	1.15219
1456	chr2A:779600001-779700000	32.3975	350.304	3.39491
1457	chr2A:779700001-779800000	272.023	729.099	1.41907
1458	chr2A:779800001-779900000	347.579	958.598	1.46094
1459	chr2A:779900001-780000000	68.9604	918.425	3.71612
1460	chr2A:780000001-780100000	131.094	988.657	2.90536
1461	chr2A:780100001-780200000	38.1828	817.138	4.38405
1462	chr2A:780200001-780300000	362.274	777.25	1.09918
1463	chr2A:780300001-780400000	117.904	818.847	2.78556
1464	chr2A:780400001-780500000	231.989	903.182	1.95635
1465	chr2A:780500001-780600000	429.846	1007.89	1.22752
1466	chr2A:780600001-780700000	327.793	820.414	1.32093
1467	chr2A:79200001-79300000	156.665	861.015	2.45085
1468	chr2A:800001-900000	1242.79	126.93	-3.28132
1469	chr2A:8200001-8300000	561.403	169.525	-1.72162
1470	chr2A:82200001-82300000	718.068	305.999	-1.22789
1471	chr2A:83300001-83400000	22.9097	56.5557	1.26737
1472	chr2A:8400001-8500000	735.539	200.011	-1.87349
1473	chr2A:84700001-84800000	655.934	23.5055	-4.74457
1474	chr2A:84800001-84900000	475.202	197.731	-1.26075
1475	chr2A:8800001-8900000	673.637	65.3881	-3.34511
1476	chr2A:88100001-88200000	690.067	276.795	-1.3148
1477	chr2A:8900001-9000000	726.977	100.86	-2.8373
1478	chr2A:89900001-90000000	690.299	208.416	-1.72294
1479	chr2A:900001-1000000	1367.87	65.8155	-4.35666
1480	chr2A:91200001-91300000	279.081	591.912	1.08197
1481	chr2A:91700001-91800000	370.489	804.886	1.11726
1482	chr2A:91800001-91900000	352.902	805.171	1.18774
1483	chr2A:92000001-92100000	380.555	795.769	1.06227
1484	chr2A:9200001-9300000	705.34	31.7681	-4.43
1485	chr2A:9300001-9400000	629.785	126.645	-2.30501
1486	chr2A:9400001-9500000	398.374	196.164	-1.01834
1487	chr2A:95400001-95500000	326.289	767.99	1.2324
1488	chr2A:99900001-100000000	306.504	812.152	1.40292
1489	chr2B:104100001-104200000	27.4222	849.333	4.90294
1490	chr2B:105800001-105900000	188.947	767.277	2.01603
1491	chr2B:106000001-106100000	198.551	745.197	1.9028
1492	chr2B:106300001-106400000	742.135	1988	1.42035
1493	chr2B:107600001-107700000	700.018	174.083	-2.00141
1494	chr2B:108600001-108700000	674.216	322.382	-1.06211
1495	chr2B:109900001-110000000	740.63	346.6	-1.09327
1496	chr2B:116600001-116700000	408.44	835.515	1.03074
1497	chr2B:117900001-118000000	316.107	950.193	1.58477
1498	chr2B:123100001-123200000	37.1414	726.25	4.25302
1499	chr2B:123200001-123300000	45.3565	825.685	4.15649
1500	chr2B:123300001-123400000	50.7947	734.94	3.82871
1501	chr2B:123400001-123500000	18.3972	814.573	5.3939
1502	chr2B:123500001-123600000	29.6206	822.409	4.74903
1503	chr2B:123600001-123700000	16.3145	733.088	5.4059
1504	chr2B:123700001-123800000	11.1077	848.478	6.13258
1505	chr2B:123800001-123900000	13.4218	760.44	5.7224
1506	chr2B:123900001-124000000	14.1161	774.828	5.68158
1507	chr2B:124000001-124100000	15.1574	834.945	5.69314
1508	chr2B:124100001-124200000	14.8103	776.965	5.62077
1509	chr2B:124200001-124300000	16.893	845.914	5.56475
1510	chr2B:124300001-124400000	29.0421	592.339	4.3038
1511	chr2B:124400001-124500000	39.8027	491.194	3.59249
1512	chr2B:124500001-124600000	12.8433	736.364	5.73512
1513	chr2B:124600001-124700000	8.4465	817.423	6.43692
1514	chr2B:124700001-124800000	7.52085	745.339	6.45269
1515	chr2B:124800001-124900000	47.0921	687.786	3.84018
1516	chr2B:124900001-125000000	16.3145	783.66	5.50202
1517	chr2B:125000001-125100000	28.2321	719.697	4.62377
1518	chr2B:125100001-125200000	22.6783	695.194	4.87785
1519	chr2B:125200001-125300000	30.8933	808.02	4.66485
1520	chr2B:125300001-125400000	20.5956	700.037	5.02068
1521	chr2B:125400001-125500000	14.926	727.817	5.5161
1522	chr2B:125500001-125600000	21.0584	717.275	5.02514
1523	chr2B:125600001-125700000	9.02502	684.937	6.0964
1524	chr2B:125700001-125800000	12.0334	821.269	5.97933
1525	chr2B:125800001-125900000	15.8516	785.939	5.54529
1526	chr2B:125900001-126000000	15.1574	751.037	5.54054
1527	chr2B:126000001-126100000	17.1244	760.582	5.39299
1528	chr2B:12600001-12700000	252.122	650.32	1.36353
1529	chr2B:126100001-126200000	46.2822	815.571	4.11021
1530	chr2B:126200001-126300000	27.0751	817.138	4.86498
1531	chr2B:126300001-126400000	25.2238	836.512	4.99716
1532	chr2B:126400001-126500000	15.9673	846.484	5.64235
1533	chr2B:126500001-126600000	22.3311	801.61	5.10437
1534	chr2B:126600001-126700000	15.8516	828.249	5.62084
1535	chr2B:126700001-126800000	21.8683	796.196	5.12351
1536	chr2B:126800001-126900000	16.4302	593.906	5.093
1537	chr2B:126900001-127000000	17.3558	765.995	5.38491
1538	chr2B:127000001-127100000	34.3645	806.738	4.51351
1539	chr2B:127100001-127200000	37.3729	669.409	4.12688
1540	chr2B:127200001-127300000	23.3725	707.303	4.86104
1541	chr2B:127300001-127400000	38.7613	727.959	4.1964
1542	chr2B:127400001-127500000	10.2978	815.998	6.17622
1543	chr2B:127500001-127600000	21.0584	534.786	4.60226
1544	chr2B:127600001-127700000	11.5705	633.367	5.6572
1545	chr2B:127700001-127800000	14.4632	685.934	5.47326
1546	chr2B:127800001-127900000	19.0914	816.71	5.34694
1547	chr2B:127900001-128000000	9.95067	778.532	6.15352
1548	chr2B:128000001-128100000	13.7689	810.727	5.78036
1549	chr2B:128100001-128200000	28.1164	833.52	4.84104
1550	chr2B:128200001-128300000	258.949	773.688	1.57539
1551	chr2B:13100001-13200000	311.016	651.602	1.06458
1552	chr2B:133600001-133700000	708.117	59.6898	-3.5465
1553	chr2B:133700001-133800000	585.469	41.8826	-3.77359
1554	chr2B:133900001-134000000	746.879	318.678	-1.22618
1555	chr2B:134300001-134400000	35.6373	90.1758	1.31534
1556	chr2B:134700001-134800000	39.9184	563.99	3.78741
1557	chr2B:134800001-134900000	38.7613	706.163	4.15261
1558	chr2B:134900001-135000000	40.9597	860.445	4.35968
1559	chr2B:135600001-135700000	37.4886	796.624	4.37321
1560	chr2B:135700001-135800000	31.7033	722.118	4.46672
1561	chr2B:135800001-135900000	25.5709	590.202	4.47573
1562	chr2B:135900001-136000000	234.651	532.792	1.17963
1563	chr2B:136200001-136300000	20.9427	650.035	4.89092
1564	chr2B:136300001-136400000	42.0011	420.535	3.29321
1565	chr2B:136600001-136700000	695.505	301.013	-1.20552
1566	chr2B:136700001-136800000	581.304	65.9579	-3.12045
1567	chr2B:136800001-136900000	714.944	59.8323	-3.55694
1568	chr2B:136900001-137000000	770.251	60.9719	-3.63751
1569	chr2B:137000001-137100000	712.63	43.877	-3.99113
1570	chr2B:137100001-137200000	722.465	71.2289	-3.32427
1571	chr2B:137200001-137300000	725.589	77.7819	-3.2052
1572	chr2B:137300001-137400000	611.503	43.3072	-3.78911
1573	chr2B:137400001-137500000	657.785	70.2317	-3.20922
1574	chr2B:137500001-137600000	643.438	30.6284	-4.34875
1575	chr2B:137600001-137700000	696.315	56.2708	-3.60594
1576	chr2B:137700001-137800000	497.302	115.391	-2.09804
1577	chr2B:139900001-140000000	740.746	166.676	-2.14525
1578	chr2B:140000001-140100000	767.937	42.31	-4.15009
1579	chr2B:140100001-140200000	844.765	352.298	-1.25937
1580	chr2B:140300001-140400000	790.499	47.0111	-4.04315
1581	chr2B:140400001-140500000	819.426	127.927	-2.66982
1582	chr2B:140500001-140600000	824.054	188.329	-2.12359
1583	chr2B:140600001-140700000	699.092	52.4245	-3.71197
1584	chr2B:140700001-140800000	832.038	308.421	-1.42881
1585	chr2B:140800001-140900000	804.963	81.4858	-3.28849
1586	chr2B:140900001-141000000	792.351	25.3575	-4.91167
1587	chr2B:141000001-141100000	770.945	31.7681	-4.55814
1588	chr2B:141100001-141200000	811.905	88.8936	-3.1768
1589	chr2B:141200001-141300000	826.947	158.983	-2.37162
1590	chr2B:141300001-141400000	779.97	202.148	-1.94274
1591	chr2B:141400001-141500000	834.93	23.9329	-5.06726
1592	chr2B:141500001-141600000	808.55	319.533	-1.33665
1593	chr2B:142300001-142400000	756.135	195.737	-1.94428
1594	chr2B:142400001-142500000	777.309	36.6116	-4.37109
1595	chr2B:142500001-142600000	812.484	47.7233	-4.06143
1596	chr2B:142600001-142700000	763.772	42.1675	-4.14701
1597	chr2B:142700001-142800000	802.88	96.5864	-3.04223
1598	chr2B:146700001-146800000	352.67	728.814	1.04512
1599	chr2B:146800001-146900000	17.2401	888.509	5.60782
1600	chr2B:147800001-147900000	227.361	762.861	1.74199
1601	chr2B:149300001-149400000	260.337	695.764	1.41476
1602	chr2B:149400001-149500000	424.639	851.043	1.0013
1603	chr2B:150000001-150100000	335.893	737.646	1.13259
1604	chr2B:150300001-150400000	383.448	868.992	1.17822
1605	chr2B:158700001-158800000	780.317	157.273	-2.30349
1606	chr2B:158800001-158900000	785.756	61.3993	-3.65631
1607	chr2B:158900001-159000000	796.863	36.1843	-4.42338
1608	chr2B:159000001-159100000	748.73	62.3965	-3.5639
1609	chr2B:159100001-159200000	819.657	55.5585	-3.85896
1610	chr2B:159500001-159600000	731.027	326.371	-1.16097
1611	chr2B:16100001-16200000	36.91	82.6255	1.14136
1612	chr2B:165300001-165400000	766.548	76.2149	-3.31331
1613	chr2B:16600001-16700000	11.2234	23.648	1.01182
1614	chr2B:168100001-168200000	762.383	188.899	-2.00717
1615	chr2B:168200001-168300000	750.234	58.2652	-3.664
1616	chr2B:168300001-168400000	731.721	43.3072	-4.04765
1617	chr2B:168400001-168500000	827.178	35.6144	-4.49946
1618	chr2B:1700001-1800000	594.842	1754.79	1.55912
1619	chr2B:17600001-17700000	60.2825	417.259	2.77085
1620	chr2B:17700001-17800000	192.997	515.27	1.41209
1621	chr2B:177400001-177500000	19.7856	41.0278	1.01576
1622	chr2B:181200001-181300000	664.728	66.5278	-3.30138
1623	chr2B:191100001-191200000	787.375	280.499	-1.48575
1624	chr2B:19200001-19300000	689.489	335.488	-1.03706
1625	chr2B:193800001-193900000	777.193	13.6759	-5.7286
1626	chr2B:195000001-195100000	803.458	129.494	-2.62403
1627	chr2B:195100001-195200000	776.036	88.6087	-3.11627
1628	chr2B:195200001-195300000	796.285	22.2234	-5.10144
1629	chr2B:195300001-195400000	763.077	88.1814	-3.0989
1630	chr2B:195400001-195500000	718.184	269.103	-1.41285
1631	chr2B:197200001-197300000	408.556	940.364	1.20069
1632	chr2B:197300001-197400000	213.477	797.763	1.89695
1633	chr2B:197400001-197500000	154.351	793.205	2.35398
1634	chr2B:19800001-19900000	142.78	382.784	1.41643
1635	chr2B:203500001-203600000	12.2648	45.8714	1.82111
1636	chr2B:204200001-204300000	11.4548	27.7793	1.20832
1637	chr2B:205300001-205400000	14.1161	30.6284	1.06514
1638	chr2B:234700001-234800000	747.341	109.55	-2.759
1639	chr2B:234800001-234900000	819.31	249.871	-1.70922
1640	chr2B:238700001-238800000	69.3076	275.371	1.97485
1641	chr2B:24000001-24100000	772.797	376.516	-1.03542
1642	chr2B:25600001-25700000	62.1338	689.353	3.45085
1643	chr2B:25700001-25800000	110.73	906.174	3.02136
1644	chr2B:25900001-26000000	512.112	1450.5	1.5002
1645	chr2B:2600001-2700000	2331.7	1007.6	-1.20964
1646	chr2B:26200001-26300000	93.6057	963.442	3.3497
1647	chr2B:26600001-26700000	82.1509	873.124	3.39403
1648	chr2B:26700001-26800000	113.391	981.819	3.10295
1649	chr2B:26800001-26900000	270.172	1261.32	2.2188
1650	chr2B:2700001-2800000	2717.11	865.716	-1.64897
1651	chr2B:28200001-28300000	399.531	816.71	1.02968
1652	chr2B:287000001-287100000	714.365	275.513	-1.37133
1653	chr2B:28700001-28800000	404.275	901.473	1.15498
1654	chr2B:29300001-29400000	256.519	611.144	1.24919
1655	chr2B:345700001-345800000	566.609	1169.72	1.04443
1656	chr2B:349100001-349200000	516.509	1062.17	1.03871
1657	chr2B:349300001-349400000	505.286	1042.08	1.04282
1658	chr2B:362700001-362800000	40.6126	824.403	4.31001
1659	chr2B:362800001-362900000	12.1491	845.914	6.00918
1660	chr2B:362900001-363000000	12.4962	870.559	6.01298
1661	chr2B:363000001-363100000	7.17374	863.009	6.72391
1662	chr2B:363100001-363200000	15.0417	833.52	5.70105
1663	chr2B:363200001-363300000	19.0914	804.886	5.32593
1664	chr2B:363300001-363400000	14.1161	774.115	5.68026
1665	chr2B:363400001-363500000	26.728	863.009	4.96163
1666	chr2B:363500001-363600000	57.8527	860.872	3.87229
1667	chr2B:363600001-363700000	235.576	748.046	1.66275
1668	chr2B:37400001-37500000	802.764	1680.29	1.06472
1669	chr2B:407300001-407400000	699.786	345.745	-1.0151
1670	chr2B:407400001-407500000	654.198	255.142	-1.35499
1671	chr2B:41800001-41900000	532.592	1098.49	1.04303
1672	chr2B:4400001-4500000	602.594	1214.59	1.01001
1673	chr2B:446100001-446200000	752.548	227.22	-1.72327
1674	chr2B:446200001-446300000	799.64	61.6842	-3.67498
1675	chr2B:446300001-446400000	731.143	37.3239	-4.25581
1676	chr2B:446400001-446500000	742.135	34.9022	-4.37148
1677	chr2B:446500001-446600000	710.084	30.201	-4.51035
1678	chr2B:446600001-446700000	770.83	44.7317	-4.07701
1679	chr2B:446700001-446800000	738.316	41.8826	-4.10773
1680	chr2B:446800001-446900000	694.348	21.0837	-4.97668
1681	chr2B:446900001-447000000	736.234	22.6508	-4.96216
1682	chr2B:447000001-447100000	749.655	27.7793	-4.70505
1683	chr2B:447100001-447200000	758.449	190.039	-1.99109
1684	chr2B:450000001-450100000	744.449	358.851	-1.05071
1685	chr2B:454000001-454100000	819.889	391.474	-1.06459
1686	chr2B:454100001-454200000	806.698	283.491	-1.50543
1687	chr2B:454700001-454800000	19.2071	603.736	4.90337
1688	chr2B:454800001-454900000	389.349	1147.35	1.55673
1689	chr2B:454900001-455000000	756.829	341.614	-1.14529
1690	chr2B:45600001-45700000	166.153	880.674	2.39908
1691	chr2B:45800001-45900000	79.6053	711.007	3.14294
1692	chr2B:459000001-459100000	572.626	263.974	-1.11426
1693	chr2B:45900001-46000000	32.5132	757.448	4.50025
1694	chr2B:460000001-460100000	810.517	163.114	-2.30592
1695	chr2B:46000001-46100000	273.99	783.09	1.51164
1696	chr2B:460100001-460200000	816.186	243.603	-1.74022
1697	chr2B:46100001-46200000	211.741	745.339	1.81073
1698	chr2B:46200001-46300000	75.3242	794.772	3.38214
1699	chr2B:46300001-46400000	78.9111	1050.48	3.71789
1700	chr2B:46400001-46500000	71.2745	849.476	3.55671
1701	chr2B:46500001-46600000	291.693	820.129	1.48822
1702	chr2B:46600001-46700000	288.685	928.112	1.68137
1703	chr2B:46700001-46800000	116.631	674.537	2.52177
1704	chr2B:46800001-46900000	179.112	998.344	2.47209
1705	chr2B:46900001-47000000	35.2902	777.962	4.4239
1706	chr2B:47000001-47100000	23.3725	810.442	5.05716
1707	chr2B:47100001-47200000	258.139	880.531	1.76629
1708	chr2B:477000001-477100000	782.863	27.9217	-4.76038
1709	chr2B:47700001-47800000	165.343	545.613	1.71636
1710	chr2B:477100001-477200000	793.855	98.5808	-2.99675
1711	chr2B:477200001-477300000	731.837	132.058	-2.46143
1712	chr2B:4900001-5000000	155.045	834.233	2.42021
1713	chr2B:490100001-490200000	312.752	769.984	1.29708
1714	chr2B:49800001-49900000	424.639	1285.54	1.59579
1715	chr2B:50000001-50100000	34.1331	135.192	1.95474
1716	chr2B:50400001-50500000	253.163	571.113	1.17054
1717	chr2B:50500001-50600000	1182.05	57.6954	-4.33312
1718	chr2B:50800001-50900000	160.946	541.197	1.7433
1719	chr2B:50900001-51000000	334.736	740.068	1.14228
1720	chr2B:51000001-51100000	337.397	736.079	1.1231
1721	chr2B:51700001-51800000	151.574	872.981	2.51809
1722	chr2B:51800001-51900000	181.195	882.526	2.27779
1723	chr2B:51900001-52000000	93.3743	704.169	2.9015
1724	chr2B:52000001-52100000	38.877	748.331	4.23197
1725	chr2B:52100001-52200000	375.233	799.33	1.08897
1726	chr2B:52300001-52400000	224.584	811.724	1.8491
1727	chr2B:52400001-52500000	93.9528	781.951	3.04364
1728	chr2B:52500001-52600000	38.1828	791.923	4.33889
1729	chr2B:52600001-52700000	272.602	665.705	1.28497
1730	chr2B:53200001-53300000	201.327	765.141	1.92092
1731	chr2B:53300001-53400000	25.4552	825.97	4.96621
1732	chr2B:542000001-542100000	779.045	181.491	-2.09573
1733	chr2B:542100001-542200000	802.533	92.5975	-3.10181
1734	chr2B:543900001-544000000	610.925	257.136	-1.24522
1735	chr2B:544000001-544100000	584.428	183.628	-1.66487
1736	chr2B:544100001-544200000	550.874	181.349	-1.59764
1737	chr2B:544200001-544300000	580.031	228.075	-1.3428
1738	chr2B:544300001-544400000	583.04	215.824	-1.42955
1739	chr2B:544400001-544500000	602.015	211.692	-1.50343
1740	chr2B:544500001-544600000	634.181	218.53	-1.53275
1741	chr2B:544600001-544700000	643.669	227.078	-1.49903
1742	chr2B:545900001-546000000	693.654	333.779	-1.05309
1743	chr2B:546200001-546300000	781.822	45.8714	-4.0619
1744	chr2B:546300001-546400000	820.814	60.5445	-3.73911
1745	chr2B:546400001-546500000	797.095	34.7597	-4.48015
1746	chr2B:546500001-546600000	826.252	152.857	-2.42674
1747	chr2B:54900001-55000000	699.324	318.536	-1.13205
1748	chr2B:55200001-55300000	758.796	200.723	-1.91324
1749	chr2B:55300001-55400000	760.185	92.8825	-3.01932
1750	chr2B:55400001-55500000	760.069	146.304	-2.36923
1751	chr2B:556200001-556300000	735.192	204.142	-1.84346
1752	chr2B:556300001-556400000	676.183	68.5222	-3.284
1753	chr2B:556400001-556500000	720.266	138.754	-2.36764
1754	chr2B:556500001-556600000	762.152	227.505	-1.73974
1755	chr2B:556600001-556700000	776.499	352.013	-1.13912
1756	chr2B:55700001-55800000	750.813	369.251	-1.02187
1757	chr2B:559400001-559500000	123.689	727.959	2.5475
1758	chr2B:559500001-559600000	300.14	898.908	1.57934
1759	chr2B:559600001-559700000	253.048	854.889	1.75232
1760	chr2B:559700001-559800000	131.904	755.311	2.50859
1761	chr2B:559800001-559900000	320.388	740.923	1.20695
1762	chr2B:559900001-560000000	354.521	764.286	1.10606
1763	chr2B:560000001-560100000	282.437	809.587	1.51594
1764	chr2B:560500001-560600000	318.306	820.984	1.36417
1765	chr2B:56500001-56600000	842.798	264.259	-1.6695
1766	chr2B:56600001-56700000	827.178	48.5781	-4.06217
1767	chr2B:56700001-56800000	841.873	161.832	-2.37193
1768	chr2B:569300001-569400000	835.277	312.695	-1.41462
1769	chr2B:569400001-569500000	727.209	285.2	-1.34733
1770	chr2B:570500001-570600000	504.244	148.726	-1.75466
1771	chr2B:571300001-571400000	819.31	276.226	-1.56511
1772	chr2B:571400001-571500000	711.241	131.061	-2.43116
1773	chr2B:571800001-571900000	773.144	34.7597	-4.4362
1774	chr2B:571900001-572000000	839.327	247.164	-1.75966
1775	chr2B:573200001-573300000	643.206	272.522	-1.23587
1776	chr2B:573400001-573500000	474.392	233.773	-1.01785
1777	chr2B:573900001-574000000	80.531	237.477	1.54843
1778	chr2B:574000001-574100000	40.0341	143.455	1.81573
1779	chr2B:574800001-574900000	646.215	246.167	-1.38876
1780	chr2B:579100001-579200000	662.066	285.058	-1.21285
1781	chr2B:579200001-579300000	717.374	293.605	-1.28595
1782	chr2B:58100001-58200000	785.524	62.254	-3.63626
1783	chr2B:58200001-58300000	807.624	120.662	-2.73259
1784	chr2B:58300001-58400000	796.169	305.287	-1.38
1785	chr2B:58400001-58500000	741.44	65.9579	-3.47095
1786	chr2B:584800001-584900000	102.862	791.495	2.93173
1787	chr2B:584900001-585000000	348.273	734.085	1.07355
1788	chr2B:58500001-58600000	797.558	49.4328	-3.98496
1789	chr2B:58600001-58700000	800.45	155.849	-2.35324
1790	chr2B:586100001-586200000	407.283	877.682	1.10577
1791	chr2B:586200001-586300000	357.414	813.861	1.18493
1792	chr2B:586300001-586400000	301.76	811.012	1.42333
1793	chr2B:586400001-586500000	326.405	826.825	1.33825
1794	chr2B:586500001-586600000	236.618	792.635	1.73983
1795	chr2B:586600001-586700000	323.859	864.434	1.41361
1796	chr2B:586800001-586900000	367.712	858.023	1.2202
1797	chr2B:586900001-587000000	282.437	827.395	1.54729
1798	chr2B:587000001-587100000	248.882	839.219	1.74952
1799	chr2B:58700001-58800000	1414.73	599.462	-1.2374
1800	chr2B:587100001-587200000	224.816	829.816	1.87938
1801	chr2B:597500001-597600000	379.167	802.607	1.07986
1802	chr2B:6000001-6100000	310.785	776.68	1.31863
1803	chr2B:604200001-604300000	12.8433	28.3491	1.08413
1804	chr2B:6100001-6200000	187.096	907.456	2.27195
1805	chr2B:611300001-611400000	722.002	39.0334	-4.17472
1806	chr2B:611400001-611500000	615.9	22.9357	-4.6878
1807	chr2B:611500001-611600000	615.437	26.7821	-4.47173
1808	chr2B:611600001-611700000	626.429	34.1899	-4.15622
1809	chr2B:611700001-611800000	652	33.0502	-4.26135
1810	chr2B:611800001-611900000	526.807	51.5697	-3.32771
1811	chr2B:611900001-612000000	610.925	21.2262	-4.78302
1812	chr2B:612000001-612100000	604.677	26.4971	-4.46119
1813	chr2B:612100001-612200000	806.467	78.9216	-3.33675
1814	chr2B:612200001-612300000	670.976	80.916	-3.03619
1815	chr2B:612300001-612400000	772.218	29.4888	-4.66453
1816	chr2B:612400001-612500000	693.538	32.7653	-4.36244
1817	chr2B:612500001-612600000	766.433	63.5362	-3.57186
1818	chr2B:614300001-614400000	223.89	553.021	1.30072
1819	chr2B:615400001-615500000	185.592	652.599	1.80852
1820	chr2B:615500001-615600000	319.578	723.4	1.17611
1821	chr2B:616900001-617000000	341.562	725.395	1.08439
1822	chr2B:617000001-617100000	180.848	632.94	1.80162
1823	chr2B:617100001-617200000	176.798	680.663	1.93882
1824	chr2B:617200001-617300000	174.947	650.747	1.88917
1825	chr2B:617300001-617400000	92.68	606.015	2.69592
1826	chr2B:617400001-617500000	22.0997	232.918	3.34006
1827	chr2B:618600001-618700000	428.457	181.206	-1.23694
1828	chr2B:618700001-618800000	641.471	15.8128	-5.256
1829	chr2B:618800001-618900000	689.373	54.1339	-3.64636
1830	chr2B:618900001-619000000	677.918	130.064	-2.37297
1831	chr2B:628100001-628200000	721.655	1458.34	1.01394
1832	chr2B:633100001-633200000	7.40515	16.9525	1.09484
1833	chr2B:637500001-637600000	753.821	356.144	-1.07963
1834	chr2B:6400001-6500000	54.3816	850.045	3.94176
1835	chr2B:640100001-640200000	691.803	26.9245	-4.63284
1836	chr2B:640200001-640300000	625.272	42.5949	-3.84456
1837	chr2B:642400001-642500000	653.967	288.477	-1.17797
1838	chr2B:642500001-642600000	507.947	163.257	-1.63156
1839	chr2B:642700001-642800000	825.211	393.611	-1.06608
1840	chr2B:643000001-643100000	559.667	207.418	-1.42766
1841	chr2B:643700001-643800000	549.485	55.2736	-3.29017
1842	chr2B:643800001-643900000	666.579	41.4552	-3.97493
1843	chr2B:643900001-644000000	668.777	30.9133	-4.39145
1844	chr2B:644000001-644100000	688.91	57.1256	-3.56916
1845	chr2B:647500001-647600000	723.969	352.013	-1.0382
1846	chr2B:648900001-649000000	845.344	179.069	-2.23269
1847	chr2B:649000001-649100000	828.104	39.3183	-4.36204
1848	chr2B:649100001-649200000	798.483	208.558	-1.93172
1849	chr2B:6500001-6600000	175.988	843.777	2.25492
1850	chr2B:655500001-655600000	597.619	196.592	-1.59911
1851	chr2B:655600001-655700000	589.751	288.335	-1.02981
1852	chr2B:655700001-655800000	722.118	65.8155	-3.43598
1853	chr2B:655800001-655900000	618.793	141.033	-2.12556
1854	chr2B:658000001-658100000	11.5705	25.3575	1.06817
1855	chr2B:6600001-6700000	33.4389	780.526	4.50418
1856	chr2B:661000001-661100000	13.8847	30.3435	1.07434
1857	chr2B:661300001-661400000	11.802	29.2038	1.23837
1858	chr2B:665300001-665400000	793.161	1602.36	1.0136
1859	chr2B:66700001-66800000	222.617	871.841	1.96469
1860	chr2B:66800001-66900000	32.8603	727.532	4.42732
1861	chr2B:669000001-669100000	728.713	345.603	-1.07405
1862	chr2B:66900001-67000000	35.4059	611.714	4.07297
1863	chr2B:67000001-67100000	213.245	689.638	1.68867
1864	chr2B:6700001-6800000	71.1588	713.144	3.30697
1865	chr2B:671600001-671700000	760.3	359.278	-1.07935
1866	chr2B:671700001-671800000	805.425	357.284	-1.17044
1867	chr2B:671800001-671900000	794.202	127.927	-2.62477
1868	chr2B:671900001-672000000	754.978	31.9105	-4.52172
1869	chr2B:672000001-672100000	707.192	202.432	-1.79959
1870	chr2B:67200001-67300000	713.324	306.427	-1.21634
1871	chr2B:672100001-672200000	813.178	140.321	-2.52637
1872	chr2B:672200001-672300000	765.854	178.357	-2.09612
1873	chr2B:672300001-672400000	746.416	105.419	-2.81216
1874	chr2B:672400001-672500000	731.721	60.687	-3.57023
1875	chr2B:6800001-6900000	19.7856	414.979	4.32285
1876	chr2B:680300001-680400000	105.061	736.792	2.79833
1877	chr2B:680400001-680500000	33.2075	703.884	4.365
1878	chr2B:680600001-680700000	177.376	801.467	2.16952
1879	chr2B:680700001-680800000	141.855	477.376	1.74359
1880	chr2B:681500001-681600000	27.1908	625.817	4.47475
1881	chr2B:681600001-681700000	28.2321	799.758	4.77574
1882	chr2B:683400001-683500000	70.696	163.114	1.19473
1883	chr2B:683500001-683600000	142.896	327.368	1.19028
1884	chr2B:684400001-684500000	38.0671	13.391	-1.44078
1885	chr2B:684500001-684600000	7.52085	19.2318	1.24755
1886	chr2B:684900001-685000000	14.2318	32.1955	1.1239
1887	chr2B:685300001-685400000	114.086	233.916	1.02944
1888	chr2B:685400001-685500000	90.8288	186.762	1.03189
1889	chr2B:686800001-686900000	129.821	746.621	2.51471
1890	chr2B:686900001-687000000	60.9768	732.09	3.56419
1891	chr2B:687000001-687100000	19.5542	717.132	5.12674
1892	chr2B:687100001-687200000	118.945	707.018	2.56141
1893	chr2B:687200001-687300000	113.854	273.661	1.25785
1894	chr2B:688200001-688300000	188.253	757.163	2.00219
1895	chr2B:688300001-688400000	112.697	724.113	2.67301
1896	chr2B:688400001-688500000	66.6463	214.826	1.67379
1897	chr2B:688800001-688900000	8.5622	24.9301	1.43921
1898	chr2B:688900001-689000000	12.0334	38.4636	1.59831
1899	chr2B:689100001-689200000	19.2071	39.4608	1.00166
1900	chr2B:689500001-689600000	18.7443	40.3155	1.06525
1901	chr2B:6900001-7000000	36.2158	546.895	3.87991
1902	chr2B:691000001-691100000	245.18	795.057	1.69316
1903	chr2B:691100001-691200000	199.939	698.898	1.80039
1904	chr2B:692200001-692300000	781.822	23.9329	-4.97256
1905	chr2B:692300001-692400000	682.431	36.8966	-4.17266
1906	chr2B:692400001-692500000	516.046	95.8741	-2.41611
1907	chr2B:692500001-692600000	516.393	191.178	-1.42882
1908	chr2B:692700001-692800000	254.899	75.93	-1.73396
1909	chr2B:692800001-692900000	740.052	274.801	-1.42595
1910	chr2B:693600001-693700000	56.8114	174.368	1.60096
1911	chr2B:693800001-693900000	328.835	146.447	-1.16155
1912	chr2B:693900001-694000000	564.642	18.0921	-4.88884
1913	chr2B:695600001-695700000	772.797	265.684	-1.53682
1914	chr2B:695700001-695800000	953.181	258.561	-1.87819
1915	chr2B:697100001-697200000	820.236	402.158	-1.02645
1916	chr2B:698900001-699000000	771.408	316.114	-1.28436
1917	chr2B:699000001-699100000	706.96	238.617	-1.56294
1918	chr2B:699100001-699200000	749.193	263.974	-1.50141
1919	chr2B:7000001-7100000	19.5542	1488.83	6.17957
1920	chr2B:704400001-704500000	88.7461	782.093	3.12526
1921	chr2B:704500001-704600000	217.989	555.443	1.34537
1922	chr2B:706700001-706800000	1390.55	418.256	-1.73079
1923	chr2B:707400001-707500000	333.463	776.68	1.21733
1924	chr2B:707500001-707600000	51.2575	856.314	4.03611
1925	chr2B:709200001-709300000	320.62	662.429	1.04459
1926	chr2B:709300001-709400000	331.496	796.054	1.26134
1927	chr2B:709400001-709500000	260.106	846.911	1.69928
1928	chr2B:709500001-709600000	31.3562	667.842	4.36955
1929	chr2B:709600001-709700000	17.3558	794.202	5.43701
1930	chr2B:709700001-709800000	221.46	705.451	1.66704
1931	chr2B:7100001-7200000	22.2154	1023.27	5.46337
1932	chr2B:712400001-712500000	570.775	38.891	-3.84131
1933	chr2B:712500001-712600000	728.481	105.846	-2.77134
1934	chr2B:713000001-713100000	15.5045	703.171	5.41499
1935	chr2B:713100001-713200000	14.2318	747.333	5.61853
1936	chr2B:713200001-713300000	23.7196	499.742	4.34034
1937	chr2B:713300001-713400000	19.7856	733.657	5.14341
1938	chr2B:713400001-713500000	22.0997	819.702	5.15091
1939	chr2B:713500001-713600000	88.7461	717.987	3.00205
1940	chr2B:713600001-713700000	327.909	793.205	1.27182
1941	chr2B:716100001-716200000	790.384	391.047	-1.01335
1942	chr2B:716200001-716300000	806.004	388.482	-1.05102
1943	chr2B:716300001-716400000	793.161	75.7875	-3.37049
1944	chr2B:716400001-716500000	779.276	30.7709	-4.61821
1945	chr2B:718000001-718100000	113.854	312.267	1.44759
1946	chr2B:718200001-718300000	18.86	594.761	4.9068
1947	chr2B:718300001-718400000	177.955	625.39	1.80746
1948	chr2B:718600001-718700000	256.75	761.722	1.56518
1949	chr2B:718700001-718800000	222.154	820.414	1.88007
1950	chr2B:718800001-718900000	154.004	676.247	2.12738
1951	chr2B:7200001-7300000	249.114	522.535	1.0657
1952	chr2B:7300001-7400000	1.85129	424.239	7.22052
1953	chr2B:730200001-730300000	606.065	269.53	-1.16606
1954	chr2B:732100001-732200000	433.201	1319.02	1.60412
1955	chr2B:732200001-732300000	367.596	932.244	1.34021
1956	chr2B:732900001-733000000	138.152	671.831	2.27358
1957	chr2B:733000001-733100000	237.543	590.06	1.30905
1958	chr2B:733100001-733200000	312.752	99.2931	-1.6454
1959	chr2B:733300001-733400000	41.3068	89.8908	1.10324
1960	chr2B:733500001-733600000	28.6949	66.1004	1.1761
1961	chr2B:733900001-734000000	263.346	848.621	1.68439
1962	chr2B:736900001-737000000	765.276	197.019	-1.95222
1963	chr2B:738700001-738800000	768.284	282.351	-1.44092
1964	chr2B:739500001-739600000	818.153	77.2121	-3.38867
1965	chr2B:739600001-739700000	799.987	28.7765	-4.74953
1966	chr2B:7400001-7500000	169.393	726.535	2.09415
1967	chr2B:741000001-741100000	112.35	897.056	2.98602
1968	chr2B:741100001-741200000	61.7867	798.333	3.67027
1969	chr2B:741200001-741300000	221.229	796.196	1.84289
1970	chr2B:743700001-743800000	726.399	290.614	-1.31869
1971	chr2B:743800001-743900000	529.468	89.0361	-2.55869
1972	chr2B:743900001-744000000	680.464	64.2484	-3.38462
1973	chr2B:744000001-744100000	578.759	155.564	-1.8887
1974	chr2B:744500001-744600000	51.836	115.676	1.14291
1975	chr2B:744600001-744700000	38.0671	108.838	1.49135
1976	chr2B:744800001-744900000	386.919	853.749	1.13975
1977	chr2B:746400001-746500000	784.251	373.952	-1.06645
1978	chr2B:746500001-746600000	676.183	114.109	-2.55655
1979	chr2B:747800001-747900000	696.431	320.245	-1.11838
1980	chr2B:747900001-748000000	663.108	103.709	-2.66503
1981	chr2B:748400001-748500000	635.686	281.639	-1.17162
1982	chr2B:7500001-7600000	48.2492	857.311	4.12333
1983	chr2B:752100001-752200000	8.33079	49.1479	2.42612
1984	chr2B:757100001-757200000	46.3979	143.882	1.61199
1985	chr2B:758800001-758900000	57.2742	888.082	3.93139
1986	chr2B:758900001-759000000	34.1331	636.216	4.18088
1987	chr2B:759000001-759100000	99.9695	740.353	2.87624
1988	chr2B:759100001-759200000	206.65	735.652	1.82683
1989	chr2B:759200001-759300000	132.483	548.32	2.04099
1990	chr2B:759500001-759600000	589.982	169.382	-1.79434
1991	chr2B:759600001-759700000	429.036	168.243	-1.34536
1992	chr2B:760000001-760100000	600.858	197.304	-1.60171
1993	chr2B:7600001-7700000	244.717	854.604	1.79995
1994	chr2B:76200001-76300000	17.5872	43.7345	1.26708
1995	chr2B:765100001-765200000	804.037	69.6618	-3.51005
1996	chr2B:765300001-765400000	783.441	61.2568	-3.65536
1997	chr2B:765400001-765500000	828.567	256.851	-1.68582
1998	chr2B:766600001-766700000	177.608	841.783	2.23837
1999	chr2B:766700001-766800000	78.6797	860.445	3.43447
[truncated: 7,260 more rows]
