# Supplementary material for: Dense genotyping-by-sequencing linkage maps of two Synthetic W7984×Opata reference populations provide insights into wheat structural diversity
Source: Sci Rep. 2019 Feb 11;9:1793. doi: 10.1038/s41598-018-38111-3 (PMC6370774; doi:10.1038/s41598-018-38111-3)
Supplement: Supplementary file 12 — Dataset S11 [file 41598_2018_38111_MOESM12_ESM.xlsx]

## Sheet: no_5A.short.chr
	chr	start	end	popseq_cM	Opata	W7984	ratio	length
1	chr1A	100000	1100000	0	808.202	8208.56	3.34273	1000000
2	chr1A	1600000	1800000	0	388.423	1431.42	1.87904	200000
3	chr1A	1900000	2200000	0	1327.14	114.821	-3.51944	300000
4	chr1A	2800000	2900000	0	127.16	408.854	1.67716	100000
5	chr1A	3500000	3600000	3.415	750.928	252.435	-1.56898	100000
6	chr1A	4100000	6300000	3.415	11641.2	1898.39	-2.61576	2200000
7	chr1A	7400000	7800000	12.608	701.175	2417.94	1.78447	400000
8	chr1A	9400000	9800000	19.439	739.473	3741.37	2.33743	400000
9	chr1A	10200000	11600000	19.439	1547.44	11183.8	2.85265	1400000
10	chr1A	11900000	12900000	19.439	1303.54	4910.95	1.91276	1000000
11	chr1A	13000000	13200000	19.439	675.488	278.647	-1.27446	200000
12	chr1A	13300000	13900000	19.439	1782.09	5436.9	1.60867	600000
13	chr1A	15800000	15900000	21.733	101.358	25.6424	-1.94183	100000
14	chr1A	16200000	16300000	21.733	94.4156	43.3072	-1.10669	100000
15	chr1A	16900000	17000000	24.007	569.271	281.781	-1.01196	100000
16	chr1A	17200000	17300000	24.007	162.798	493.331	1.59356	100000
17	chr1A	20300000	22900000	26.281	16257	3437.65	-2.24123	2600000
18	chr1A	23500000	23600000	30.867	570.891	247.734	-1.20114	100000
19	chr1A	27600000	28200000	34.278	2786.77	5202.56	0.900389	600000
20	chr1A	28200000	28300000	34.278	1382.68	1443.95	0.0625112	100000
21	chr1A	29500000	29600000	34.278	698.861	333.066	-1.06693	100000
22	chr1A	33100000	33200000	35.414	835.856	319.39	-1.38515	100000
23	chr1A	34400000	34500000	35.414	628.859	293.605	-1.09624	100000
24	chr1A	35600000	35700000	35.414	724.663	307.281	-1.23505	100000
25	chr1A	36600000	36700000	35.414	810.864	386.203	-1.06815	100000
26	chr1A	39200000	39300000	36.551	312.289	819.559	1.38911	100000
27	chr1A	39700000	39800000	36.551	312.405	770.839	1.30027	100000
28	chr1A	41900000	42000000	37.687	385.299	845.344	1.13153	100000
29	chr1A	46600000	46800000	37.687	594.726	197.589	-1.58486	200000
30	chr1A	48400000	48700000	37.687	1512.15	749.47	-1.01169	300000
31	chr1A	52600000	52800000	39.962	1561.91	699.895	-1.15696	200000
32	chr1A	54100000	54300000	41.098	1579.26	667.842	-1.24043	200000
33	chr1A	54900000	55000000	41.098	628.743	133.91	-2.22276	100000
34	chr1A	128100000	128200000	44.512	1536.57	754.599	-1.02496	100000
35	chr1A	153700000	153800000	44.512	729.06	334.491	-1.12174	100000
36	chr1A	176100000	176200000	44.512	606.181	284.773	-1.08726	100000
37	chr1A	177400000	177500000	44.512	1971.04	788.931	-1.31989	100000
38	chr1A	186200000	186500000	44.512	2366.06	291.326	-3.01745	300000
39	chr1A	210300000	211000000	44.512	4714.19	202.148	-4.53671	700000
40	chr1A	212300000	212600000	44.512	1175.91	123.511	-3.24067	300000
41	chr1A	213000000	213700000	44.512	2058.28	721.264	-1.51155	700000
42	chr1A	214000000	214800000	44.512	3040.16	940.221	-1.69202	800000
43	chr1A	256000000	256600000	44.512	4657.14	397.457	-3.54726	600000
44	chr1A	264000000	264100000	44.512	757.061	1538.4	1.02198	100000
45	chr1A	288000000	288200000	44.512	1457.31	4291.82	1.55763	200000
46	chr1A	290700000	290800000	44.512	702.91	299.589	-1.2276	100000
47	chr1A	294800000	295000000	44.512	1869.22	834.945	-1.16173	200000
48	chr1A	304500000	304800000	44.512	1108	2774.51	1.3235	300000
49	chr1A	318200000	318300000	44.512	630.826	31.6256	-4.27545	100000
50	chr1A	349700000	349800000	44.512	688.332	307.424	-1.16028	100000
51	chr1A	391700000	391800000	44.512	252.122	51.2848	-2.27537	100000
52	chr1A	433200000	433800000	44.512	278.272	3549.05	3.6681	600000
53	chr1A	453000000	453200000	46.787	1554.97	4190.96	1.42982	200000
54	chr1A	462900000	463000000	46.787	312.289	717.417	1.19733	100000
55	chr1A	487100000	487200000	50.198	759.606	370.533	-1.03366	100000
56	chr1A	496700000	497000000	51.334	1496.3	481.935	-1.63247	300000
57	chr1A	498900000	499000000	52.471	170.781	724.113	2.07763	100000
58	chr1A	503800000	504000000	52.471	1055.7	161.69	-2.69937	200000
59	chr1A	506700000	507000000	54.745	2274.54	945.065	-1.2662	300000
60	chr1A	507400000	507500000	54.745	634.76	202.717	-1.64191	100000
61	chr1A	509100000	509400000	54.745	388.307	1436.54	1.88462	300000
62	chr1A	509700000	510300000	54.745	1071.55	3032.5	1.49994	600000
63	chr1A	514400000	514500000	57.018	228.171	672.258	1.55473	100000
64	chr1A	516200000	516400000	59.291	516.162	1481.85	1.51968	200000
65	chr1A	531700000	534000000	67.9097	12802.7	3396.76	-1.9139	2300000
66	chr1A	534700000	534800000	68.388	435.631	56.4133	-2.92696	100000
67	chr1A	536100000	536200000	72.939	283.015	786.509	1.47133	100000
68	chr1A	548100000	548300000	77.486	1450.83	262.692	-2.46095	200000
69	chr1A	548300000	548400000	77.486	766.433	231.209	-1.72462	100000
70	chr1A	550800000	551000000	80.9	495.682	1646.24	1.72966	200000
71	chr1A	554700000	554800000	87.736	279.313	752.177	1.42595	100000
72	chr1A	564900000	565000000	108.554	759.838	288.192	-1.39556	100000
73	chr1A	566400000	566500000	108.554	798.02	311.982	-1.35215	100000
74	chr1A	568000000	568100000	109.69	621.107	1927.17	1.632	100000
75	chr1A	568600000	568700000	110.827	774.301	383.496	-1.01179	100000
76	chr1A	569200000	570200000	111.964	5404.6	1984.86	-1.44469	1000000
77	chr1A	571100000	571200000	111.964	691.571	131.773	-2.383	100000
78	chr1A	575000000	575100000	111.964	642.512	269.245	-1.2517	100000
79	chr1A	583500000	583600000	114.237	336.587	806.738	1.25863	100000
80	chr1A	584300000	584500000	114.237	963.016	188.614	-2.34599	200000
81	chr1A	585200000	585400000	114.237	238.237	1966.91	3.04015	200000
82	chr1A	586300000	586600000	114.237	2640.28	645.476	-2.03057	300000
83	chr1A	590100000	590800000	117.878	738.316	4777.32	2.69224	700000
84	chr1B	3400000	4300000	5.689	1796.67	8723.12	2.27888	900000
85	chr1B	5000000	5100000	6.825	534.443	236.765	-1.1712	100000
86	chr1B	5800000	5900000	6.825	42.811	217.106	2.31566	100000
87	chr1B	6200000	6300000	6.825	1118.06	206.991	-2.4277	100000
88	chr1B	6400000	6700000	6.825	650.38	4370.75	2.74664	300000
89	chr1B	9300000	9400000	17.065	716.217	236.622	-1.59374	100000
90	chr1B	13000000	13600000	18.201	584.66	3889.38	2.73178	600000
91	chr1B	14400000	14500000	18.201	688.1	1576.01	1.19441	100000
92	chr1B	14700000	14800000	19.338	568.461	36.1843	-3.93683	100000
93	chr1B	14900000	15000000	19.338	381.018	940.791	1.30177	100000
94	chr1B	15300000	15400000	21.612	245.064	661.859	1.42967	100000
95	chr1B	15700000	16300000	21.612	1598.24	5649.87	1.82109	600000
96	chr1B	16400000	16800000	21.612	3172.87	822.409	-1.94656	400000
97	chr1B	17200000	17300000	7.962	84.465	198.301	1.22155	100000
98	chr1B	17900000	18100000	25.027	1784.06	348.594	-2.35222	200000
99	chr1B	18500000	19600000	25.027	7640.03	2138.58	-1.83644	1100000
100	chr1B	19700000	19800000	25.027	18.5129	119.949	2.63191	100000
101	chr1B	20300000	20500000	25.027	1477.21	344.748	-2.09606	200000
102	chr1B	20900000	21200000	25.027	1132.99	114.394	-3.29677	300000
103	chr1B	22400000	22700000	25.027	2287.84	454.44	-2.32929	300000
104	chr1B	23600000	23700000	25.027	552.146	247.876	-1.15223	100000
105	chr1B	25100000	25200000	26.163	131.557	705.593	2.41427	100000
106	chr1B	26500000	26600000	26.163	698.976	218.673	-1.67195	100000
107	chr1B	27000000	27100000	26.163	597.619	1428.85	1.25616	100000
108	chr1B	27400000	27600000	29.574	60.7453	365.404	2.56903	200000
109	chr1B	27700000	27800000	26.163	359.96	139.751	-1.35869	100000
110	chr1B	28300000	28400000	26.163	395.365	1029.11	1.3779	100000
111	chr1B	28500000	28600000	27.3	1649.27	752.889	-1.13027	100000
112	chr1B	29500000	30000000	20.854	256.172	1566.89	2.60802	500000
113	chr1B	31000000	31100000	27.3	102.168	28.3491	-1.81361	100000
114	chr1B	31200000	31800000	27.3	401.151	3750.49	3.22165	600000
115	chr1B	32800000	33900000	29.574	7093.67	806.168	-3.13579	1100000
116	chr1B	34200000	34800000	29.574	2181.28	439.767	-2.30775	600000
117	chr1B	35100000	35200000	29.574	2354.49	5379.77	1.19179	100000
118	chr1B	35200000	36900000	29.574	8835.5	6249.48	-0.499508	1700000
119	chr1B	37300000	37400000	29.574	423.713	987.517	1.21878	100000
120	chr1B	39100000	39400000	30.711	2010.15	837.082	-1.26286	300000
121	chr1B	39700000	39800000	31.847	810.979	199.726	-2.01622	100000
122	chr1B	40300000	40400000	31.847	2128.52	879.249	-1.27454	100000
123	chr1B	41300000	41600000	31.847	651.769	2276.19	1.80261	300000
124	chr1B	49100000	49500000	31.847	4100.02	1617.89	-1.34098	400000
125	chr1B	76700000	77000000	43.301	2896.22	1391.67	-1.05682	300000
126	chr1B	84000000	84400000	43.301	3046.76	883.238	-1.78524	400000
127	chr1B	86300000	86400000	43.301	676.067	309.276	-1.12575	100000
128	chr1B	89700000	90200000	43.301	2341.76	833.093	-1.48993	500000
129	chr1B	90900000	91000000	43.301	727.903	291.896	-1.31534	100000
130	chr1B	94200000	95000000	44.438	6185.96	1267.73	-2.28584	800000
131	chr1B	95900000	97300000	44.438	10098.7	2372.92	-2.08896	1400000
132	chr1B	97600000	97700000	44.438	757.871	369.82	-1.03313	100000
133	chr1B	98300000	98400000	44.438	773.375	266.396	-1.53405	100000
134	chr1B	106700000	106800000	44.438	716.679	175.223	-2.02594	100000
135	chr1B	111100000	111200000	44.438	720.266	352.868	-1.02732	100000
136	chr1B	117800000	117900000	44.438	581.188	256.424	-1.17734	100000
137	chr1B	118200000	118400000	44.438	1559.82	323.237	-2.26719	200000
138	chr1B	119300000	119600000	44.438	2198.29	681.945	-1.68719	300000
139	chr1B	120900000	121000000	44.438	721.77	96.8713	-2.88458	100000
140	chr1B	122300000	129800000	44.438	52945	3358.16	-3.97835	7500000
141	chr1B	131500000	131800000	44.438	2178.62	201.435	-3.42854	300000
142	chr1B	136300000	136900000	44.438	4622.78	520.113	-3.1494	600000
143	chr1B	142000000	142100000	44.438	871.609	289.332	-1.58763	100000
144	chr1B	143100000	143200000	44.438	828.451	279.502	-1.56414	100000
145	chr1B	146900000	147000000	44.438	812.136	2480.9	1.60988	100000
146	chr1B	152200000	152400000	44.438	1585.05	194.597	-3.01948	200000
147	chr1B	160800000	161100000	44.438	2253.59	122.656	-4.18846	300000
148	chr1B	165300000	165400000	44.438	14.5789	810.585	5.70308	100000
149	chr1B	195800000	195900000	44.438	726.283	233.916	-1.63037	100000
150	chr1B	237200000	237300000	44.438	1514.01	751.037	-1.01045	100000
151	chr1B	237900000	238000000	44.438	1310.94	642.912	-1.02677	100000
152	chr1B	239300000	239700000	44.438	1665.93	446.32	-1.89781	400000
153	chr1B	240800000	241100000	44.438	859.691	174.938	-2.29043	300000
154	chr1B	244500000	244600000	44.438	392.241	191.321	-1.0319	100000
155	chr1B	296800000	297000000	44.438	151.69	1727.44	3.5008	200000
156	chr1B	297800000	297900000	45.574	735.539	1654.22	1.16819	100000
157	chr1B	300400000	300500000	45.574	434.937	906.886	1.05839	100000
158	chr1B	301300000	302500000	45.574	1706.42	9812.06	2.52288	1200000
159	chr1B	305000000	309200000	45.574	5312.04	35230.5	2.72926	4200000
160	chr1B	312400000	312500000	45.574	232.568	506.58	1.11979	100000
161	chr1B	313700000	313800000	45.574	320.967	814.146	1.34015	100000
162	chr1B	314600000	317400000	45.574	2424.03	22224.1	3.19612	2800000
163	chr1B	327000000	327300000	45.574	2226.87	455.01	-2.28853	300000
164	chr1B	327800000	327900000	45.574	750.234	317.111	-1.23973	100000
165	chr1B	330000000	330400000	45.574	244.138	2685.47	3.45404	400000
166	chr1B	336300000	336400000	45.574	229.328	627.669	1.44861	100000
167	chr1B	337300000	337400000	45.574	635.917	173.371	-1.86894	100000
168	chr1B	340000000	340100000	45.574	821.74	209.698	-1.96526	100000
169	chr1B	351700000	352000000	45.574	2332.27	61.1144	-5.23128	300000
170	chr1B	382400000	382500000	45.574	13.6532	831.241	5.82771	100000
171	chr1B	392600000	392700000	45.574	429.499	881.671	1.03587	100000
172	chr1B	394200000	394300000	45.574	144.516	418.968	1.5291	100000
173	chr1B	398500000	398700000	45.574	546.824	1267.16	1.21095	200000
174	chr1B	400000000	400100000	45.574	436.672	39.3183	-3.44034	100000
175	chr1B	413800000	413900000	44.438	683.819	339.477	-1.00817	100000
176	chr1B	424600000	426400000	45.574	13910.2	775.967	-4.16225	1800000
177	chr1B	434100000	434300000	45.574	1277.16	505.867	-1.33438	200000
178	chr1B	434800000	435100000	45.574	568.576	2012.36	1.82164	300000
179	chr1B	456000000	456200000	47.847	239.51	1569.46	2.70701	200000
180	chr1B	476200000	476300000	47.847	358.224	728.956	1.02293	100000
181	chr1B	490100000	490200000	47.847	974.587	464.127	-1.06864	100000
182	chr1B	491100000	491200000	47.847	738.548	163.399	-2.16944	100000
183	chr1B	501400000	502100000	47.847	5287.16	1858.65	-1.50774	700000
184	chr1B	512800000	513400000	47.847	2866.72	763.574	-1.90718	600000
185	chr1B	514800000	514900000	47.847	760.879	330.36	-1.20116	100000
186	chr1B	516800000	516900000	47.847	747.804	254.999	-1.54845	100000
187	chr1B	523200000	523300000	47.847	771.061	117.955	-2.6983	100000
188	chr1B	524200000	524300000	45.574	775.805	1610.63	1.05289	100000
189	chr1B	528400000	529200000	47.847	231.527	5744.04	4.62685	800000
190	chr1B	531800000	532400000	47.847	905.395	3329.1	1.87735	600000
191	chr1B	536100000	536200000	47.847	313.33	769.129	1.29282	100000
192	chr1B	538200000	538800000	47.847	4651.94	595.189	-2.9643	600000
193	chr1B	539300000	539400000	47.847	528.08	42.31	-3.61071	100000
194	chr1B	554300000	554400000	54.669	439.102	79.4914	-2.45093	100000
195	chr1B	556300000	556900000	54.669	319.578	4507.79	3.81399	600000
196	chr1B	560000000	560100000	54.669	591.37	43.877	-3.72245	100000
197	chr1B	561300000	561700000	54.669	2337.48	896.059	-1.3823	400000
198	chr1B	561800000	562100000	54.669	81.9194	1498.66	4.17678	300000
199	chr1B	562500000	562600000	54.669	336.934	748.473	1.14913	100000
200	chr1B	564400000	564600000	55.806	799.062	1868.9	1.22478	200000
201	chr1B	564900000	565300000	55.806	986.62	3059.57	1.63177	400000
202	chr1B	566200000	566300000	58.08	318.768	665.42	1.0594	100000
203	chr1B	566700000	566800000	58.08	317.843	848.193	1.41325	100000
204	chr1B	570700000	570800000	58.08	1401.08	235.198	-2.5695	100000
205	chr1B	573600000	573900000	58.08	1529.63	252.435	-2.59443	300000
206	chr1B	574900000	575100000	58.08	1242.33	550.599	-1.17252	200000
207	chr1B	575700000	576500000	58.08	3986.86	1417.03	-1.49173	800000
208	chr1B	577200000	577300000	58.08	720.151	277.223	-1.37406	100000
209	chr1B	586300000	588500000	61.494	12669.9	2611.68	-2.27791	2200000
210	chr1B	589100000	589200000	61.494	155.624	555.158	1.82819	100000
211	chr1B	592300000	592600000	61.494	2018.94	453.158	-2.15305	300000
212	chr1B	593500000	593600000	62.631	638.578	186.335	-1.7715	100000
213	chr1B	594500000	595000000	64.9045	829.724	3332.23	2.00448	500000
214	chr1B	613700000	613900000	66.042	1508.91	124.081	-3.59354	200000
215	chr1B	615500000	615600000	66.042	767.937	303.435	-1.33673	100000
216	chr1B	623000000	623400000	66.042	2974.79	702.032	-2.08161	400000
217	chr1B	625600000	625900000	70.6	1807.78	830.386	-1.12143	300000
218	chr1B	625900000	626400000	70.6	846.848	1349.64	0.671771	500000
219	chr1B	631700000	632900000	75.2743	1027.46	6953.08	2.75737	1200000
220	chr1B	633100000	633200000	76.285	623.189	117.1	-2.40197	100000
221	chr1B	634100000	634200000	76.285	2427.73	363.837	-2.73488	100000
222	chr1B	635200000	635300000	76.285	748.267	323.237	-1.20843	100000
223	chr1B	635400000	635900000	76.285	343.761	3280.52	3.2507	500000
224	chr1B	636300000	636700000	76.285	2033.29	845.914	-1.26424	400000
225	chr1B	638100000	638600000	76.285	606.412	3149.74	2.37494	500000
226	chr1B	639100000	639400000	76.285	375.696	2736.9	2.8616	300000
227	chr1B	641000000	641100000	76.285	252.006	838.221	1.72988	100000
228	chr1B	641500000	641600000	77.421	411.68	834.945	1.01838	100000
229	chr1B	642800000	643000000	78.558	515.699	1425.43	1.46502	200000
230	chr1B	643800000	643900000	83.107	600.627	238.759	-1.32728	100000
231	chr1B	645500000	645700000	86.521	501.93	1604.07	1.67421	200000
232	chr1B	646100000	646400000	86.521	304.884	2512.24	3.03849	300000
233	chr1B	646900000	647900000	86.521	5808.18	966.149	-2.58653	1000000
234	chr1B	651300000	651500000	87.658	1282.02	822.266	-0.640108	200000
235	chr1B	651500000	652400000	87.658	896.486	3484.09	1.95723	900000
236	chr1B	652800000	652900000	87.658	374.886	171.519	-1.12354	100000
237	chr1B	653400000	653500000	87.658	77.0598	323.094	2.05376	100000
238	chr1B	655200000	655300000	91.068	3162.23	849.618	-1.89481	100000
239	chr1B	656800000	657500000	92.205	3386.23	1001.91	-1.75592	700000
240	chr1B	660500000	661100000	100.17	498.69	3430.38	2.77968	600000
241	chr1B	663000000	664000000	100.17	639.388	7167.48	3.48465	1000000
242	chr1B	664600000	664700000	102.445	1878.59	897.199	-1.06531	100000
243	chr1B	664900000	665200000	102.445	630.363	1421.02	1.1714	300000
244	chr1B	665900000	666000000	102.445	394.556	844.347	1.09566	100000
245	chr1B	668800000	668900000	104.719	276.767	691.632	1.31821	100000
246	chr1B	670700000	670800000	106.992	703.489	271.382	-1.37095	100000
247	chr1B	673600000	673700000	106.992	172.054	754.456	2.12613	100000
248	chr1B	676700000	678000000	110.403	1733.73	9869.33	2.50839	1300000
249	chr1B	681900000	682300000	113.814	1397.26	2927.79	1.06667	400000
250	chr1B	682500000	682600000	113.814	828.914	343.893	-1.26681	100000
251	chr1B	683000000	683100000	113.814	744.912	166.96	-2.15088	100000
252	chr1B	685300000	685400000	113.814	784.714	40.3155	-4.24925	100000
253	chr1B	686100000	686200000	113.814	2303.35	657.3	-1.80754	100000
254	chr1B	687400000	687500000	113.814	766.086	138.754	-2.4565	100000
255	chr1B	688900000	689000000	113.814	319.116	725.11	1.1816	100000
256	chr1B	689500000	689800000	113.814	2122.96	891.073	-1.25152	300000
257	chr1D	0	100000	1.136	791.078	271.667	-1.5385	100000
258	chr1D	600000	2000000	0	690.183	11869.4	4.10216	1400000
259	chr1D	2500000	3400000	0.486857	5637.75	954.04	-2.56174	900000
260	chr1D	3700000	3800000	1.136	1459.74	1727.44	0.242774	100000
261	chr1D	3800000	3900000	1.136	1459.74	1727.44	0.242774	100000
262	chr1D	4700000	4800000	2.273	678.612	244.458	-1.46924	100000
263	chr1D	5500000	6200000	3.41	5395.58	422.387	-3.67199	700000
264	chr1D	8500000	8600000	9.094	600.627	227.078	-1.39934	100000
265	chr1D	9100000	9200000	9.094	699.208	158.555	-2.13373	100000
266	chr1D	10200000	10300000	12.505	546.014	1116.44	1.03055	100000
267	chr1D	10500000	10600000	12.505	705.34	259.843	-1.43718	100000
268	chr1D	10700000	10900000	12.505	433.664	1733.14	1.99625	200000
269	chr1D	11900000	12300000	14.779	2914.85	1153.77	-1.33632	400000
270	chr1D	13100000	13200000	14.779	457.036	71.5138	-2.65913	100000
271	chr1D	13700000	14400000	14.779	1877.78	5247.86	1.48221	700000
272	chr1D	14200000	14300000	14.779	1029.32	1962.36	0.930235	100000
273	chr1D	14900000	15000000	14.779	113.507	378.225	1.72762	100000
274	chr1D	16500000	16600000	19.33	746.994	122.086	-2.60336	100000
275	chr1D	17300000	17400000	19.33	805.773	256.994	-1.64483	100000
276	chr1D	17700000	18000000	19.33	2295.83	281.924	-3.02116	300000
277	chr1D	18500000	18700000	21.605	1419.94	327.795	-2.11158	200000
278	chr1D	19200000	19800000	21.605	971.347	4226.72	2.12034	600000
279	chr1D	20400000	20600000	21.605	636.958	1633.71	1.3575	200000
280	chr1D	20700000	20800000	21.605	1053.15	404.295	-1.37904	100000
281	chr1D	21000000	21200000	21.605	1113.66	3322.4	1.57605	200000
282	chr1D	21500000	21900000	22.742	907.246	2618.23	1.52799	400000
283	chr1D	22500000	22600000	26.152	726.167	153.569	-2.23403	100000
284	chr1D	26000000	26100000	30.703	728.366	290.186	-1.3247	100000
285	chr1D	32600000	32700000	35.261	697.819	291.896	-1.25453	100000
286	chr1D	36100000	36200000	38.672	734.614	44.4468	-4.0167	100000
287	chr1D	41200000	41300000	40.946	177.724	684.794	1.94005	100000
288	chr1D	273100000	273300000	48.904	1497.58	218.815	-2.76923	200000
289	chr1D	293000000	293100000	48.904	666	291.469	-1.18941	100000
290	chr1D	385200000	385600000	55.725	3025.7	1118.15	-1.43534	400000
291	chr1D	386000000	386100000	55.725	748.73	345.745	-1.1125	100000
292	chr1D	391700000	392000000	56.861	2286.57	636.501	-1.84332	300000
293	chr1D	405400000	405700000	62.546	2261.35	679.951	-1.7322	300000
294	chr1D	406900000	407800000	62.546	5048.57	1232.54	-2.03335	900000
295	chr1D	410300000	410400000	64.821	786.334	278.932	-1.4919	100000
296	chr1D	411600000	411700000	64.821	746.184	42.1675	-4.11345	100000
297	chr1D	412300000	412800000	65.957	2416.97	539.915	-2.16032	500000
298	chr1D	413100000	413900000	65.957	3732.31	1393.95	-1.42024	800000
299	chr1D	414900000	415000000	65.957	732.994	303.72	-1.26828	100000
300	chr1D	417800000	417900000	67.094	790.384	371.102	-1.08868	100000
301	chr1D	418300000	418400000	67.094	739.473	1647.38	1.15453	100000
302	chr1D	423900000	424600000	71.64	5036.77	837.367	-2.58713	700000
303	chr1D	432400000	432500000	72.776	634.066	208.558	-1.59956	100000
304	chr1D	432800000	433200000	72.776	2140.9	861.015	-1.31311	400000
305	chr1D	436400000	437700000	76.4712	5757.27	1529.43	-1.9117	1300000
306	chr1D	439200000	439400000	78.46	1469	578.948	-1.34182	200000
307	chr1D	443200000	443700000	80.735	3017.37	1251.21	-1.2693	500000
308	chr1D	448100000	448200000	89.83	728.597	198.586	-1.87009	100000
309	chr1D	453500000	453600000	94.381	712.514	256.994	-1.46761	100000
310	chr1D	455800000	455900000	96.655	784.136	248.304	-1.65504	100000
311	chr1D	459000000	459100000	100.066	729.407	331.499	-1.13535	100000
312	chr1D	459900000	461800000	100.066	9399.79	2576.63	-1.86674	1900000
313	chr1D	467600000	467700000	114.884	810.748	360.845	-1.16566	100000
314	chr1D	469800000	469900000	117.158	703.489	189.041	-1.89026	100000
315	chr1D	471900000	472000000	117.158	733.804	323.379	-1.17968	100000
316	chr1D	473500000	473600000	119.432	784.367	1684.56	1.10179	100000
317	chr1D	474400000	474600000	119.432	1531.94	228.217	-2.74151	200000
318	chr1D	474900000	475400000	119.432	2936.72	968	-1.60013	500000
319	chr1D	477300000	477400000	122.841	752.548	329.22	-1.19027	100000
320	chr1D	478400000	478600000	123.978	1395.64	534.502	-1.383	200000
321	chr1D	480000000	480200000	123.978	1356.18	542.622	-1.31994	200000
322	chr1D	480600000	481200000	123.978	2785.61	865.431	-1.68535	600000
323	chr1D	483900000	484600000	127.008	2145.53	740.495	-1.53349	700000
324	chr1D	486300000	486700000	129.662	3055.43	430.65	-2.82392	400000
325	chr1D	490400000	491900000	135.35	8961.85	1810.64	-2.30666	1500000
326	chr1D	492300000	492400000	135.35	669.819	159.695	-2.0616	100000
327	chr2A	0	100000	0	670.86	302.865	-1.14473	100000
328	chr2A	500000	1100000	0	4175.92	598.038	-2.80172	600000
329	chr2A	1700000	3000000	1.137	9857.18	1232.4	-2.99868	1300000
330	chr2A	3400000	3500000	1.137	598.891	298.734	-1.00102	100000
331	chr2A	6300000	7300000	1.137	4964.69	414.979	-3.57741	1000000
332	chr2A	8200000	8500000	10.254	1296.94	369.535	-1.80854	300000
333	chr2A	8800000	9500000	10.9356	3134.11	520.826	-2.58688	700000
334	chr2A	10200000	10400000	11.39	1356.99	65.1032	-4.36061	200000
335	chr2A	11600000	20900000	11.39	71826.9	12056.8	-2.57458	9300000
336	chr2A	21200000	21300000	11.39	969.843	735.794	-0.397976	100000
337	chr2A	21300000	21400000	11.39	969.843	735.794	-0.397976	100000
338	chr2A	22500000	22600000	14.805	705.456	1534.55	1.12009	100000
339	chr2A	25200000	25600000	14.805	1656.79	4323.17	1.38316	400000
340	chr2A	27100000	27300000	14.805	563.601	1482.99	1.39417	200000
341	chr2A	28300000	29100000	18.219	4517.02	730.951	-2.62587	800000
342	chr2A	32000000	32100000	20.494	725.357	206.706	-1.80614	100000
343	chr2A	37300000	38200000	33.009	6734.17	1344.37	-2.32371	900000
344	chr2A	42900000	43100000	40.977	1199.52	379.792	-1.65658	200000
345	chr2A	46400000	46900000	42.114	111.424	2281.18	4.34338	500000
346	chr2A	47200000	47500000	42.114	358.455	2070.77	2.52698	300000
347	chr2A	48000000	48100000	42.114	619.718	288.762	-1.09907	100000
348	chr2A	57600000	57700000	48.975	294.817	852.467	1.52863	100000
349	chr2A	60200000	60700000	52.385	3084.13	311.84	-3.30183	500000
350	chr2A	61500000	62100000	52.385	4641.06	1632.14	-1.50712	600000
351	chr2A	71600000	73100000	59.228	623.189	8952.47	3.84239	1500000
352	chr2A	74200000	74500000	59.228	610.925	2222.2	1.86121	300000
353	chr2A	76400000	76800000	59.228	769.672	2220.92	1.52761	400000
354	chr2A	77800000	77900000	59.228	37.72	826.397	4.41743	100000
355	chr2A	79200000	79300000	59.228	156.665	861.015	2.45085	100000
356	chr2A	82200000	82300000	59.228	718.068	305.999	-1.22789	100000
357	chr2A	84700000	84900000	59.228	1131.14	221.237	-2.34888	200000
358	chr2A	88100000	88200000	59.228	690.067	276.795	-1.3148	100000
359	chr2A	89900000	90000000	59.228	690.299	208.416	-1.72294	100000
360	chr2A	91200000	91300000	59.228	279.081	591.912	1.08197	100000
361	chr2A	91700000	92100000	59.228	1103.95	2405.83	1.12316	400000
362	chr2A	95400000	95500000	59.228	326.289	767.99	1.2324	100000
363	chr2A	99900000	100000000	59.228	306.504	812.152	1.40292	100000
364	chr2A	108800000	109100000	59.228	2322.9	936.375	-1.30985	300000
365	chr2A	109400000	109500000	59.228	726.514	342.896	-1.081	100000
366	chr2A	110200000	110500000	59.228	1378.63	574.817	-1.2606	300000
367	chr2A	118800000	119000000	59.228	691.687	1620.88	1.2274	200000
368	chr2A	135000000	135100000	59.228	175.178	648.183	1.88159	100000
369	chr2A	157200000	157300000	59.228	678.844	330.217	-1.03743	100000
370	chr2A	196400000	196500000	59.228	287.875	659.01	1.19204	100000
371	chr2A	211400000	211500000	59.228	2132.45	748.616	-1.50897	100000
372	chr2A	420500000	420700000	59.228	1426.19	2935.34	1.04085	200000
373	chr2A	459400000	459500000	59.228	1535.3	749.898	-1.03277	100000
374	chr2A	553700000	554200000	59.228	2276.74	977.545	-1.21889	500000
375	chr2A	558900000	559000000	59.228	380.208	844.347	1.14897	100000
376	chr2A	560800000	561000000	59.228	602.478	1650.09	1.45204	200000
377	chr2A	564300000	564400000	59.228	379.977	794.914	1.06291	100000
378	chr2A	604900000	605100000	58.092	485.153	1709.49	1.81493	200000
379	chr2A	647600000	648400000	58.092	553.998	6545.36	3.56014	800000
380	chr2A	691700000	692100000	74.319	1542.93	586.926	-1.3929	400000
381	chr2A	695500000	695600000	74.319	738.316	366.259	-1.00939	100000
382	chr2A	709800000	710000000	74.319	1371.23	99.8629	-3.76605	200000
383	chr2A	719500000	719600000	76.592	740.399	288.762	-1.35538	100000
384	chr2A	722800000	722900000	76.592	781.59	318.393	-1.29292	100000
385	chr2A	727200000	727300000	81.15	223.543	626.529	1.48269	100000
386	chr2A	735000000	735500000	83.423	701.406	2689.32	1.9374	500000
387	chr2A	740300000	740600000	87.971	1123.73	2419.08	1.10547	300000
388	chr2A	745000000	745100000	90.244	381.944	811.154	1.08462	100000
389	chr2A	747300000	747400000	91.38	794.202	321.955	-1.29999	100000
390	chr2A	748200000	748400000	91.38	362.389	1567.46	2.10976	200000
391	chr2A	749100000	749200000	92.517	309.049	655.591	1.0825	100000
392	chr2A	751500000	752600000	92.517	4673.34	1275	-1.87314	1100000
393	chr2A	753200000	753400000	92.517	1498.73	97.8685	-3.92305	200000
394	chr2A	756000000	756400000	92.517	501.467	1504.35	1.583	400000
395	chr2A	758600000	758800000	92.517	799.756	233.061	-1.77448	200000
396	chr2A	758900000	761000000	92.517	4184.72	18198.1	2.12032	2100000
397	chr2A	779200000	780700000	92.517	3302.23	12217.5	1.88711	1500000
398	chr2B	1700000	1800000	6.832	594.842	1754.79	1.55912	100000
399	chr2B	2600000	2800000	6.832	5048.81	1873.32	-1.42986	200000
400	chr2B	4400000	4500000	6.832	602.594	1214.59	1.01001	100000
401	chr2B	4900000	5000000	4.558	155.045	834.233	2.42021	100000
402	chr2B	6000000	7800000	0	1678.19	12564.9	2.90368	1800000
403	chr2B	8100000	9300000	0	1788.34	8176.08	2.19216	1200000
404	chr2B	9300000	9400000	0	185.244	226.365	0.287816	100000
405	chr2B	12600000	12700000	7.969	252.122	650.32	1.36353	100000
406	chr2B	13100000	13200000	7.969	311.016	651.602	1.06458	100000
407	chr2B	17600000	17800000	10.243	253.279	932.528	1.87628	200000
408	chr2B	19200000	19300000	13.658	689.489	335.488	-1.03706	100000
409	chr2B	24000000	24100000	14.794	772.797	376.516	-1.03542	100000
410	chr2B	25600000	26300000	16.215	778.582	4009.47	2.363	700000
411	chr2B	26600000	26900000	17.067	465.714	3116.26	2.73967	300000
412	chr2B	28200000	28300000	18.204	399.531	816.71	1.02968	100000
413	chr2B	28700000	28800000	19.34	404.275	901.473	1.15498	100000
414	chr2B	29300000	29400000	19.34	256.519	611.144	1.24919	100000
415	chr2B	41800000	41900000	33.023	532.592	1098.49	1.04303	100000
416	chr2B	45600000	47200000	33.023	2182.44	12462.3	2.51302	1600000
417	chr2B	47700000	47800000	34.16	165.343	545.613	1.71636	100000
418	chr2B	49800000	50100000	66.007	458.772	1420.73	1.62866	300000
419	chr2B	50400000	50500000	36.433	1435.21	628.809	-1.18928	100000
420	chr2B	50500000	50600000	36.433	1435.21	628.809	-1.18928	100000
421	chr2B	50800000	51100000	36.433	833.079	2017.34	1.27492	300000
422	chr2B	51700000	52700000	36.433	1469.57	7058.64	2.26321	1000000
423	chr2B	53200000	53400000	37.569	226.783	1591.11	2.80521	200000
424	chr2B	54900000	55800000	38.706	3729.19	1127.7	-1.72459	900000
425	chr2B	56500000	56800000	38.706	2511.85	474.669	-2.40129	300000
426	chr2B	58100000	58800000	38.706	6143.5	1358.9	-2.17579	700000
427	chr2B	66700000	67100000	42.117	504.129	2900.72	2.52219	400000
428	chr2B	67200000	67300000	42.117	713.324	306.427	-1.21634	100000
429	chr2B	80200000	80600000	50.089	1537.61	626.244	-1.29453	400000
430	chr2B	90200000	90300000	50.089	652.926	302.58	-1.10705	100000
431	chr2B	90800000	91100000	50.089	2253.13	545.756	-2.0436	300000
432	chr2B	93500000	93600000	50.089	261.61	587.781	1.16481	100000
433	chr2B	104100000	104200000	55.773	27.4222	849.333	4.90294	100000
434	chr2B	105800000	106100000	55.773	387.497	1512.47	1.96189	300000
435	chr2B	107600000	107700000	55.773	700.018	174.083	-2.00141	100000
436	chr2B	108600000	108700000	55.773	674.216	322.382	-1.06211	100000
437	chr2B	109900000	110000000	55.773	740.63	346.6	-1.09327	100000
438	chr2B	116600000	116700000	55.773	408.44	835.515	1.03074	100000
439	chr2B	117900000	118000000	55.773	316.107	950.193	1.58477	100000
440	chr2B	123100000	128300000	55.773	1381.29	39220.8	4.82652	5200000
441	chr2B	133600000	134000000	55.773	2040.47	420.25	-2.27686	400000
442	chr2B	134700000	135000000	55.773	119.639	2130.6	4.14316	300000
443	chr2B	135600000	136400000	55.773	392.357	3712.31	3.23879	800000
444	chr2B	136600000	137800000	55.773	8029.03	996.492	-3.00903	1200000
445	chr2B	139900000	141600000	55.773	12749.1	2217.5	-2.52286	1700000
446	chr2B	142300000	142800000	55.773	3912.58	418.826	-3.22063	500000
447	chr2B	146700000	146900000	55.773	369.91	1617.32	2.12536	200000
448	chr2B	147800000	147900000	55.773	227.361	762.861	1.74199	100000
449	chr2B	149300000	149500000	55.773	684.976	1546.81	1.17399	200000
450	chr2B	150000000	150400000	55.773	719.341	1606.64	1.15819	400000
451	chr2B	158700000	159200000	55.773	3931.32	372.812	-3.395	500000
452	chr2B	159500000	159600000	56.91	731.027	326.371	-1.16097	100000
453	chr2B	165300000	165400000	56.91	766.548	76.2149	-3.31331	100000
454	chr2B	168100000	168500000	56.91	3071.52	326.086	-3.23168	400000
455	chr2B	181200000	181300000	56.91	664.728	66.5278	-3.30138	100000
456	chr2B	191100000	191200000	59.184	787.375	280.499	-1.48575	100000
457	chr2B	193800000	193900000	59.184	777.193	13.6759	-5.7286	100000
458	chr2B	195000000	195500000	59.184	3857.04	597.61	-2.68818	500000
459	chr2B	197200000	197500000	59.184	776.383	2531.33	1.70377	300000
460	chr2B	234700000	234900000	59.184	1566.65	359.421	-2.12085	200000
461	chr2B	238700000	238800000	59.184	69.3076	275.371	1.97485	100000
462	chr2B	287000000	287100000	59.184	714.365	275.513	-1.37133	100000
463	chr2B	345700000	345800000	59.184	566.609	1169.72	1.04443	100000
464	chr2B	349100000	349400000	59.184	1021.79	2104.24	1.04147	300000
465	chr2B	362700000	363700000	59.184	440.838	8288.33	4.22967	1000000
466	chr2B	407300000	407500000	59.184	1353.98	600.887	-1.17071	200000
467	chr2B	446100000	447200000	59.184	8183.38	739.498	-3.46631	1100000
468	chr2B	450000000	450100000	59.184	744.449	358.851	-1.05071	100000
469	chr2B	454000000	454200000	59.184	1626.59	674.965	-1.26771	200000
470	chr2B	454700000	454900000	19.728	1165.39	2092.7	0.844014	200000
471	chr2B	454900000	455000000	29.592	1146.18	1488.97	0.377193	100000
472	chr2B	459000000	459100000	59.184	572.626	263.974	-1.11426	100000
473	chr2B	460000000	460200000	59.184	1626.7	406.717	-1.9972	200000
474	chr2B	477000000	477300000	59.184	2308.55	258.561	-3.15347	300000
475	chr2B	490100000	490200000	59.184	312.752	769.984	1.29708	100000
476	chr2B	542000000	542200000	59.184	1581.58	274.089	-2.52431	200000
477	chr2B	543900000	544700000	59.184	4789.16	1723.31	-1.47405	800000
478	chr2B	545900000	546600000	59.184	3919.64	627.811	-2.64039	700000
479	chr2B	556200000	556700000	60.32	3670.29	990.936	-1.88797	500000
480	chr2B	559400000	560100000	60.32	1766.13	5551.86	1.65183	700000
481	chr2B	560500000	560600000	60.32	318.306	820.984	1.36417	100000
482	chr2B	569300000	569500000	60.32	1562.49	597.895	-1.38439	200000
483	chr2B	570500000	570600000	60.32	504.244	148.726	-1.75466	100000
484	chr2B	571300000	571500000	60.32	1530.55	407.287	-1.90734	200000
485	chr2B	571800000	572000000	60.32	1612.47	281.924	-2.51168	200000
486	chr2B	573200000	573500000	60.32	1117.6	506.295	-1.1408	300000
487	chr2B	573900000	574100000	60.32	120.565	380.932	1.65159	200000
488	chr2B	574800000	574900000	60.32	646.215	246.167	-1.38876	100000
489	chr2B	579100000	579300000	61.457	1379.44	578.663	-1.25184	200000
490	chr2B	584800000	585000000	61.457	451.135	1525.58	1.75548	200000
491	chr2B	586100000	587200000	61.457	3077.19	8340.9	1.4383	1100000
492	chr2B	597500000	597600000	61.457	379.167	802.607	1.07986	100000
493	chr2B	611300000	612600000	62.594	8683.81	540.912	-4.00236	1300000
494	chr2B	614300000	614400000	62.594	223.89	553.021	1.30072	100000
495	chr2B	615400000	615600000	62.594	505.17	1376	1.44383	200000
496	chr2B	616900000	617500000	62.594	988.934	3528.68	1.83413	600000
497	chr2B	618600000	619000000	62.594	2437.22	381.217	-2.67336	400000
498	chr2B	637500000	637600000	67.141	753.821	356.144	-1.07963	100000
499	chr2B	640100000	640300000	66.004	1317.07	69.5194	-4.22427	200000
500	chr2B	642400000	643100000	66.004	2546.79	1052.76	-1.2737	700000
501	chr2B	643700000	644100000	66.004	2573.75	184.768	-3.79286	400000
502	chr2B	647500000	647600000	67.141	723.969	352.013	-1.0382	100000
503	chr2B	648900000	649200000	67.141	2471.93	426.946	-2.53072	300000
504	chr2B	655500000	655900000	67.141	2528.28	691.775	-1.86827	400000
505	chr2B	665300000	665400000	67.141	793.161	1602.36	1.0136	100000
506	chr2B	669000000	669100000	67.141	728.713	345.603	-1.07405	100000
507	chr2B	671600000	672500000	67.141	6879.27	1563.62	-2.13666	900000
508	chr2B	680300000	680800000	68.278	457.499	2719.52	2.56889	500000
509	chr2B	681500000	681700000	69.414	55.4229	1425.57	4.66013	200000
510	chr2B	683400000	683600000	69.414	213.592	490.482	1.19554	200000
511	chr2B	685300000	685500000	69.414	204.914	420.678	1.0341	200000
512	chr2B	686800000	687300000	69.414	443.152	3176.52	2.83878	500000
513	chr2B	688200000	688500000	69.414	367.596	1696.1	2.20296	300000
514	chr2B	691000000	691200000	69.414	445.119	1493.95	1.7446	200000
515	chr2B	692200000	692900000	72.825	3491.64	698.613	-2.31969	700000
516	chr2B	693800000	694000000	72.825	893.477	164.539	-2.43388	200000
517	chr2B	695600000	695800000	72.825	1725.98	524.245	-1.71719	200000
518	chr2B	697100000	697200000	72.825	820.236	402.158	-1.02645	100000
519	chr2B	698900000	699200000	72.825	2227.56	818.705	-1.44294	300000
520	chr2B	704400000	704600000	72.825	306.735	1337.54	2.12089	200000
521	chr2B	706700000	706800000	72.825	1390.55	418.256	-1.73079	100000
522	chr2B	707400000	707600000	72.825	384.721	1632.99	2.08277	200000
523	chr2B	709200000	709800000	72.825	1182.39	4472.89	1.9186	600000
524	chr2B	712400000	712600000	72.825	1299.26	144.737	-3.15736	200000
525	chr2B	713000000	713700000	72.825	511.997	5014.8	3.28946	700000
526	chr2B	716100000	716500000	72.825	3168.82	886.087	-1.83726	400000
527	chr2B	718000000	718900000	72.825	943.578	3790.8	2.00514	900000
528	chr2B	730200000	730300000	77.383	606.065	269.53	-1.16606	100000
529	chr2B	732100000	732300000	77.383	800.797	2251.26	1.49006	200000
530	chr2B	732900000	733100000	77.383	688.447	1361.18	0.982409	200000
531	chr2B	733100000	733200000	77.383	550.295	689.353	0.32451	100000
532	chr2B	733900000	734000000	77.383	263.346	848.621	1.68439	100000
533	chr2B	736900000	737000000	78.52	765.276	197.019	-1.95222	100000
534	chr2B	738700000	738800000	78.52	768.284	282.351	-1.44092	100000
535	chr2B	739500000	739700000	78.52	1618.14	105.989	-3.9197	200000
536	chr2B	741000000	741300000	78.52	395.365	2491.59	2.65274	300000
537	chr2B	743700000	744100000	83.068	2515.09	599.462	-2.06704	400000
538	chr2B	744600000	744900000	84.205	424.986	962.587	1.17761	300000
539	chr2B	746400000	746600000	86.479	1460.43	488.06	-1.5793	200000
540	chr2B	747800000	748000000	86.479	1359.54	423.954	-1.6788	200000
541	chr2B	748400000	748500000	86.479	635.686	281.639	-1.17162	100000
542	chr2B	752100000	752200000	96.718	8.33079	49.1479	2.42612	100000
543	chr2B	758800000	759300000	96.718	530.509	3548.62	2.7395	500000
544	chr2B	759500000	759700000	96.718	1019.02	337.625	-1.59083	200000
545	chr2B	760000000	760100000	96.718	600.858	197.304	-1.60171	100000
546	chr2B	765100000	765500000	96.718	2416.04	387.77	-2.63626	400000
547	chr2B	766600000	767000000	96.718	369.216	3244.76	3.13212	400000
548	chr2B	769100000	769200000	97.854	537.452	263.974	-1.02296	100000
549	chr2B	771100000	771200000	98.991	130.747	322.097	1.2942	100000
550	chr2B	771300000	771900000	98.991	1853.6	353.723	-2.38635	600000
551	chr2B	772300000	772400000	98.991	65.2579	149.866	1.1871	100000
552	chr2B	772500000	772600000	98.991	497.186	149.723	-1.72478	100000
553	chr2B	772900000	773500000	98.991	3699.8	672.116	-2.45891	600000
554	chr2B	773600000	773700000	98.991	42.2325	663.426	3.94192	100000
555	chr2B	774100000	774200000	100.128	516.393	216.251	-1.2519	100000
556	chr2B	775000000	775300000	101.264	2512.54	434.354	-2.52946	300000
557	chr2B	775600000	776800000	103.538	2045.56	7028.44	1.78021	1200000
558	chr2B	778300000	778800000	103.538	3365.99	324.661	-3.37001	500000
559	chr2B	779200000	779300000	103.538	1987.82	682.373	-1.54117	100000
560	chr2B	780000000	780500000	103.538	263.808	4222.88	3.99555	500000
561	chr2B	780900000	781100000	103.538	1055.46	220.952	-2.25093	200000
562	chr2B	781300000	781400000	103.538	219.493	493.331	1.16474	100000
563	chr2B	781900000	782100000	103.538	1640.12	1921.9	0.228597	200000
564	chr2B	782100000	782400000	103.538	2929.08	1786.56	-0.712948	300000
565	chr2B	784000000	784100000	103.538	1453.03	593.764	-1.28967	100000
566	chr2B	785400000	785500000	104.675	770.02	236.907	-1.69637	100000
567	chr2B	786100000	786600000	104.675	2458.62	468.116	-2.39042	500000
568	chr2B	786900000	787000000	104.675	316.57	21.3687	-3.82752	100000
569	chr2B	787100000	787300000	104.675	70.5803	291.469	2.03065	200000
570	chr2B	787800000	789500000	104.675	11774.6	2205.53	-2.41595	1700000
571	chr2B	790400000	790600000	105.812	488.971	1137.1	1.21586	200000
572	chr2B	793100000	793300000	106.948	434.705	1622.74	1.89789	200000
573	chr2B	794200000	794800000	111.506	412.837	1366.17	1.72406	600000
574	chr2B	796700000	796800000	111.506	86.2005	278.22	1.67899	100000
575	chr2B	797500000	797800000	111.506	257.329	873.124	1.75863	300000
576	chr2B	798200000	798600000	111.506	578.18	152.715	-1.91376	400000
577	chr2B	798900000	799000000	111.506	52.9931	182.203	1.7626	100000
578	chr2D	100000	400000	0	2356.69	472.105	-2.31714	300000
579	chr2D	700000	2100000	0	7453.51	1557.35	-2.2581	1400000
580	chr2D	7500000	9100000	3.75954	15739.9	2910.27	-2.4348	1600000
581	chr2D	10400000	10700000	6.821	2092.3	739.213	-1.49977	300000
582	chr2D	11200000	11300000	6.821	799.062	288.05	-1.46879	100000
583	chr2D	12600000	12700000	7.957	743.87	311.555	-1.25288	100000
584	chr2D	15000000	15200000	11.368	191.608	1498.8	2.96103	200000
585	chr2D	15500000	15600000	11.368	197.625	739.071	1.89762	100000
586	chr2D	16300000	16400000	13.642	320.62	802.18	1.32037	100000
587	chr2D	16700000	16800000	13.642	807.971	302.865	-1.41266	100000
588	chr2D	17800000	17900000	13.642	768.053	1827.88	1.2498	100000
589	chr2D	18500000	19200000	13.642	2789.19	482.362	-2.52919	700000
590	chr2D	19800000	19900000	13.642	118.367	41.7401	-1.48174	100000
591	chr2D	20400000	20700000	29.441	473.351	2776.79	2.54991	300000
592	chr2D	21100000	22100000	13.642	1327.49	5186.03	1.96512	1000000
593	chr2D	30800000	30900000	24.772	759.722	222.661	-1.76605	100000
594	chr2D	31200000	31700000	24.772	3738.91	843.777	-2.14636	500000
595	chr2D	34000000	36000000	27.3302	8923.67	3071.25	-1.5385	2000000
596	chr2D	37300000	37500000	30.457	1475.48	493.189	-1.57902	200000
597	chr2D	37800000	38100000	33.867	1515.16	624.962	-1.27628	300000
598	chr2D	45800000	46000000	37.278	1303.19	437.773	-1.57161	200000
599	chr2D	50500000	50600000	40.689	765.854	203.43	-1.90735	100000
600	chr2D	53700000	54100000	44.103	2154.9	881.101	-1.28927	400000
601	chr2D	54700000	54800000	44.103	700.249	116.958	-2.57166	100000
602	chr2D	58500000	58600000	45.24	829.376	2886.34	1.7979	100000
603	chr2D	58900000	59000000	45.24	720.845	341.186	-1.07691	100000
604	chr2D	59300000	59400000	45.24	719.109	267.108	-1.4254	100000
605	chr2D	60800000	60900000	47.514	733.804	95.4467	-2.92956	100000
606	chr2D	72400000	72700000	48.651	2304.85	460.566	-2.32069	300000
607	chr2D	73600000	74100000	49.787	2224.67	876.258	-1.34317	500000
608	chr2D	74800000	74900000	49.787	796.516	233.631	-1.76512	100000
609	chr2D	82200000	82300000	56.609	704.762	193.743	-1.85761	100000
610	chr2D	82900000	83100000	56.609	1395.64	491.907	-1.50257	200000
611	chr2D	87500000	87700000	58.883	1418.09	664.423	-1.09262	200000
612	chr2D	88600000	88700000	58.883	780.433	291.611	-1.41714	100000
613	chr2D	95800000	96200000	58.883	1424.1	488.488	-1.54172	400000
614	chr2D	96800000	97000000	58.883	2857.23	1057.75	-1.43276	200000
615	chr2D	98100000	98200000	58.883	724.663	303.577	-1.25249	100000
616	chr2D	103500000	104300000	61.156	6032.77	521.823	-3.52866	800000
617	chr2D	144000000	144100000	63.43	794.549	231.066	-1.77741	100000
618	chr2D	159000000	159100000	64.566	726.283	13.8184	-5.61705	100000
619	chr2D	405500000	405600000	64.566	705.803	324.519	-1.11857	100000
620	chr2D	406500000	406600000	64.566	745.374	369.108	-1.01195	100000
621	chr2D	407300000	407600000	64.566	1423.29	678.811	-1.06704	300000
622	chr2D	408100000	408200000	64.566	678.959	206.849	-1.70992	100000
623	chr2D	411400000	411700000	64.566	2234.97	254.002	-3.13232	300000
624	chr2D	413400000	413600000	64.566	1490.05	552.309	-1.43018	200000
625	chr2D	426700000	426900000	64.566	1515.39	704.881	-1.10315	200000
626	chr2D	470700000	470800000	65.703	724.547	268.533	-1.42861	100000
627	chr2D	476900000	477100000	65.703	1559.13	491.622	-1.66311	200000
628	chr2D	478300000	478400000	65.703	644.479	284.061	-1.1791	100000
629	chr2D	479500000	479600000	65.703	589.751	255.997	-1.2008	100000
630	chr2D	524400000	524700000	66.271	1422.95	608.864	-1.22333	300000
631	chr2D	532500000	532600000	66.839	866.981	332.924	-1.37814	100000
632	chr2D	537400000	537900000	67.976	2296.41	371.672	-2.62403	500000
633	chr2D	542400000	542500000	67.976	667.157	304.432	-1.12934	100000
634	chr2D	543900000	544100000	67.976	1447.82	183.913	-2.96996	200000
635	chr2D	546000000	546400000	70.25	3054.74	1125.56	-1.4396	400000
636	chr2D	548000000	548600000	70.25	4606.7	1695.1	-1.44182	600000
637	chr2D	549500000	551800000	70.25	13833.9	1946.83	-2.82837	2300000
638	chr2D	557300000	557600000	70.25	2248.97	612.568	-1.87461	300000
639	chr2D	559300000	560200000	70.25	5747.67	749.613	-2.93709	900000
640	chr2D	561600000	561800000	70.25	1470.27	296.17	-2.3077	200000
641	chr2D	564800000	565100000	70.25	2187.76	494.898	-2.142	300000
642	chr2D	567100000	567300000	71.387	1311.87	228.93	-2.51346	200000
643	chr2D	569100000	569200000	71.387	767.59	1596.52	1.05555	100000
644	chr2D	570200000	570900000	71.387	5229.54	845.914	-2.62667	700000
645	chr2D	571200000	571700000	71.387	2235.2	819.559	-1.44637	500000
646	chr2D	572100000	572200000	71.387	747.92	285.628	-1.38563	100000
647	chr2D	573000000	573700000	71.387	5043.02	1002.33	-2.32977	700000
648	chr2D	574500000	574800000	71.387	1438.57	557.722	-1.36543	300000
649	chr2D	576900000	577100000	72.523	1610.16	431.505	-1.89731	200000
650	chr2D	577800000	578700000	73.66	6426.97	662.001	-3.27728	900000
651	chr2D	580000000	580100000	73.66	660.909	177.217	-1.893	100000
652	chr2D	585200000	585300000	73.66	709.968	206.564	-1.77623	100000
653	chr2D	592700000	593100000	78.206	3052.31	972.986	-1.6484	400000
654	chr2D	593500000	593700000	78.206	1530.09	318.678	-2.25987	200000
655	chr2D	594100000	594400000	78.206	2206.85	725.252	-1.6041	300000
656	chr2D	599100000	599200000	79.343	776.036	371.387	-1.06118	100000
657	chr2D	599800000	600300000	79.343	2285.3	973.556	-1.2302	500000
658	chr2D	601100000	601200000	79.343	727.44	302.438	-1.26341	100000
659	chr2D	611300000	611500000	81.616	1455.69	109.977	-3.71436	200000
660	chr2D	614900000	615300000	81.616	1382.68	97.8685	-3.80686	400000
661	chr2D	618500000	619000000	81.616	2268.29	544.474	-2.05666	500000
662	chr2D	620600000	621000000	81.616	2946.09	808.163	-1.86479	400000
663	chr2D	627600000	627800000	83.89	1331.77	597.325	-1.15543	200000
664	chr2D	629500000	631200000	85.027	9191.06	2189.86	-2.06889	1700000
665	chr2D	634700000	634800000	85.027	597.387	197.304	-1.59337	100000
666	chr2D	635300000	635500000	85.027	1609.23	588.92	-1.44868	200000
667	chr2D	635600000	636400000	85.027	288.916	3428.1	3.56412	800000
668	chr2D	637400000	639100000	85.027	1404.2	8086.9	2.52499	1700000
669	chr2D	639400000	640400000	85.027	1240.48	5517.25	2.15215	1000000
670	chr2D	640800000	642300000	85.027	1464.14	7787.45	2.4103	1500000
671	chr2D	642700000	648600000	85.027	4527.78	41856.2	3.20828	5900000
672	chr2D	648900000	650900000	85.027	1795.29	14148.8	2.97769	2000000
673	chr2D	651100000	651200000	85.027	722.118	338.48	-1.09091	100000
674	chr2D	651700000	651800000	85.027	141.276	757.448	2.41435	100000
675	chr3A	4700000	4800000	4.558	600.858	281.069	-1.09337	100000
676	chr3A	5300000	6200000	4.558	5004.61	451.591	-3.46726	900000
677	chr3A	6700000	7100000	4.558	439.449	1498.66	1.76758	400000
678	chr3A	7500000	10100000	9.116	16681	4953.83	-1.75139	2600000
679	chr3A	10400000	10500000	9.116	1617.1	656.018	-1.3003	100000
680	chr3A	10500000	10600000	9.116	1617.1	656.018	-1.3003	100000
681	chr3A	11500000	11700000	9.116	859.46	358.424	-1.25942	200000
682	chr3A	12500000	12700000	11.391	755.441	203.857	-1.88461	200000
683	chr3A	13100000	13500000	11.391	2585.9	565.557	-2.19093	400000
684	chr3A	13900000	15000000	11.391	7273.47	1400.07	-2.37631	1100000
685	chr3A	16500000	17100000	13.665	3979.92	1057.04	-1.91171	600000
686	chr3A	18400000	18500000	13.665	381.134	792.493	1.05414	100000
687	chr3A	19400000	19500000	13.665	422.672	982.816	1.21544	100000
688	chr3A	20900000	21100000	17.079	1504.52	539.488	-1.47793	200000
689	chr3A	23700000	23800000	20.49	786.103	49.1479	-3.97229	100000
690	chr3A	25600000	25700000	23.905	680.116	297.879	-1.18834	100000
691	chr3A	26200000	26500000	23.905	2475.05	725.68	-1.76865	300000
692	chr3A	26800000	26900000	23.905	1472.35	2244.99	0.608251	100000
693	chr3A	26900000	27400000	23.905	2729.84	2642.59	-0.0468446	500000
694	chr3A	32500000	32600000	33.11	889.775	409.851	-1.11645	100000
695	chr3A	37800000	38000000	34.246	253.511	1397.94	2.45853	200000
696	chr3A	41400000	41600000	38.889	1543.05	337.198	-2.19078	200000
697	chr3A	43600000	44200000	38.889	3929.7	671.688	-2.54678	600000
698	chr3A	47000000	48100000	40.5945	5802.74	1918.48	-1.59627	1100000
699	chr3A	48800000	49100000	41.163	1312.56	374.521	-1.80652	300000
700	chr3A	51600000	51700000	43.437	790.962	169.097	-2.21907	100000
701	chr3A	52200000	53200000	43.437	5929.67	1587.98	-1.9001	1000000
702	chr3A	55500000	56100000	43.437	3885.39	1320.3	-1.55647	600000
703	chr3A	60700000	60800000	45.711	356.604	850.9	1.25232	100000
704	chr3A	61100000	61200000	45.711	416.655	868.422	1.05774	100000
705	chr3A	77200000	77700000	50.259	2348.82	758.303	-1.6298	500000
706	chr3A	81500000	82300000	50.259	4490.06	2032.16	-1.14333	800000
707	chr3A	83000000	83200000	50.259	1519.1	642.057	-1.24114	200000
708	chr3A	85400000	85600000	50.259	1523.49	531.652	-1.51706	200000
709	chr3A	90400000	90500000	50.259	789.921	384.351	-1.03736	100000
710	chr3A	133100000	133500000	54.806	39.8027	3179.66	6.28452	400000
711	chr3A	140300000	140500000	54.806	183.393	1599.09	3.11729	200000
712	chr3A	397400000	397500000	54.806	2011.77	734.94	-1.45152	100000
713	chr3A	466800000	467300000	54.806	3761	1230.55	-1.61103	500000
714	chr3A	473600000	473700000	54.806	633.256	279.36	-1.17779	100000
715	chr3A	489500000	489600000	57.08	383.563	841.498	1.13145	100000
716	chr3A	527000000	527200000	57.08	1444.58	621.686	-1.21507	200000
717	chr3A	531000000	531200000	58.217	618.446	1350.07	1.12506	200000
718	chr3A	532000000	532100000	58.217	547.287	241.039	-1.17969	100000
719	chr3A	534800000	534900000	57.08	292.966	850.758	1.53479	100000
720	chr3A	536900000	537000000	57.08	349.662	855.886	1.28902	100000
721	chr3A	548700000	548800000	53.669	314.95	790.356	1.32463	100000
722	chr3A	559200000	559300000	58.217	300.718	673.255	1.16009	100000
723	chr3A	561200000	562000000	58.217	550.642	6519.29	3.56313	800000
724	chr3A	571500000	571600000	58.217	777.656	298.164	-1.38005	100000
725	chr3A	574000000	574200000	58.217	1570.47	677.244	-1.21224	200000
726	chr3A	637800000	638000000	71.861	1477.91	659.864	-1.1621	200000
727	chr3A	638500000	638700000	71.861	1565.73	627.954	-1.31673	200000
728	chr3A	640000000	640300000	71.861	2345.35	911.445	-1.36261	300000
729	chr3A	640700000	641600000	71.861	2783.53	837.367	-1.73178	900000
730	chr3A	641900000	642000000	71.861	814.913	399.594	-1.02628	100000
731	chr3A	644700000	644900000	71.861	1513.54	520.541	-1.53803	200000
732	chr3A	646300000	646400000	71.861	800.45	316.826	-1.33438	100000
733	chr3A	646700000	647100000	71.861	1649.27	555.728	-1.56765	400000
734	chr3A	650200000	650400000	75.276	518.013	1494.81	1.52708	200000
735	chr3A	650900000	651000000	75.276	430.887	214.256	-1.0046	100000
736	chr3A	659200000	659300000	77.549	711.126	235.625	-1.58953	100000
737	chr3A	660000000	660100000	77.549	368.637	874.121	1.24337	100000
738	chr3A	669900000	670600000	79.823	5117.42	2162.94	-1.24204	700000
739	chr3A	682400000	682500000	88.941	606.181	199.013	-1.60203	100000
740	chr3A	685500000	686100000	90.077	3023.73	764.143	-1.983	600000
741	chr3A	689500000	690000000	96.902	3250.51	532.65	-2.60715	500000
742	chr3A	700600000	700700000	110.613	793.392	394.038	-1.00786	100000
743	chr3A	701500000	701600000	111.749	722.465	320.957	-1.16805	100000
744	chr3A	702600000	703100000	113.17	2970.27	1209.04	-1.29603	500000
745	chr3A	703400000	703800000	114.022	3116.18	845.914	-1.87995	400000
746	chr3A	705600000	705700000	115.159	750.35	335.488	-1.15893	100000
747	chr3A	706200000	706300000	115.159	680.579	1695.25	1.31539	100000
748	chr3A	706700000	707100000	115.159	3080.43	1045.64	-1.55783	400000
749	chr3A	708500000	708700000	118.57	1846.2	570.116	-1.69348	200000
750	chr3A	710300000	710500000	119.706	846.617	325.516	-1.37626	200000
751	chr3A	711500000	711600000	119.706	355.447	801.325	1.1705	100000
752	chr3A	712500000	713100000	119.706	3308.6	1048.06	-1.65756	600000
753	chr3A	715000000	715300000	121.979	1765.78	463.558	-1.92719	300000
754	chr3A	720000000	720100000	135.636	45.9351	259.131	2.4705	100000
755	chr3A	720400000	720600000	135.636	615.9	2001.82	1.69892	200000
756	chr3A	721400000	721500000	135.636	367.018	903.04	1.29661	100000
757	chr3A	723700000	723800000	135.636	556.312	236.765	-1.22895	100000
758	chr3A	724700000	724800000	139.05	222.27	469.398	1.07509	100000
759	chr3A	736500000	736600000	152.794	307.545	768.702	1.31882	100000
760	chr3A	736900000	737100000	152.794	666.348	1419.16	1.08955	200000
761	chr3A	737200000	737400000	152.794	1615.13	333.779	-2.27127	200000
762	chr3A	739100000	739400000	155.068	1050.49	2451.27	1.22168	300000
763	chr3A	742800000	742900000	163.066	259.296	755.026	1.53828	100000
764	chr3A	743100000	743200000	163.066	768.978	370.39	-1.05188	100000
765	chr3A	744000000	744100000	164.203	671.786	223.089	-1.58608	100000
766	chr3A	746400000	746900000	171.063	884.337	2340.3	1.40301	500000
767	chr3A	747300000	747400000	171.063	312.867	1207.9	1.94547	100000
768	chr3A	747800000	749100000	171.973	1164.46	7763.52	2.736	1300000
769	chr3A	749500000	749600000	171.063	45.9351	106.131	1.19064	100000
770	chr3A	750000000	750400000	171.063	1103.71	2677.64	1.27783	400000
771	chr3B	700000	1600000	0	1000.74	5348.58	2.41692	900000
772	chr3B	1800000	1900000	0	2028.55	772.121	-1.39239	100000
773	chr3B	2400000	2800000	1.137	334.273	900.048	1.42627	400000
774	chr3B	3300000	4400000	6.843	1792.51	4920.35	1.45627	1100000
775	chr3B	4700000	5200000	6.843	1136	178.642	-2.66203	500000
776	chr3B	5500000	5600000	6.843	227.245	711.292	1.64188	100000
777	chr3B	6300000	6500000	7.98	393.514	964.297	1.2909	200000
778	chr3B	6600000	6700000	7.98	661.372	320.245	-1.04397	100000
779	chr3B	7300000	7400000	11.394	206.071	695.479	1.74995	100000
780	chr3B	8000000	8100000	11.394	592.296	657.727	0.150929	100000
781	chr3B	8100000	8300000	11.394	1133.68	698.613	-0.697659	200000
782	chr3B	8700000	8800000	13.668	648.529	278.078	-1.21873	100000
783	chr3B	8900000	9100000	13.668	134.218	1613.33	3.57758	200000
784	chr3B	9400000	9700000	15.943	2180.12	556.44	-1.96818	300000
785	chr3B	10400000	10600000	19.353	1567.58	73.3657	-4.39867	200000
786	chr3B	11200000	11300000	19.353	342.488	847.196	1.30414	100000
787	chr3B	11700000	11900000	19.353	105.755	1174.42	3.46081	200000
788	chr3B	12400000	13400000	19.353	734.035	7998.43	3.44401	1000000
789	chr3B	14100000	14500000	19.353	3486.2	1872.04	-0.896691	400000
790	chr3B	14300000	15400000	19.353	2151.2	5219.37	1.27834	1100000
791	chr3B	18000000	18400000	22.764	222.502	4222.59	4.24011	400000
792	chr3B	20200000	20300000	22.764	278.387	1657.35	2.56941	100000
793	chr3B	22000000	22100000	22.764	752.548	82.0557	-3.18155	100000
794	chr3B	22700000	23100000	23.901	3132.61	835.372	-1.90561	400000
795	chr3B	25000000	25100000	26.175	767.243	54.4189	-3.79311	100000
796	chr3B	25800000	25900000	26.175	924.255	448.884	-1.0403	100000
797	chr3B	26500000	26600000	26.175	1007.33	2114.36	1.06893	100000
798	chr3B	29100000	29700000	31.882	1451.52	6435.24	2.14766	600000
799	chr3B	30400000	30500000	31.882	348.158	139.466	-1.31366	100000
800	chr3B	31100000	31200000	36.43	430.54	939.224	1.12351	100000
801	chr3B	31500000	32400000	36.43	1580.42	4983.46	1.65622	900000
802	chr3B	42200000	43200000	40.978	6619.39	1503.78	-2.13736	1000000
803	chr3B	43800000	43900000	40.978	105.986	428.798	2.00623	100000
804	chr3B	44100000	44200000	40.978	396.638	84.4775	-2.21784	100000
805	chr3B	46500000	46600000	42.114	1242.56	276.511	-2.16386	100000
806	chr3B	47600000	47700000	42.114	542.658	161.262	-1.74437	100000
807	chr3B	48600000	49400000	42.114	3632.92	1147.78	-1.66142	800000
808	chr3B	49900000	51100000	42.114	8038.17	999.484	-3.00635	1200000
809	chr3B	52100000	52700000	42.114	264.85	768.132	1.53262	600000
810	chr3B	53000000	53200000	42.114	145.326	906.886	2.63333	200000
811	chr3B	53500000	53600000	42.114	708.464	251.011	-1.49325	100000
812	chr3B	53800000	53900000	42.114	135.26	703.884	2.37103	100000
813	chr3B	54000000	54600000	42.114	3130.41	499.884	-2.64426	600000
814	chr3B	59500000	59700000	43.251	673.637	1771.03	1.39322	200000
815	chr3B	63000000	63400000	45.525	4182.4	390.334	-3.4182	400000
816	chr3B	65600000	66000000	45.525	3167.32	1005.32	-1.65462	400000
817	chr3B	70900000	71300000	45.525	2150.96	299.731	-2.83911	400000
818	chr3B	71600000	71700000	45.525	780.202	271.952	-1.51705	100000
819	chr3B	82900000	83200000	46.662	2280.55	403.298	-2.49653	300000
820	chr3B	103100000	103200000	46.662	400.572	812.009	1.01761	100000
821	chr3B	103600000	103900000	46.662	388.076	2544.87	2.71003	300000
822	chr3B	104200000	104900000	46.662	317.264	5682.78	4.15855	700000
823	chr3B	108000000	108700000	46.662	1108.92	5995.05	2.43356	700000
824	chr3B	110900000	111000000	46.662	361.001	762.719	1.07705	100000
825	chr3B	121000000	121200000	46.662	1557.05	660.862	-1.23514	200000
826	chr3B	127000000	127200000	46.662	1471.66	654.878	-1.16692	200000
827	chr3B	128400000	128600000	46.662	1569.78	364.407	-2.1039	200000
828	chr3B	134600000	135000000	46.662	2840.92	1131.26	-1.32766	400000
829	chr3B	135000000	135400000	46.662	668.662	2033.87	1.60343	400000
830	chr3B	142700000	142900000	46.662	778.003	1639.4	1.07435	200000
831	chr3B	143500000	143600000	46.662	390.506	802.465	1.0372	100000
832	chr3B	149500000	149700000	46.662	429.036	1485.41	1.7893	200000
833	chr3B	211400000	212300000	47.798	6174.5	813.861	-2.92193	900000
834	chr3B	214700000	215700000	47.798	1432.09	5122.92	1.83812	1000000
835	chr3B	216100000	216300000	47.798	766.086	1588.83	1.05141	200000
836	chr3B	217500000	218000000	47.798	970.19	2183.31	1.16935	500000
837	chr3B	218100000	219400000	47.798	2048.91	613.281	-1.73859	1300000
838	chr3B	219500000	221300000	47.798	2968.08	9528.43	1.68238	1800000
839	chr3B	221600000	221700000	47.798	310.438	655.733	1.07636	100000
840	chr3B	221900000	222000000	47.798	604.098	284.631	-1.08302	100000
841	chr3B	232300000	232400000	47.798	280.701	649.75	1.20794	100000
842	chr3B	234400000	234500000	47.798	712.398	270.812	-1.3921	100000
843	chr3B	368900000	369000000	47.798	692.844	38.0362	-4.15173	100000
844	chr3B	369400000	369500000	47.798	578.643	288.619	-1.00101	100000
845	chr3B	405500000	405600000	47.798	729.638	1501.79	1.04041	100000
846	chr3B	414200000	414500000	47.798	664.959	2282.74	1.77789	300000
847	chr3B	417700000	418000000	51.209	2292.12	674.965	-1.76229	300000
848	chr3B	448700000	449000000	54.619	527.732	2514.95	2.25049	300000
849	chr3B	454100000	454300000	54.619	250.618	1063.87	2.08138	200000
850	chr3B	457000000	457100000	54.619	354.637	785.655	1.14532	100000
851	chr3B	466200000	466600000	54.619	3119.19	736.507	-2.0809	400000
852	chr3B	468200000	468300000	54.619	778.003	381.929	-1.02455	100000
853	chr3B	470800000	471200000	54.619	3008.11	396.175	-2.92149	400000
854	chr3B	478300000	479400000	54.619	8466.4	521.823	-4.01752	1100000
855	chr3B	496100000	496200000	54.619	627.123	267.821	-1.2244	100000
856	chr3B	511000000	512700000	54.619	11270.6	1048.49	-3.42494	1700000
857	chr3B	526300000	526400000	54.619	400.919	851.47	1.08474	100000
858	chr3B	544800000	544900000	55.755	255.478	528.091	1.04468	100000
859	chr3B	564700000	565500000	56.892	1568.27	6063.29	1.95024	800000
860	chr3B	573000000	573100000	56.892	663.108	325.516	-1.02426	100000
861	chr3B	575200000	576100000	56.892	6589.42	409.139	-4.00619	900000
862	chr3B	581200000	581300000	56.892	401.382	867.853	1.11055	100000
863	chr3B	596000000	596300000	58.028	2473.43	323.522	-2.93071	300000
864	chr3B	598900000	603500000	58.028	33184.1	2741.46	-3.59699	4600000
865	chr3B	633600000	634200000	58.028	4400.51	461.991	-3.24894	600000
866	chr3B	660700000	660800000	60.303	378.01	763.289	1.01188	100000
867	chr3B	661800000	662400000	60.303	142.318	5087.88	5.15006	600000
868	chr3B	663700000	663800000	60.303	753.937	168.67	-2.15362	100000
869	chr3B	671800000	672300000	60.303	2323.6	898.908	-1.36913	500000
870	chr3B	672900000	673000000	60.303	473.698	208.558	-1.17966	100000
871	chr3B	678700000	678800000	60.303	710.778	342.041	-1.05305	100000
872	chr3B	684600000	684700000	60.303	671.901	127.785	-2.38543	100000
873	chr3B	689500000	689600000	60.303	631.289	41.7401	-3.88692	100000
874	chr3B	690400000	690500000	60.303	62.828	300.871	2.24167	100000
875	chr3B	699100000	699200000	60.303	330.918	778.247	1.23126	100000
876	chr3B	700500000	700900000	60.303	343.645	2753.14	2.99842	400000
877	chr3B	708400000	708800000	61.155	1215.95	3315.85	1.44654	400000
878	chr3B	716400000	716500000	61.439	245.296	703.314	1.51583	100000
879	chr3B	717900000	718000000	61.439	400.456	868.992	1.11576	100000
880	chr3B	722800000	722900000	61.439	271.908	767.135	1.49295	100000
881	chr3B	723900000	724100000	62.576	1566.19	440.907	-1.82636	200000
882	chr3B	725800000	726300000	62.576	3027.43	1246.65	-1.27936	500000
883	chr3B	729000000	729200000	62.576	273.181	1362.75	2.31438	200000
884	chr3B	729700000	730700000	62.576	978.405	5714.98	2.54502	1000000
885	chr3B	730900000	731200000	62.576	1742.29	191.891	-3.17596	300000
886	chr3B	736600000	736800000	65.99	432.391	1610.91	1.89503	200000
887	chr3B	737400000	737700000	65.99	2426.57	425.521	-2.50883	300000
888	chr3B	738000000	738100000	65.99	763.54	1622.88	1.08678	100000
889	chr3B	741000000	741500000	68.263	1397.37	4058.05	1.53739	500000
890	chr3B	742000000	742100000	68.263	424.176	197.304	-1.10035	100000
891	chr3B	742200000	742400000	68.263	107.722	1387.54	3.67485	200000
892	chr3B	744500000	744800000	73.951	301.066	1655.07	2.45483	300000
893	chr3B	745100000	745200000	73.951	77.6383	386.773	2.30191	100000
894	chr3B	745400000	745500000	73.951	736.581	334.633	-1.13592	100000
895	chr3B	746800000	746900000	73.951	1375.51	1729.01	0.329769	100000
896	chr3B	746900000	747200000	73.951	2135.34	1816.19	-0.233431	300000
897	chr3B	748200000	748300000	75.087	290.768	684.51	1.23236	100000
898	chr3B	748700000	748900000	75.087	1299.95	265.826	-2.28559	200000
899	chr3B	750700000	750800000	75.087	507.021	164.539	-1.61772	100000
900	chr3B	751200000	752100000	75.087	5996.55	821.127	-2.86694	900000
901	chr3B	752400000	752500000	75.087	741.672	323.379	-1.19504	100000
902	chr3B	753100000	754700000	75.087	11011	2603.7	-2.07989	1600000
903	chr3B	755100000	755700000	75.087	4628.56	1205.05	-1.94059	600000
904	chr3B	756200000	756600000	76.224	2491.25	445.893	-2.47945	400000
905	chr3B	757000000	757100000	76.224	111.656	258.561	1.20415	100000
906	chr3B	757500000	757700000	76.224	218.22	1480.99	2.75708	200000
907	chr3B	758600000	759000000	78.498	1679.23	89.321	-4.21746	400000
908	chr3B	760200000	760400000	78.498	641.124	1748.1	1.44569	200000
909	chr3B	762400000	762900000	78.498	2328.8	314.974	-2.88233	500000
910	chr3B	763800000	764000000	80.772	228.865	1182.54	2.36425	200000
911	chr3B	765000000	766300000	80.772	1955.65	9937.43	2.34463	1300000
912	chr3B	767600000	768200000	80.772	547.518	3031.79	2.46703	600000
913	chr3B	768400000	770600000	80.772	20712.2	3073.53	-2.75211	2200000
914	chr3B	770700000	770900000	80.772	42.2325	1167.01	4.7558	200000
915	chr3B	772100000	772200000	85.908	463.747	109.408	-2.07361	100000
916	chr3B	773800000	774300000	90.466	1390.32	3044.46	1.13021	500000
917	chr3B	775300000	775500000	90.466	482.492	1639.26	1.76236	200000
918	chr3B	780000000	780200000	105.412	345.496	2041.7	2.55957	200000
919	chr3B	781000000	781300000	105.412	1263.85	495.041	-1.35044	300000
920	chr3B	782100000	782300000	105.412	1207.62	375.234	-1.68366	200000
921	chr3B	782700000	782800000	105.412	808.318	351.586	-1.19873	100000
922	chr3B	785400000	785500000	105.412	760.763	1708.64	1.16628	100000
923	chr3B	788700000	788900000	109.97	1285.37	538.348	-1.25402	200000
924	chr3B	789200000	791600000	109.97	17794.9	2149.69	-3.04868	2400000
925	chr3B	792900000	793100000	109.97	7033.39	15987.9	1.18457	200000
926	chr3B	793500000	793600000	109.97	1544.44	731.093	-1.07791	100000
927	chr3B	793700000	794700000	109.97	1280.4	4433.57	1.79108	1000000
928	chr3B	795500000	796100000	109.97	919.511	3358.73	1.86784	600000
929	chr3B	797000000	797100000	109.97	707.886	250.583	-1.49452	100000
930	chr3B	798200000	798400000	109.97	1526.39	609.577	-1.32282	200000
931	chr3B	799300000	799700000	111.106	2211.82	262.407	-3.07052	400000
932	chr3B	801900000	803300000	112.243	1415.08	8619.41	2.60586	1400000
933	chr3B	803700000	804100000	112.243	2081.54	966.006	-1.10675	400000
934	chr3B	804400000	804600000	113.379	1501.28	255.142	-2.55214	200000
935	chr3B	804900000	805000000	113.379	769.441	366.259	-1.06889	100000
936	chr3B	805400000	807900000	113.379	17451.2	2433.89	-2.84148	2500000
937	chr3B	808300000	808400000	113.379	386.572	134.907	-1.51184	100000
938	chr3B	808900000	809300000	113.379	2972.47	785.37	-1.91887	400000
939	chr3B	815400000	816100000	119.067	3267.64	393.896	-3.04915	700000
940	chr3B	817300000	817700000	121.341	3470.35	479.085	-2.85413	400000
941	chr3B	818100000	818200000	121.341	503.781	111.117	-2.17065	100000
942	chr3B	819900000	820000000	121.341	752.664	158.698	-2.23858	100000
943	chr3B	820100000	820200000	121.341	54.8444	122.941	1.15017	100000
944	chr3B	820700000	821100000	121.341	398.258	1033.39	1.37338	400000
945	chr3B	821300000	821600000	121.341	2064.3	288.477	-2.83483	300000
946	chr3B	821900000	822000000	121.341	357.53	48.7206	-2.85018	100000
947	chr3B	822300000	822700000	121.625	2276.97	362.128	-2.6492	400000
948	chr3B	823000000	823400000	121.341	3105.3	481.792	-2.68572	400000
949	chr3B	824000000	825100000	121.341	7302.63	1360.61	-2.4233	1100000
950	chr3B	825100000	825200000	121.341	754.631	1010.6	0.420879	100000
951	chr3B	825500000	825800000	121.341	2251.86	518.119	-2.11762	300000
952	chr3B	826200000	826300000	121.341	316.223	722.973	1.19044	100000
953	chr3B	826700000	826900000	121.72	666.695	229.215	-1.53621	200000
954	chr3B	826900000	827000000	121.909	424.639	204	-1.05401	100000
955	chr3B	830600000	830700000	121.341	58.3155	125.363	1.09109	100000
956	chr3D	0	1300000	0	877.626	4670.19	2.41047	1300000
957	chr3D	1600000	5600000	0	4645.23	24208.7	2.38145	4000000
958	chr3D	5900000	6000000	0	725.704	275.941	-1.39179	100000
959	chr3D	9300000	9900000	5.684	3591.38	931.959	-1.94506	600000
960	chr3D	10500000	11200000	5.684	3080.19	1419.73	-1.11685	700000
961	chr3D	11800000	11900000	6.821	671.207	2669.94	1.99037	100000
962	chr3D	12000000	12100000	6.821	673.174	77.3546	-3.10503	100000
963	chr3D	12500000	13100000	6.821	2784.57	452.303	-2.61942	600000
964	chr3D	14800000	15900000	12.1627	4962.72	1606.92	-1.62622	1100000
965	chr3D	17000000	17100000	12.65	738.779	356.287	-1.05001	100000
966	chr3D	18700000	18900000	13.786	1513.08	216.251	-2.80101	200000
967	chr3D	19600000	19800000	13.786	1423.18	585.074	-1.28097	200000
968	chr3D	20400000	20500000	14.923	762.267	251.438	-1.59626	100000
969	chr3D	26300000	26400000	22.882	706.035	334.063	-1.07735	100000
970	chr3D	26800000	27000000	22.882	1434.63	477.233	-1.5859	200000
971	chr3D	27600000	28100000	22.882	3870.12	712.004	-2.44077	500000
972	chr3D	28500000	28700000	22.882	1470.15	255.997	-2.51713	200000
973	chr3D	32400000	32900000	36.6	2929.78	1035.24	-1.49992	500000
974	chr3D	33400000	36000000	36.6	18870.6	1749.1	-3.43071	2600000
975	chr3D	36300000	36800000	36.6	3814.23	1152.2	-1.72613	500000
976	chr3D	38900000	39000000	36.6	783.326	376.231	-1.056	100000
977	chr3D	39400000	39700000	36.6	1495.61	728.814	-1.0361	300000
978	chr3D	42500000	42600000	38.873	729.638	191.891	-1.92137	100000
979	chr3D	44300000	44700000	38.873	2816.04	773.688	-1.86249	400000
980	chr3D	45100000	45400000	38.873	2297.68	818.99	-1.48713	300000
981	chr3D	58800000	59000000	43.419	854.253	250.726	-1.7645	200000
982	chr3D	68700000	68800000	52.536	695.274	321.812	-1.10896	100000
983	chr3D	69100000	69400000	52.536	1507.41	570.971	-1.39902	300000
984	chr3D	163600000	163700000	52.536	723.043	337.91	-1.09517	100000
985	chr3D	167200000	167300000	52.536	600.395	265.541	-1.17396	100000
986	chr3D	184600000	185000000	53.673	3029.98	646.616	-2.22657	400000
987	chr3D	192800000	193000000	53.673	1389.62	483.502	-1.52116	200000
988	chr3D	194400000	194500000	53.673	698.745	75.5026	-3.19325	100000
989	chr3D	199600000	199900000	53.673	2173.76	301.441	-2.84613	300000
990	chr3D	203500000	203700000	53.673	1401.42	34.4748	-5.30499	200000
991	chr3D	209900000	210000000	53.673	719.803	301.298	-1.25363	100000
992	chr3D	216300000	216400000	53.673	693.076	345.318	-1.003	100000
993	chr3D	233300000	233700000	53.673	2245.15	358.424	-2.6437	400000
994	chr3D	242700000	242800000	53.673	451.367	35.6144	-3.62701	100000
995	chr3D	243100000	243200000	53.673	508.294	251.438	-1.01257	100000
996	chr3D	298700000	298900000	53.673	725.82	302.58	-1.25952	200000
997	chr3D	416600000	416800000	53.673	1417.51	556.725	-1.34675	200000
998	chr3D	446100000	446600000	59.358	2076.8	906.174	-1.1956	500000
999	chr3D	447200000	447400000	59.358	1465.41	578.094	-1.34042	200000
1000	chr3D	464400000	464800000	63.905	3035.65	1032.68	-1.5547	400000
1001	chr3D	498200000	498800000	67.316	3685.68	1315.31	-1.48582	600000
1002	chr3D	499100000	499400000	67.316	1492.02	727.959	-1.03433	300000
1003	chr3D	500700000	500800000	67.316	750.003	317.253	-1.23864	100000
1004	chr3D	504500000	505200000	67.316	3817.47	1332.55	-1.51772	700000
1005	chr3D	505800000	505900000	67.316	730.795	335.346	-1.1215	100000
1006	chr3D	506200000	506600000	67.316	3013.78	1037.95	-1.53693	400000
1007	chr3D	507500000	508000000	67.316	3669.25	1005.89	-1.86597	500000
1008	chr3D	508600000	509000000	70.727	2174.57	978.827	-1.15079	400000
1009	chr3D	509300000	510100000	70.727	4216.19	1400.64	-1.58916	800000
1010	chr3D	515300000	515700000	71.864	2240.52	902.043	-1.31161	400000
1011	chr3D	516200000	516300000	71.864	694.348	304.432	-1.18688	100000
1012	chr3D	516600000	517400000	71.864	2944.82	859.163	-1.77599	800000
1013	chr3D	527700000	528700000	74.138	4435.8	1684.56	-1.39629	1000000
1014	chr3D	529100000	530900000	74.138	10626.7	3823.85	-1.47436	1800000
1015	chr3D	536400000	536700000	74.138	2148.65	471.535	-2.18561	300000
1016	chr3D	537000000	537100000	74.138	757.523	338.622	-1.15926	100000
1017	chr3D	542400000	542600000	74.138	1421.79	134.053	-3.39713	200000
1018	chr3D	545400000	545600000	76.412	1401.54	464.982	-1.5897	200000
1019	chr3D	545900000	546200000	76.412	2142.75	445.608	-2.26306	300000
1020	chr3D	548700000	548800000	78.685	765.391	304.005	-1.32925	100000
1021	chr3D	549600000	550200000	79.822	4423.42	1279.56	-1.78872	600000
1022	chr3D	551400000	552500000	80.4537	6658.27	2050.11	-1.69896	1100000
1023	chr3D	553400000	553700000	82.095	571.816	2055.52	1.84406	300000
1024	chr3D	554400000	555700000	83.232	7231.13	4147.66	-0.801775	1300000
1025	chr3D	554900000	555000000	83.232	2211.82	2464.66	0.156086	100000
1026	chr3D	556200000	556500000	83.232	341.678	1997.12	2.54371	300000
1027	chr3D	556900000	557400000	83.232	364.704	3740.66	3.35493	500000
1028	chr3D	560900000	561100000	85.506	1452.68	549.46	-1.401	200000
1029	chr3D	564400000	564500000	88.92	727.324	315.544	-1.20218	100000
1030	chr3D	566100000	566800000	92.335	3682.09	929.109	-1.98545	700000
1031	chr3D	567300000	567600000	92.335	2170.06	361.558	-2.58211	300000
1032	chr3D	568800000	568900000	92.335	796.053	297.737	-1.4158	100000
1033	chr3D	570200000	570500000	92.335	1453.38	910.732	-0.673718	300000
1034	chr3D	570500000	571900000	92.335	1028.51	7851.27	2.93116	1400000
1035	chr3D	572300000	572700000	92.335	1493.87	578.806	-1.36638	400000
1036	chr3D	574100000	574200000	93.471	682.893	231.636	-1.5557	100000
1037	chr3D	574500000	574700000	93.471	1262.11	542.052	-1.21782	200000
1038	chr3D	575100000	575700000	93.471	3483.08	1246.22	-1.48206	600000
1039	chr3D	576800000	577000000	93.471	1376.55	344.035	-1.99729	200000
1040	chr3D	584700000	584800000	103.707	684.05	335.773	-1.02443	100000
1041	chr3D	585100000	585600000	104.844	3567.66	435.921	-3.02994	500000
1042	chr3D	588700000	589100000	109.391	3078.46	744.769	-2.04588	400000
1043	chr3D	589400000	590000000	109.391	2864.29	927.97	-1.62498	600000
1044	chr3D	591600000	591700000	111.666	705.803	2134.87	1.59544	100000
1045	chr3D	592900000	593000000	112.802	736.812	276.368	-1.41145	100000
1046	chr3D	593500000	593900000	113.37	1225.32	370.105	-1.72444	400000
1047	chr3D	594700000	595200000	113.939	2658.91	985.95	-1.43033	500000
1048	chr3D	595900000	596600000	115.075	4317.55	678.811	-2.66734	700000
1049	chr3D	596900000	597100000	115.075	1453.03	559.859	-1.37435	200000
1050	chr3D	598900000	599100000	116.212	1392.98	445.038	-1.64397	200000
1051	chr3D	600600000	600800000	118.486	1468.3	299.161	-2.29132	200000
1052	chr3D	602700000	602800000	121.901	333	681.091	1.03011	100000
1053	chr3D	603800000	604000000	121.901	512.459	1728.44	1.75198	200000
1054	chr3D	604700000	604800000	121.901	325.826	1009.88	1.62902	100000
1055	chr3D	605100000	605200000	121.901	245.874	763.574	1.63088	100000
1056	chr3D	605300000	606800000	121.901	5745.12	1083.82	-2.40513	1500000
1057	chr3D	607200000	608000000	121.901	3582.82	979.397	-1.87006	800000
1058	chr3D	608600000	608900000	121.901	2103.87	2878.07	0.451873	300000
1059	chr3D	608900000	609000000	121.901	1449.33	2596.29	0.840631	100000
1060	chr3D	614000000	614200000	126.448	1624.04	598.323	-1.43907	200000
1061	chr3D	614700000	614800000	125.311	750.581	227.363	-1.7186	100000
1062	chr4A	0	200000	0	1499.43	513.845	-1.54316	200000
1063	chr4A	800000	900000	0	728.597	319.818	-1.18535	100000
1064	chr4A	2200000	2400000	3.415	1480.8	637.641	-1.21427	200000
1065	chr4A	3900000	4000000	9.109	802.533	178.215	-2.16467	100000
1066	chr4A	11900000	12000000	23.914	354.753	807.166	1.18378	100000
1067	chr4A	12200000	13100000	25.5383	5024.16	1078.12	-2.21931	900000
1068	chr4A	21700000	21800000	38.246	709.506	283.064	-1.32263	100000
1069	chr4A	24500000	24600000	39.383	747.92	307.994	-1.27723	100000
1070	chr4A	68200000	68300000	57.601	350.356	770.839	1.13537	100000
1071	chr4A	70200000	70300000	57.601	154.004	733.8	2.24505	100000
1072	chr4A	85400000	85500000	57.601	353.596	711.292	1.00629	100000
1073	chr4A	98100000	98300000	57.601	678.381	1458.06	1.10274	200000
1074	chr4A	103200000	103300000	57.601	691.109	313.122	-1.13967	100000
1075	chr4A	129200000	129300000	57.601	728.481	313.265	-1.21489	100000
1076	chr4A	136100000	136200000	57.601	748.73	42.1675	-4.11835	100000
1077	chr4A	152200000	152300000	61.015	838.17	387.343	-1.11163	100000
1078	chr4A	267400000	267500000	61.015	27.885	488.773	4.08372	100000
1079	chr4A	272200000	272300000	61.015	37.9514	406.005	3.3853	100000
1080	chr4A	303100000	304600000	61.015	172.17	12623.3	6.18788	1500000
1081	chr4A	530900000	531100000	62.152	4408.72	1165.16	-1.91892	200000
1082	chr4A	533400000	533500000	62.152	32.6289	839.361	4.64323	100000
1083	chr4A	535000000	535100000	62.152	366.902	766.565	1.06097	100000
1084	chr4A	539300000	539400000	62.152	773.722	272.807	-1.50052	100000
1085	chr4A	542000000	542100000	62.152	765.276	360.418	-1.08419	100000
1086	chr4A	581500000	581600000	62.152	394.556	798.048	1.0144	100000
1087	chr4A	589300000	589400000	63.288	716.101	46.7261	-3.90932	100000
1088	chr4A	598400000	598500000	73.559	668.777	77.6395	-3.09036	100000
1089	chr4A	598900000	599000000	73.559	98.3496	46.2988	-1.07071	100000
1090	chr4A	599100000	599200000	73.559	41.5382	107.983	1.35727	100000
1091	chr4A	600600000	600700000	74.696	266.122	555.728	1.05947	100000
1092	chr4A	601200000	601300000	75.832	739.705	197.874	-1.89705	100000
1093	chr4A	601700000	602000000	75.832	659.29	1619.03	1.29485	300000
1094	chr4A	602400000	602700000	75.832	1053.04	2037.15	0.951334	300000
1095	chr4A	602700000	602800000	75.832	975.628	993.5	0.0261626	100000
1096	chr4A	603700000	603800000	76.969	192.765	1600.23	3.0468	100000
1097	chr4A	605200000	605300000	76.969	382.638	164.111	-1.21631	100000
1098	chr4A	612100000	612300000	83.789	1535.99	560.571	-1.45257	200000
1099	chr4A	612400000	612500000	83.789	704.415	1549.09	1.1358	100000
1100	chr4A	619400000	619600000	96.361	2797.06	613.566	-2.18679	200000
1101	chr4A	626100000	626300000	105.491	1614.32	533.932	-1.5944	200000
1102	chr4A	631200000	631400000	110.042	1508.45	337.055	-2.15869	200000
1103	chr4A	633100000	633200000	110.042	718.415	290.756	-1.30206	100000
1104	chr4A	633500000	633600000	110.042	470.227	186.62	-1.32861	100000
1105	chr4A	634300000	634700000	110.042	2228.72	653.881	-1.76756	400000
1106	chr4A	636200000	636300000	110.042	777.309	106.416	-2.85713	100000
1107	chr4A	646500000	646700000	111.179	1496.42	4692.99	1.64834	200000
1108	chr4A	647200000	647400000	111.179	1507.29	5095.29	1.75653	200000
1109	chr4A	647700000	647800000	111.179	660.099	320.245	-1.04119	100000
1110	chr4A	648200000	648400000	111.179	1410.68	576.384	-1.28981	200000
1111	chr4A	649500000	649700000	111.179	1455.34	536.781	-1.43726	200000
1112	chr4A	660700000	661100000	111.179	2925.15	734.512	-1.99218	400000
1113	chr4A	661800000	661900000	111.179	1500.82	1894.55	0.335906	100000
1114	chr4A	661900000	662000000	111.179	1500.82	1894.55	0.335906	100000
1115	chr4A	662700000	662900000	111.179	1523.61	418.256	-1.86254	200000
1116	chr4A	665000000	665100000	111.179	680.001	225.511	-1.58808	100000
1117	chr4A	666400000	666500000	111.179	706.035	295.6	-1.25326	100000
1118	chr4A	668100000	668200000	111.179	414.457	167.245	-1.30413	100000
1119	chr4A	669000000	669100000	131.642	65.605	315.544	2.2487	100000
1120	chr4A	672300000	673300000	111.179	4095.05	1010.74	-2.0174	1000000
1121	chr4A	674500000	674700000	111.179	1745.07	363.695	-2.25935	200000
1122	chr4A	688400000	688700000	112.315	2676.38	876.543	-1.60928	300000
1123	chr4A	689000000	689100000	112.315	848.121	380.362	-1.15481	100000
1124	chr4A	690000000	690300000	112.315	2767.91	901.615	-1.61713	300000
1125	chr4A	691800000	691900000	113.452	670.744	276.795	-1.27389	100000
1126	chr4A	693800000	694300000	113.452	3690.31	1360.61	-1.43881	500000
1127	chr4A	694600000	694800000	113.452	1451.41	574.817	-1.33477	200000
1128	chr4A	695300000	699500000	114.232	24768.7	6067.7	-2.02912	4200000
1129	chr4A	697800000	697900000	113.452	1587.71	2005.95	0.337147	100000
1130	chr4A	700500000	700600000	116.863	808.781	184.055	-2.12957	100000
1131	chr4A	701700000	701900000	119.137	1515.74	502.733	-1.59024	200000
1132	chr4A	703400000	703500000	122.547	168.004	748.616	2.14909	100000
1133	chr4A	704000000	704100000	121.41	446.044	197.304	-1.1727	100000
1134	chr4A	704400000	704900000	125.579	1307.12	4170.31	1.673	500000
1135	chr4A	705700000	706400000	130.126	288.569	4709.37	4.02386	700000
1136	chr4A	707000000	707100000	130.505	222.617	816.995	1.87106	100000
1137	chr4A	708400000	708500000	125.958	250.039	612.283	1.28864	100000
1138	chr4A	709200000	709500000	124.821	2475.75	568.549	-2.12056	300000
1139	chr4A	710700000	710800000	122.547	281.743	921.987	1.70682	100000
1140	chr4A	711800000	713000000	131.642	7122.48	1114.45	-2.67496	1200000
1141	chr4A	713500000	713600000	133.916	835.509	395.605	-1.07668	100000
1142	chr4A	714100000	715700000	133.916	10786.2	2112.79	-2.35141	1600000
1143	chr4A	717300000	717400000	136.19	425.912	192.888	-1.13872	100000
1144	chr4A	717700000	717800000	136.19	538.609	105.561	-2.34023	100000
1145	chr4A	718300000	718600000	136.19	1042.39	440.052	-1.24226	300000
1146	chr4A	718600000	718700000	136.19	382.175	201.72	-0.918514	100000
1147	chr4A	719300000	719400000	136.19	408.787	108.838	-1.8995	100000
1148	chr4A	720000000	720100000	136.19	306.272	1186.96	1.95089	100000
1149	chr4A	720500000	720700000	136.19	759.838	138.042	-2.45207	200000
1150	chr4A	722900000	723100000	140.738	620.76	273.946	-1.17721	200000
1151	chr4A	726100000	726200000	146.426	178.765	776.965	2.11359	100000
1152	chr4A	726600000	726700000	146.426	417.002	1265.59	1.59937	100000
1153	chr4A	727100000	727700000	146.426	171.36	2472.5	3.84306	600000
1154	chr4A	728100000	728200000	146.426	648.066	29.9161	-4.39193	100000
1155	chr4A	729900000	732000000	146.426	16344.7	2577.77	-2.66415	2100000
1156	chr4A	733000000	733500000	146.426	3433.44	714.853	-2.26234	500000
1157	chr4A	734000000	734300000	146.426	520.906	1754.79	1.75026	300000
1158	chr4A	734900000	735000000	146.426	283.363	98.4383	-1.51586	100000
1159	chr4A	735300000	735500000	146.426	191.608	988.229	2.36064	200000
1160	chr4A	736000000	736200000	146.426	381.828	150.15	-1.34071	200000
1161	chr4A	737200000	737300000	147.563	295.512	643.197	1.11941	100000
1162	chr4A	737400000	737700000	147.563	1556.35	437.345	-1.82896	300000
1163	chr4A	737900000	738700000	147.563	553.072	4076.43	2.87951	800000
1164	chr4A	739900000	740500000	152.121	829.839	4563.92	2.45795	600000
1165	chr4A	740900000	741000000	152.121	101.705	980.679	3.25674	100000
1166	chr4A	741100000	741700000	147.563	4786.96	849.761	-2.49259	600000
1167	chr4A	741900000	742000000	152.121	156.897	356.572	1.17925	100000
1168	chr4A	742600000	743700000	152.121	770.714	8935.38	3.53355	1100000
1169	chr4B	1900000	2000000	1.137	46.3979	669.551	3.82245	100000
1170	chr4B	3900000	4200000	6.843	2074.95	602.881	-1.78143	300000
1171	chr4B	4600000	4700000	6.843	809.128	53.9915	-3.88087	100000
1172	chr4B	5000000	5200000	6.843	1446.32	177.93	-3.01592	200000
1173	chr4B	7200000	7500000	6.843	533.171	2141.71	2.00406	300000
1174	chr4B	10200000	10300000	12.837	727.556	26.3547	-4.73518	100000
1175	chr4B	10800000	10900000	12.837	230.138	763.004	1.72482	100000
1176	chr4B	13900000	14000000	25.351	696.547	1533.56	1.13746	100000
1177	chr4B	14600000	15300000	25.351	857.84	5970.55	2.79764	700000
1178	chr4B	15900000	16000000	28.765	2348.47	827.964	-1.50296	100000
1179	chr4B	16700000	17000000	31.039	2271.64	249.444	-3.18181	300000
1180	chr4B	17100000	17200000	31.039	145.905	825.97	2.49296	100000
1181	chr4B	19000000	19300000	34.449	2333.89	660.434	-1.81969	300000
1182	chr4B	19800000	20000000	34.449	1166.43	222.234	-2.3867	200000
1183	chr4B	20300000	20400000	34.449	1050.61	476.379	-1.13939	100000
1184	chr4B	24400000	24700000	39	2306.24	473.102	-2.2829	300000
1185	chr4B	28500000	28600000	42.414	774.069	365.404	-1.08089	100000
1186	chr4B	33000000	33100000	44.689	718.068	196.449	-1.86465	100000
1187	chr4B	34500000	34700000	44.689	1600.55	387.058	-2.04513	200000
1188	chr4B	38100000	38200000	44.689	101.011	627.242	2.6226	100000
1189	chr4B	38600000	38700000	44.689	808.434	283.491	-1.50853	100000
1190	chr4B	40100000	40200000	46.962	728.019	135.905	-2.41278	100000
1191	chr4B	43200000	43300000	50.376	798.83	1660.06	1.05434	100000
1192	chr4B	58800000	58900000	50.376	822.087	226.935	-1.85242	100000
1193	chr4B	60400000	62900000	50.376	18374.5	2150.54	-3.09434	2500000
1194	chr4B	64700000	65400000	50.376	4790.55	1867.91	-1.3583	700000
1195	chr4B	66900000	67000000	50.376	757.755	250.868	-1.59097	100000
1196	chr4B	72300000	72400000	50.376	738.779	323.094	-1.19068	100000
1197	chr4B	95400000	95800000	50.376	3135.04	607.297	-2.36609	400000
1198	chr4B	99600000	99700000	50.376	636.843	279.787	-1.18372	100000
1199	chr4B	104000000	104100000	50.376	724.085	339.762	-1.08939	100000
1200	chr4B	108700000	108800000	50.376	658.48	296.17	-1.15004	100000
1201	chr4B	110300000	110700000	50.376	1548.83	381.644	-2.01804	400000
1202	chr4B	139400000	139500000	50.376	534.096	7.55026	-5.96769	100000
1203	chr4B	151900000	152000000	50.376	718.184	72.7959	-3.28475	100000
1204	chr4B	161900000	162000000	50.376	717.721	280.357	-1.35303	100000
1205	chr4B	171800000	172000000	50.376	1534.37	123.368	-3.62589	200000
1206	chr4B	192800000	192900000	50.376	627.355	307.994	-1.024	100000
1207	chr4B	200400000	200500000	50.376	775.342	195.31	-1.98356	100000
1208	chr4B	202800000	202900000	50.376	644.711	237.762	-1.43531	100000
1209	chr4B	206600000	206700000	50.376	741.209	56.8406	-3.68167	100000
1210	chr4B	209100000	209300000	50.376	1582.04	520.113	-1.60303	200000
1211	chr4B	225200000	225400000	50.376	1306.31	544.474	-1.26102	200000
1212	chr4B	230400000	231600000	50.376	8414.91	506.295	-4.05222	1200000
1213	chr4B	233300000	233400000	50.376	787.144	253.29	-1.63199	100000
1214	chr4B	236000000	238000000	50.376	14198.2	895.347	-3.98561	2000000
1215	chr4B	242100000	242600000	50.376	2228.02	307.424	-2.85343	500000
1216	chr4B	257600000	257700000	50.376	814.798	169.382	-2.25944	100000
1217	chr4B	258800000	259000000	50.376	1361.62	394.466	-1.78476	200000
1218	chr4B	260700000	261100000	50.376	2680.89	1229.84	-1.12361	400000
1219	chr4B	264200000	264500000	50.376	1380.37	614.563	-1.16612	300000
1220	chr4B	267900000	268000000	50.376	634.066	221.807	-1.51111	100000
1221	chr4B	274100000	274200000	50.376	770.135	143.882	-2.4121	100000
1222	chr4B	277500000	277800000	50.376	2091.38	354.292	-2.55806	300000
1223	chr4B	279700000	279800000	50.376	595.304	278.22	-1.09465	100000
1224	chr4B	280400000	280500000	50.376	702.101	70.5166	-3.29738	100000
1225	chr4B	281900000	282800000	50.376	5860.25	1112.31	-2.39635	900000
1226	chr4B	283800000	285200000	50.376	10542.7	708.158	-3.89414	1400000
1227	chr4B	292400000	292500000	50.376	756.829	278.505	-1.439	100000
1228	chr4B	295200000	295300000	50.376	685.786	267.963	-1.35245	100000
1229	chr4B	301700000	301900000	50.376	1131.02	182.488	-2.62514	200000
1230	chr4B	302600000	302700000	50.376	766.896	374.521	-1.03201	100000
1231	chr4B	303900000	304200000	50.376	1125.58	465.979	-1.27052	300000
1232	chr4B	309700000	309800000	50.376	784.367	382.499	-1.03414	100000
1233	chr4B	313100000	314500000	50.376	10801	866.571	-3.63817	1400000
1234	chr4B	317800000	319800000	50.376	527.154	5305.27	3.32867	2000000
1235	chr4B	320600000	321000000	50.376	2604.76	160.835	-4.00911	400000
1236	chr4B	323000000	323300000	50.376	2202.68	98.7232	-4.46584	300000
1237	chr4B	330200000	330400000	50.376	1495.96	314.974	-2.24415	200000
1238	chr4B	331800000	333100000	50.376	9570	475.666	-4.32762	1300000
1239	chr4B	334600000	335500000	50.376	6726.19	336.77	-4.31589	900000
1240	chr4B	336200000	336900000	50.376	5433.3	597.895	-3.18172	700000
1241	chr4B	358200000	358400000	50.376	3017.83	1255.2	-1.26493	200000
1242	chr4B	383200000	383300000	50.376	733.341	359.136	-1.02791	100000
1243	chr4B	521900000	522000000	58.338	801.26	327.938	-1.28626	100000
1244	chr4B	535600000	535700000	58.338	784.136	346.315	-1.1767	100000
1245	chr4B	554300000	554400000	58.338	621.107	261.268	-1.24612	100000
1246	chr4B	555300000	555400000	58.338	745.606	335.63	-1.14918	100000
1247	chr4B	559500000	559600000	58.338	756.829	370.105	-1.03004	100000
1248	chr4B	578300000	578500000	60.612	1019.48	238.047	-2.09388	200000
1249	chr4B	587300000	587800000	60.612	3763.32	408.284	-3.20121	500000
1250	chr4B	595500000	595700000	60.612	1345.89	235.768	-2.50808	200000
1251	chr4B	603100000	603500000	61.749	2991.8	274.374	-3.44203	400000
1252	chr4B	610800000	611000000	61.749	1442.38	203.145	-2.82179	200000
1253	chr4B	611300000	611500000	61.749	1466.1	696.903	-1.07187	200000
1254	chr4B	619400000	619800000	61.749	667.389	2325.77	1.79957	400000
1255	chr4B	620200000	620900000	61.749	5317.47	411.56	-3.68833	700000
1256	chr4B	627900000	628000000	65.163	796.863	252.578	-1.65371	100000
1257	chr4B	630000000	630600000	65.163	4501.06	679.239	-2.72647	600000
1258	chr4B	633800000	634200000	65.163	3154.82	618.836	-2.34806	400000
1259	chr4B	634800000	635500000	66.3	5344.78	1380.13	-1.95255	700000
1260	chr4B	643500000	643600000	68.573	595.767	1640.97	1.46019	100000
1261	chr4B	643900000	644000000	68.573	773.606	149.723	-2.36156	100000
1262	chr4B	644100000	644200000	68.573	196.236	552.166	1.48779	100000
1263	chr4B	644500000	644700000	68.573	488.971	1712.2	1.80592	200000
1264	chr4B	648100000	648300000	70.847	1779.43	755.453	-1.23491	200000
1265	chr4B	649100000	649200000	70.847	743.292	132.628	-2.47764	100000
1266	chr4B	650100000	650200000	71.984	225.973	495.326	1.12877	100000
1267	chr4B	651200000	651400000	71.984	1512.73	733.088	-1.04409	200000
1268	chr4B	653400000	653500000	75.395	364.935	1017.72	1.4771	100000
1269	chr4B	654900000	655000000	77.668	128.896	558.149	2.10588	100000
1270	chr4B	657300000	657400000	82.226	483.07	214.399	-1.16821	100000
1271	chr4B	657600000	657800000	82.226	117.788	658.297	2.47254	200000
1272	chr4B	662400000	662500000	92.462	83.5393	576.811	2.7729	100000
1273	chr4B	662800000	662900000	93.598	44.5466	764.286	4.07058	100000
1274	chr4B	663300000	663400000	93.598	303.264	785.085	1.36936	100000
1275	chr4B	665400000	665900000	99.286	3078.23	1064.59	-1.53092	500000
1276	chr4B	669100000	669200000	102.696	1371.23	673.968	-1.02363	100000
1277	chr4B	673200000	673300000	102.696	767.011	261.552	-1.54852	100000
1278	chr4D	0	100000	0	957.694	1380.7	0.527303	100000
1279	chr4D	100000	200000	0	957.694	1380.7	0.527303	100000
1280	chr4D	1400000	2300000	0	6250.52	2005.66	-1.63941	900000
1281	chr4D	2300000	2800000	0	741.093	2866.82	1.95028	500000
1282	chr4D	3100000	3300000	0	566.494	1425.29	1.32959	200000
1283	chr4D	3700000	4100000	1.137	2844.27	789.928	-1.84695	400000
1284	chr4D	4900000	5100000	1.137	1516.67	609.292	-1.31428	200000
1285	chr4D	30300000	30400000	49.068	721.77	350.731	-1.03907	100000
1286	chr4D	39500000	39600000	52.483	726.283	360.418	-1.00885	100000
1287	chr4D	82600000	82700000	54.756	742.366	302.723	-1.29132	100000
1288	chr4D	83400000	85000000	54.756	7669.42	1750.95	-2.13035	1600000
1289	chr4D	85900000	87500000	54.756	12030.6	719.697	-4.06129	1600000
1290	chr4D	97600000	97700000	54.756	713.44	54.5613	-3.68466	100000
1291	chr4D	112900000	113200000	54.756	6287.2	2429.76	-1.37124	300000
1292	chr4D	310700000	311000000	54.756	2162.3	416.831	-2.37224	300000
1293	chr4D	343900000	344000000	54.756	729.06	309.846	-1.23182	100000
1294	chr4D	365900000	366200000	54.756	2316.19	78.9216	-4.85765	300000
1295	chr4D	461500000	461600000	58.17	722.812	245.312	-1.55513	100000
1296	chr4D	466300000	468200000	61.58	10340.1	3299.46	-1.64765	1900000
1297	chr4D	475000000	476000000	66.138	4279.71	1624.3	-1.39714	1000000
1298	chr4D	476400000	477000000	66.138	3672.37	1260.18	-1.54233	600000
1299	chr4D	477400000	477600000	66.138	1519.68	519.828	-1.54583	200000
1300	chr4D	481600000	481800000	69.549	1351.67	334.063	-2.0133	200000
1301	chr4D	487400000	488100000	78.742	3597.74	672.686	-2.41735	700000
1302	chr4D	490400000	491700000	84.431	5920.99	2258.1	-1.39034	1300000
1303	chr4D	492100000	492800000	84.431	4387.2	1721.6	-1.34904	700000
1304	chr4D	493300000	493700000	84.431	2927	884.093	-1.72601	400000
1305	chr4D	494100000	495000000	84.431	4249.51	1650.8	-1.3636	900000
1306	chr4D	495600000	495700000	84.431	710.778	311.84	-1.186	100000
1307	chr4D	496700000	496800000	84.431	748.614	356.287	-1.06907	100000
1308	chr4D	498400000	498500000	87.845	794.318	256.851	-1.62499	100000
1309	chr4D	499100000	499200000	87.845	625.041	295.742	-1.07705	100000
1310	chr4D	502800000	503400000	90.119	2238.44	770.696	-1.53703	600000
1311	chr5A	383700000	383800000	0	293.198	759.727	1.37059	100000
1312	chr5A	425700000	425800000	5.684	22.2154	51.9971	1.19083	100000
1313	chr5A	436400000	436600000	2.274	98.6967	1639.97	4.04086	200000
1314	chr5A	461900000	473600000	5.684	79788.5	16943.4	-2.23539	11700000
1315	chr5A	474600000	475600000	5.684	6253.76	1400.5	-2.15798	1000000
1316	chr5A	482500000	482600000	6.82	549.022	121.516	-2.16651	100000
1317	chr5A	488700000	488900000	6.82	1469.57	618.409	-1.24742	200000
1318	chr5A	496700000	499700000	9.093	407.515	21709	5.73183	3000000
1319	chr5A	512400000	512600000	9.093	686.943	1702.51	1.30815	200000
1320	chr5A	527900000	528000000	12.504	341.331	777.534	1.18537	100000
1321	chr5A	534800000	534900000	12.504	451.598	168.528	-1.41671	100000
1322	chr5A	536400000	536600000	13.641	1453.84	150.578	-3.26273	200000
1323	chr5A	544700000	544800000	15.914	512.922	197.019	-1.37591	100000
1324	chr5A	546200000	546300000	15.914	126.466	942.785	2.88835	100000
1325	chr5A	548600000	549000000	25.029	2265.28	605.161	-1.90255	400000
1326	chr5A	551200000	552000000	27.304	4473.29	1961.36	-1.18907	800000
1327	chr5A	552200000	552300000	27.304	76.7127	775.967	3.32163	100000
1328	chr5A	553600000	554000000	27.304	2637.16	3391.21	0.362693	400000
1329	chr5A	554000000	554100000	27.304	1055	3108.29	1.55797	100000
1330	chr5A	556000000	556100000	29.578	601.437	150.72	-1.9894	100000
1331	chr5A	559200000	559400000	29.578	1545.94	674.253	-1.19592	200000
1332	chr5A	559800000	560200000	30.714	917.66	3010.56	1.71291	400000
1333	chr5A	560200000	560700000	30.714	2535.68	979.967	-1.37067	500000
1334	chr5A	564700000	565300000	31.851	4354.69	464.27	-3.22676	600000
1335	chr5A	567900000	568000000	34.125	49.9847	806.453	3.98524	100000
1336	chr5A	570900000	571100000	38.892	1542.7	719.982	-1.09836	200000
1337	chr5A	571800000	571900000	38.892	670.397	295.03	-1.18142	100000
1338	chr5A	580600000	580700000	43.439	269.362	740.923	1.45638	100000
1339	chr5A	584900000	585000000	44.576	499.732	1448.8	1.53374	100000
1340	chr5A	599800000	599900000	52.537	792.582	377.228	-1.06912	100000
1341	chr5A	606500000	606700000	57.088	1506.25	509.002	-1.56335	200000
1342	chr5A	607900000	608000000	58.225	783.441	388.34	-1.01064	100000
1343	chr5A	609300000	609700000	58.225	2174.34	959.168	-1.17988	400000
1344	chr5A	612200000	613400000	58.225	8570.07	1128.98	-2.92318	1200000
1345	chr5A	616500000	617100000	58.225	1426.88	3259.58	1.19125	600000
1346	chr5A	618200000	618700000	58.225	338.438	2333.74	2.78204	500000
1347	chr5A	623300000	623400000	60.499	734.498	272.379	-1.42782	100000
1348	chr5A	624800000	625500000	60.499	3713.33	1095.5	-1.7602	700000
1349	chr5A	627000000	627200000	60.499	1264.78	203.43	-2.63035	200000
1350	chr5A	627600000	631400000	60.499	26188.3	3152.73	-3.05385	3800000
1351	chr5A	632600000	632700000	60.499	17.7029	833.948	5.48035	100000
1352	chr5A	637200000	637400000	67.342	1598.59	140.463	-3.4992	200000
1353	chr5A	638900000	639000000	68.479	732.3	329.077	-1.1516	100000
1354	chr5A	639700000	639900000	68.479	1436.37	675.677	-1.08689	200000
1355	chr5A	656700000	656800000	78.875	818.269	402.016	-1.0235	100000
1356	chr5A	659000000	659100000	81.149	771.408	379.223	-1.02252	100000
1357	chr5A	664000000	664200000	82.286	1356.3	314.262	-2.10612	200000
1358	chr5A	666900000	667000000	87.98	758.333	202.432	-1.90018	100000
1359	chr5A	667700000	667800000	87.98	768.284	364.549	-1.07345	100000
1360	chr5A	670600000	670700000	91.39	729.06	341.186	-1.09323	100000
1361	chr5A	671700000	671800000	91.39	646.678	150.578	-2.09522	100000
1362	chr5A	672600000	672700000	91.39	712.283	285.77	-1.31458	100000
1363	chr5A	673100000	673200000	91.39	752.895	1887.42	1.32475	100000
1364	chr5A	683900000	684400000	96.028	3199.49	822.409	-1.95861	500000
1365	chr5A	684700000	684900000	97.165	1507.29	652.741	-1.20613	200000
1366	chr5A	685400000	685500000	97.165	796.053	290.471	-1.45132	100000
1367	chr5A	691100000	691200000	103.987	738.663	236.765	-1.63733	100000
1368	chr5A	691500000	691600000	103.987	774.532	342.896	-1.17321	100000
1369	chr5A	702300000	702400000	109.694	677.918	253.29	-1.41676	100000
1370	chr5A	702700000	702800000	109.694	738.201	305.572	-1.26974	100000
1371	chr5A	703500000	703600000	109.694	571.701	150.008	-1.92316	100000
1372	chr5A	705600000	705900000	110.83	2001.59	922.129	-1.11726	300000
1373	chr5A	706500000	706600000	110.83	738.316	365.689	-1.01163	100000
1374	chr5A	708000000	708100000	110.83	657.323	272.522	-1.26714	100000
1375	chr5A	708500000	708600000	110.83	744.102	201.293	-1.88099	100000
1376	chr5B	6700000	7200000	4.551	4227.64	1134.53	-1.89683	500000
1377	chr5B	7800000	7900000	4.551	824.401	239.329	-1.78008	100000
1378	chr5B	8700000	8800000	4.551	577.023	1285.11	1.15382	100000
1379	chr5B	10100000	10300000	10.257	477.285	1660.63	1.79666	200000
1380	chr5B	10800000	10900000	10.257	655.818	325.658	-1.00771	100000
1381	chr5B	14800000	14900000	14.808	481.913	70.0892	-2.76406	100000
1382	chr5B	15200000	15400000	15.945	3680.94	1483.84	-1.31016	200000
1383	chr5B	15600000	16300000	18.219	598.197	5423.79	3.17847	700000
1384	chr5B	19600000	19700000	26.242	761.457	314.404	-1.27345	100000
1385	chr5B	20700000	20800000	26.242	593.916	254.145	-1.22137	100000
1386	chr5B	20900000	21000000	26.242	24.4138	665.42	4.71275	100000
1387	chr5B	21800000	23300000	26.242	3483.66	9449.79	1.43942	1500000
1388	chr5B	23300000	23400000	26.242	2559.4	1355.2	-0.916801	100000
1389	chr5B	27000000	27100000	31.948	28.1164	515.697	4.14941	100000
1390	chr5B	28200000	28300000	34.223	1408.48	684.652	-1.03962	100000
1391	chr5B	30000000	30100000	34.223	725.357	329.647	-1.13539	100000
1392	chr5B	30700000	30800000	34.223	441.069	125.505	-1.80507	100000
1393	chr5B	31200000	31300000	34.223	650.033	210.125	-1.62463	100000
1394	chr5B	35300000	35500000	34.223	1613.97	141.603	-3.50144	200000
1395	chr5B	36800000	37400000	35.359	718.184	3816.59	2.40823	600000
1396	chr5B	37900000	38300000	35.359	632.446	2352.4	1.89346	400000
1397	chr5B	38700000	40800000	35.359	958.851	15790.7	4.04022	2100000
1398	chr5B	43800000	43900000	35.359	919.048	1153.77	0.327818	100000
1399	chr5B	43900000	44100000	35.359	1043.89	1796.68	0.782777	200000
1400	chr5B	45900000	46000000	36.496	776.036	203.572	-1.92537	100000
1401	chr5B	47000000	47100000	36.496	677.224	175.508	-1.94203	100000
1402	chr5B	47600000	48000000	36.496	2335.63	789.928	-1.56281	400000
1403	chr5B	52400000	52500000	36.496	398.142	812.579	1.02738	100000
1404	chr5B	53200000	53700000	36.496	1140.51	4425.59	1.95526	500000
1405	chr5B	55500000	55600000	36.496	815.376	2247.13	1.46142	100000
1406	chr5B	75300000	75700000	38.769	263.346	3029.51	3.51906	400000
1407	chr5B	83300000	83400000	38.769	310.206	66.2429	-2.21042	100000
1408	chr5B	141200000	142700000	38.769	763.309	12347	4.01397	1500000
1409	chr5B	274800000	275100000	38.769	2264.93	605.73	-1.90098	300000
1410	chr5B	306800000	306900000	38.769	663.686	230.782	-1.51991	100000
1411	chr5B	312200000	312300000	38.769	686.943	1764.34	1.35958	100000
1412	chr5B	339700000	339800000	38.769	668.083	22.081	-4.85741	100000
1413	chr5B	341200000	341300000	38.769	638.578	270.242	-1.23754	100000
1414	chr5B	348600000	348800000	38.769	1612.93	518.546	-1.63526	200000
1415	chr5B	356800000	356900000	38.769	645.058	249.871	-1.36472	100000
1416	chr5B	383300000	383400000	38.769	996.224	1417.6	0.508476	100000
1417	chr5B	383400000	386300000	38.769	1619.76	71394.7	5.46109	2900000
1418	chr5B	386400000	386600000	38.769	1450.02	310.273	-2.22082	200000
1419	chr5B	386800000	387100000	38.769	136.995	581.085	2.07661	300000
1420	chr5B	390300000	390500000	39.905	1352.6	404.01	-1.74077	200000
1421	chr5B	390800000	390900000	39.905	756.829	373.952	-1.01517	100000
1422	chr5B	393100000	393200000	39.905	732.647	276.511	-1.40254	100000
1423	chr5B	395000000	395100000	39.905	696.2	99.578	-2.79326	100000
1424	chr5B	398700000	399200000	39.905	1203.11	4096.52	1.76679	500000
1425	chr5B	408100000	408200000	39.905	488.161	194.455	-1.32347	100000
1426	chr5B	408500000	408600000	39.905	786.913	368.681	-1.09176	100000
1427	chr5B	455700000	455800000	45.594	479.946	299.589	-0.678085	100000
1428	chr5B	455800000	456400000	45.594	878.667	2330.18	1.40603	600000
1429	chr5B	458700000	458800000	45.594	411.101	889.079	1.11093	100000
1430	chr5B	459500000	459900000	45.594	134.103	2488.31	4.20362	400000
1431	chr5B	460200000	460900000	45.594	487.12	4179.71	3.09844	700000
1432	chr5B	461400000	461500000	45.594	424.87	875.83	1.04188	100000
1433	chr5B	463900000	464100000	45.594	437.019	1401.5	1.67893	200000
1434	chr5B	464600000	465200000	45.594	3426.38	554.303	-2.62576	600000
1435	chr5B	465800000	465900000	45.594	599.817	47.4384	-3.6327	100000
1436	chr5B	473600000	473700000	45.594	174.599	814.858	2.21603	100000
1437	chr5B	474200000	474300000	45.594	254.783	929.394	1.86292	100000
1438	chr5B	486000000	486200000	51.278	1199.75	270.812	-2.14325	200000
1439	chr5B	488800000	489700000	51.278	6070.25	776.252	-2.96554	900000
1440	chr5B	493000000	494800000	51.278	17218.7	863.579	-4.31592	1800000
1441	chr5B	507700000	507800000	58.161	522.757	1479.71	1.49932	100000
1442	chr5B	518400000	518600000	62.719	185.823	1624.73	3.12134	200000
1443	chr5B	518900000	519000000	62.719	1831.73	840.216	-1.12345	100000
1444	chr5B	519100000	519200000	62.719	407.167	844.775	1.05111	100000
1445	chr5B	520000000	520100000	62.719	714.597	2096.98	1.55178	100000
1446	chr5B	522300000	522700000	62.719	1364.75	557.58	-1.28985	400000
1447	chr5B	527200000	527700000	62.719	408.903	4177.43	3.34961	500000
1448	chr5B	528600000	528700000	62.719	191.145	899.478	2.22849	100000
1449	chr5B	529100000	529200000	63.855	316.57	685.792	1.1128	100000
1450	chr5B	529500000	534200000	63.9118	6538.4	34231.2	2.38812	4700000
1451	chr5B	534700000	535000000	64.992	2215.64	545.898	-2.01903	300000
1452	chr5B	536000000	537100000	64.992	4853.84	1312.75	-1.88574	1100000
1453	chr5B	537100000	537600000	64.992	844.418	1806.08	1.09592	500000
1454	chr5B	539000000	539200000	64.992	755.904	217.818	-1.79038	200000
1455	chr5B	545100000	545300000	70.681	334.042	1637.84	2.29026	200000
1456	chr5B	548000000	548100000	77.512	775.111	170.807	-2.17547	100000
1457	chr5B	548700000	548800000	77.512	101.358	815.428	2.9957	100000
1458	chr5B	551000000	551200000	79.786	200.749	1668.61	3.04888	200000
1459	chr5B	557200000	557300000	80.923	297.941	1018.57	1.77003	100000
1460	chr5B	561300000	561600000	80.923	655.471	2158.95	1.71819	300000
1461	chr5B	562000000	562200000	80.923	199.939	1559.77	2.95743	200000
1462	chr5B	562400000	563000000	80.923	4132.42	555.443	-2.89303	600000
1463	chr5B	569100000	569200000	80.923	666.579	197.162	-1.75226	100000
1464	chr5B	570800000	571100000	82.059	419.085	2023.75	2.26899	300000
1465	chr5B	572900000	573100000	83.196	1593.96	405.577	-1.97192	200000
1466	chr5B	576900000	577000000	83.196	1095.96	536.923	-1.02804	100000
1467	chr5B	590100000	590300000	92.298	217.295	1702.23	2.96392	200000
1468	chr5B	590800000	590900000	92.298	342.604	791.638	1.20592	100000
1469	chr5B	591400000	592700000	92.298	1535.41	11070	2.84914	1300000
1470	chr5B	593500000	593600000	92.298	420.126	870.417	1.04911	100000
1471	chr5B	595600000	596200000	95.707	619.603	4206.35	2.76117	600000
1472	chr5B	596900000	597000000	96.844	1224.51	553.876	-1.14315	100000
1473	chr5B	598100000	598500000	96.844	2924.57	430.222	-2.76221	400000
1474	chr5B	600300000	600400000	96.844	651.769	184.055	-1.81861	100000
1475	chr5B	607400000	609700000	100.255	17578.2	2096.84	-3.0669	2300000
1476	chr5B	610300000	610400000	101.391	737.854	318.536	-1.20931	100000
1477	chr5B	612100000	612200000	104.802	1042.62	1138.66	0.127011	100000
1478	chr5B	612200000	612600000	104.802	1208.66	2898.87	1.26139	400000
1479	chr5B	617000000	617500000	105.939	3205.73	601.029	-2.4132	500000
1480	chr5B	622000000	622300000	105.939	2340.72	618.979	-1.91728	300000
1481	chr5B	622500000	622700000	105.939	775.111	1797.39	1.21237	200000
1482	chr5B	631600000	631900000	109.35	685.439	1620.88	1.24047	300000
1483	chr5B	633600000	633800000	109.35	1097.81	286.34	-1.93511	200000
1484	chr5B	636300000	636600000	110.486	507.484	2446.43	2.26699	300000
1485	chr5B	637200000	637300000	110.486	112.813	702.602	2.6281	100000
1486	chr5B	638900000	639000000	110.486	270.982	608.722	1.16464	100000
1487	chr5B	641200000	641300000	110.486	494.409	106.416	-2.20541	100000
1488	chr5B	641500000	641700000	110.486	221.229	943.355	2.08728	200000
1489	chr5B	643700000	643800000	112.759	726.977	297.024	-1.28846	100000
1490	chr5B	644900000	645000000	112.759	637.884	232.918	-1.44955	100000
1491	chr5B	645600000	646100000	112.759	3243.8	248.304	-3.70215	500000
1492	chr5B	647400000	647800000	112.759	2807.94	160.835	-4.11743	400000
1493	chr5B	648200000	648700000	113.896	3965.8	496.608	-2.9949	500000
1494	chr5B	649000000	649400000	113.896	3149.39	402.871	-2.96356	400000
1495	chr5B	650900000	651200000	113.896	190.22	1899.53	3.3131	300000
1496	chr5B	654100000	654300000	113.896	544.741	1577.43	1.53221	200000
1497	chr5B	654700000	655700000	113.896	2099.71	7659.81	1.86662	1000000
1498	chr5B	656000000	656600000	113.896	496.839	4831.31	3.27896	600000
1499	chr5B	657500000	657700000	113.896	577.486	1751.95	1.59943	200000
1500	chr5B	658500000	658700000	113.896	623.305	1698.95	1.44517	200000
1501	chr5B	663400000	663500000	124.298	369.332	789.358	1.09369	100000
1502	chr5B	666600000	668000000	127.712	910.139	8966.58	3.29898	1400000
1503	chr5B	669300000	669400000	127.712	2199.21	684.082	-1.68329	100000
1504	chr5B	669800000	670000000	127.712	1223.01	486.066	-1.32942	200000
1505	chr5B	670800000	670900000	127.712	353.249	716.135	1.01748	100000
1506	chr5B	671300000	671400000	127.712	691.456	57.8378	-3.55691	100000
1507	chr5B	671900000	672100000	131.123	1522.34	532.507	-1.51366	200000
1508	chr5B	673100000	673200000	131.123	711.01	37.039	-4.22635	100000
1509	chr5B	674700000	675800000	133.397	6779.07	721.121	-3.23099	1100000
1510	chr5B	678000000	678200000	134.534	222.27	1170.86	2.39194	200000
1511	chr5B	683500000	683900000	139.081	129.474	3257.15	4.64222	400000
1512	chr5B	685000000	685100000	141.354	628.28	61.1144	-3.3407	100000
1513	chr5B	686300000	686400000	141.354	684.398	1517.6	1.14773	100000
1514	chr5B	690200000	690600000	144.765	624.346	3535.37	2.49954	400000
1515	chr5B	691000000	691400000	144.765	2909.99	12660.8	2.1209	400000
1516	chr5B	691500000	692600000	144.765	4545.72	1568.03	-1.53495	1100000
1517	chr5B	694200000	695900000	145.902	10949.4	1692.26	-2.69312	1700000
1518	chr5B	696400000	696500000	145.902	125.193	622.683	2.30518	100000
1519	chr5B	696600000	696900000	145.902	1602.87	275.513	-2.53613	300000
1520	chr5B	697100000	697200000	145.902	274.569	891.073	1.69475	100000
1521	chr5B	697300000	697600000	145.902	2287.03	433.499	-2.39668	300000
1522	chr5B	697900000	699300000	145.902	10244.8	846.057	-3.59643	1400000
1523	chr5B	699800000	699900000	145.902	401.151	78.4942	-2.33881	100000
1524	chr5B	700300000	702500000	145.902	11848.5	4655.23	-1.34759	2200000
1525	chr5B	701700000	701800000	145.902	1420.17	2032.3	0.516747	100000
1526	chr5B	703200000	703900000	145.902	5189.16	1722.03	-1.59083	700000
1527	chr5B	710900000	711200000	155.004	2368.03	423.669	-2.47988	300000
1528	chr5D	100000	400000	0	2301.96	6163.15	1.42041	300000
1529	chr5D	1600000	1700000	0	757.408	254.572	-1.56924	100000
1530	chr5D	2400000	2500000	0	773.722	340.332	-1.18251	100000
1531	chr5D	4100000	4200000	3.411	727.903	152.43	-2.24815	100000
1532	chr5D	5700000	5800000	2.274	729.986	136.475	-2.41068	100000
1533	chr5D	6700000	6800000	0	743.06	290.614	-1.35136	100000
1534	chr5D	10800000	11000000	7.959	1474.32	560.571	-1.39349	200000
1535	chr5D	11900000	12000000	7.959	737.854	281.354	-1.38778	100000
1536	chr5D	12300000	12600000	7.959	2255.79	746.621	-1.59389	300000
1537	chr5D	14200000	15500000	9.096	5917.64	1940.56	-1.60805	1300000
1538	chr5D	16100000	16200000	9.096	703.836	271.952	-1.36864	100000
1539	chr5D	18300000	18900000	9.096	3718.66	1186.96	-1.64669	600000
1540	chr5D	19300000	19600000	9.096	2125.62	904.464	-1.23184	300000
1541	chr5D	20100000	20200000	9.096	603.52	244.173	-1.30199	100000
1542	chr5D	20500000	20900000	9.096	1383.95	476.094	-1.53749	400000
1543	chr5D	21700000	22400000	9.096	4807.91	1548.09	-1.63429	700000
1544	chr5D	25100000	25200000	11.37	714.018	325.089	-1.13272	100000
1545	chr5D	25600000	26200000	11.37	2695.36	826.967	-1.70337	600000
1546	chr5D	26800000	27000000	11.37	1436.14	460.566	-1.63859	200000
1547	chr5D	27300000	27400000	11.37	664.496	300.016	-1.14459	100000
1548	chr5D	29200000	29600000	13.645	89.556	1725.88	4.25321	400000
1549	chr5D	29700000	29900000	13.645	1492.48	599.89	-1.31351	200000
1550	chr5D	34500000	34800000	13.645	2223.63	802.037	-1.47002	300000
1551	chr5D	35700000	36200000	13.645	2279.51	935.378	-1.2842	500000
1552	chr5D	40300000	40600000	15.919	2121.23	625.105	-1.7611	300000
1553	chr5D	45700000	46000000	22.741	2127.01	520.968	-2.02747	300000
1554	chr5D	48300000	49000000	25.014	3553.2	1015.72	-1.8056	700000
1555	chr5D	49500000	50200000	25.014	5160.11	1641.83	-1.6515	700000
1556	chr5D	50500000	50800000	25.014	2467.19	415.977	-2.56541	300000
1557	chr5D	51100000	51200000	25.014	339.711	139.894	-1.27394	100000
1558	chr5D	56200000	56800000	27.288	3773.27	1430.85	-1.39832	600000
1559	chr5D	57400000	58000000	27.288	3656.64	1277.99	-1.51591	600000
1560	chr5D	59300000	59500000	27.288	1530.44	605.445	-1.33643	200000
1561	chr5D	149200000	149300000	30.698	767.59	270.385	-1.50187	100000
1562	chr5D	185900000	186400000	30.698	250.734	2464.95	3.29217	500000
1563	chr5D	187300000	187500000	30.698	19.3228	1257.62	5.9526	200000
1564	chr5D	188300000	188800000	30.698	71.7374	2878.36	5.30691	500000
1565	chr5D	276800000	276900000	30.698	701.869	21.6536	-4.95545	100000
1566	chr5D	289500000	289600000	30.698	775.573	1587.83	1.03277	100000
1567	chr5D	328300000	328700000	32.972	1489.82	594.191	-1.32468	400000
1568	chr5D	329000000	329400000	32.972	1444.35	475.382	-1.60123	400000
1569	chr5D	330400000	331200000	32.972	5969.59	740.353	-3.00964	800000
1570	chr5D	337300000	337700000	33.8248	2952.46	793.775	-1.89379	400000
1571	chr5D	364800000	365100000	39.793	2186.25	669.836	-1.70509	300000
1572	chr5D	368400000	368500000	40.929	767.474	223.231	-1.77701	100000
1573	chr5D	378000000	378100000	44.339	728.828	345.175	-1.07606	100000
1574	chr5D	378500000	378600000	44.339	765.97	378.225	-1.01611	100000
1575	chr5D	385000000	385400000	46.613	3046.64	786.937	-1.95154	400000
1576	chr5D	411300000	411600000	63.784	1418.78	407.572	-1.79701	300000
1577	chr5D	423900000	424000000	71.763	760.995	178.784	-2.08351	100000
1578	chr5D	424400000	424900000	71.763	2967.84	991.079	-1.58138	500000
1579	chr5D	425500000	425600000	71.763	759.143	216.393	-1.80596	100000
1580	chr5D	426500000	427900000	74.038	5661.93	1884.29	-1.58676	1400000
1581	chr5D	430200000	430300000	76.311	740.63	304.432	-1.27985	100000
1582	chr5D	430600000	431000000	76.311	2882.68	372.1	-2.95028	400000
1583	chr5D	437300000	438100000	79.72	4738.6	1192.37	-1.98972	800000
1584	chr5D	439000000	439200000	80.857	1226.82	383.211	-1.67613	200000
1585	chr5D	440100000	440900000	80.857	4647.66	926.545	-2.32532	800000
1586	chr5D	446600000	447100000	89.953	2965.41	1306.91	-1.18146	500000
1587	chr5D	463300000	463400000	97.912	694.117	346.315	-1.00101	100000
1588	chr5D	464700000	465300000	98.7648	2837.56	1200.21	-1.24067	600000
1589	chr5D	466100000	466400000	99.049	1459.51	562.566	-1.37381	300000
1590	chr5D	466700000	467400000	99.049	4256.69	696.761	-2.60927	700000
1591	chr5D	467800000	468400000	99.049	2990.41	1180.12	-1.34067	600000
1592	chr5D	471600000	471700000	100.185	615.784	264.402	-1.21659	100000
1593	chr5D	475400000	475500000	102.46	787.144	110.405	-2.82265	100000
1594	chr5D	480200000	480400000	107.006	1479.41	424.667	-1.7982	200000
1595	chr5D	486800000	487300000	112.69	2229.76	864.576	-1.3658	500000
1596	chr5D	488000000	488200000	112.69	1557.74	236.765	-2.71278	200000
1597	chr5D	488500000	488700000	112.69	1705.38	605.018	-1.49351	200000
1598	chr5D	490100000	490500000	118.375	2811.76	653.454	-2.10362	400000
1599	chr5D	497100000	497200000	122.924	1060.21	451.449	-1.22988	100000
1600	chr5D	514200000	514300000	133.16	794.781	317.111	-1.32284	100000
1601	chr5D	518100000	518400000	136.571	2217.61	234.485	-3.23595	300000
1602	chr5D	518800000	518900000	136.571	759.953	42.31	-4.13504	100000
1603	chr5D	526000000	526300000	141.118	2292.59	795.057	-1.52666	300000
1604	chr5D	527200000	527400000	146.812	1751.2	782.805	-1.1606	200000
1605	chr5D	530200000	530600000	147.948	1496.19	412.13	-1.85759	400000
1606	chr5D	531700000	531800000	154.779	715.06	153.142	-2.21582	100000
1607	chr5D	538800000	539000000	157.052	1507.99	320.53	-2.23056	200000
1608	chr5D	541800000	542500000	159.327	4243.38	680.521	-2.63872	700000
1609	chr5D	545000000	545100000	165.014	745.259	335.346	-1.14973	100000
1610	chr5D	545800000	545900000	165.014	652.116	288.05	-1.17602	100000
1611	chr5D	548100000	548500000	168.429	1502.9	402.443	-1.89827	400000
1612	chr5D	549000000	549300000	168.429	2261.12	523.532	-2.10857	300000
1613	chr5D	550300000	550500000	168.429	1535.87	687.644	-1.15817	200000
1614	chr5D	551100000	551300000	168.429	1479.64	594.191	-1.3148	200000
1615	chr5D	551600000	551800000	168.429	1384.88	398.739	-1.79367	200000
1616	chr5D	552800000	553600000	169.565	504.938	4820.34	3.2524	800000
1617	chr5D	554000000	554100000	169.565	604.445	46.1563	-3.68247	100000
1618	chr5D	554600000	555500000	169.565	1334.31	6740.67	2.33593	900000
1619	chr5D	557600000	557700000	170.702	687.175	287.195	-1.25573	100000
1620	chr5D	558100000	558200000	170.702	769.094	113.539	-2.7492	100000
1621	chr5D	558600000	558900000	170.702	2558.13	211.265	-3.59172	300000
1622	chr5D	561000000	561100000	170.702	41.654	107.698	1.34957	100000
1623	chr5D	561800000	561900000	170.702	168.236	895.774	2.40571	100000
1624	chr5D	563000000	564200000	170.702	6141.76	1012.16	-2.60002	1200000
1625	chr6A	0	400000	0	2563.45	325.516	-2.97343	400000
1626	chr6A	500000	800000	0	743.06	2632.48	1.82348	300000
1627	chr6A	1000000	1400000	0	4371.12	640.633	-2.76851	400000
1628	chr6A	1700000	1900000	0	596.577	1720.46	1.52644	200000
1629	chr6A	2000000	2100000	0	684.05	222.234	-1.61765	100000
1630	chr6A	2800000	3200000	0	692.034	1730.72	1.32121	400000
1631	chr6A	3300000	3600000	0	1574.17	313.55	-2.32415	300000
1632	chr6A	4000000	4100000	3.414	80.2996	633.937	2.96529	100000
1633	chr6A	4400000	4500000	3.414	47.4392	18.9469	-1.28001	100000
1634	chr6A	4600000	5300000	3.414	749.771	6120.84	3.02752	700000
1635	chr6A	6000000	6600000	3.414	873.807	2803.71	1.68081	600000
1636	chr6A	6900000	7400000	3.414	1859.5	3829.83	1.04197	500000
1637	chr6A	7400000	8000000	3.414	4408.38	2481.04	-0.829046	600000
1638	chr6A	9200000	10100000	7.32086	1328.41	5478.64	2.04329	900000
1639	chr6A	10600000	11900000	10.247	1313.03	6308.46	2.26352	1300000
1640	chr6A	12600000	12700000	10.247	292.388	663.426	1.1793	100000
1641	chr6A	15400000	15500000	19.44	218.568	498.887	1.18694	100000
1642	chr6A	16500000	17400000	25.146	1419.59	6771.3	2.25316	900000
1643	chr6A	17400000	17500000	25.146	464.21	693.769	0.578651	100000
1644	chr6A	17700000	18700000	25.146	1522.8	5774.1	1.92217	1000000
1645	chr6A	19100000	19300000	25.146	549.601	1220.58	1.14967	200000
1646	chr6A	20300000	23000000	25.146	3859.35	19099	2.30677	2700000
1647	chr6A	23400000	23500000	25.146	174.599	423.1	1.27211	100000
1648	chr6A	27300000	27500000	30.838	711.82	277.08	-1.35804	200000
1649	chr6A	27600000	37400000	30.838	18553	82343	2.14993	9800000
1650	chr6A	49400000	49500000	37.681	35.0587	84.1925	1.24038	100000
1651	chr6A	65700000	65800000	46.797	750.234	276.083	-1.43894	100000
1652	chr6A	66800000	67000000	46.797	1590.26	3340.21	1.0702	200000
1653	chr6A	73100000	73200000	46.797	702.101	302.865	-1.2103	100000
1654	chr6A	79200000	79300000	47.934	723.39	334.776	-1.10927	100000
1655	chr6A	159000000	159300000	50.208	60.8611	2509.82	5.34298	300000
1656	chr6A	288600000	288700000	50.208	352.902	25.215	-3.75488	100000
1657	chr6A	291500000	292100000	50.208	3608.51	118.097	-4.92159	600000
1658	chr6A	450900000	451000000	50.208	751.16	373.809	-1.00488	100000
1659	chr6A	453700000	453800000	50.208	289.726	728.387	1.32702	100000
1660	chr6A	498800000	498900000	53.619	723.737	247.592	-1.54368	100000
1661	chr6A	501300000	501400000	53.619	775.458	247.876	-1.64148	100000
1662	chr6A	526100000	528900000	55.893	21821.1	1109.18	-4.29693	2800000
1663	chr6A	530100000	530200000	55.893	781.243	215.396	-1.85394	100000
1664	chr6A	532400000	532500000	55.893	908.403	431.505	-1.0722	100000
1665	chr6A	533300000	533400000	55.893	803.806	375.804	-1.09483	100000
1666	chr6A	550800000	550900000	55.893	754.168	352.156	-1.09649	100000
1667	chr6A	554900000	555000000	55.893	725.704	269.245	-1.4271	100000
1668	chr6A	563800000	563900000	61.582	508.872	155.279	-1.70601	100000
1669	chr6A	564200000	564300000	61.582	780.896	362.555	-1.1048	100000
1670	chr6A	571800000	571900000	61.582	310.669	882.668	1.50349	100000
1671	chr6A	580600000	580700000	69.721	710.663	298.449	-1.24888	100000
1672	chr6A	583100000	583200000	69.721	541.154	198.301	-1.44375	100000
1673	chr6A	591500000	591700000	84.608	1520.83	228.645	-2.72833	200000
1674	chr6A	595000000	595100000	88.019	399.184	834.802	1.0625	100000
1675	chr6A	595800000	595900000	89.156	347.463	900.333	1.37105	100000
1676	chr6A	597100000	597200000	90.292	386.803	828.392	1.09673	100000
1677	chr6A	600500000	600600000	95.98	805.773	340.901	-1.23858	100000
1678	chr6A	600900000	601100000	95.98	1570.59	382.072	-2.03653	200000
1679	chr6A	602000000	602800000	95.98	1006.75	3000.3	1.57445	800000
1680	chr6A	603200000	604800000	95.98	1428.61	8800.04	2.62205	1600000
1681	chr6A	606800000	606900000	98.254	719.456	323.094	-1.1525	100000
1682	chr6A	608100000	608200000	98.254	162.45	796.054	2.28582	100000
1683	chr6A	608300000	608400000	98.254	516.625	108.268	-2.24404	100000
1684	chr6A	609500000	609600000	99.391	511.071	173.798	-1.55065	100000
1685	chr6A	610400000	610700000	99.391	1170.82	368.681	-1.6644	300000
1686	chr6A	612100000	613300000	99.391	7807.34	1075.27	-2.85897	1200000
1687	chr6A	614700000	614900000	99.391	753.937	2091.42	1.47075	200000
1688	chr6A	615100000	615400000	99.391	1162.49	335.346	-1.79045	300000
1689	chr6A	615800000	615900000	99.391	626.892	275.513	-1.18317	100000
1690	chr6A	616100000	616200000	99.391	98.3496	817.85	3.04301	100000
1691	chr6B	300000	500000	0	259.296	1236.96	2.24974	200000
1692	chr6B	900000	1000000	0	72.0845	687.216	3.23522	100000
1693	chr6B	1100000	2000000	0	4691.28	729.099	-2.68412	900000
1694	chr6B	2700000	2900000	0	157.359	491.764	1.6377	200000
1695	chr6B	3200000	3300000	0	221.576	338.907	0.610843	100000
1696	chr6B	3300000	3400000	0	221.576	338.907	0.610843	100000
1697	chr6B	5000000	5200000	0	42.5796	193.173	2.15562	200000
1698	chr6B	5500000	6000000	0	537.683	3801.06	2.81927	500000
1699	chr6B	6800000	7200000	1.137	1367.41	514.7	-1.40789	400000
1700	chr6B	7700000	7800000	1.137	189.41	686.931	1.85316	100000
1701	chr6B	7900000	8400000	1.137	3405.9	745.481	-2.19028	500000
1702	chr6B	8600000	8700000	1.137	8.5622	111.402	3.55518	100000
1703	chr6B	9800000	9900000	1.137	830.534	2518.08	1.59905	100000
1704	chr6B	10400000	10600000	1.137	1187.6	301.298	-1.97522	200000
1705	chr6B	11200000	11300000	2.273	255.825	837.367	1.7068	100000
1706	chr6B	13400000	13500000	3.41	222.27	69.8043	-1.65688	100000
1707	chr6B	13700000	13800000	3.41	113.854	678.954	2.56563	100000
1708	chr6B	14100000	14300000	4.546	612.429	1586.27	1.37158	200000
1709	chr6B	14900000	15100000	4.546	136.764	1077.98	2.9694	200000
1710	chr6B	16600000	18100000	9.097	1430.7	10005.7	2.80516	1500000
1711	chr6B	20800000	21200000	17.12	2238.67	915.291	-1.28941	400000
1712	chr6B	22000000	22100000	17.12	506.211	195.31	-1.36946	100000
1713	chr6B	25700000	25800000	20.534	721.655	156.276	-2.20001	100000
1714	chr6B	26700000	27000000	23.949	157.128	2348.84	3.8934	300000
1715	chr6B	27700000	27800000	23.949	278.272	591.77	1.0858	100000
1716	chr6B	28300000	28500000	23.949	231.411	1683.14	2.85726	200000
1717	chr6B	29100000	29300000	23.949	1340.1	424.097	-1.65755	200000
1718	chr6B	29800000	30100000	25.085	2406.33	631.373	-1.92858	300000
1719	chr6B	39400000	40100000	35.322	5743.39	673.825	-3.08957	700000
1720	chr6B	47100000	47600000	41.01	879.94	4187.26	2.24924	500000
1721	chr6B	48300000	50000000	41.01	1214.56	11770.1	3.27556	1700000
1722	chr6B	50600000	50700000	41.01	289.032	714.568	1.30288	100000
1723	chr6B	51300000	52300000	41.01	1982.27	6575.85	1.72952	1000000
1724	chr6B	52800000	55300000	41.01	17094.6	3031.36	-2.49511	2500000
1725	chr6B	56500000	57300000	41.01	6277.94	1445.09	-2.11836	800000
1726	chr6B	57700000	60400000	41.01	19095.6	2211.23	-3.10974	2700000
1727	chr6B	62400000	62700000	41.01	786.45	2698.72	1.77755	300000
1728	chr6B	72400000	75000000	43.284	1783.95	19732.7	3.46671	2600000
1729	chr6B	77800000	78100000	43.284	947.165	2535.46	1.41961	300000
1730	chr6B	84000000	84100000	43.284	307.661	838.364	1.44327	100000
1731	chr6B	85000000	85200000	43.284	612.545	1604.79	1.38804	200000
1732	chr6B	89700000	89800000	43.284	381.944	818.42	1.09747	100000
1733	chr6B	105000000	105100000	43.284	689.951	326.371	-1.07766	100000
1734	chr6B	111400000	111600000	43.284	1067.96	230.069	-2.20981	200000
1735	chr6B	114100000	114200000	43.284	740.399	271.097	-1.44613	100000
1736	chr6B	114600000	116300000	43.284	9192.91	2924.52	-1.65199	1700000
1737	chr6B	116600000	117300000	43.284	5390.14	1520.88	-1.82474	700000
1738	chr6B	120300000	120800000	43.284	336.934	3404.74	3.33315	500000
1739	chr6B	122500000	122600000	43.284	317.959	752.747	1.24071	100000
1740	chr6B	125700000	126200000	44.421	420.011	3006.29	2.83653	500000
1741	chr6B	126300000	126600000	44.421	1964.56	502.021	-1.96625	300000
1742	chr6B	127700000	128000000	44.421	601.668	2568.23	2.0919	300000
1743	chr6B	130200000	130300000	44.421	366.786	789.074	1.10312	100000
1744	chr6B	131900000	132400000	44.7997	630.016	2489.59	1.98074	500000
1745	chr6B	134600000	134900000	45.557	515.815	2625.21	2.34526	300000
1746	chr6B	149900000	150000000	46.694	228.981	633.795	1.46477	100000
1747	chr6B	150300000	150500000	46.694	1134.26	281.924	-2.00454	200000
1748	chr6B	154200000	155400000	46.694	6965.93	921.274	-2.91726	1200000
1749	chr6B	155400000	155500000	46.694	252.354	514.985	1.02618	100000
1750	chr6B	156300000	156400000	46.694	346.191	171.947	-1.0054	100000
1751	chr6B	159200000	159400000	46.694	134.797	1524.01	3.4893	200000
1752	chr6B	160000000	160700000	46.694	285.908	5165.23	4.17045	700000
1753	chr6B	167600000	167700000	46.694	724.2	250.156	-1.5298	100000
1754	chr6B	180400000	180500000	46.694	807.277	312.98	-1.36418	100000
1755	chr6B	183000000	183100000	47.831	330.339	721.121	1.12393	100000
1756	chr6B	196300000	196400000	47.831	339.248	685.222	1.01209	100000
1757	chr6B	208300000	208700000	47.831	1612.36	386.915	-2.05625	400000
1758	chr6B	212800000	212900000	47.831	523.104	52.1395	-3.302	100000
1759	chr6B	213500000	214000000	47.831	3983.74	700.892	-2.50516	500000
1760	chr6B	214800000	214900000	47.831	761.92	297.594	-1.35335	100000
1761	chr6B	229200000	229500000	47.831	2027.62	280.072	-2.85149	300000
1762	chr6B	233800000	234100000	47.831	2306.93	1024.56	-1.1702	300000
1763	chr6B	238300000	239100000	47.831	5903.99	276.795	-4.40984	800000
1764	chr6B	304600000	304700000	47.831	744.912	148.583	-2.31805	100000
1765	chr6B	326800000	326900000	47.831	242.634	46.2988	-2.36484	100000
1766	chr6B	327300000	327700000	47.831	1247.19	166.676	-2.89609	400000
1767	chr6B	335200000	335300000	47.831	311.595	709.867	1.18529	100000
1768	chr6B	398200000	398300000	47.831	315.413	690.065	1.12701	100000
1769	chr6B	415300000	415400000	47.831	194.269	508.147	1.38262	100000
1770	chr6B	452500000	452900000	47.831	715.985	86.7568	-3.03036	400000
1771	chr6B	454500000	454600000	47.831	491.517	182.916	-1.42113	100000
1772	chr6B	463000000	463100000	47.831	375.348	807.878	1.10385	100000
1773	chr6B	463700000	464000000	47.831	636.38	2335.17	1.87392	300000
1774	chr6B	467600000	467700000	47.831	651.653	263.119	-1.30513	100000
1775	chr6B	578600000	578900000	50.104	2252.9	401.019	-2.48709	300000
1776	chr6B	599600000	600300000	50.104	4482.08	1560.91	-1.52118	700000
1777	chr6B	624700000	624800000	51.24	403.581	831.811	1.04156	100000
1778	chr6B	626600000	626700000	51.24	315.876	713.571	1.17316	100000
1779	chr6B	627000000	628300000	51.24	1896.87	5389.89	1.50614	1300000
1780	chr6B	628800000	629500000	51.24	293.082	5798.46	4.30163	700000
1781	chr6B	646900000	647000000	58.062	249.692	783.09	1.6451	100000
1782	chr6B	648200000	648900000	58.062	587.205	5806.15	3.30344	700000
1783	chr6B	650000000	650100000	58.062	183.277	393.326	1.09751	100000
1784	chr6B	655100000	655200000	58.062	343.414	716.847	1.05953	100000
1785	chr6B	655700000	655800000	58.062	1942.81	806.026	-1.2682	100000
1786	chr6B	661500000	661900000	60.336	1299.49	260.413	-2.31465	400000
1787	chr6B	662100000	662200000	60.336	321.777	836.085	1.37484	100000
1788	chr6B	663800000	664100000	62.609	223.427	2566.09	3.51582	300000
1789	chr6B	665500000	666600000	62.609	6567.9	1453.07	-2.17556	1100000
1790	chr6B	667000000	667800000	62.609	6112.72	835.515	-2.86959	800000
1791	chr6B	668500000	668700000	62.609	1626.47	312.552	-2.37585	200000
1792	chr6B	672900000	673800000	63.746	1197.09	6521	2.44458	900000
1793	chr6B	678100000	678200000	67.16	331.612	896.629	1.43228	100000
1794	chr6B	678600000	679600000	67.16	2214.02	10022.2	2.17795	1000000
1795	chr6B	680000000	680200000	67.16	134.681	1702.94	3.65058	200000
1796	chr6B	683000000	683500000	70.57	1004.79	3221.97	1.68007	500000
1797	chr6B	686500000	686700000	75.121	1536.11	422.387	-1.86017	200000
1798	chr6B	687600000	687700000	76.257	350.935	724.113	1.0429	100000
1799	chr6B	691100000	691200000	79.672	755.094	108.553	-2.78694	100000
1800	chr6B	694500000	694600000	83.083	758.102	329.362	-1.20024	100000
1801	chr6B	694900000	695100000	83.083	1539.92	466.692	-1.72017	200000
1802	chr6B	696400000	696500000	84.219	549.948	203.715	-1.4283	100000
1803	chr6B	699700000	699900000	86.492	302.57	704.596	1.21681	200000
1804	chr6B	703200000	703500000	91.05	316.686	4780.88	3.91191	300000
1805	chr6B	703700000	703800000	91.05	293.545	335.203	0.190847	100000
1806	chr6B	703800000	704600000	91.05	2100.17	3627.12	0.788029	800000
1807	chr6B	704300000	704500000	91.05	1128.01	1365.88	0.275831	200000
1808	chr6B	705700000	706300000	92.187	699.902	2902.86	2.05069	600000
1809	chr6B	706400000	706500000	92.187	372.456	163.542	-1.18249	100000
1810	chr6B	706900000	707100000	92.187	1134.84	452.446	-1.32476	200000
1811	chr6B	707900000	708000000	92.187	429.036	204.997	-1.06184	100000
1812	chr6B	713000000	713900000	94.461	1068.42	7725.91	2.85306	900000
1813	chr6B	714400000	715100000	94.461	4691.74	1220.72	-1.94152	700000
1814	chr6B	715200000	715300000	94.461	736.812	1679.72	1.18775	100000
1815	chr6B	716100000	716200000	97.872	170.318	507.862	1.57059	100000
1816	chr6B	719400000	719800000	97.872	1015.78	2374.2	1.22404	400000
1817	chr6B	720100000	720600000	97.872	2010.38	627.811	-1.67749	500000
1818	chr6D	2500000	2600000	0	781.243	231.351	-1.75131	100000
1819	chr6D	4100000	4200000	4.547	216.369	756.166	1.80046	100000
1820	chr6D	5100000	5800000	4.547	6459.26	1018.57	-2.66363	700000
1821	chr6D	7100000	7200000	4.547	883.642	426.803	-1.04815	100000
1822	chr6D	8400000	8600000	9.105	1423.29	238.617	-2.57144	200000
1823	chr6D	8900000	9000000	9.105	798.02	272.664	-1.54583	100000
1824	chr6D	9400000	9500000	9.105	724.547	309.988	-1.22221	100000
1825	chr6D	10200000	10300000	15.966	693.885	211.692	-1.70801	100000
1826	chr6D	10700000	11200000	15.966	3902.86	1382.84	-1.49623	500000
1827	chr6D	11500000	11600000	15.966	719.456	291.184	-1.30204	100000
1828	chr6D	12000000	13000000	15.966	5031.8	1458.48	-1.7859	1000000
1829	chr6D	13600000	13700000	15.966	1370.88	1965.2	0.519262	100000
1830	chr6D	13700000	14200000	15.966	2828.53	2465.09	-0.19834	500000
1831	chr6D	14700000	15300000	18.239	3174.73	1080.4	-1.55419	600000
1832	chr6D	15800000	16000000	18.239	1500.47	470.396	-1.67136	200000
1833	chr6D	17200000	17700000	19.376	2648.15	822.124	-1.68635	500000
1834	chr6D	18000000	18900000	19.376	6486.33	997.062	-2.70042	900000
1835	chr6D	19300000	19900000	19.376	2810.14	836.512	-1.74697	600000
1836	chr6D	20400000	20500000	20.513	771.061	361.273	-1.09164	100000
1837	chr6D	20900000	21000000	21.649	751.622	36.0418	-4.3447	100000
1838	chr6D	22400000	22700000	22.786	1937.72	465.267	-2.05588	300000
1839	chr6D	23200000	23500000	22.786	2090.33	548.605	-1.92796	300000
1840	chr6D	24700000	24900000	26.197	1462.63	466.122	-1.64768	200000
1841	chr6D	26800000	26900000	34.162	598.66	273.234	-1.12874	100000
1842	chr6D	27200000	27300000	34.162	688.332	192.033	-1.83635	100000
1843	chr6D	27900000	28100000	35.298	1521.06	378.225	-2.0049	200000
1844	chr6D	28500000	28600000	35.298	965.793	361.985	-1.4133	100000
1845	chr6D	31300000	31700000	35.298	2122.27	775.113	-1.45195	400000
1846	chr6D	33100000	33900000	39.846	5731.47	1132.4	-2.3385	800000
1847	chr6D	35700000	36300000	42.119	4476.87	1182.83	-1.91936	600000
1848	chr6D	36900000	37400000	43.256	3747.24	990.794	-1.9181	500000
1849	chr6D	37700000	37800000	43.256	735.539	246.737	-1.57195	100000
1850	chr6D	38300000	38400000	43.256	730.448	255.854	-1.50981	100000
1851	chr6D	54500000	54800000	45.53	2157.67	777.677	-1.47105	300000
1852	chr6D	55100000	55300000	45.53	1360.12	196.449	-2.78524	200000
1853	chr6D	66400000	67300000	48.941	3530.52	1545.81	-1.19099	900000
1854	chr6D	68100000	68500000	48.941	2902.59	784.372	-1.88639	400000
1855	chr6D	71600000	71800000	48.941	1442.38	82.0557	-4.11923	200000
1856	chr6D	83000000	83400000	49.509	1500.58	239.329	-2.6434	400000
1857	chr6D	89000000	89100000	50.077	741.093	321.527	-1.20218	100000
1858	chr6D	91300000	91500000	51.214	412.837	1638.12	1.98579	200000
1859	chr6D	93900000	94000000	51.214	161.178	829.674	2.35671	100000
1860	chr6D	223000000	223100000	52.35	801.839	12.3938	-5.90547	100000
1861	chr6D	291900000	292000000	52.35	776.383	303.293	-1.35317	100000
1862	chr6D	307400000	308000000	52.35	89.556	4814.93	5.73286	600000
1863	chr6D	389400000	389500000	54.625	837.476	383.354	-1.12533	100000
1864	chr6D	397100000	397600000	55.0037	1725.75	725.537	-1.24895	500000
1865	chr6D	398000000	398300000	54.625	1624.74	707.16	-1.19894	300000
1866	chr6D	399600000	400000000	54.625	2204.54	776.395	-1.50441	400000
1867	chr6D	400500000	400600000	54.625	750.697	298.164	-1.32921	100000
1868	chr6D	405700000	405800000	55.761	774.069	302.723	-1.35157	100000
1869	chr6D	406300000	407500000	55.761	5945.18	2354.26	-1.33608	1200000
1870	chr6D	428700000	428900000	66.161	1314.88	517.264	-1.34426	200000
1871	chr6D	429900000	430400000	69.576	3579.58	451.734	-2.98346	500000
1872	chr6D	431200000	431300000	69.576	784.251	368.538	-1.08743	100000
1873	chr6D	432000000	432600000	70.712	3562.22	761.152	-2.22503	600000
1874	chr6D	434600000	435200000	74.127	3661.61	921.132	-1.98983	600000
1875	chr6D	435500000	435900000	74.127	2188.11	717.417	-1.60745	400000
1876	chr6D	440700000	440800000	84.369	723.39	357.427	-1.01509	100000
1877	chr6D	444900000	445500000	86.642	2657.29	618.694	-2.10087	600000
1878	chr6D	446100000	446200000	94.639	750.813	81.6283	-3.18567	100000
1879	chr6D	447100000	447700000	94.639	2801.34	874.833	-1.67791	600000
1880	chr6D	448100000	448500000	94.639	3031.6	421.675	-2.84293	400000
1881	chr6D	449000000	449100000	94.639	728.019	78.4942	-3.19703	100000
1882	chr6D	454700000	454900000	104.875	1404.66	366.971	-1.93359	200000
1883	chr6D	462900000	463100000	116.526	1222.89	222.804	-2.45117	200000
1884	chr6D	464100000	464300000	116.526	500.195	1335.26	1.41475	200000
1885	chr6D	465300000	466200000	117.663	4646.85	964.724	-2.26688	900000
1886	chr6D	466300000	467000000	117.663	595.767	3016.69	2.3382	700000
1887	chr6D	468000000	469500000	119.937	1628.67	8409	2.36753	1500000
1888	chr6D	470000000	470100000	119.937	520.906	217.818	-1.25406	100000
1889	chr6D	470500000	470600000	119.937	952.371	1093.36	0.198982	100000
1890	chr6D	470600000	470700000	119.937	952.371	1093.36	0.198982	100000
1891	chr6D	471100000	471600000	119.937	2568.54	690.065	-1.89462	500000
1892	chr6D	472500000	472600000	121.074	945.082	376.943	-1.3238	100000
1893	chr7A	0	200000	0	1282.25	107.556	-3.56329	200000
1894	chr7A	800000	1000000	0	1535.87	308.706	-2.31103	200000
1895	chr7A	1400000	1500000	0	23.4882	1030.68	5.39677	100000
1896	chr7A	1800000	3600000	0	12381.2	2833.2	-2.12725	1800000
1897	chr7A	4700000	7600000	0	4116.34	21257	2.36822	2900000
1898	chr7A	8600000	8900000	0	676.414	2805.28	2.05055	300000
1899	chr7A	9800000	10100000	0	1298.45	1728.16	0.41217	300000
1900	chr7A	10100000	10600000	0	4170.49	1597.81	-1.38357	500000
1901	chr7A	10900000	12100000	0	7287.94	2068.91	-1.81614	1200000
1902	chr7A	12400000	12500000	0	715.754	329.647	-1.11618	100000
1903	chr7A	13900000	14200000	0	409.019	1779.87	2.11882	300000
1904	chr7A	14600000	15100000	0	2308.55	935.235	-1.30267	500000
1905	chr7A	16300000	16400000	0	661.488	222.946	-1.56474	100000
1906	chr7A	17000000	17100000	1.137	589.288	128.07	-2.19327	100000
1907	chr7A	17500000	17800000	1.137	3214.41	1164.31	-1.46429	300000
1908	chr7A	18700000	18800000	1.137	473.004	224.798	-1.06986	100000
1909	chr7A	18900000	20700000	1.137	2167.28	5689.48	1.392	1800000
1910	chr7A	19300000	19400000	1.137	661.025	676.389	0.0330996	100000
1911	chr7A	21200000	23200000	1.137	2964.95	10449.3	1.81697	2000000
1912	chr7A	22300000	22400000	1.137	278.619	563.42	1.01331	100000
1913	chr7A	23500000	24300000	1.137	2701.61	838.221	-1.68723	800000
1914	chr7A	24800000	24900000	1.137	331.496	690.35	1.05608	100000
1915	chr7A	25800000	25900000	1.137	1178	553.591	-1.08806	100000
1916	chr7A	34600000	34900000	10.479	1928.69	913.582	-1.07719	300000
1917	chr7A	38600000	38900000	13.894	5748.25	2391.01	-1.26515	300000
1918	chr7A	43400000	43500000	21.855	695.968	2331.46	1.74269	100000
1919	chr7A	44400000	44500000	21.855	43.7367	754.599	4.07809	100000
1920	chr7A	47300000	47400000	21.855	1915.73	862.867	-1.14977	100000
1921	chr7A	50700000	51300000	27.54	4048.76	620.546	-2.7039	600000
1922	chr7A	51400000	51500000	27.54	650.843	1579.71	1.27798	100000
1923	chr7A	55200000	55300000	32.091	594.494	294.318	-1.01182	100000
1924	chr7A	56400000	56500000	32.091	733.341	1636.7	1.15715	100000
1925	chr7A	63900000	64100000	32.091	719.803	1609.49	1.15982	200000
1926	chr7A	65200000	65300000	32.091	844.881	308.848	-1.44889	100000
1927	chr7A	65700000	65900000	32.091	1409.99	573.108	-1.29731	200000
1928	chr7A	66500000	66600000	34.366	819.194	309.418	-1.40175	100000
1929	chr7A	66900000	67300000	34.366	3028.13	1359.76	-1.15449	400000
1930	chr7A	75600000	76000000	36.64	723.969	2100.82	1.53565	400000
1931	chr7A	77800000	77900000	38.914	306.735	748.758	1.28474	100000
1932	chr7A	78700000	78800000	40.051	798.83	296.74	-1.42564	100000
1933	chr7A	79400000	79500000	40.051	782.863	336.2	-1.217	100000
1934	chr7A	84900000	85000000	51.442	761.226	362.27	-1.06918	100000
1935	chr7A	91200000	91400000	58.263	1495.84	648.895	-1.20364	200000
1936	chr7A	93700000	93800000	58.263	785.177	297.594	-1.39667	100000
1937	chr7A	94500000	94700000	58.263	1511.69	608.722	-1.31089	200000
1938	chr7A	96400000	97100000	59.4	3954	806.596	-2.29197	700000
1939	chr7A	98500000	98800000	59.4	2272.34	183.771	-3.62101	300000
1940	chr7A	103300000	103400000	59.4	715.291	288.904	-1.30497	100000
1941	chr7A	107200000	107300000	61.673	749.54	246.737	-1.59912	100000
1942	chr7A	110300000	110400000	61.673	747.341	323.949	-1.20348	100000
1943	chr7A	110900000	115200000	61.673	26211.1	5107.97	-2.35913	4300000
1944	chr7A	117000000	117100000	62.809	725.01	349.164	-1.05196	100000
1945	chr7A	122500000	124000000	62.809	6843.05	2744.31	-1.31788	1500000
1946	chr7A	124500000	124700000	62.809	1328.3	377.228	-1.81334	200000
1947	chr7A	125300000	125400000	62.809	782.747	373.667	-1.06478	100000
1948	chr7A	125800000	125900000	62.809	755.788	355.717	-1.08511	100000
1949	chr7A	130800000	131100000	62.809	2302.08	1022.7	-1.16976	300000
1950	chr7A	131500000	131700000	62.809	1431.74	547.608	-1.38493	200000
1951	chr7A	134200000	134300000	63.946	666	311.128	-1.09555	100000
1952	chr7A	135400000	135800000	63.946	605.602	1462.47	1.27057	400000
1953	chr7A	140700000	142100000	63.946	3274.46	10126.8	1.62854	1400000
1954	chr7A	145600000	145700000	63.946	198.666	800.043	2.00429	100000
1955	chr7A	147600000	147700000	63.946	336.703	794.202	1.23557	100000
1956	chr7A	154700000	154800000	63.946	636.958	1577.01	1.30657	100000
1957	chr7A	191300000	191600000	63.946	2359.12	745.197	-1.66123	300000
1958	chr7A	199100000	199200000	63.946	715.175	350.019	-1.02876	100000
1959	chr7A	199700000	199800000	63.946	730.101	345.887	-1.0756	100000
1960	chr7A	203600000	203700000	63.946	228.055	774.828	1.76004	100000
1961	chr7A	235600000	235700000	66.22	164.417	774.4	2.22883	100000
1962	chr7A	362200000	363300000	66.22	5365.38	665.135	-3.01006	1100000
1963	chr7A	412400000	412600000	66.22	370.257	1703.79	2.19911	200000
1964	chr7A	519200000	519300000	67.357	791.078	372.1	-1.08608	100000
1965	chr7A	539000000	539100000	67.357	767.127	334.348	-1.19568	100000
1966	chr7A	540000000	540100000	67.357	757.755	344.748	-1.13391	100000
1967	chr7A	561000000	561500000	68.493	3114.1	1029.68	-1.59567	500000
1968	chr7A	566200000	566300000	68.493	471.268	220.525	-1.09214	100000
1969	chr7A	568300000	568400000	68.493	318.306	657.585	1.04443	100000
1970	chr7A	570200000	570300000	68.493	168.351	609.434	1.84982	100000
1971	chr7A	570400000	570900000	68.493	2470.43	140.463	-4.12684	500000
1972	chr7A	573100000	573300000	68.493	301.991	1570.6	2.37488	200000
1973	chr7A	575300000	575400000	69.63	156.897	622.825	1.98216	100000
1974	chr7A	597900000	598000000	69.63	740.978	365.974	-1.0157	100000
1975	chr7A	598400000	598700000	69.63	1388.7	573.82	-1.27359	300000
1976	chr7A	599600000	600100000	69.63	2173.53	764.286	-1.50663	500000
1977	chr7A	601000000	601100000	69.63	635.107	247.164	-1.35797	100000
1978	chr7A	603100000	603200000	69.63	721.539	280.214	-1.36141	100000
1979	chr7A	609700000	609900000	69.63	263.693	1445.23	2.44991	200000
1980	chr7A	611000000	611200000	69.63	230.717	1601.8	2.79016	200000
1981	chr7A	612800000	612900000	69.63	691.571	241.181	-1.51588	100000
1982	chr7A	613200000	613600000	69.63	1536.68	511.423	-1.58535	400000
1983	chr7A	614100000	614200000	69.63	748.383	216.678	-1.78351	100000
1984	chr7A	614600000	615200000	69.63	3717.27	518.261	-2.8401	600000
1985	chr7A	617000000	617100000	69.63	770.714	355.717	-1.11329	100000
1986	chr7A	618600000	619000000	69.63	3016.67	491.052	-2.61655	400000
1987	chr7A	623000000	623100000	69.63	719.456	358.566	-1.00265	100000
1988	chr7A	623400000	624500000	69.63	5312.38	2014.92	-1.39819	1100000
1989	chr7A	625200000	625300000	71.904	785.177	383.781	-1.03082	100000
1990	chr7A	626300000	626800000	71.904	3841.07	351.586	-3.44584	500000
1991	chr7A	636900000	637000000	71.904	803.343	143.028	-2.48147	100000
1992	chr7A	637300000	637400000	71.904	752.432	319.675	-1.23237	100000
1993	chr7A	638000000	638100000	71.904	783.441	382.499	-1.03244	100000
1994	chr7A	640800000	640900000	73.041	756.251	362.84	-1.05747	100000
1995	chr7A	664200000	664300000	84.41	661.025	327.51	-1.01095	100000
1996	chr7A	666800000	666900000	84.41	790.962	204.712	-1.94481	100000
1997	chr7A	667400000	668000000	84.41	4562.73	623.538	-2.86935	600000
1998	chr7A	668300000	668700000	84.41	1727.48	644.479	-1.42106	400000
1999	chr7A	669000000	669400000	84.41	2276.16	1002.05	-1.18284	400000
[truncated: 333 more rows]
