# Supplementary material for: Dense genotyping-by-sequencing linkage maps of two Synthetic W7984×Opata reference populations provide insights into wheat structural diversity
Source: Sci Rep. 2019 Feb 11;9:1793. doi: 10.1038/s41598-018-38111-3 (PMC6370774; doi:10.1038/s41598-018-38111-3)
Supplement: Supplementary file 14 — Dataset S13 [file 41598_2018_38111_MOESM14_ESM.xlsx]

## Sheet: Sheet1
	id	chr	start	end	W7984	Opata	ratio	genetically_mapped	popseq_chr	popseq_cM	distance_to_clostest_marker
1	chr1A:1-100000	chr1A	0	100000	979.397	265.544	1.87899	FALSE	#N/A	#N/A	4
2	chr1A:100001-200000	chr1A	100000	200000	781.523	63.2909	3.60545	TRUE	chr1A	0	3
3	chr1A:200001-300000	chr1A	200000	300000	937.799	382.754	1.29064	TRUE	chr1A	0	3
4	chr1A:300001-400000	chr1A	300000	400000	771.124	123.111	2.63721	TRUE	chr1A	0	3
5	chr1A:400001-500000	chr1A	400000	500000	849.476	111.309	2.9208	TRUE	chr1A	0	0
6	chr1A:500001-600000	chr1A	500000	600000	840.643	14.3475	5.77714	TRUE	chr1A	0	0
7	chr1A:600001-700000	chr1A	600000	700000	804.886	31.7033	4.62307	TRUE	chr1A	0	0
8	chr1A:700001-800000	chr1A	700000	800000	792.635	33.5546	4.52153	TRUE	chr1A	0	0
9	chr1A:800001-900000	chr1A	800000	900000	787.222	14.1161	5.70445	TRUE	chr1A	0	0
10	chr1A:900001-1000000	chr1A	900000	1000000	859.163	7.75226	6.61881	TRUE	chr1A	0	0
11	chr1A:1000001-1100000	chr1A	1000000	1100000	784.087	26.2651	4.84772	TRUE	chr1A	0	0
12	chr1A:1600001-1700000	chr1A	1600000	1700000	553.021	113.854	2.27014	TRUE	chr1A	0	0
13	chr1A:1700001-1800000	chr1A	1700000	1800000	878.395	274.569	1.6741	TRUE	chr1A	0	0
14	chr1A:1900001-2000000	chr1A	1900000	2000000	22.7932	614.28	-4.69262	TRUE	chr1A	0	0
15	chr1A:2000001-2100000	chr1A	2000000	2100000	47.8658	282.784	-2.5379	TRUE	chr1A	0	0
16	chr1A:2100001-2200000	chr1A	2100000	2200000	44.1619	430.077	-3.25477	TRUE	chr1A	0	0
17	chr1A:2600001-2700000	chr1A	2600000	2700000	187.189	31.5876	2.52979	TRUE	chr6D	119.937	2
18	chr1A:2800001-2900000	chr1A	2800000	2900000	408.854	127.16	1.67716	TRUE	chr1A	0	0
19	chr1A:3500001-3600000	chr1A	3500000	3600000	252.435	750.928	-1.56898	TRUE	chr1A	3.415	0
20	chr1A:4100001-4200000	chr1A	4100000	4200000	272.949	599.123	-1.13135	TRUE	chr1A	3.415	0
21	chr1A:4400001-4500000	chr1A	4400000	4500000	73.5082	182.005	-1.29641	TRUE	chr1A	3.415	0
22	chr1A:4600001-4700000	chr1A	4600000	4700000	135.192	397.101	-1.54749	TRUE	chr1A	3.415	0
23	chr1A:4900001-5000000	chr1A	4900000	5000000	94.0221	743.87	-2.97065	TRUE	chr1A	3.415	0
24	chr1A:5000001-5100000	chr1A	5000000	5100000	302.295	728.481	-1.26615	TRUE	chr1A	3.415	0
25	chr1A:5300001-5400000	chr1A	5300000	5400000	183.771	572.858	-1.63496	TRUE	chr1A	3.415	0
26	chr1A:5400001-5500000	chr1A	5400000	5500000	213.687	639.62	-1.57724	TRUE	chr1A	3.415	0
27	chr1A:5500001-5600000	chr1A	5500000	5600000	135.62	742.482	-2.44413	TRUE	chr1A	3.415	0
28	chr1A:5600001-5700000	chr1A	5600000	5700000	63.9635	719.803	-3.4719	TRUE	chr1A	3.415	0
29	chr1A:5700001-5800000	chr1A	5700000	5800000	27.3519	756.598	-4.73992	TRUE	chr1A	3.415	0
30	chr1A:5800001-5900000	chr1A	5800000	5900000	42.8798	808.781	-4.2059	TRUE	chr1A	3.415	0
31	chr1A:5900001-6000000	chr1A	5900000	6000000	47.1535	821.277	-4.09391	TRUE	chr1A	3.415	0
32	chr1A:6000001-6100000	chr1A	6000000	6100000	211.55	900.304	-2.08421	TRUE	chr1A	3.415	0
33	chr1A:6100001-6200000	chr1A	6100000	6200000	53.1367	1445.97	-4.74028	TRUE	chr1A	3.415	0
34	chr1A:6200001-6300000	chr1A	6200000	6300000	41.3127	1582.97	-5.22631	TRUE	chr1A	3.415	0
35	chr1A:7400001-7500000	chr1A	7400000	7500000	652.884	216.601	1.58735	TRUE	chr1A	12.608	0
36	chr1A:7500001-7600000	chr1A	7500000	7600000	887.939	274.453	1.69028	TRUE	chr1A	12.608	0
37	chr1A:7700001-7800000	chr1A	7700000	7800000	877.112	210.121	2.05634	TRUE	chr1A	12.608	0
38	chr1A:9300001-9400000	chr1A	9300000	9400000	513.418	149.376	1.77437	FALSE	#N/A	#N/A	19
39	chr1A:9400001-9500000	chr1A	9400000	9500000	852.182	40.3812	4.36581	TRUE	chr1A	19.439	1
40	chr1A:9500001-9600000	chr1A	9500000	9600000	1108.32	292.735	1.91709	TRUE	chr1A	19.439	1
41	chr1A:9600001-9700000	chr1A	9600000	9700000	896.629	124.036	2.84377	TRUE	chr1A	19.439	0
42	chr1A:9700001-9800000	chr1A	9700000	9800000	884.235	282.321	1.64362	TRUE	chr1A	19.439	0
43	chr1A:10200001-10300000	chr1A	10200000	10300000	728.387	247.725	1.55213	TRUE	chr1A	19.439	0
44	chr1A:10300001-10400000	chr1A	10300000	10400000	734.94	14.1161	5.60543	TRUE	chr1A	19.439	0
45	chr1A:10400001-10500000	chr1A	10400000	10500000	869.705	63.7537	3.74915	TRUE	chr1A	19.439	0
46	chr1A:10500001-10600000	chr1A	10500000	10600000	748.9	56.0014	3.71763	TRUE	chr1A	19.439	0
47	chr1A:10600001-10700000	chr1A	10600000	10700000	672.258	140.235	2.25306	TRUE	chr1A	19.439	0
48	chr1A:10700001-10800000	chr1A	10700000	10800000	773.973	202.137	1.93169	TRUE	chr1A	19.439	0
49	chr1A:10800001-10900000	chr1A	10800000	10900000	613.423	29.1578	4.34863	TRUE	chr1A	19.439	0
50	chr1A:10900001-11000000	chr1A	10900000	11000000	748.758	63.4066	3.54115	TRUE	chr1A	19.439	0
51	chr1A:11000001-11100000	chr1A	11000000	11100000	898.481	58.1998	3.92543	TRUE	chr1A	19.439	0
52	chr1A:11100001-11200000	chr1A	11100000	11200000	1005.04	38.877	4.65699	TRUE	chr1A	19.439	0
53	chr1A:11200001-11300000	chr1A	11200000	11300000	888.367	21.0584	5.33338	TRUE	chr1A	19.439	0
54	chr1A:11300001-11400000	chr1A	11300000	11400000	779.814	140.814	2.46098	TRUE	chr1A	19.439	0
55	chr1A:11400001-11500000	chr1A	11400000	11500000	803.889	85.0435	3.22565	TRUE	chr1A	19.439	0
56	chr1A:11500001-11600000	chr1A	11500000	11600000	917.855	386.919	1.24408	TRUE	chr1A	19.439	0
57	chr1A:11900001-12000000	chr1A	11900000	12000000	849.476	283.478	1.57995	TRUE	chr1A	19.439	0
58	chr1A:12000001-12100000	chr1A	12000000	12100000	907.456	144.169	2.64568	TRUE	chr1A	19.439	0
59	chr1A:12200001-12300000	chr1A	12200000	12300000	628.381	148.566	2.07315	TRUE	chr1A	19.439	0
60	chr1A:12500001-12600000	chr1A	12500000	12600000	1133.54	220.419	2.35725	TRUE	chr1A	19.439	0
61	chr1A:12600001-12700000	chr1A	12600000	12700000	427.801	184.782	1.2067	TRUE	chr1A	19.439	0
62	chr1A:12700001-12800000	chr1A	12700000	12800000	461.563	187.211	1.2973	TRUE	chr1A	19.439	0
63	chr1A:12800001-12900000	chr1A	12800000	12900000	502.733	134.913	1.88998	TRUE	chr1A	19.439	1
64	chr1A:13000001-13100000	chr1A	13000000	13100000	186.905	387.845	-1.04919	TRUE	chr1A	19.439	0
65	chr1A:13100001-13200000	chr1A	13100000	13200000	91.7428	287.644	-1.63798	TRUE	chr1A	19.439	0
66	chr1A:13300001-13400000	chr1A	13300000	13400000	926.973	172.98	2.41516	TRUE	chr1A	19.439	0
67	chr1A:13400001-13500000	chr1A	13400000	13500000	874.406	294.702	1.56581	TRUE	chr1A	19.439	0
68	chr1A:13500001-13600000	chr1A	13500000	13600000	903.04	241.593	1.89785	TRUE	chr1A	19.439	0
69	chr1A:13600001-13700000	chr1A	13600000	13700000	921.417	283.941	1.69475	TRUE	chr1A	19.439	0
70	chr1A:13700001-13800000	chr1A	13700000	13800000	863.009	350.24	1.29859	TRUE	chr1A	19.439	0
71	chr1A:13800001-13900000	chr1A	13800000	13900000	948.056	438.639	1.11017	TRUE	chr1A	19.439	1
72	chr1A:15800001-15900000	chr1A	15800000	15900000	25.6424	101.358	-1.94183	TRUE	chr1A	21.733	0
73	chr1A:16200001-16300000	chr1A	16200000	16300000	43.3072	94.4156	-1.10669	TRUE	chr1A	21.733	0
74	chr1A:16900001-17000000	chr1A	16900000	17000000	281.781	569.271	-1.01196	TRUE	chr1A	24.007	0
75	chr1A:17200001-17300000	chr1A	17200000	17300000	493.331	162.798	1.59356	TRUE	chr1A	24.007	0
76	chr1A:20300001-20400000	chr1A	20300000	20400000	103.994	759.259	-2.85618	TRUE	chr1A	26.281	0
77	chr1A:20400001-20500000	chr1A	20400000	20500000	148.156	586.627	-1.97808	TRUE	chr1A	26.281	0
78	chr1A:20500001-20600000	chr1A	20500000	20600000	46.2988	731.258	-3.95248	TRUE	chr1A	26.281	0
79	chr1A:20600001-20700000	chr1A	20600000	20700000	28.2066	552.262	-4.24359	TRUE	chr1A	26.281	0
80	chr1A:20700001-20800000	chr1A	20700000	20800000	63.5362	669.124	-3.37625	TRUE	chr1A	26.281	0
81	chr1A:21000001-21100000	chr1A	21000000	21100000	307.424	2297.91	-2.89796	TRUE	chr1A	26.281	0
82	chr1A:21100001-21200000	chr1A	21100000	21200000	238.047	988.009	-2.04869	TRUE	chr1A	26.281	0
83	chr1A:21300001-21400000	chr1A	21300000	21400000	373.239	771.177	-1.04497	TRUE	chr1A	26.281	0
84	chr1A:21400001-21500000	chr1A	21400000	21500000	233.346	504.591	-1.10933	TRUE	chr1A	26.281	0
85	chr1A:21500001-21600000	chr1A	21500000	21600000	306.854	848.352	-1.46412	TRUE	chr1A	26.281	0
86	chr1A:21600001-21700000	chr1A	21600000	21700000	303.435	652.579	-1.10223	TRUE	chr1A	26.281	0
87	chr1A:21700001-21800000	chr1A	21700000	21800000	95.1618	541.849	-2.49701	TRUE	chr1A	26.281	0
88	chr1A:21800001-21900000	chr1A	21800000	21900000	207.846	603.057	-1.53225	TRUE	chr1A	26.281	0
89	chr1A:21900001-22000000	chr1A	21900000	22000000	157.843	619.371	-1.96553	TRUE	chr1A	26.281	0
90	chr1A:22100001-22200000	chr1A	22100000	22200000	23.7904	566.494	-4.51675	TRUE	chr1A	26.281	0
91	chr1A:22300001-22400000	chr1A	22300000	22400000	182.061	792.698	-2.11627	TRUE	chr1A	26.281	0
92	chr1A:22400001-22500000	chr1A	22400000	22500000	143.882	801.491	-2.4696	TRUE	chr1A	26.281	0
93	chr1A:22500001-22600000	chr1A	22500000	22600000	246.167	784.02	-1.66724	TRUE	chr1A	26.281	0
94	chr1A:22600001-22700000	chr1A	22600000	22700000	99.2931	1021.1	-3.34924	TRUE	chr1A	26.281	0
95	chr1A:22700001-22800000	chr1A	22700000	22800000	43.4496	561.981	-3.66284	TRUE	chr1A	26.281	0
96	chr1A:22800001-22900000	chr1A	22800000	22900000	85.6171	603.751	-2.80362	TRUE	chr1A	26.281	0
97	chr1A:23500001-23600000	chr1A	23500000	23600000	247.734	570.891	-1.20114	TRUE	chr1A	30.867	0
98	chr1A:27600001-27700000	chr1A	27600000	27700000	457.717	89.9031	2.3352	TRUE	chr1A	34.278	0
99	chr1A:27700001-27800000	chr1A	27700000	27800000	909.593	444.309	1.032	TRUE	chr1A	34.278	1
100	chr1A:27800001-27900000	chr1A	27800000	27900000	805.599	377.315	1.09226	TRUE	chr1A	34.278	1
101	chr1A:27900001-28000000	chr1A	27900000	28000000	767.99	225.857	1.76118	TRUE	chr1A	34.278	0
102	chr1A:28000001-28100000	chr1A	28000000	28100000	817.708	266.701	1.61273	TRUE	chr1A	34.278	0
103	chr1A:28100001-28200000	chr1A	28100000	28200000	815.001	118.598	2.77038	TRUE	chr1A	34.278	0
104	chr1A:28200001-28300000	chr1A	28200000	28300000	628.951	1264.08	-1.00592	TRUE	chr1A	34.278	0
105	chr1A:29500001-29600000	chr1A	29500000	29600000	333.066	698.861	-1.06693	TRUE	chr1A	34.278	0
106	chr1A:33100001-33200000	chr1A	33100000	33200000	319.39	835.856	-1.38515	TRUE	chr1A	35.414	0
107	chr1A:34400001-34500000	chr1A	34400000	34500000	293.605	628.859	-1.09624	TRUE	chr1A	35.414	0
108	chr1A:35600001-35700000	chr1A	35600000	35700000	307.281	724.663	-1.23505	TRUE	chr1A	35.414	0
109	chr1A:36600001-36700000	chr1A	36600000	36700000	386.203	810.864	-1.06815	TRUE	chr1A	35.414	0
110	chr1A:39200001-39300000	chr1A	39200000	39300000	819.559	312.289	1.38911	TRUE	chr1A	36.551	0
111	chr1A:39700001-39800000	chr1A	39700000	39800000	770.839	312.405	1.30027	TRUE	chr1A	36.551	0
112	chr1A:41900001-42000000	chr1A	41900000	42000000	845.344	385.299	1.13153	TRUE	chr1A	37.687	0
113	chr1A:46600001-46700000	chr1A	46600000	46700000	78.4942	167.194	-1.08121	TRUE	chr1A	37.687	2
114	chr1A:46700001-46800000	chr1A	46700000	46800000	119.095	427.532	-1.83523	TRUE	chr1A	37.687	0
115	chr1A:48400001-48500000	chr1A	48400000	48500000	367.256	737.969	-1.0048	TRUE	chr1A	37.687	0
116	chr1A:48600001-48700000	chr1A	48600000	48700000	382.214	774.185	-1.01639	TRUE	chr1A	37.687	0
117	chr1A:52600001-52700000	chr1A	52600000	52700000	313.977	765.391	-1.28284	TRUE	chr1A	39.962	0
118	chr1A:52700001-52800000	chr1A	52700000	52800000	385.918	796.516	-1.04349	TRUE	chr1A	39.962	0
119	chr1A:54100001-54200000	chr1A	54100000	54200000	305.999	803.111	-1.38916	TRUE	chr1A	41.098	0
120	chr1A:54200001-54300000	chr1A	54200000	54300000	361.843	776.152	-1.09885	TRUE	chr1A	41.098	0
121	chr1A:54900001-55000000	chr1A	54900000	55000000	133.91	628.743	-2.22276	TRUE	chr1A	41.098	0
122	chr1A:99500001-99600000	chr1A	99500000	99600000	43.7345	510.492	-3.51525	TRUE	chr5A	0	1
123	chr1A:99600001-99700000	chr1A	99600000	99700000	45.3016	744.564	-4.0092	TRUE	chr5A	0	1
124	chr1A:99700001-99800000	chr1A	99700000	99800000	49.2904	680.811	-3.76102	TRUE	chr5A	0	1
125	chr1A:99800001-99900000	chr1A	99800000	99900000	215.539	626.892	-1.53589	TRUE	chr5A	0	1
126	chr1A:128100001-128200000	chr1A	128100000	128200000	754.599	1536.57	-1.02496	TRUE	chr1A	44.512	0
127	chr1A:153700001-153800000	chr1A	153700000	153800000	334.491	729.06	-1.12174	TRUE	chr1A	44.512	0
128	chr1A:176100001-176200000	chr1A	176100000	176200000	284.773	606.181	-1.08726	TRUE	chr1A	44.512	0
129	chr1A:177400001-177500000	chr1A	177400000	177500000	788.931	1971.04	-1.31989	TRUE	chr1A	44.512	0
130	chr1A:186200001-186300000	chr1A	186200000	186300000	245.74	804.153	-1.70627	TRUE	chr1A	44.512	0
131	chr1A:186300001-186400000	chr1A	186300000	186400000	25.4999	776.962	-4.87564	TRUE	chr1A	44.512	0
132	chr1A:186400001-186500000	chr1A	186400000	186500000	20.0865	784.946	-5.22003	TRUE	chr1A	44.512	0
133	chr1A:210300001-210400000	chr1A	210300000	210400000	37.4664	685.323	-4.15722	TRUE	chr1A	44.512	0
134	chr1A:210400001-210500000	chr1A	210400000	210500000	43.0222	649.455	-3.88514	TRUE	chr1A	44.512	0
135	chr1A:210500001-210600000	chr1A	210500000	210600000	25.4999	692.15	-4.70911	TRUE	chr1A	44.512	0
136	chr1A:210600001-210700000	chr1A	210600000	210700000	17.0949	688.794	-5.25251	TRUE	chr1A	44.512	0
137	chr1A:210700001-210800000	chr1A	210700000	210800000	21.0837	698.976	-4.98625	TRUE	chr1A	44.512	0
138	chr1A:210800001-210900000	chr1A	210800000	210900000	34.9022	657.323	-4.19665	TRUE	chr1A	44.512	0
139	chr1A:210900001-211000000	chr1A	210900000	211000000	23.0782	642.165	-4.73939	TRUE	chr1A	44.512	0
140	chr1A:212300001-212400000	chr1A	212300000	212400000	38.1787	445.003	-3.50891	TRUE	chr1A	44.512	0
141	chr1A:212400001-212500000	chr1A	212400000	212500000	42.4524	319.578	-2.88317	TRUE	chr1A	44.512	0
142	chr1A:212500001-212600000	chr1A	212500000	212600000	42.8798	411.333	-3.23218	TRUE	chr1A	44.512	0
143	chr1A:213000001-213100000	chr1A	213000000	213100000	147.586	371.646	-1.3265	TRUE	chr1A	44.512	0
144	chr1A:213100001-213200000	chr1A	213100000	213200000	170.095	343.067	-1.00789	TRUE	chr1A	44.512	0
145	chr1A:213400001-213500000	chr1A	213400000	213500000	197.874	456.689	-1.20252	TRUE	chr1A	44.512	0
146	chr1A:213500001-213600000	chr1A	213500000	213600000	50.2876	421.168	-3.04113	TRUE	chr1A	44.512	0
147	chr1A:213600001-213700000	chr1A	213600000	213700000	155.421	465.714	-1.5771	TRUE	chr1A	44.512	0
148	chr1A:214000001-214100000	chr1A	214000000	214100000	44.3044	438.639	-3.2786	TRUE	chr1A	44.512	0
149	chr1A:214100001-214200000	chr1A	214100000	214200000	34.9022	358.224	-3.32274	TRUE	chr1A	44.512	0
150	chr1A:214200001-214300000	chr1A	214200000	214300000	75.3602	315.876	-2.05303	TRUE	chr1A	44.512	0
151	chr1A:214300001-214400000	chr1A	214300000	214400000	150.863	405.779	-1.42148	TRUE	chr1A	44.512	0
152	chr1A:214400001-214500000	chr1A	214400000	214500000	168.955	348.62	-1.04064	TRUE	chr1A	44.512	0
153	chr1A:214500001-214600000	chr1A	214500000	214600000	115.391	317.611	-1.45282	TRUE	chr1A	44.512	0
154	chr1A:214600001-214700000	chr1A	214600000	214700000	179.354	509.335	-1.50061	TRUE	chr1A	44.512	0
155	chr1A:214700001-214800000	chr1A	214700000	214800000	171.092	346.075	-1.01207	TRUE	chr1A	44.512	0
156	chr1A:256000001-256100000	chr1A	256000000	256100000	297.167	787.838	-1.40361	TRUE	chr1A	44.512	0
157	chr1A:256100001-256200000	chr1A	256100000	256200000	12.1089	726.167	-5.79367	TRUE	chr1A	44.512	0
158	chr1A:256200001-256300000	chr1A	256200000	256300000	12.6787	813.293	-5.89554	TRUE	chr1A	44.512	0
159	chr1A:256300001-256400000	chr1A	256300000	256400000	21.2262	761.573	-5.10054	TRUE	chr1A	44.512	0
160	chr1A:256400001-256500000	chr1A	256400000	256500000	32.4804	796.632	-4.57434	TRUE	chr1A	44.512	0
161	chr1A:256500001-256600000	chr1A	256500000	256600000	21.796	771.639	-5.08294	TRUE	chr1A	44.512	0
162	chr1A:264000001-264100000	chr1A	264000000	264100000	1538.4	757.061	1.02198	TRUE	chr1A	44.512	1
163	chr1A:288000001-288100000	chr1A	288000000	288100000	1908.36	714.828	1.41541	TRUE	chr1A	44.512	0
164	chr1A:288100001-288200000	chr1A	288100000	288200000	2383.46	742.482	1.68129	TRUE	chr1A	44.512	0
165	chr1A:290700001-290800000	chr1A	290700000	290800000	299.589	702.91	-1.2276	TRUE	chr1A	44.512	0
166	chr1A:294800001-294900000	chr1A	294800000	294900000	510.284	1111.12	-1.12112	TRUE	chr1A	44.512	0
167	chr1A:294900001-295000000	chr1A	294900000	295000000	324.661	758.102	-1.22092	TRUE	chr1A	44.512	0
168	chr1A:304500001-304600000	chr1A	304500000	304600000	686.646	200.749	1.76911	TRUE	chr1A	44.512	0
169	chr1A:304600001-304700000	chr1A	304600000	304700000	1159.46	479.599	1.2718	TRUE	chr1A	44.512	1
170	chr1A:304700001-304800000	chr1A	304700000	304800000	928.397	427.647	1.1165	TRUE	chr1A	44.512	0
171	chr1A:318200001-318300000	chr1A	318200000	318300000	31.6256	630.826	-4.27545	TRUE	chr1A	44.512	0
172	chr1A:349700001-349800000	chr1A	349700000	349800000	307.424	688.332	-1.16028	TRUE	chr1A	44.512	0
173	chr1A:383100001-383200000	chr1A	383100000	383200000	12.5363	4.1654	1.38988	FALSE	#N/A	#N/A	15
174	chr1A:383400001-383500000	chr1A	383400000	383500000	13.5335	6.01668	1.05052	FALSE	#N/A	#N/A	24
175	chr1A:391700001-391800000	chr1A	391700000	391800000	51.2848	252.122	-2.27537	TRUE	chr1A	44.512	1
176	chr1A:421200001-421300000	chr1A	421200000	421300000	24.7876	9.48784	1.29796	FALSE	#N/A	#N/A	24
177	chr1A:433200001-433300000	chr1A	433200000	433300000	599.462	80.4153	2.8827	TRUE	chr1A	44.512	1
178	chr1A:433300001-433400000	chr1A	433300000	433400000	608.437	30.6619	4.26666	TRUE	chr1A	44.512	1
179	chr1A:433400001-433500000	chr1A	433400000	433500000	576.384	21.6369	4.67278	TRUE	chr1A	44.512	1
180	chr1A:433500001-433600000	chr1A	433500000	433600000	595.616	54.0344	3.4384	TRUE	chr1A	44.512	1
181	chr1A:433600001-433700000	chr1A	433600000	433700000	581.228	18.3972	4.90767	TRUE	chr1A	44.512	1
182	chr1A:433700001-433800000	chr1A	433700000	433800000	587.923	73.1258	2.99003	TRUE	chr1A	44.512	1
183	chr1A:453000001-453100000	chr1A	453000000	453100000	2485.03	735.771	1.75456	TRUE	chr1A	46.787	0
184	chr1A:453100001-453200000	chr1A	453100000	453200000	1705.93	819.194	1.05737	TRUE	chr1A	46.787	1
185	chr1A:462900001-463000000	chr1A	462900000	463000000	717.417	312.289	1.19733	TRUE	chr1A	46.787	0
186	chr1A:487100001-487200000	chr1A	487100000	487200000	370.533	759.606	-1.03366	TRUE	chr1A	50.198	0
187	chr1A:496700001-496800000	chr1A	496700000	496800000	198.444	774.069	-1.95834	TRUE	chr1A	51.334	0
188	chr1A:496900001-497000000	chr1A	496900000	497000000	283.491	722.233	-1.34608	TRUE	chr1A	51.334	0
189	chr1A:498900001-499000000	chr1A	498900000	499000000	724.113	170.781	2.07763	TRUE	chr1A	52.471	0
190	chr1A:503800001-503900000	chr1A	503800000	503900000	16.9525	557.816	-4.96012	TRUE	chr1A	52.471	0
191	chr1A:503900001-504000000	chr1A	503900000	504000000	144.737	497.88	-1.77533	TRUE	chr1A	52.471	0
192	chr1A:506700001-506800000	chr1A	506700000	506800000	232.776	715.754	-1.61635	TRUE	chr1A	54.745	0
193	chr1A:506800001-506900000	chr1A	506800000	506900000	326.086	767.59	-1.23254	TRUE	chr1A	54.745	0
194	chr1A:506900001-507000000	chr1A	506900000	507000000	386.203	791.194	-1.03276	TRUE	chr1A	54.745	0
195	chr1A:507400001-507500000	chr1A	507400000	507500000	202.717	634.76	-1.64191	TRUE	chr1A	54.745	0
196	chr1A:509100001-509200000	chr1A	509100000	509200000	729.526	101.821	2.8288	TRUE	chr1A	54.745	0
197	chr1A:509300001-509400000	chr1A	509300000	509400000	707.018	286.487	1.30029	TRUE	chr1A	54.745	1
198	chr1A:509700001-509800000	chr1A	509700000	509800000	641.202	177.029	1.85091	TRUE	chr1A	54.745	0
199	chr1A:509800001-509900000	chr1A	509800000	509900000	858.308	359.497	1.25319	TRUE	chr1A	54.745	1
200	chr1A:510000001-510100000	chr1A	510000000	510100000	722.973	164.996	2.12479	TRUE	chr1A	54.745	0
201	chr1A:510200001-510300000	chr1A	510200000	510300000	810.015	370.026	1.12821	TRUE	chr1A	54.745	0
202	chr1A:514400001-514500000	chr1A	514400000	514500000	672.258	228.171	1.55473	TRUE	chr1A	57.018	0
203	chr1A:516200001-516300000	chr1A	516200000	516300000	722.973	235.576	1.61363	TRUE	chr1A	59.291	0
204	chr1A:516300001-516400000	chr1A	516300000	516400000	758.872	280.586	1.43218	TRUE	chr1A	59.291	0
205	chr1A:531700001-531800000	chr1A	531700000	531800000	108.695	774.185	-2.82104	TRUE	chr1A	67.252	0
206	chr1A:531800001-531900000	chr1A	531800000	531900000	152.287	786.797	-2.36159	TRUE	chr1A	67.252	0
207	chr1A:531900001-532000000	chr1A	531900000	532000000	248.731	735.655	-1.56061	TRUE	chr1A	67.252	0
208	chr1A:532000001-532100000	chr1A	532000000	532100000	227.505	465.367	-1.02924	FALSE	#N/A	#N/A	25
209	chr1A:532100001-532200000	chr1A	532100000	532200000	121.801	333.347	-1.44502	TRUE	chr1A	67.252	0
210	chr1A:532200001-532300000	chr1A	532200000	532300000	204.142	728.597	-1.83048	TRUE	chr1A	67.252	0
211	chr1A:532300001-532400000	chr1A	532300000	532400000	259.985	782.632	-1.58621	TRUE	chr1A	67.252	0
212	chr1A:532400001-532500000	chr1A	532400000	532500000	302.723	820.699	-1.43585	TRUE	chr1A	67.252	0
213	chr1A:532500001-532600000	chr1A	532500000	532600000	200.723	713.555	-1.82467	TRUE	chr1A	67.252	0
214	chr1A:532800001-532900000	chr1A	532800000	532900000	220.667	756.482	-1.77282	TRUE	chr1A	68.388	0
215	chr1A:532900001-533000000	chr1A	532900000	533000000	189.611	606.065	-1.67122	TRUE	chr1A	68.388	0
216	chr1A:533000001-533100000	chr1A	533000000	533100000	34.1899	743.754	-4.40353	TRUE	chr1A	68.388	0
217	chr1A:533100001-533200000	chr1A	533100000	533200000	304.717	666.695	-1.12699	TRUE	chr1A	68.388	0
218	chr1A:533200001-533300000	chr1A	533200000	533300000	279.645	589.056	-1.07211	TRUE	chr1A	68.388	0
219	chr1A:533300001-533400000	chr1A	533300000	533400000	113.681	650.727	-2.50664	TRUE	chr1A	68.388	0
220	chr1A:533400001-533500000	chr1A	533400000	533500000	203.002	577.949	-1.50485	TRUE	chr1A	68.388	0
221	chr1A:533500001-533600000	chr1A	533500000	533600000	40.6005	469.301	-3.49891	TRUE	chr1A	68.388	0
222	chr1A:533600001-533700000	chr1A	533600000	533700000	245.882	557.584	-1.17795	TRUE	chr1A	68.388	0
223	chr1A:533800001-533900000	chr1A	533800000	533900000	102.997	803.343	-2.95127	TRUE	chr1A	68.388	0
224	chr1A:533900001-534000000	chr1A	533900000	534000000	62.6814	706.266	-3.47331	TRUE	chr1A	68.388	0
225	chr1A:534600001-534700000	chr1A	534600000	534700000	138.184	60.8611	1.16989	FALSE	#N/A	#N/A	11
226	chr1A:534700001-534800000	chr1A	534700000	534800000	56.4133	435.631	-2.92696	TRUE	chr1A	68.388	0
227	chr1A:536100001-536200000	chr1A	536100000	536200000	786.509	283.015	1.47133	TRUE	chr1A	72.939	0
228	chr1A:548100001-548200000	chr1A	548100000	548200000	31.4832	684.398	-4.39918	TRUE	chr1A	77.486	0
229	chr1A:548200001-548300000	chr1A	548200000	548300000	49.0055	693.654	-3.79614	TRUE	chr1A	77.486	0
230	chr1A:548300001-548400000	chr1A	548300000	548400000	182.203	72.7787	1.31217	TRUE	chr1A	77.486	2
231	chr1A:550800001-550900000	chr1A	550800000	550900000	810.442	261.957	1.62566	TRUE	chr1A	80.9	0
232	chr1A:550900001-551000000	chr1A	550900000	551000000	835.8	233.725	1.83391	TRUE	chr1A	80.9	0
233	chr1A:554700001-554800000	chr1A	554700000	554800000	752.177	279.313	1.42595	TRUE	chr1A	87.736	0
234	chr1A:564900001-565000000	chr1A	564900000	565000000	288.192	759.838	-1.39556	TRUE	chr1A	108.554	0
235	chr1A:566400001-566500000	chr1A	566400000	566500000	311.982	798.02	-1.35215	TRUE	chr1A	108.554	0
236	chr1A:568000001-568100000	chr1A	568000000	568100000	1927.17	621.107	1.632	TRUE	chr1A	109.69	0
237	chr1A:568600001-568700000	chr1A	568600000	568700000	383.496	774.301	-1.01179	TRUE	chr1A	110.827	0
238	chr1A:569200001-569300000	chr1A	569200000	569300000	357.996	723.737	-1.01349	TRUE	chr1A	111.964	0
239	chr1A:569500001-569600000	chr1A	569500000	569600000	161.262	652.694	-2.01029	TRUE	chr1A	111.964	0
240	chr1A:569600001-569700000	chr1A	569600000	569700000	245.882	729.176	-1.56442	TRUE	chr1A	111.964	0
241	chr1A:569700001-569800000	chr1A	569700000	569800000	204.142	686.133	-1.74397	TRUE	chr1A	111.964	0
242	chr1A:569800001-569900000	chr1A	569800000	569900000	255.142	716.564	-1.48616	TRUE	chr1A	111.964	0
243	chr1A:570100001-570200000	chr1A	570100000	570200000	760.44	1896.3	-1.31714	TRUE	chr1A	111.964	0
244	chr1A:571100001-571200000	chr1A	571100000	571200000	131.773	691.571	-2.383	TRUE	chr1A	111.964	0
245	chr1A:575000001-575100000	chr1A	575000000	575100000	269.245	642.512	-1.2517	TRUE	chr1A	111.964	0
246	chr1A:583500001-583600000	chr1A	583500000	583600000	806.738	336.587	1.25863	TRUE	chr1A	114.237	0
247	chr1A:584100001-584200000	chr1A	584100000	584200000	14.9581	38.9927	-1.32545	TRUE	chr1B	110.403	2
248	chr1A:584300001-584400000	chr1A	584300000	584400000	139.609	286.024	-1.02949	TRUE	chr1A	114.237	2
249	chr1A:584400001-584500000	chr1A	584400000	584500000	49.0055	676.992	-3.76111	TRUE	chr1A	114.237	0
250	chr1A:585000001-585100000	chr1A	585000000	585100000	72.7959	24.0667	1.55777	FALSE	#N/A	#N/A	11
251	chr1A:585200001-585300000	chr1A	585200000	585300000	568.549	196.584	1.52736	TRUE	chr1A	114.237	0
252	chr1A:585300001-585400000	chr1A	585300000	585400000	1398.37	41.654	5.03595	TRUE	chr1A	114.237	0
253	chr1A:586300001-586400000	chr1A	586300000	586400000	388.767	878.551	-1.17415	TRUE	chr1A	114.237	1
254	chr1A:586400001-586500000	chr1A	586400000	586500000	87.0417	864.898	-3.29794	TRUE	chr1A	114.237	1
255	chr1A:586500001-586600000	chr1A	586500000	586600000	169.667	896.833	-2.39526	TRUE	chr1A	114.237	1
256	chr1A:589100001-589200000	chr1A	589100000	589200000	104.422	31.5876	1.69378	TRUE	chr1D	135.35	2
257	chr1A:590100001-590200000	chr1A	590100000	590200000	700.037	306.157	1.19052	TRUE	chr1A	117.878	0
258	chr1A:590200001-590300000	chr1A	590200000	590300000	777.534	34.943	4.43698	TRUE	chr1A	117.878	0
259	chr1A:590300001-590400000	chr1A	590300000	590400000	606.728	45.2408	3.71619	TRUE	chr1A	117.878	0
260	chr1A:590400001-590500000	chr1A	590400000	590500000	798.903	35.0587	4.4714	TRUE	chr1A	117.878	0
261	chr1A:590500001-590600000	chr1A	590500000	590600000	788.646	121.491	2.68853	TRUE	chr1A	117.878	0
262	chr1A:590600001-590700000	chr1A	590600000	590700000	560.571	64.4479	3.10105	TRUE	chr1A	117.878	0
263	chr1A:590700001-590800000	chr1A	590700000	590800000	544.901	130.979	2.04834	TRUE	chr1A	117.878	0
264	chr1B:3400001-3500000	chr1B	3400000	3500000	772.833	265.891	1.53577	TRUE	chr1B	5.689	0
265	chr1B:3500001-3600000	chr1B	3500000	3600000	861.157	251.891	1.76944	TRUE	chr1B	5.689	0
266	chr1B:3600001-3700000	chr1B	3600000	3700000	968.285	136.88	2.81351	TRUE	chr1B	5.689	0
267	chr1B:3700001-3800000	chr1B	3700000	3800000	1091.08	172.517	2.65394	TRUE	chr1B	5.689	0
268	chr1B:3800001-3900000	chr1B	3800000	3900000	944.78	336.703	1.48575	TRUE	chr1B	5.689	0
269	chr1B:3900001-4000000	chr1B	3900000	4000000	993.215	200.17	2.30514	TRUE	chr1B	5.689	0
270	chr1B:4000001-4100000	chr1B	4000000	4100000	1165.16	92.68	3.63788	TRUE	chr1B	5.689	0
271	chr1B:4100001-4200000	chr1B	4100000	4200000	978.97	153.078	2.66907	TRUE	chr1B	5.689	0
272	chr1B:4200001-4300000	chr1B	4200000	4300000	947.629	186.864	2.33615	TRUE	chr1B	5.689	0
273	chr1B:4600001-4700000	chr1B	4600000	4700000	64.106	129.359	-1.00162	TRUE	chr6A	99.391	2
274	chr1B:4700001-4800000	chr1B	4700000	4800000	328.08	129.474	1.33467	TRUE	chr6B	0	0
275	chr1B:4800001-4900000	chr1B	4800000	4900000	284.916	84.2335	1.7461	TRUE	chr1D	0	0
276	chr1B:5000001-5100000	chr1B	5000000	5100000	236.765	534.443	-1.1712	TRUE	chr1B	6.825	0
277	chr1B:5800001-5900000	chr1B	5800000	5900000	217.106	42.811	2.31566	TRUE	chr1B	6.825	0
278	chr1B:6200001-6300000	chr1B	6200000	6300000	206.991	1118.06	-2.4277	TRUE	chr1B	6.825	0
279	chr1B:6400001-6500000	chr1B	6400000	6500000	2252.97	523.914	2.10231	TRUE	chr1B	6.825	0
280	chr1B:6500001-6600000	chr1B	6500000	6600000	1238.39	70.8117	4.10926	TRUE	chr1B	6.825	0
281	chr1B:6600001-6700000	chr1B	6600000	6700000	879.392	55.6543	3.95789	TRUE	chr1B	6.825	0
282	chr1B:9300001-9400000	chr1B	9300000	9400000	236.622	716.217	-1.59374	TRUE	chr1B	17.065	0
283	chr1B:13000001-13100000	chr1B	13000000	13100000	826.255	160.715	2.35488	TRUE	chr1B	18.201	1
284	chr1B:13100001-13200000	chr1B	13100000	13200000	743.06	33.0918	4.44792	TRUE	chr1B	18.201	0
285	chr1B:13200001-13300000	chr1B	13200000	13300000	726.962	37.2571	4.25006	TRUE	chr1B	18.201	0
286	chr1B:13300001-13400000	chr1B	13300000	13400000	370.105	17.4715	4.32845	TRUE	chr1B	18.201	0
287	chr1B:13400001-13500000	chr1B	13400000	13500000	576.099	32.2818	4.11601	TRUE	chr1B	18.201	0
288	chr1B:13500001-13600000	chr1B	13500000	13600000	646.901	303.842	1.08771	TRUE	chr1B	18.201	0
289	chr1B:14400001-14500000	chr1B	14400000	14500000	1576.01	688.1	1.19441	TRUE	chr1B	18.201	1
290	chr1B:14600001-14700000	chr1B	14600000	14700000	281.212	616.247	-1.12907	FALSE	#N/A	#N/A	7
291	chr1B:14700001-14800000	chr1B	14700000	14800000	36.1843	568.461	-3.93683	TRUE	chr1B	19.338	0
292	chr1B:14900001-15000000	chr1B	14900000	15000000	940.791	381.018	1.30177	TRUE	chr1B	19.338	1
293	chr1B:15300001-15400000	chr1B	15300000	15400000	661.859	245.064	1.42967	TRUE	chr1B	21.612	2
294	chr1B:15700001-15800000	chr1B	15700000	15800000	816.853	360.885	1.17631	TRUE	chr1B	21.612	1
295	chr1B:15800001-15900000	chr1B	15800000	15900000	903.325	252.585	1.83437	TRUE	chr1B	21.612	0
296	chr1B:16000001-16100000	chr1B	16000000	16100000	705.308	305.925	1.20241	TRUE	chr1B	21.612	0
297	chr1B:16100001-16200000	chr1B	16100000	16200000	2360.95	478.211	2.30125	TRUE	chr1B	21.612	0
298	chr1B:16200001-16300000	chr1B	16200000	16300000	863.436	200.633	2.10003	TRUE	chr1B	21.612	0
299	chr1B:16400001-16500000	chr1B	16400000	16500000	312.695	782.863	-1.32124	TRUE	chr1B	21.612	0
300	chr1B:16500001-16600000	chr1B	16500000	16600000	168.243	837.476	-2.30868	TRUE	chr1B	21.612	0
301	chr1B:16600001-16700000	chr1B	16600000	16700000	155.706	1011.27	-2.69145	TRUE	chr1B	21.612	0
302	chr1B:16700001-16800000	chr1B	16700000	16800000	185.765	541.27	-1.53779	TRUE	chr1B	21.612	0
303	chr1B:17200001-17300000	chr1B	17200000	17300000	198.301	84.465	1.22155	TRUE	chr1B	7.962	2
304	chr1B:17900001-18000000	chr1B	17900000	18000000	276.083	968.57	-1.80703	TRUE	chr1B	25.027	2
305	chr1B:18000001-18100000	chr1B	18000000	18100000	72.511	815.492	-3.47341	TRUE	chr1B	25.027	2
306	chr1B:18500001-18600000	chr1B	18500000	18600000	360.276	735.887	-1.02834	TRUE	chr1B	25.027	2
307	chr1B:18600001-18700000	chr1B	18600000	18700000	206.279	762.036	-1.88018	TRUE	chr1B	25.027	2
308	chr1B:18700001-18800000	chr1B	18700000	18800000	80.7735	763.772	-3.22532	TRUE	chr1B	25.027	2
309	chr1B:18800001-18900000	chr1B	18800000	18900000	143.597	812.136	-2.49146	TRUE	chr1B	25.027	2
310	chr1B:18900001-19000000	chr1B	18900000	19000000	60.5445	821.277	-3.73992	TRUE	chr1B	25.027	2
311	chr1B:19000001-19100000	chr1B	19000000	19100000	269.957	825.674	-1.60925	TRUE	chr1B	25.027	2
312	chr1B:19100001-19200000	chr1B	19100000	19200000	53.4217	738.085	-3.76349	TRUE	chr1B	25.027	2
313	chr1B:19200001-19300000	chr1B	19200000	19300000	355.575	796.632	-1.16152	TRUE	chr1B	25.027	3
314	chr1B:19400001-19500000	chr1B	19400000	19500000	316.969	697.935	-1.13627	TRUE	chr1B	25.027	2
315	chr1B:19500001-19600000	chr1B	19500000	19600000	291.184	686.596	-1.23469	TRUE	chr1B	25.027	3
316	chr1B:19700001-19800000	chr1B	19700000	19800000	119.949	18.5129	2.63191	TRUE	chr1B	25.027	2
317	chr1B:20300001-20400000	chr1B	20300000	20400000	159.125	768.515	-2.26475	TRUE	chr1B	25.027	2
318	chr1B:20400001-20500000	chr1B	20400000	20500000	185.622	708.696	-1.92708	TRUE	chr1B	25.027	2
319	chr1B:20900001-21000000	chr1B	20900000	21000000	35.472	425.68	-3.54829	TRUE	chr1B	25.027	2
320	chr1B:21000001-21100000	chr1B	21000000	21100000	35.0446	324.669	-3.17555	TRUE	chr1B	25.027	2
321	chr1B:21100001-21200000	chr1B	21100000	21200000	43.877	382.638	-3.0957	TRUE	chr1B	25.027	2
322	chr1B:22400001-22500000	chr1B	22400000	22500000	91.173	729.291	-2.98606	TRUE	chr1B	25.027	2
323	chr1B:22500001-22600000	chr1B	22500000	22600000	108.98	640.892	-2.54509	TRUE	chr1B	25.027	2
324	chr1B:22600001-22700000	chr1B	22600000	22700000	254.287	917.66	-1.84741	TRUE	chr1B	25.027	2
325	chr1B:23600001-23700000	chr1B	23600000	23700000	247.876	552.146	-1.15223	TRUE	chr1B	25.027	3
326	chr1B:25100001-25200000	chr1B	25100000	25200000	705.593	131.557	2.41427	TRUE	chr1B	26.163	2
327	chr1B:26500001-26600000	chr1B	26500000	26600000	218.673	698.976	-1.67195	TRUE	chr1B	26.163	2
328	chr1B:27000001-27100000	chr1B	27000000	27100000	1428.85	597.619	1.25616	TRUE	chr1B	26.163	2
329	chr1B:27400001-27500000	chr1B	27400000	27500000	243.033	36.5629	2.69969	TRUE	chr1B	29.574	2
330	chr1B:27500001-27600000	chr1B	27500000	27600000	122.371	24.1824	2.29252	TRUE	chr1B	29.574	2
331	chr1B:27700001-27800000	chr1B	27700000	27800000	139.751	359.96	-1.35869	TRUE	chr1B	26.163	3
332	chr1B:28200001-28300000	chr1B	28200000	28300000	138.896	49.4062	1.47268	FALSE	#N/A	#N/A	4
333	chr1B:28300001-28400000	chr1B	28300000	28400000	1029.11	395.365	1.3779	TRUE	chr1B	26.163	2
334	chr1B:28500001-28600000	chr1B	28500000	28600000	752.889	1649.27	-1.13027	TRUE	chr1B	27.3	3
335	chr1B:29500001-29600000	chr1B	29500000	29600000	676.959	155.161	2.11816	TRUE	chr1B	27.3	2
336	chr1B:29600001-29700000	chr1B	29600000	29700000	559.859	58.8941	3.22715	TRUE	chr1B	27.3	2
337	chr1B:29700001-29800000	chr1B	29700000	29800000	209.27	83.5393	1.31455	FALSE	#N/A	#N/A	4
338	chr1B:29900001-30000000	chr1B	29900000	30000000	330.075	42.1168	2.94084	TRUE	chr1B	7.962	0
339	chr1B:31000001-31100000	chr1B	31000000	31100000	28.3491	102.168	-1.81361	TRUE	chr1B	27.3	3
340	chr1B:31200001-31300000	chr1B	31200000	31300000	484.784	56.6957	3.07378	TRUE	chr1B	27.3	2
341	chr1B:31300001-31400000	chr1B	31300000	31400000	666.56	98.9281	2.73993	TRUE	chr1B	27.3	2
342	chr1B:31400001-31500000	chr1B	31400000	31500000	621.971	79.2582	2.95644	TRUE	chr1B	27.3	2
343	chr1B:31500001-31600000	chr1B	31500000	31600000	859.02	110.152	2.95184	TRUE	chr1B	27.3	2
344	chr1B:31600001-31700000	chr1B	31600000	31700000	676.532	9.14073	6.06206	TRUE	chr1B	27.3	2
345	chr1B:31700001-31800000	chr1B	31700000	31800000	441.619	46.9764	3.20567	TRUE	chr1B	27.3	2
346	chr1B:32800001-32900000	chr1B	32800000	32900000	93.3098	651.074	-2.78956	TRUE	chr1B	29.574	2
347	chr1B:32900001-33000000	chr1B	32900000	33000000	385.918	806.351	-1.06117	TRUE	chr1B	29.574	3
348	chr1B:33100001-33200000	chr1B	33100000	33200000	27.067	681.158	-4.60316	TRUE	chr1B	29.574	2
349	chr1B:33200001-33300000	chr1B	33200000	33300000	22.3659	756.598	-5.01896	TRUE	chr1B	29.574	2
350	chr1B:33300001-33400000	chr1B	33300000	33400000	19.0893	670.629	-5.06316	TRUE	chr1B	29.574	2
351	chr1B:33400001-33500000	chr1B	33400000	33500000	22.5083	676.645	-4.84929	TRUE	chr1B	29.574	2
352	chr1B:33500001-33600000	chr1B	33500000	33600000	15.5279	720.613	-5.44825	TRUE	chr1B	29.574	2
353	chr1B:33600001-33700000	chr1B	33600000	33700000	15.1005	728.597	-5.50192	TRUE	chr1B	29.574	2
354	chr1B:33700001-33800000	chr1B	33700000	33800000	23.648	747.226	-4.92393	TRUE	chr1B	29.574	2
355	chr1B:33800001-33900000	chr1B	33800000	33900000	181.634	654.777	-1.84425	TRUE	chr1B	29.574	3
356	chr1B:34200001-34300000	chr1B	34200000	34300000	191.748	618.098	-1.68345	TRUE	chr1B	29.574	3
357	chr1B:34300001-34400000	chr1B	34300000	34400000	97.726	603.52	-2.61429	TRUE	chr1B	29.574	2
358	chr1B:34400001-34500000	chr1B	34400000	34500000	20.3715	605.834	-4.82754	TRUE	chr1B	29.574	2
359	chr1B:34700001-34800000	chr1B	34700000	34800000	129.921	353.827	-1.43841	TRUE	chr1B	29.574	2
360	chr1B:35100001-35200000	chr1B	35100000	35200000	4749.4	1063.45	2.15794	TRUE	chr1B	29.574	2
361	chr1B:35200001-35300000	chr1B	35200000	35300000	630.376	1291.04	-1.03308	TRUE	chr1B	29.574	3
362	chr1B:35500001-35600000	chr1B	35500000	35600000	36.6116	559.32	-3.897	TRUE	chr1B	29.574	2
363	chr1B:35700001-35800000	chr1B	35700000	35800000	74.078	484.806	-2.69392	TRUE	chr1B	29.574	2
364	chr1B:35800001-35900000	chr1B	35800000	35900000	55.5585	575.172	-3.34868	TRUE	chr1B	29.574	2
365	chr1B:35900001-36000000	chr1B	35900000	36000000	174.083	724.432	-2.0508	TRUE	chr1B	29.574	2
366	chr1B:36000001-36100000	chr1B	36000000	36100000	52.5669	761.689	-3.83168	TRUE	chr1B	29.574	2
367	chr1B:36100001-36200000	chr1B	36100000	36200000	28.0642	422.556	-3.86524	TRUE	chr1B	29.574	2
368	chr1B:36200001-36300000	chr1B	36200000	36300000	210.98	482.607	-1.18991	TRUE	chr1B	29.574	3
369	chr1B:36300001-36400000	chr1B	36300000	36400000	31.1982	702.679	-4.44986	TRUE	chr1B	29.574	2
370	chr1B:36400001-36500000	chr1B	36400000	36500000	41.7401	572.858	-3.74703	TRUE	chr1B	29.574	2
371	chr1B:36500001-36600000	chr1B	36500000	36600000	42.31	191.608	-2.1529	TRUE	chr1B	29.574	2
372	chr1B:36600001-36700000	chr1B	36600000	36700000	20.0865	341.678	-4.02246	TRUE	chr1B	29.574	2
373	chr1B:36700001-36800000	chr1B	36700000	36800000	39.8882	469.07	-3.52312	TRUE	chr1B	29.574	2
374	chr1B:36800001-36900000	chr1B	36800000	36900000	62.539	192.534	-1.60687	TRUE	chr1B	29.574	3
375	chr1B:37300001-37400000	chr1B	37300000	37400000	987.517	423.713	1.21878	TRUE	chr1B	29.574	3
376	chr1B:39100001-39200000	chr1B	39100000	39200000	248.446	536.179	-1.10667	TRUE	chr1B	30.711	2
377	chr1B:39200001-39300000	chr1B	39200000	39300000	318.108	718.646	-1.17324	TRUE	chr1B	30.711	3
378	chr1B:39300001-39400000	chr1B	39300000	39400000	270.527	755.325	-1.47791	TRUE	chr1B	30.711	2
379	chr1B:39700001-39800000	chr1B	39700000	39800000	199.726	810.979	-2.01622	TRUE	chr1B	31.847	2
380	chr1B:40300001-40400000	chr1B	40300000	40400000	879.249	2128.52	-1.27454	TRUE	chr1B	31.847	3
381	chr1B:41300001-41400000	chr1B	41300000	41400000	966.433	415.498	1.21585	TRUE	chr1B	31.847	3
382	chr1B:41400001-41500000	chr1B	41400000	41500000	662.856	153.425	2.10396	TRUE	chr1B	31.847	2
383	chr1B:41500001-41600000	chr1B	41500000	41600000	646.901	82.8451	2.94997	TRUE	chr1B	31.847	2
384	chr1B:49100001-49200000	chr1B	49100000	49200000	681.518	1781.4	-1.38488	TRUE	chr1B	31.847	3
385	chr1B:49200001-49300000	chr1B	49200000	49300000	655.876	1695.89	-1.3692	TRUE	chr1B	31.847	3
386	chr1B:49300001-49400000	chr1B	49300000	49400000	639.208	1701.56	-1.4111	FALSE	#N/A	#N/A	4
387	chr1B:49400001-49500000	chr1B	49400000	49500000	280.499	622.727	-1.14778	TRUE	chr1B	31.847	3
388	chr1B:51700001-51800000	chr1B	51700000	51800000	37.8938	17.3558	1.0833	FALSE	#N/A	#N/A	26
389	chr1B:51900001-52000000	chr1B	51900000	52000000	104.137	37.9514	1.43252	FALSE	#N/A	#N/A	27
390	chr1B:52100001-52200000	chr1B	52100000	52200000	48.5781	21.2898	1.15332	FALSE	#N/A	#N/A	27
391	chr1B:57800001-57900000	chr1B	57800000	57900000	57.1256	284.404	-2.29576	TRUE	chr1A	34.278	0
392	chr1B:76700001-76800000	chr1B	76700000	76800000	613.423	1287.92	-1.06886	TRUE	chr1B	43.301	2
393	chr1B:76900001-77000000	chr1B	76900000	77000000	778.247	1608.31	-1.04629	TRUE	chr1B	43.301	2
394	chr1B:84000001-84100000	chr1B	84000000	84100000	86.1869	712.514	-3.03276	TRUE	chr1B	43.301	2
395	chr1B:84100001-84200000	chr1B	84100000	84200000	301.156	818.616	-1.43966	TRUE	chr1B	43.301	2
396	chr1B:84200001-84300000	chr1B	84200000	84300000	136.759	751.16	-2.44889	TRUE	chr1B	43.301	2
397	chr1B:84300001-84400000	chr1B	84300000	84400000	359.136	764.466	-1.0878	TRUE	chr1B	43.301	2
398	chr1B:86300001-86400000	chr1B	86300000	86400000	309.276	676.067	-1.12575	TRUE	chr1B	43.301	2
399	chr1B:89700001-89800000	chr1B	89700000	89800000	248.874	765.854	-1.61775	TRUE	chr1B	43.301	2
400	chr1B:89800001-89900000	chr1B	89800000	89900000	224.656	804.963	-1.83659	TRUE	chr1B	43.301	2
401	chr1B:90100001-90200000	chr1B	90100000	90200000	359.563	770.945	-1.09825	TRUE	chr1B	43.301	2
402	chr1B:90900001-91000000	chr1B	90900000	91000000	291.896	727.903	-1.31534	TRUE	chr1B	43.301	2
403	chr1B:94200001-94300000	chr1B	94200000	94300000	266.254	709.853	-1.41134	TRUE	chr1B	44.438	2
404	chr1B:94300001-94400000	chr1B	94300000	94400000	218.245	789.458	-1.85014	TRUE	chr1B	44.438	2
405	chr1B:94400001-94500000	chr1B	94400000	94500000	103.709	766.896	-2.87452	TRUE	chr1B	44.438	2
406	chr1B:94500001-94600000	chr1B	94500000	94600000	101.145	754.399	-2.88662	TRUE	chr1B	44.438	2
407	chr1B:94600001-94700000	chr1B	94600000	94700000	68.3797	773.375	-3.48045	TRUE	chr1B	44.438	2
408	chr1B:94700001-94800000	chr1B	94700000	94800000	38.7485	820.004	-4.36842	TRUE	chr1B	44.438	2
409	chr1B:94800001-94900000	chr1B	94800000	94900000	92.5975	766.78	-3.03615	TRUE	chr1B	44.438	2
410	chr1B:94900001-95000000	chr1B	94900000	95000000	378.653	805.194	-1.08645	TRUE	chr1B	44.438	2
411	chr1B:95900001-96000000	chr1B	95900000	96000000	256.282	782.632	-1.60683	TRUE	chr1B	44.438	2
412	chr1B:96000001-96100000	chr1B	96000000	96100000	220.382	757.408	-1.77643	TRUE	chr1B	44.438	2
413	chr1B:96100001-96200000	chr1B	96100000	96200000	189.611	796.516	-2.06488	TRUE	chr1B	44.438	2
414	chr1B:96200001-96300000	chr1B	96200000	96300000	54.5613	863.625	-3.95992	TRUE	chr1B	44.438	2
415	chr1B:96300001-96400000	chr1B	96300000	96400000	71.9412	762.962	-3.38869	TRUE	chr1B	44.438	2
416	chr1B:96500001-96600000	chr1B	96500000	96600000	346.315	714.944	-1.0436	TRUE	chr1B	44.438	2
417	chr1B:96600001-96700000	chr1B	96600000	96700000	156.846	694.001	-2.1385	TRUE	chr1B	44.438	2
418	chr1B:96700001-96800000	chr1B	96700000	96800000	254.002	771.987	-1.59993	TRUE	chr1B	44.438	2
419	chr1B:96800001-96900000	chr1B	96800000	96900000	235.483	780.896	-1.72524	TRUE	chr1B	44.438	2
420	chr1B:96900001-97000000	chr1B	96900000	97000000	63.9635	789.574	-3.6052	TRUE	chr1B	44.438	2
421	chr1B:97000001-97100000	chr1B	97000000	97100000	216.536	801.144	-1.88261	TRUE	chr1B	44.438	2
422	chr1B:97100001-97200000	chr1B	97100000	97200000	116.53	814.682	-2.79497	TRUE	chr1B	44.438	2
423	chr1B:97200001-97300000	chr1B	97200000	97300000	190.466	768.284	-2.00643	TRUE	chr1B	44.438	2
424	chr1B:97600001-97700000	chr1B	97600000	97700000	369.82	757.871	-1.03313	TRUE	chr1B	44.438	2
425	chr1B:98300001-98400000	chr1B	98300000	98400000	266.396	773.375	-1.53405	TRUE	chr1B	44.438	2
426	chr1B:106700001-106800000	chr1B	106700000	106800000	175.223	716.679	-2.02594	TRUE	chr1B	44.438	2
427	chr1B:111100001-111200000	chr1B	111100000	111200000	352.868	720.266	-1.02732	TRUE	chr1B	44.438	2
428	chr1B:117800001-117900000	chr1B	117800000	117900000	256.424	581.188	-1.17734	TRUE	chr1B	44.438	2
429	chr1B:118200001-118300000	chr1B	118200000	118300000	170.664	766.78	-2.1611	TRUE	chr1B	44.438	2
430	chr1B:118300001-118400000	chr1B	118300000	118400000	152.572	793.045	-2.3703	TRUE	chr1B	44.438	2
431	chr1B:119300001-119400000	chr1B	119300000	119400000	142.885	740.168	-2.36488	TRUE	chr1B	44.438	2
432	chr1B:119400001-119500000	chr1B	119400000	119500000	200.438	755.672	-1.90933	TRUE	chr1B	44.438	2
433	chr1B:119500001-119600000	chr1B	119500000	119600000	338.622	702.448	-1.05051	TRUE	chr1B	44.438	2
434	chr1B:120900001-121000000	chr1B	120900000	121000000	96.8713	721.77	-2.88458	TRUE	chr1B	44.438	2
435	chr1B:122300001-122400000	chr1B	122300000	122400000	281.781	788.532	-1.48131	TRUE	chr1B	44.438	2
436	chr1B:122400001-122500000	chr1B	122400000	122500000	23.9329	780.202	-4.96957	TRUE	chr1B	44.438	2
437	chr1B:122500001-122600000	chr1B	122500000	122600000	21.6536	727.093	-5.00631	TRUE	chr1B	44.438	2
438	chr1B:122600001-122700000	chr1B	122600000	122700000	27.067	704.993	-4.65271	TRUE	chr1B	44.438	2
439	chr1B:122700001-122800000	chr1B	122700000	122800000	22.3659	788.301	-5.0781	TRUE	chr1B	44.438	2
440	chr1B:122800001-122900000	chr1B	122800000	122900000	26.6396	822.897	-4.89766	TRUE	chr1B	44.438	2
441	chr1B:122900001-123000000	chr1B	122900000	123000000	53.5641	767.358	-3.81575	TRUE	chr1B	44.438	2
442	chr1B:123000001-123100000	chr1B	123000000	123100000	32.7653	835.972	-4.63157	TRUE	chr1B	44.438	2
443	chr1B:123100001-123200000	chr1B	123100000	123200000	35.8994	813.872	-4.46491	TRUE	chr1B	44.438	2
444	chr1B:123200001-123300000	chr1B	123200000	123300000	41.5977	658.017	-3.95147	TRUE	chr1B	44.438	2
445	chr1B:123300001-123400000	chr1B	123300000	123400000	104.991	767.59	-2.85827	TRUE	chr1B	44.438	2
446	chr1B:123400001-123500000	chr1B	123400000	123500000	176.363	748.383	-2.079	TRUE	chr1B	44.438	2
447	chr1B:123500001-123600000	chr1B	123500000	123600000	40.3155	727.787	-4.14074	TRUE	chr1B	44.438	2
448	chr1B:123600001-123700000	chr1B	123600000	123700000	32.9077	709.043	-4.38822	TRUE	chr1B	44.438	2
449	chr1B:123700001-123800000	chr1B	123700000	123800000	21.796	827.294	-5.18329	TRUE	chr1B	44.438	2
450	chr1B:123800001-123900000	chr1B	123800000	123900000	32.7653	600.743	-4.15553	TRUE	chr1B	44.438	2
451	chr1B:123900001-124000000	chr1B	123900000	124000000	301.156	761.689	-1.3358	TRUE	chr1B	44.438	2
452	chr1B:124000001-124100000	chr1B	124000000	124100000	82.3406	700.018	-3.07236	TRUE	chr1B	44.438	2
453	chr1B:124100001-124200000	chr1B	124100000	124200000	43.877	750.581	-4.06588	TRUE	chr1B	44.438	2
454	chr1B:124200001-124300000	chr1B	124200000	124300000	21.3687	806.351	-5.17365	TRUE	chr1B	44.438	2
455	chr1B:124300001-124400000	chr1B	124300000	124400000	23.5055	776.383	-4.98745	TRUE	chr1B	44.438	2
456	chr1B:124400001-124500000	chr1B	124400000	124500000	20.0865	744.796	-5.14439	TRUE	chr1B	44.438	2
457	chr1B:124500001-124600000	chr1B	124500000	124600000	14.6731	758.449	-5.59859	TRUE	chr1B	44.438	2
458	chr1B:124600001-124700000	chr1B	124600000	124700000	19.8016	748.267	-5.17071	TRUE	chr1B	44.438	2
459	chr1B:124700001-124800000	chr1B	124700000	124800000	37.3239	737.044	-4.26739	TRUE	chr1B	44.438	2
460	chr1B:124800001-124900000	chr1B	124800000	124900000	41.5977	614.974	-3.85402	TRUE	chr1B	44.438	2
461	chr1B:124900001-125000000	chr1B	124900000	125000000	26.0698	696.2	-4.68682	TRUE	chr1B	44.438	2
462	chr1B:125000001-125100000	chr1B	125000000	125100000	20.3715	600.743	-4.81539	TRUE	chr1B	44.438	2
463	chr1B:125100001-125200000	chr1B	125100000	125200000	18.9469	688.794	-5.11193	TRUE	chr1B	44.438	2
464	chr1B:125200001-125300000	chr1B	125200000	125300000	56.8406	680.348	-3.55824	TRUE	chr1B	44.438	2
465	chr1B:125300001-125400000	chr1B	125300000	125400000	17.9497	712.051	-5.23376	TRUE	chr1B	44.438	2
466	chr1B:125400001-125500000	chr1B	125400000	125500000	35.3295	733.572	-4.33769	TRUE	chr1B	44.438	2
467	chr1B:125500001-125600000	chr1B	125500000	125600000	30.6284	675.141	-4.41803	TRUE	chr1B	44.438	2
468	chr1B:125600001-125700000	chr1B	125600000	125700000	31.7681	810.401	-4.63005	TRUE	chr1B	44.438	2
469	chr1B:125700001-125800000	chr1B	125700000	125800000	43.877	695.852	-3.95681	TRUE	chr1B	44.438	2
470	chr1B:125800001-125900000	chr1B	125800000	125900000	36.1843	760.763	-4.35658	TRUE	chr1B	44.438	2
471	chr1B:125900001-126000000	chr1B	125900000	126000000	14.8156	774.648	-5.61598	TRUE	chr1B	44.438	2
472	chr1B:126000001-126100000	chr1B	126000000	126100000	40.8854	763.193	-4.18942	TRUE	chr1B	44.438	2
473	chr1B:126100001-126200000	chr1B	126100000	126200000	21.9385	773.259	-5.07697	TRUE	chr1B	44.438	2
474	chr1B:126200001-126300000	chr1B	126200000	126300000	29.2038	711.704	-4.5605	TRUE	chr1B	44.438	2
475	chr1B:126300001-126400000	chr1B	126300000	126400000	15.9553	740.399	-5.45044	TRUE	chr1B	44.438	2
476	chr1B:126400001-126500000	chr1B	126400000	126500000	17.3798	651.422	-5.14961	TRUE	chr1B	44.438	2
477	chr1B:126500001-126600000	chr1B	126500000	126600000	41.3127	688.563	-4.02652	TRUE	chr1B	44.438	2
478	chr1B:126600001-126700000	chr1B	126600000	126700000	47.5809	662.761	-3.7722	TRUE	chr1B	44.438	2
479	chr1B:126700001-126800000	chr1B	126700000	126800000	28.0642	548.675	-4.24127	TRUE	chr1B	44.438	2
480	chr1B:126800001-126900000	chr1B	126800000	126900000	19.9441	534.443	-4.67612	TRUE	chr1B	44.438	2
481	chr1B:126900001-127000000	chr1B	126900000	127000000	19.0893	680.926	-5.08511	TRUE	chr1B	44.438	2
482	chr1B:127000001-127100000	chr1B	127000000	127100000	38.3211	702.216	-4.16059	TRUE	chr1B	44.438	2
483	chr1B:127100001-127200000	chr1B	127100000	127200000	18.2346	733.804	-5.25558	TRUE	chr1B	44.438	2
484	chr1B:127200001-127300000	chr1B	127200000	127300000	16.5251	770.02	-5.45927	TRUE	chr1B	44.438	2
485	chr1B:127300001-127400000	chr1B	127300000	127400000	27.9217	741.903	-4.68295	TRUE	chr1B	44.438	2
486	chr1B:127400001-127500000	chr1B	127400000	127500000	24.5027	661.488	-4.69917	TRUE	chr1B	44.438	2
487	chr1B:127500001-127600000	chr1B	127500000	127600000	30.486	726.746	-4.53065	TRUE	chr1B	44.438	2
488	chr1B:127600001-127700000	chr1B	127600000	127700000	14.5307	684.513	-5.46399	TRUE	chr1B	44.438	2
489	chr1B:127700001-127800000	chr1B	127700000	127800000	26.9245	654.893	-4.55386	TRUE	chr1B	44.438	2
490	chr1B:127800001-127900000	chr1B	127800000	127900000	16.81	709.159	-5.31738	TRUE	chr1B	44.438	2
491	chr1B:127900001-128000000	chr1B	127900000	128000000	28.3491	740.978	-4.65999	TRUE	chr1B	44.438	2
492	chr1B:128000001-128100000	chr1B	128000000	128100000	25.0726	684.398	-4.71634	TRUE	chr1B	44.438	2
493	chr1B:128100001-128200000	chr1B	128100000	128200000	32.053	640.777	-4.27922	TRUE	chr1B	44.438	2
494	chr1B:128200001-128300000	chr1B	128200000	128300000	17.5223	661.141	-5.1598	TRUE	chr1B	44.438	2
495	chr1B:128300001-128400000	chr1B	128300000	128400000	15.8128	801.723	-5.57727	TRUE	chr1B	44.438	2
496	chr1B:128400001-128500000	chr1B	128400000	128500000	17.5223	761.342	-5.3631	TRUE	chr1B	44.438	2
497	chr1B:128500001-128600000	chr1B	128500000	128600000	33.0502	756.598	-4.4757	TRUE	chr1B	44.438	2
498	chr1B:128600001-128700000	chr1B	128600000	128700000	11.1117	767.011	-5.98665	TRUE	chr1B	44.438	2
499	chr1B:128700001-128800000	chr1B	128700000	128800000	18.8044	652.231	-5.0437	TRUE	chr1B	44.438	2
500	chr1B:128800001-128900000	chr1B	128800000	128900000	36.8966	820.583	-4.43827	TRUE	chr1B	44.438	2
501	chr1B:128900001-129000000	chr1B	128900000	129000000	38.7485	637.884	-4.00658	TRUE	chr1B	44.438	2
502	chr1B:129000001-129100000	chr1B	129000000	129100000	50.9999	755.209	-3.86221	TRUE	chr1B	44.438	2
503	chr1B:129100001-129200000	chr1B	129100000	129200000	70.8015	771.408	-3.42728	TRUE	chr1B	44.438	2
504	chr1B:129200001-129300000	chr1B	129200000	129300000	46.2988	784.136	-4.05307	TRUE	chr1B	44.438	2
505	chr1B:129300001-129400000	chr1B	129300000	129400000	82.768	752.895	-3.16989	TRUE	chr1B	44.438	2
506	chr1B:129400001-129500000	chr1B	129400000	129500000	82.9104	794.433	-3.24482	TRUE	chr1B	44.438	2
507	chr1B:129700001-129800000	chr1B	129700000	129800000	338.907	726.977	-1.09875	TRUE	chr1B	44.438	2
508	chr1B:131500001-131600000	chr1B	131500000	131600000	35.6144	700.712	-4.26039	TRUE	chr1B	44.438	2
509	chr1B:131600001-131700000	chr1B	131600000	131700000	36.4692	736.581	-4.29902	TRUE	chr1B	44.438	2
510	chr1B:131700001-131800000	chr1B	131700000	131800000	129.352	741.325	-2.50964	TRUE	chr1B	44.438	2
511	chr1B:136300001-136400000	chr1B	136300000	136400000	135.477	631.405	-2.21219	TRUE	chr1B	44.438	2
512	chr1B:136400001-136500000	chr1B	136400000	136500000	51.4273	680.926	-3.70123	TRUE	chr1B	44.438	2
513	chr1B:136500001-136600000	chr1B	136500000	136600000	63.1088	817.922	-3.67513	TRUE	chr1B	44.438	2
514	chr1B:136600001-136700000	chr1B	136600000	136700000	185.195	768.053	-2.04627	TRUE	chr1B	44.438	2
515	chr1B:136700001-136800000	chr1B	136700000	136800000	43.3072	792.004	-4.16172	TRUE	chr1B	44.438	2
516	chr1B:136800001-136900000	chr1B	136800000	136900000	41.5977	932.47	-4.45376	TRUE	chr1B	44.438	2
517	chr1B:142000001-142100000	chr1B	142000000	142100000	289.332	871.609	-1.58763	TRUE	chr1B	44.438	2
518	chr1B:143100001-143200000	chr1B	143100000	143200000	279.502	828.451	-1.56414	TRUE	chr1B	44.438	2
519	chr1B:146900001-147000000	chr1B	146900000	147000000	2480.9	812.136	1.60988	TRUE	chr1B	44.438	3
520	chr1B:152200001-152300000	chr1B	152200000	152300000	163.399	768.4	-2.22653	TRUE	chr1B	44.438	2
521	chr1B:152300001-152400000	chr1B	152300000	152400000	31.1982	816.649	-4.66643	TRUE	chr1B	44.438	2
522	chr1B:160800001-160900000	chr1B	160800000	160900000	34.6172	789.921	-4.47289	TRUE	chr1B	44.438	2
523	chr1B:160900001-161000000	chr1B	160900000	161000000	39.3183	656.05	-4.02649	TRUE	chr1B	44.438	2
524	chr1B:161000001-161100000	chr1B	161000000	161100000	48.7206	807.624	-4.02355	TRUE	chr1B	44.438	2
525	chr1B:165300001-165400000	chr1B	165300000	165400000	810.585	14.5789	5.70308	TRUE	chr1B	44.438	2
526	chr1B:195800001-195900000	chr1B	195800000	195900000	233.916	726.283	-1.63037	TRUE	chr1B	44.438	2
527	chr1B:195900001-196000000	chr1B	195900000	196000000	4522.04	2240.06	1.01311	FALSE	#N/A	#N/A	14
528	chr1B:237200001-237300000	chr1B	237200000	237300000	751.037	1514.01	-1.01045	TRUE	chr1B	44.438	2
529	chr1B:237900001-238000000	chr1B	237900000	238000000	642.912	1310.94	-1.02677	TRUE	chr1B	44.438	2
530	chr1B:239300001-239400000	chr1B	239300000	239400000	129.779	507.484	-1.95907	TRUE	chr1B	44.438	2
531	chr1B:239400001-239500000	chr1B	239400000	239500000	101.857	416.54	-2.02127	TRUE	chr1B	44.438	2
532	chr1B:239500001-239600000	chr1B	239500000	239600000	147.444	402.076	-1.44114	TRUE	chr1B	44.438	2
533	chr1B:239600001-239700000	chr1B	239600000	239700000	67.2401	339.827	-2.32035	TRUE	chr1B	44.438	2
534	chr1B:240800001-240900000	chr1B	240800000	240900000	62.3965	331.149	-2.38936	TRUE	chr1B	44.438	2
535	chr1B:240900001-241000000	chr1B	240900000	241000000	45.5865	281.511	-2.60033	TRUE	chr1B	44.438	2
536	chr1B:241000001-241100000	chr1B	241000000	241100000	66.9551	247.031	-1.86787	TRUE	chr1B	44.438	2
537	chr1B:244500001-244600000	chr1B	244500000	244600000	191.321	392.241	-1.0319	TRUE	chr1B	44.438	2
538	chr1B:296800001-296900000	chr1B	296800000	296900000	897.341	75.5556	3.55268	TRUE	chr1B	44.438	2
539	chr1B:296900001-297000000	chr1B	296900000	297000000	830.101	76.1342	3.42958	TRUE	chr1B	44.438	2
540	chr1B:297800001-297900000	chr1B	297800000	297900000	1654.22	735.539	1.16819	TRUE	chr1B	45.574	3
541	chr1B:300400001-300500000	chr1B	300400000	300500000	906.886	434.937	1.05839	TRUE	chr1B	45.574	3
542	chr1B:301300001-301400000	chr1B	301300000	301400000	762.719	177.029	2.10093	TRUE	chr1B	45.574	2
543	chr1B:301400001-301500000	chr1B	301400000	301500000	858.023	123.458	2.78704	TRUE	chr1B	45.574	2
544	chr1B:301500001-301600000	chr1B	301500000	301600000	872.554	114.433	2.91984	TRUE	chr1B	45.574	2
545	chr1B:301600001-301700000	chr1B	301600000	301700000	903.752	127.854	2.81178	TRUE	chr1B	45.574	2
546	chr1B:301700001-301800000	chr1B	301700000	301800000	718.13	99.1595	2.84395	TRUE	chr1B	45.574	2
547	chr1B:301800001-301900000	chr1B	301800000	301900000	876.97	127.97	2.76713	TRUE	chr1B	45.574	2
548	chr1B:301900001-302000000	chr1B	301900000	302000000	851.328	59.9354	3.80606	TRUE	chr1B	45.574	2
549	chr1B:302000001-302100000	chr1B	302000000	302100000	780.953	240.32	1.69613	TRUE	chr1B	45.574	2
550	chr1B:302100001-302200000	chr1B	302100000	302200000	827.252	177.145	2.21702	TRUE	chr1B	45.574	2
551	chr1B:302200001-302300000	chr1B	302200000	302300000	644.052	194.964	1.71883	TRUE	chr1B	45.574	2
552	chr1B:302300001-302400000	chr1B	302300000	302400000	857.738	211.51	2.01469	TRUE	chr1B	45.574	3
553	chr1B:302400001-302500000	chr1B	302400000	302500000	858.593	52.646	4.00211	TRUE	chr1B	45.574	2
554	chr1B:305000001-305100000	chr1B	305000000	305100000	878.964	404.738	1.1169	TRUE	chr1B	45.574	3
555	chr1B:305100001-305200000	chr1B	305100000	305200000	853.607	417.118	1.03135	TRUE	chr1B	45.574	3
556	chr1B:305200001-305300000	chr1B	305200000	305300000	930.534	199.245	2.21784	TRUE	chr1B	45.574	2
557	chr1B:305300001-305400000	chr1B	305300000	305400000	870.132	45.9351	4.21415	TRUE	chr1B	45.574	2
558	chr1B:305400001-305500000	chr1B	305400000	305500000	852.61	101.821	3.05344	TRUE	chr1B	45.574	2
559	chr1B:305500001-305600000	chr1B	305500000	305600000	817.992	114.548	2.82535	TRUE	chr1B	45.574	2
560	chr1B:305600001-305700000	chr1B	305600000	305700000	725.11	54.2658	3.71573	TRUE	chr1B	45.574	2
561	chr1B:305700001-305800000	chr1B	305700000	305800000	799.9	146.946	2.43655	TRUE	chr1B	45.574	2
562	chr1B:305800001-305900000	chr1B	305800000	305900000	873.124	184.203	2.23873	TRUE	chr1B	45.574	2
563	chr1B:305900001-306000000	chr1B	305900000	306000000	699.753	44.8937	3.93254	TRUE	chr1B	45.574	2
564	chr1B:306000001-306100000	chr1B	306000000	306100000	860.16	207.46	2.04651	TRUE	chr1B	45.574	2
565	chr1B:306100001-306200000	chr1B	306100000	306200000	829.104	35.4059	4.51105	TRUE	chr1B	45.574	2
566	chr1B:306200001-306300000	chr1B	306200000	306300000	920.562	333.694	1.46124	TRUE	chr1B	45.574	3
567	chr1B:306300001-306400000	chr1B	306300000	306400000	806.026	53.6873	3.88334	TRUE	chr1B	45.574	2
568	chr1B:306400001-306500000	chr1B	306400000	306500000	837.937	101.589	3.03168	TRUE	chr1B	45.574	2
569	chr1B:306500001-306600000	chr1B	306500000	306600000	836.654	156.318	2.41267	TRUE	chr1B	45.574	2
570	chr1B:306600001-306700000	chr1B	306600000	306700000	800.328	104.482	2.9254	TRUE	chr1B	45.574	2
571	chr1B:306700001-306800000	chr1B	306700000	306800000	733.8	111.193	2.71137	TRUE	chr1B	45.574	2
572	chr1B:306800001-306900000	chr1B	306800000	306900000	810.727	115.705	2.79812	TRUE	chr1B	45.574	2
573	chr1B:306900001-307000000	chr1B	306900000	307000000	823.691	125.193	2.70822	TRUE	chr1B	45.574	2
574	chr1B:307000001-307100000	chr1B	307000000	307100000	862.154	150.301	2.51219	TRUE	chr1B	45.574	2
575	chr1B:307100001-307200000	chr1B	307100000	307200000	931.816	197.625	2.23155	TRUE	chr1B	45.574	3
576	chr1B:307200001-307300000	chr1B	307200000	307300000	838.364	20.017	5.31967	TRUE	chr1B	45.574	2
577	chr1B:307300001-307400000	chr1B	307300000	307400000	763.146	46.1665	4.01802	TRUE	chr1B	45.574	2
578	chr1B:307400001-307500000	chr1B	307400000	307500000	894.92	303.148	1.55859	TRUE	chr1B	45.574	3
579	chr1B:307500001-307600000	chr1B	307500000	307600000	829.816	34.4802	4.54944	TRUE	chr1B	45.574	2
580	chr1B:307600001-307700000	chr1B	307600000	307700000	821.554	75.2085	3.43209	TRUE	chr1B	45.574	2
581	chr1B:307700001-307800000	chr1B	307700000	307800000	813.719	30.0834	4.71209	TRUE	chr1B	45.574	2
582	chr1B:307800001-307900000	chr1B	307800000	307900000	845.202	25.8023	4.98057	TRUE	chr1B	45.574	2
583	chr1B:307900001-308000000	chr1B	307900000	308000000	842.923	51.6046	4.00385	TRUE	chr1B	45.574	2
584	chr1B:308000001-308100000	chr1B	308000000	308100000	822.266	131.21	2.63853	TRUE	chr1B	45.574	2
585	chr1B:308100001-308200000	chr1B	308100000	308200000	830.814	282.668	1.55206	TRUE	chr1B	45.574	3
586	chr1B:308200001-308300000	chr1B	308200000	308300000	824.403	33.4389	4.58299	TRUE	chr1B	45.574	2
587	chr1B:308300001-308400000	chr1B	308300000	308400000	795.627	229.675	1.78804	TRUE	chr1B	45.574	2
588	chr1B:308400001-308500000	chr1B	308400000	308500000	807.308	67.4563	3.56165	TRUE	chr1B	45.574	2
589	chr1B:308500001-308600000	chr1B	308500000	308600000	825.97	148.219	2.47041	TRUE	chr1B	45.574	2
590	chr1B:308600001-308700000	chr1B	308600000	308700000	850.188	65.4893	3.67828	TRUE	chr1B	45.574	2
591	chr1B:308700001-308800000	chr1B	308700000	308800000	863.009	26.0337	4.99821	TRUE	chr1B	45.574	2
592	chr1B:308800001-308900000	chr1B	308800000	308900000	868.85	22.794	5.1921	TRUE	chr1B	45.574	2
593	chr1B:308900001-309000000	chr1B	308900000	309000000	888.509	81.3409	3.43333	TRUE	chr1B	45.574	2
594	chr1B:309000001-309100000	chr1B	309000000	309100000	916.716	7.17374	6.81091	TRUE	chr1B	45.574	2
595	chr1B:309100001-309200000	chr1B	309100000	309200000	932.528	223.659	2.05496	TRUE	chr1B	45.574	3
596	chr1B:312400001-312500000	chr1B	312400000	312500000	506.58	232.568	1.11979	TRUE	chr1B	45.574	2
597	chr1B:313700001-313800000	chr1B	313700000	313800000	814.146	320.967	1.34015	TRUE	chr1B	45.574	3
598	chr1B:314600001-314700000	chr1B	314600000	314700000	793.917	108.763	2.85641	TRUE	chr1B	45.574	2
599	chr1B:314700001-314800000	chr1B	314700000	314800000	849.191	211.394	2.00104	TRUE	chr1B	45.574	2
600	chr1B:314800001-314900000	chr1B	314800000	314900000	755.311	24.4138	4.89529	TRUE	chr1B	45.574	2
601	chr1B:314900001-315000000	chr1B	314900000	315000000	888.224	17.0087	5.62578	TRUE	chr1B	45.574	2
602	chr1B:315000001-315100000	chr1B	315000000	315100000	823.548	37.1414	4.43417	TRUE	chr1B	45.574	2
603	chr1B:315100001-315200000	chr1B	315100000	315200000	709.867	36.6786	4.23776	TRUE	chr1B	45.574	2
604	chr1B:315200001-315300000	chr1B	315200000	315300000	843.065	31.3562	4.70524	TRUE	chr1B	45.574	2
605	chr1B:315300001-315400000	chr1B	315300000	315400000	826.54	128.896	2.67147	TRUE	chr1B	45.574	2
606	chr1B:315400001-315500000	chr1B	315400000	315500000	815.286	157.591	2.36377	TRUE	chr1B	45.574	2
607	chr1B:315500001-315600000	chr1B	315500000	315600000	868.138	263.924	1.71401	TRUE	chr1B	45.574	2
608	chr1B:315600001-315700000	chr1B	315600000	315700000	761.864	14.4632	5.62452	TRUE	chr1B	45.574	2
609	chr1B:315700001-315800000	chr1B	315700000	315800000	808.305	22.3311	5.11635	TRUE	chr1B	45.574	2
610	chr1B:315800001-315900000	chr1B	315800000	315900000	786.509	5.43816	6.93451	TRUE	chr1B	45.574	2
611	chr1B:315900001-316000000	chr1B	315900000	316000000	765.283	19.2071	5.24494	TRUE	chr1B	45.574	2
612	chr1B:316000001-316100000	chr1B	316000000	316100000	833.378	14.3475	5.76463	TRUE	chr1B	45.574	2
613	chr1B:316100001-316200000	chr1B	316100000	316200000	686.931	32.7446	4.34953	TRUE	chr1B	45.574	2
614	chr1B:316200001-316300000	chr1B	316200000	316300000	729.384	67.4563	3.4154	TRUE	chr1B	45.574	2
615	chr1B:316300001-316400000	chr1B	316300000	316400000	853.037	75.3242	3.48409	TRUE	chr1B	45.574	2
616	chr1B:316400001-316500000	chr1B	316400000	316500000	782.663	29.0421	4.70518	TRUE	chr1B	45.574	2
617	chr1B:316500001-316600000	chr1B	316500000	316600000	661.146	33.2075	4.27477	TRUE	chr1B	45.574	2
618	chr1B:316600001-316700000	chr1B	316600000	316700000	813.434	31.0091	4.66925	TRUE	chr1B	45.574	2
619	chr1B:316700001-316800000	chr1B	316700000	316800000	844.062	315.992	1.41461	TRUE	chr1B	45.574	3
620	chr1B:316800001-316900000	chr1B	316800000	316900000	737.219	125.078	2.54974	TRUE	chr1B	45.574	2
621	chr1B:316900001-317000000	chr1B	316900000	317000000	806.881	52.4146	3.91884	TRUE	chr1B	45.574	2
622	chr1B:317000001-317100000	chr1B	317000000	317100000	813.291	151.69	2.41494	TRUE	chr1B	45.574	2
623	chr1B:317100001-317200000	chr1B	317100000	317200000	808.02	95.9198	3.06131	TRUE	chr1B	45.574	2
624	chr1B:317200001-317300000	chr1B	317200000	317300000	759.585	23.3725	4.96378	TRUE	chr1B	45.574	2
625	chr1B:317300001-317400000	chr1B	317300000	317400000	800.043	297.826	1.42257	TRUE	chr1B	45.574	3
626	chr1B:318100001-318200000	chr1B	318100000	318200000	41.8826	16.893	1.261	FALSE	#N/A	#N/A	8
627	chr1B:318200001-318300000	chr1B	318200000	318300000	26.4971	11.4548	1.14258	FALSE	#N/A	#N/A	27
628	chr1B:319100001-319200000	chr1B	319100000	319200000	71.6563	34.5959	1.02937	FALSE	#N/A	#N/A	12
629	chr1B:319500001-319600000	chr1B	319500000	319600000	21.0837	9.25643	1.10646	FALSE	#N/A	#N/A	26
630	chr1B:319900001-320000000	chr1B	319900000	320000000	138.042	41.7697	1.70086	FALSE	#N/A	#N/A	5
631	chr1B:327000001-327100000	chr1B	327000000	327100000	169.525	761.342	-2.16046	TRUE	chr1B	45.574	2
632	chr1B:327100001-327200000	chr1B	327100000	327200000	154.994	795.475	-2.35214	TRUE	chr1B	45.574	2
633	chr1B:327200001-327300000	chr1B	327200000	327300000	130.491	670.05	-2.35145	TRUE	chr1B	45.574	2
634	chr1B:327800001-327900000	chr1B	327800000	327900000	317.111	750.234	-1.23973	TRUE	chr1B	45.574	2
635	chr1B:328500001-328600000	chr1B	328500000	328600000	34.4748	121.259	-1.78508	TRUE	chr3D	0	2
636	chr1B:330000001-330100000	chr1B	330000000	330100000	577.096	16.4302	5.05165	TRUE	chr1B	45.574	2
637	chr1B:330100001-330200000	chr1B	330100000	330200000	706.875	34.4802	4.31841	TRUE	chr1B	45.574	2
638	chr1B:330200001-330300000	chr1B	330200000	330300000	688.356	54.9601	3.62278	TRUE	chr1B	45.574	2
639	chr1B:330300001-330400000	chr1B	330300000	330400000	713.144	138.268	2.35835	TRUE	chr1B	45.574	2
640	chr1B:336300001-336400000	chr1B	336300000	336400000	627.669	229.328	1.44861	TRUE	chr1B	45.574	3
641	chr1B:337300001-337400000	chr1B	337300000	337400000	173.371	635.917	-1.86894	TRUE	chr1B	45.574	2
642	chr1B:340000001-340100000	chr1B	340000000	340100000	209.698	821.74	-1.96526	TRUE	chr1B	45.574	2
643	chr1B:351700001-351800000	chr1B	351700000	351800000	16.5251	767.243	-5.45407	TRUE	chr1B	45.574	2
644	chr1B:351800001-351900000	chr1B	351800000	351900000	23.2206	762.499	-4.97832	TRUE	chr1B	45.574	2
645	chr1B:351900001-352000000	chr1B	351900000	352000000	21.3687	802.533	-5.16681	TRUE	chr1B	45.574	2
646	chr1B:382400001-382500000	chr1B	382400000	382500000	831.241	13.6532	5.82771	TRUE	chr1B	45.574	2
647	chr1B:392600001-392700000	chr1B	392600000	392700000	881.671	429.499	1.03587	TRUE	chr1B	45.574	3
648	chr1B:394200001-394300000	chr1B	394200000	394300000	418.968	144.516	1.5291	TRUE	chr1B	45.574	2
649	chr1B:398500001-398600000	chr1B	398500000	398600000	657.87	286.487	1.1965	TRUE	chr1B	45.574	3
650	chr1B:398600001-398700000	chr1B	398600000	398700000	609.292	260.337	1.22359	TRUE	chr1B	45.574	3
651	chr1B:400000001-400100000	chr1B	400000000	400100000	39.3183	436.672	-3.44034	TRUE	chr1B	45.574	2
652	chr1B:413800001-413900000	chr1B	413800000	413900000	339.477	683.819	-1.00817	TRUE	chr1B	44.438	2
653	chr1B:424600001-424700000	chr1B	424600000	424700000	53.9915	777.888	-3.82413	TRUE	chr1B	45.574	2
654	chr1B:424700001-424800000	chr1B	424700000	424800000	16.6676	733.92	-5.37841	TRUE	chr1B	45.574	2
655	chr1B:424800001-424900000	chr1B	424800000	424900000	35.8994	785.756	-4.41425	TRUE	chr1B	45.574	2
656	chr1B:424900001-425000000	chr1B	424900000	425000000	28.4916	701.869	-4.57488	TRUE	chr1B	45.574	2
657	chr1B:425000001-425100000	chr1B	425000000	425100000	34.6172	772.797	-4.44131	TRUE	chr1B	45.574	2
658	chr1B:425100001-425200000	chr1B	425100000	425200000	26.6396	732.647	-4.73028	TRUE	chr1B	45.574	2
659	chr1B:425200001-425300000	chr1B	425200000	425300000	27.2094	785.64	-4.80145	TRUE	chr1B	45.574	2
660	chr1B:425300001-425400000	chr1B	425300000	425400000	34.7597	797.673	-4.4812	TRUE	chr1B	45.574	2
661	chr1B:425400001-425500000	chr1B	425400000	425500000	41.3127	762.152	-4.17281	TRUE	chr1B	45.574	2
662	chr1B:425500001-425600000	chr1B	425500000	425600000	48.2932	835.74	-4.08532	TRUE	chr1B	45.574	2
663	chr1B:425600001-425700000	chr1B	425600000	425700000	30.6284	814.103	-4.68769	TRUE	chr1B	45.574	2
664	chr1B:425700001-425800000	chr1B	425700000	425800000	42.31	759.722	-4.1346	TRUE	chr1B	45.574	2
665	chr1B:425800001-425900000	chr1B	425800000	425900000	27.7793	755.556	-4.71635	TRUE	chr1B	45.574	2
666	chr1B:425900001-426000000	chr1B	425900000	426000000	38.1787	704.068	-4.16962	TRUE	chr1B	45.574	2
667	chr1B:426000001-426100000	chr1B	426000000	426100000	119.522	809.244	-2.74906	TRUE	chr1B	45.574	2
668	chr1B:426100001-426200000	chr1B	426100000	426200000	81.0585	820.583	-3.32368	TRUE	chr1B	45.574	2
669	chr1B:426200001-426300000	chr1B	426200000	426300000	49.2904	765.16	-3.92929	TRUE	chr1B	45.574	2
670	chr1B:426300001-426400000	chr1B	426300000	426400000	39.3183	795.706	-4.30454	TRUE	chr1B	45.574	2
671	chr1B:434100001-434200000	chr1B	434100000	434200000	278.932	748.498	-1.42085	TRUE	chr1B	45.574	2
672	chr1B:434200001-434300000	chr1B	434200000	434300000	226.935	528.658	-1.21644	TRUE	chr1B	45.574	2
673	chr1B:434800001-434900000	chr1B	434800000	434900000	706.59	201.675	1.80375	TRUE	chr1B	45.574	2
674	chr1B:434900001-435000000	chr1B	434900000	435000000	581.513	24.9924	4.48613	TRUE	chr1B	45.574	2
675	chr1B:435000001-435100000	chr1B	435000000	435100000	724.255	341.91	1.08066	TRUE	chr1B	45.574	3
676	chr1B:456000001-456100000	chr1B	456000000	456100000	751.037	59.1255	3.64476	TRUE	chr1B	47.847	2
677	chr1B:456100001-456200000	chr1B	456100000	456200000	818.42	180.385	2.17555	TRUE	chr1B	47.847	2
678	chr1B:476200001-476300000	chr1B	476200000	476300000	728.956	358.224	1.02293	TRUE	chr1B	47.847	3
679	chr1B:490100001-490200000	chr1B	490100000	490200000	464.127	974.587	-1.06864	TRUE	chr1B	47.847	3
680	chr1B:491100001-491200000	chr1B	491100000	491200000	163.399	738.548	-2.16944	TRUE	chr1B	47.847	2
681	chr1B:501400001-501500000	chr1B	501400000	501500000	307.566	711.935	-1.20819	TRUE	chr1B	47.847	2
682	chr1B:501500001-501600000	chr1B	501500000	501600000	184.91	706.266	-1.92765	TRUE	chr1B	47.847	2
683	chr1B:501600001-501700000	chr1B	501600000	501700000	318.393	806.93	-1.3389	TRUE	chr1B	47.847	2
684	chr1B:501700001-501800000	chr1B	501700000	501800000	241.323	779.507	-1.68748	TRUE	chr1B	47.847	2
685	chr1B:501800001-501900000	chr1B	501800000	501900000	289.474	777.193	-1.42172	TRUE	chr1B	47.847	2
686	chr1B:501900001-502000000	chr1B	501900000	502000000	209.84	713.44	-1.76066	TRUE	chr1B	47.847	2
687	chr1B:502000001-502100000	chr1B	502000000	502100000	307.139	791.888	-1.36354	TRUE	chr1B	47.847	2
688	chr1B:512800001-512900000	chr1B	512800000	512900000	289.474	768.631	-1.40576	TRUE	chr1B	47.847	2
689	chr1B:513100001-513200000	chr1B	513100000	513200000	238.759	626.892	-1.38893	TRUE	chr1B	47.847	2
690	chr1B:513200001-513300000	chr1B	513200000	513300000	144.452	748.73	-2.36583	TRUE	chr1B	47.847	2
691	chr1B:513300001-513400000	chr1B	513300000	513400000	90.888	722.465	-2.97697	TRUE	chr1B	47.847	2
692	chr1B:514300001-514400000	chr1B	514300000	514400000	1845.26	809.475	1.18776	FALSE	#N/A	#N/A	25
693	chr1B:514800001-514900000	chr1B	514800000	514900000	330.36	760.879	-1.20116	TRUE	chr1B	47.847	2
694	chr1B:516800001-516900000	chr1B	516800000	516900000	254.999	747.804	-1.54845	TRUE	chr1B	47.847	2
695	chr1B:523200001-523300000	chr1B	523200000	523300000	117.955	771.061	-2.6983	TRUE	chr1B	47.847	2
696	chr1B:524200001-524300000	chr1B	524200000	524300000	1610.63	775.805	1.05289	TRUE	chr1B	45.574	3
697	chr1B:528400001-528500000	chr1B	528400000	528500000	774.115	19.3228	5.25324	TRUE	chr1B	47.847	2
698	chr1B:528500001-528600000	chr1B	528500000	528600000	599.605	32.3975	4.1686	TRUE	chr1B	47.847	2
699	chr1B:528600001-528700000	chr1B	528600000	528700000	776.822	18.7443	5.29993	TRUE	chr1B	47.847	2
700	chr1B:528700001-528800000	chr1B	528700000	528800000	658.297	15.2731	5.34037	TRUE	chr1B	47.847	2
701	chr1B:528800001-528900000	chr1B	528800000	528900000	693.627	18.9757	5.11992	TRUE	chr1B	47.847	2
702	chr1B:528900001-529000000	chr1B	528900000	529000000	616.13	21.1741	4.79863	TRUE	chr1B	47.847	2
703	chr1B:529000001-529100000	chr1B	529000000	529100000	807.451	11.2234	6.04744	TRUE	chr1B	47.847	2
704	chr1B:529100001-529200000	chr1B	529100000	529200000	817.992	94.4156	3.10155	TRUE	chr1B	47.847	2
705	chr1B:531800001-531900000	chr1B	531800000	531900000	511.281	248.535	1.03769	TRUE	chr1B	47.847	3
706	chr1B:532000001-532100000	chr1B	532000000	532100000	486.208	128.78	1.90847	TRUE	chr1B	47.847	2
707	chr1B:532100001-532200000	chr1B	532100000	532200000	852.61	152.384	2.47643	TRUE	chr1B	47.847	2
708	chr1B:532200001-532300000	chr1B	532200000	532300000	697.188	17.2401	5.25843	TRUE	chr1B	47.847	2
709	chr1B:532300001-532400000	chr1B	532300000	532400000	781.808	358.455	1.12285	TRUE	chr1B	47.847	3
710	chr1B:536100001-536200000	chr1B	536100000	536200000	769.129	313.33	1.29282	TRUE	chr1B	47.847	3
711	chr1B:538200001-538300000	chr1B	538200000	538300000	20.0865	767.243	-5.18717	TRUE	chr1B	47.847	2
712	chr1B:538300001-538400000	chr1B	538300000	538400000	33.4776	759.375	-4.46298	TRUE	chr1B	47.847	2
713	chr1B:538400001-538500000	chr1B	538400000	538500000	175.65	775.805	-2.13666	TRUE	chr1B	47.847	2
714	chr1B:538500001-538600000	chr1B	538500000	538600000	74.2205	756.829	-3.33268	TRUE	chr1B	47.847	2
715	chr1B:538600001-538700000	chr1B	538600000	538700000	183.486	780.317	-2.0824	TRUE	chr1B	47.847	2
716	chr1B:538700001-538800000	chr1B	538700000	538800000	108.268	812.368	-2.89604	TRUE	chr1B	47.847	2
717	chr1B:539300001-539400000	chr1B	539300000	539400000	42.31	528.08	-3.61071	TRUE	chr1B	47.847	2
718	chr1B:554300001-554400000	chr1B	554300000	554400000	79.4914	439.102	-2.45093	TRUE	chr1B	54.669	2
719	chr1B:556300001-556400000	chr1B	556300000	556400000	785.655	13.1904	5.79274	TRUE	chr1B	54.669	2
720	chr1B:556400001-556500000	chr1B	556400000	556500000	799.615	21.2898	5.16665	TRUE	chr1B	54.669	2
721	chr1B:556500001-556600000	chr1B	556500000	556600000	796.481	16.893	5.47798	TRUE	chr1B	54.669	2
722	chr1B:556600001-556700000	chr1B	556600000	556700000	768.275	22.5626	5.02893	TRUE	chr1B	54.669	2
723	chr1B:556700001-556800000	chr1B	556700000	556800000	789.501	25.6866	4.88858	TRUE	chr1B	54.669	2
724	chr1B:556800001-556900000	chr1B	556800000	556900000	568.264	219.956	1.36534	TRUE	chr1B	54.669	2
725	chr1B:560000001-560100000	chr1B	560000000	560100000	43.877	591.37	-3.72245	TRUE	chr1B	54.669	2
726	chr1B:561300001-561400000	chr1B	561300000	561400000	269.388	833.658	-1.62616	TRUE	chr1B	54.669	2
727	chr1B:561400001-561500000	chr1B	561400000	561500000	329.362	758.218	-1.20046	TRUE	chr1B	54.669	2
728	chr1B:561600001-561700000	chr1B	561600000	561700000	297.309	745.606	-1.32354	TRUE	chr1B	54.669	2
729	chr1B:561800001-561900000	chr1B	561800000	561900000	500.169	37.2571	3.7115	TRUE	chr1B	54.669	2
730	chr1B:561900001-562000000	chr1B	561900000	562000000	381.644	25.918	3.82936	TRUE	chr1B	54.669	2
731	chr1B:562000001-562100000	chr1B	562000000	562100000	616.842	18.7443	4.96773	TRUE	chr1B	54.669	2
732	chr1B:562500001-562600000	chr1B	562500000	562600000	748.473	336.934	1.14913	TRUE	chr1B	54.669	3
733	chr1B:564400001-564500000	chr1B	564400000	564500000	943.07	347.232	1.43885	TRUE	chr1B	55.806	3
734	chr1B:564500001-564600000	chr1B	564500000	564600000	925.833	451.83	1.03334	TRUE	chr1B	55.806	3
735	chr1B:564900001-565000000	chr1B	564900000	565000000	892.64	346.191	1.36397	TRUE	chr1B	55.806	3
736	chr1B:565000001-565100000	chr1B	565000000	565100000	765.71	142.665	2.41598	TRUE	chr1B	55.806	2
737	chr1B:565100001-565200000	chr1B	565100000	565200000	774.685	216.601	1.83379	TRUE	chr1B	55.806	2
738	chr1B:565200001-565300000	chr1B	565200000	565300000	626.529	281.164	1.15315	TRUE	chr1B	55.806	3
739	chr1B:566200001-566300000	chr1B	566200000	566300000	665.42	318.768	1.0594	TRUE	chr1B	58.08	3
740	chr1B:566700001-566800000	chr1B	566700000	566800000	848.193	317.843	1.41325	TRUE	chr1B	58.08	3
741	chr1B:567300001-567400000	chr1B	567300000	567400000	104.706	35.4059	1.53782	FALSE	#N/A	#N/A	16
742	chr1B:570700001-570800000	chr1B	570700000	570800000	235.198	1401.08	-2.5695	TRUE	chr1B	58.08	2
743	chr1B:573600001-573700000	chr1B	573600000	573700000	129.067	751.507	-2.53245	TRUE	chr1B	58.08	2
744	chr1B:573800001-573900000	chr1B	573800000	573900000	123.368	778.119	-2.64722	TRUE	chr1B	58.08	2
745	chr1B:574900001-575000000	chr1B	574900000	575000000	326.941	681.852	-1.05814	TRUE	chr1B	58.08	3
746	chr1B:575000001-575100000	chr1B	575000000	575100000	223.659	560.477	-1.32149	TRUE	chr1B	58.08	2
747	chr1B:575700001-575800000	chr1B	575700000	575800000	330.075	783.789	-1.24515	TRUE	chr1B	58.08	3
748	chr1B:575900001-576000000	chr1B	575900000	576000000	228.217	830.534	-1.85906	TRUE	chr1B	58.08	2
749	chr1B:576200001-576300000	chr1B	576200000	576300000	281.354	788.88	-1.48413	TRUE	chr1B	58.08	2
750	chr1B:576300001-576400000	chr1B	576300000	576400000	331.927	804.847	-1.2753	TRUE	chr1B	58.08	2
751	chr1B:576400001-576500000	chr1B	576400000	576500000	245.455	778.813	-1.66181	TRUE	chr1B	58.08	2
752	chr1B:577200001-577300000	chr1B	577200000	577300000	277.223	720.151	-1.37406	TRUE	chr1B	58.08	2
753	chr1B:583500001-583600000	chr1B	583500000	583600000	279.787	830.996	-1.5671	FALSE	#N/A	#N/A	5
754	chr1B:586300001-586400000	chr1B	586300000	586400000	34.7597	724.432	-4.34243	TRUE	chr1B	61.494	2
755	chr1B:586400001-586500000	chr1B	586400000	586500000	36.1843	778.582	-4.38994	TRUE	chr1B	61.494	2
756	chr1B:586500001-586600000	chr1B	586500000	586600000	57.6954	861.311	-3.87689	TRUE	chr1B	61.494	2
757	chr1B:586600001-586700000	chr1B	586600000	586700000	27.9217	697.819	-4.59469	TRUE	chr1B	61.494	2
758	chr1B:586700001-586800000	chr1B	586700000	586800000	28.4916	794.896	-4.75421	TRUE	chr1B	61.494	2
759	chr1B:586800001-586900000	chr1B	586800000	586900000	40.1731	708.811	-4.10766	TRUE	chr1B	61.494	2
760	chr1B:586900001-587000000	chr1B	586900000	587000000	271.097	658.248	-1.2767	TRUE	chr1B	61.494	2
761	chr1B:587200001-587300000	chr1B	587200000	587300000	389.622	833.889	-1.09581	TRUE	chr1B	61.494	3
762	chr1B:587300001-587400000	chr1B	587300000	587400000	187.474	782.863	-2.05623	TRUE	chr1B	61.494	2
763	chr1B:587500001-587600000	chr1B	587500000	587600000	215.396	803.227	-1.89393	TRUE	chr1B	61.494	2
764	chr1B:587600001-587700000	chr1B	587600000	587700000	129.779	739.936	-2.50222	TRUE	chr1B	61.494	2
765	chr1B:587700001-587800000	chr1B	587700000	587800000	41.3127	753.821	-4.15697	TRUE	chr1B	61.494	2
766	chr1B:587800001-587900000	chr1B	587800000	587900000	62.9663	726.63	-3.50782	TRUE	chr1B	61.494	2
767	chr1B:587900001-588000000	chr1B	587900000	588000000	374.094	755.441	-1.01197	TRUE	chr1B	61.494	2
768	chr1B:588000001-588100000	chr1B	588000000	588100000	138.469	344.571	-1.30904	TRUE	chr1B	61.494	2
769	chr1B:588200001-588300000	chr1B	588200000	588300000	180.494	442.458	-1.28887	TRUE	chr1B	61.494	2
770	chr1B:588300001-588400000	chr1B	588300000	588400000	55.8434	466.756	-3.04069	TRUE	chr1B	61.494	2
771	chr1B:588400001-588500000	chr1B	588400000	588500000	339.904	796.169	-1.22552	TRUE	chr1B	61.494	2
772	chr1B:589100001-589200000	chr1B	589100000	589200000	555.158	155.624	1.82819	TRUE	chr1B	61.494	2
773	chr1B:592300001-592400000	chr1B	592300000	592400000	195.025	495.566	-1.34095	TRUE	chr1B	61.494	2
774	chr1B:592400001-592500000	chr1B	592400000	592500000	57.268	732.184	-3.6534	TRUE	chr1B	61.494	2
775	chr1B:592500001-592600000	chr1B	592500000	592600000	200.865	791.194	-1.97246	TRUE	chr1B	61.494	2
776	chr1B:593500001-593600000	chr1B	593500000	593600000	186.335	638.578	-1.7715	TRUE	chr1B	62.631	2
777	chr1B:594500001-594600000	chr1B	594500000	594600000	822.409	282.09	1.54035	TRUE	chr1B	66.042	3
778	chr1B:594700001-594800000	chr1B	594700000	594800000	811.154	140.814	2.51776	TRUE	chr1B	63.767	2
779	chr1B:594800001-594900000	chr1B	594800000	594900000	878.11	359.381	1.28652	TRUE	chr1B	66.042	3
780	chr1B:594900001-595000000	chr1B	594900000	595000000	820.557	47.4392	4.08411	TRUE	chr1B	63.767	2
781	chr1B:613700001-613800000	chr1B	613700000	613800000	89.6059	753.937	-3.05868	TRUE	chr1B	66.042	2
782	chr1B:613800001-613900000	chr1B	613800000	613900000	34.4748	754.978	-4.41348	TRUE	chr1B	66.042	2
783	chr1B:615500001-615600000	chr1B	615500000	615600000	303.435	767.937	-1.33673	TRUE	chr1B	66.042	2
784	chr1B:622500001-622600000	chr1B	622500000	622600000	379.223	822.087	-1.1142	FALSE	#N/A	#N/A	4
785	chr1B:623000001-623100000	chr1B	623000000	623100000	45.7289	697.472	-3.90181	TRUE	chr1B	66.042	2
786	chr1B:623100001-623200000	chr1B	623100000	623200000	134.48	773.722	-2.5156	TRUE	chr1B	66.042	2
787	chr1B:623200001-623300000	chr1B	623200000	623300000	235.055	730.101	-1.63095	TRUE	chr1B	66.042	2
788	chr1B:623300001-623400000	chr1B	623300000	623400000	286.767	773.491	-1.42834	TRUE	chr1B	66.042	2
789	chr1B:625600001-625700000	chr1B	625600000	625700000	48.1507	647.372	-3.72154	TRUE	chr1B	70.6	2
790	chr1B:625700001-625800000	chr1B	625700000	625800000	248.019	502.971	-1.01709	TRUE	chr1B	70.6	3
791	chr1B:625800001-625900000	chr1B	625800000	625900000	94.1646	518.013	-2.44727	TRUE	chr1B	70.6	2
792	chr1B:625900001-626000000	chr1B	625900000	626000000	440.052	139.425	1.65115	TRUE	chr1B	70.6	2
793	chr1B:626100001-626200000	chr1B	626100000	626200000	506.865	81.3409	2.62476	TRUE	chr1B	70.6	2
794	chr1B:626300001-626400000	chr1B	626300000	626400000	308.564	108.069	1.505	TRUE	chr1B	70.6	2
795	chr1B:631700001-631800000	chr1B	631700000	631800000	785.797	155.971	2.32549	TRUE	chr1B	75.148	2
796	chr1B:632000001-632100000	chr1B	632000000	632100000	246.167	42.811	2.49612	TRUE	chr1B	75.148	2
797	chr1B:632100001-632200000	chr1B	632100000	632200000	905.319	58.3155	3.93354	TRUE	chr1B	75.148	2
798	chr1B:632200001-632300000	chr1B	632200000	632300000	664.993	13.7689	5.49487	TRUE	chr1B	75.148	2
799	chr1B:632300001-632400000	chr1B	632300000	632400000	652.457	11.5705	5.69997	TRUE	chr1B	75.148	2
800	chr1B:632400001-632500000	chr1B	632400000	632500000	757.163	10.8763	5.99635	TRUE	chr1B	75.148	2
801	chr1B:632500001-632600000	chr1B	632500000	632600000	607.725	33.2075	4.15341	TRUE	chr1B	75.148	2
802	chr1B:632600001-632700000	chr1B	632600000	632700000	1744.11	506.443	1.782	TRUE	chr1B	75.148	2
803	chr1B:632700001-632800000	chr1B	632700000	632800000	693.057	315.992	1.13061	FALSE	#N/A	#N/A	19
804	chr1B:632800001-632900000	chr1B	632800000	632900000	589.348	194.501	1.59439	TRUE	chr1B	76.285	2
805	chr1B:633100001-633200000	chr1B	633100000	633200000	117.1	623.189	-2.40197	TRUE	chr1B	76.285	2
806	chr1B:634100001-634200000	chr1B	634100000	634200000	363.837	2427.73	-2.73488	TRUE	chr1B	76.285	2
807	chr1B:635200001-635300000	chr1B	635200000	635300000	323.237	748.267	-1.20843	TRUE	chr1B	76.285	3
808	chr1B:635400001-635500000	chr1B	635400000	635500000	566.27	28.2321	4.27841	TRUE	chr1B	76.285	2
809	chr1B:635500001-635600000	chr1B	635500000	635600000	694.766	37.72	4.16745	TRUE	chr1B	76.285	2
810	chr1B:635600001-635700000	chr1B	635600000	635700000	673.54	16.5459	5.2647	TRUE	chr1B	76.285	2
811	chr1B:635700001-635800000	chr1B	635700000	635800000	600.744	83.8864	2.82554	TRUE	chr1B	76.285	2
812	chr1B:635800001-635900000	chr1B	635800000	635900000	745.197	177.376	2.06463	TRUE	chr1B	76.285	2
813	chr1B:636300001-636400000	chr1B	636300000	636400000	262.265	710.431	-1.43421	TRUE	chr1B	76.285	3
814	chr1B:636400001-636500000	chr1B	636400000	636500000	281.354	574.94	-1.02841	TRUE	chr1B	76.285	3
815	chr1B:636600001-636700000	chr1B	636600000	636700000	302.295	747.92	-1.30409	TRUE	chr1B	76.285	3
816	chr1B:636800001-636900000	chr1B	636800000	636900000	744.627	1562.72	-1.06845	TRUE	chr7B	118.551	0
817	chr1B:638100001-638200000	chr1B	638100000	638200000	394.038	25.5709	3.89407	TRUE	chr1B	76.285	2
818	chr1B:638200001-638300000	chr1B	638200000	638300000	309.988	17.7029	4.05552	TRUE	chr1B	76.285	2
819	chr1B:638300001-638400000	chr1B	638300000	638400000	1016.86	121.722	3.05208	TRUE	chr1B	76.285	2
820	chr1B:638400001-638500000	chr1B	638400000	638500000	736.792	208.27	1.81785	TRUE	chr1B	76.285	2
821	chr1B:638500001-638600000	chr1B	638500000	638600000	692.06	233.146	1.56557	TRUE	chr1B	76.285	2
822	chr1B:638600001-638700000	chr1B	638600000	638700000	1082.11	440.606	1.29435	FALSE	#N/A	#N/A	19
823	chr1B:638700001-638800000	chr1B	638700000	638800000	1778.73	684.629	1.37616	FALSE	#N/A	#N/A	19
824	chr1B:639100001-639200000	chr1B	639100000	639200000	836.797	23.951	5.06943	TRUE	chr1B	76.285	2
825	chr1B:639200001-639300000	chr1B	639200000	639300000	855.174	17.4715	5.53453	TRUE	chr1B	76.285	2
826	chr1B:639300001-639400000	chr1B	639300000	639400000	1044.93	334.273	1.64137	TRUE	chr1B	76.285	2
827	chr1B:641000001-641100000	chr1B	641000000	641100000	838.221	252.006	1.72988	TRUE	chr1B	76.285	2
828	chr1B:641500001-641600000	chr1B	641500000	641600000	834.945	411.68	1.01838	TRUE	chr1B	77.421	2
829	chr1B:642200001-642300000	chr1B	642200000	642300000	98.4383	41.1911	1.23686	FALSE	#N/A	#N/A	20
830	chr1B:642800001-642900000	chr1B	642800000	642900000	742.347	224.7	1.71963	TRUE	chr1B	78.558	2
831	chr1B:642900001-643000000	chr1B	642900000	643000000	683.085	290.999	1.22821	TRUE	chr1B	78.558	2
832	chr1B:643800001-643900000	chr1B	643800000	643900000	238.759	600.627	-1.32728	TRUE	chr1B	83.107	3
833	chr1B:644100001-644200000	chr1B	644100000	644200000	278.647	670.744	-1.2643	FALSE	#N/A	#N/A	4
834	chr1B:645500001-645600000	chr1B	645500000	645600000	818.562	275.495	1.5676	TRUE	chr1B	86.521	0
835	chr1B:645600001-645700000	chr1B	645600000	645700000	785.512	226.436	1.79001	TRUE	chr1B	86.521	0
836	chr1B:646100001-646200000	chr1B	646100000	646200000	842.78	243.329	1.78804	TRUE	chr1B	86.521	0
837	chr1B:646200001-646300000	chr1B	646200000	646300000	913.582	40.1498	4.47416	TRUE	chr1B	86.521	0
838	chr1B:646300001-646400000	chr1B	646300000	646400000	755.881	21.4055	5.07814	TRUE	chr1B	86.521	0
839	chr1B:646900001-647000000	chr1B	646900000	647000000	295.172	736.234	-1.31568	TRUE	chr1B	86.521	0
840	chr1B:647000001-647100000	chr1B	647000000	647100000	301.298	785.756	-1.37994	TRUE	chr1B	86.521	0
841	chr1B:647300001-647400000	chr1B	647300000	647400000	55.4161	841.988	-3.90133	TRUE	chr1B	86.521	0
842	chr1B:647400001-647500000	chr1B	647400000	647500000	53.849	801.376	-3.87074	TRUE	chr1B	86.521	0
843	chr1B:647500001-647600000	chr1B	647500000	647600000	78.2093	659.637	-3.06012	TRUE	chr1B	86.521	0
844	chr1B:647600001-647700000	chr1B	647600000	647700000	21.6536	651.653	-4.84851	TRUE	chr1B	86.521	0
845	chr1B:647700001-647800000	chr1B	647700000	647800000	39.3183	602.71	-3.90435	TRUE	chr1B	86.521	0
846	chr1B:647800001-647900000	chr1B	647800000	647900000	121.232	728.828	-2.57794	TRUE	chr1B	86.521	0
847	chr1B:650000001-650100000	chr1B	650000000	650100000	29.9161	11.1077	1.35243	FALSE	#N/A	#N/A	15
848	chr1B:650500001-650600000	chr1B	650500000	650600000	202.717	97.7711	1.04441	FALSE	#N/A	#N/A	19
849	chr1B:650900001-651000000	chr1B	650900000	651000000	17.6648	5.20674	1.58841	FALSE	#N/A	#N/A	18
850	chr1B:651100001-651200000	chr1B	651100000	651200000	34.9022	116.631	-1.71213	TRUE	chr7B	111.73	0
851	chr1B:651300001-651400000	chr1B	651300000	651400000	86.4719	620.181	-2.82812	TRUE	chr1B	87.658	0
852	chr1B:651400001-651500000	chr1B	651400000	651500000	215.681	458.888	-1.08571	TRUE	chr1B	87.658	2
853	chr1B:651500001-651600000	chr1B	651500000	651600000	520.113	202.947	1.3534	TRUE	chr1B	87.658	0
854	chr1B:651600001-651700000	chr1B	651600000	651700000	598.892	50.679	3.53705	TRUE	chr1B	87.658	0
855	chr1B:651700001-651800000	chr1B	651700000	651800000	459.141	27.1908	4.02878	TRUE	chr1B	87.658	0
856	chr1B:651800001-651900000	chr1B	651800000	651900000	565.7	51.0261	3.44528	TRUE	chr1B	87.658	0
857	chr1B:651900001-652000000	chr1B	651900000	652000000	159.125	23.0254	2.73657	TRUE	chr1B	87.658	0
858	chr1B:652200001-652300000	chr1B	652200000	652300000	311.413	45.9351	2.73472	TRUE	chr1B	87.658	0
859	chr1B:652300001-652400000	chr1B	652300000	652400000	654.024	36.7943	4.11531	TRUE	chr1B	87.658	0
860	chr1B:652800001-652900000	chr1B	652800000	652900000	171.519	374.886	-1.12354	TRUE	chr1B	87.658	1
861	chr1B:653400001-653500000	chr1B	653400000	653500000	323.094	77.0598	2.05376	TRUE	chr1B	87.658	0
862	chr1B:655200001-655300000	chr1B	655200000	655300000	849.618	3162.23	-1.89481	TRUE	chr1B	91.068	0
863	chr1B:656800001-656900000	chr1B	656800000	656900000	352.298	751.16	-1.09015	TRUE	chr1B	92.205	0
864	chr1B:656900001-657000000	chr1B	656900000	657000000	40.458	524.724	-3.66458	TRUE	chr1B	92.205	0
865	chr1B:657000001-657100000	chr1B	657000000	657100000	73.5082	599.238	-3.01006	TRUE	chr1B	92.205	0
866	chr1B:657300001-657400000	chr1B	657300000	657400000	187.474	668.777	-1.82931	TRUE	chr1B	92.205	0
867	chr1B:657400001-657500000	chr1B	657400000	657500000	348.167	842.335	-1.27219	TRUE	chr1B	92.205	0
868	chr1B:660500001-660600000	chr1B	660500000	660600000	897.341	306.041	1.54883	TRUE	chr1B	100.17	0
869	chr1B:660600001-660700000	chr1B	660600000	660700000	783.66	69.8861	3.46849	TRUE	chr1B	100.17	0
870	chr1B:660900001-661000000	chr1B	660900000	661000000	822.266	63.1752	3.68127	TRUE	chr1B	100.17	0
871	chr1B:661000001-661100000	chr1B	661000000	661100000	927.115	59.5883	3.93719	TRUE	chr1B	100.17	0
872	chr1B:663000001-663100000	chr1B	663000000	663100000	632.512	281.743	1.16388	TRUE	chr1B	100.17	0
873	chr1B:663100001-663200000	chr1B	663100000	663200000	535.499	50.3319	3.38565	TRUE	chr1B	100.17	0
874	chr1B:663200001-663300000	chr1B	663200000	663300000	897.056	64.6793	3.77329	TRUE	chr1B	100.17	0
875	chr1B:663300001-663400000	chr1B	663300000	663400000	718.842	18.3972	5.21376	TRUE	chr1B	100.17	0
876	chr1B:663400001-663500000	chr1B	663400000	663500000	781.951	27.0751	4.80156	TRUE	chr1B	100.17	0
877	chr1B:663500001-663600000	chr1B	663500000	663600000	824.403	45.2408	4.15786	TRUE	chr1B	100.17	0
878	chr1B:663600001-663700000	chr1B	663600000	663700000	788.361	34.3645	4.48031	TRUE	chr1B	100.17	0
879	chr1B:663700001-663800000	chr1B	663700000	663800000	526.809	37.1414	3.79058	TRUE	chr1B	100.17	0
880	chr1B:663800001-663900000	chr1B	663800000	663900000	820.272	15.9673	5.59703	TRUE	chr1B	100.17	0
881	chr1B:663900001-664000000	chr1B	663900000	664000000	641.772	64.4479	3.29589	TRUE	chr1B	100.17	0
882	chr1B:664600001-664700000	chr1B	664600000	664700000	897.199	1878.59	-1.06531	TRUE	chr1B	102.445	1
883	chr1B:664900001-665000000	chr1B	664900000	665000000	816.568	365.166	1.15884	TRUE	chr1B	102.445	1
884	chr1B:665100001-665200000	chr1B	665100000	665200000	604.448	265.197	1.18551	TRUE	chr1B	102.445	0
885	chr1B:665900001-666000000	chr1B	665900000	666000000	844.347	394.556	1.09566	TRUE	chr1B	102.445	0
886	chr1B:668800001-668900000	chr1B	668800000	668900000	691.632	276.767	1.31821	TRUE	chr1B	104.719	2
887	chr1B:670700001-670800000	chr1B	670700000	670800000	271.382	703.489	-1.37095	TRUE	chr1B	106.992	0
888	chr1B:673600001-673700000	chr1B	673600000	673700000	754.456	172.054	2.12613	TRUE	chr1B	106.992	0
889	chr1B:676700001-676800000	chr1B	676700000	676800000	810.727	154.698	2.38224	TRUE	chr1B	110.403	0
890	chr1B:676800001-676900000	chr1B	676800000	676900000	827.252	326.868	1.33696	TRUE	chr1B	110.403	1
891	chr1B:676900001-677000000	chr1B	676900000	677000000	826.54	40.2655	4.32582	TRUE	chr1B	110.403	0
892	chr1B:677000001-677100000	chr1B	677000000	677100000	836.227	66.5306	3.63201	TRUE	chr1B	110.403	0
893	chr1B:677100001-677200000	chr1B	677100000	677200000	908.88	158.748	2.50988	TRUE	chr1B	110.403	0
894	chr1B:677200001-677300000	chr1B	677200000	677300000	882.526	143.475	2.61246	TRUE	chr1B	110.403	0
895	chr1B:677300001-677400000	chr1B	677300000	677400000	812.294	73.0101	3.45798	TRUE	chr1B	110.403	0
896	chr1B:677400001-677500000	chr1B	677400000	677500000	471.393	9.71926	5.46171	TRUE	chr1B	110.403	0
897	chr1B:677500001-677600000	chr1B	677500000	677600000	373.952	180.038	1.05041	FALSE	#N/A	#N/A	18
898	chr1B:677600001-677700000	chr1B	677600000	677700000	845.629	40.6126	4.34664	TRUE	chr1B	110.403	0
899	chr1B:677700001-677800000	chr1B	677700000	677800000	712.146	31.2405	4.46725	TRUE	chr1B	110.403	0
900	chr1B:677800001-677900000	chr1B	677800000	677900000	990.936	375.927	1.39596	TRUE	chr1B	110.403	0
901	chr1B:677900001-678000000	chr1B	677900000	678000000	944.78	312.636	1.59241	TRUE	chr1B	110.403	0
902	chr1B:678600001-678700000	chr1B	678600000	678700000	89.6059	216.832	-1.26554	TRUE	chr7A	32.091	0
903	chr1B:681900001-682000000	chr1B	681900000	682000000	1454.78	664.728	1.12879	TRUE	chr1B	113.814	1
904	chr1B:682200001-682300000	chr1B	682200000	682300000	1473.01	732.531	1.00682	TRUE	chr1B	113.814	1
905	chr1B:682500001-682600000	chr1B	682500000	682600000	343.893	828.914	-1.26681	TRUE	chr1B	113.814	0
906	chr1B:683000001-683100000	chr1B	683000000	683100000	166.96	744.912	-2.15088	TRUE	chr1B	113.814	0
907	chr1B:685300001-685400000	chr1B	685300000	685400000	40.3155	784.714	-4.24925	TRUE	chr1B	113.814	0
908	chr1B:686100001-686200000	chr1B	686100000	686200000	657.3	2303.35	-1.80754	TRUE	chr1B	113.814	0
909	chr1B:687400001-687500000	chr1B	687400000	687500000	138.754	766.086	-2.4565	TRUE	chr1B	113.814	0
910	chr1B:688900001-689000000	chr1B	688900000	689000000	725.11	319.116	1.1816	TRUE	chr1B	113.814	1
911	chr1B:689500001-689600000	chr1B	689500000	689600000	105.276	283.015	-1.41815	TRUE	chr1B	113.814	0
912	chr1B:689600001-689700000	chr1B	689600000	689700000	301.868	816.88	-1.4332	TRUE	chr1B	113.814	0
913	chr1B:689700001-689800000	chr1B	689700000	689800000	483.929	1023.07	-1.07847	TRUE	chr1B	113.814	1
914	chr1D:1-100000	chr1D	0	100000	271.667	791.078	-1.5385	TRUE	chr1D	1.136	0
915	chr1D:600001-700000	chr1D	600000	700000	927.97	78.1012	3.55386	TRUE	chr1D	0	0
916	chr1D:700001-800000	chr1D	700000	800000	922.272	72.8944	3.64322	TRUE	chr1D	0	0
917	chr1D:800001-900000	chr1D	800000	900000	808.163	149.144	2.43008	TRUE	chr1D	0	0
918	chr1D:900001-1000000	chr1D	900000	1000000	732.518	50.7947	3.82396	TRUE	chr1D	0	0
919	chr1D:1000001-1100000	chr1D	1000000	1100000	1591.68	156.897	3.33441	TRUE	chr1D	0	0
920	chr1D:1100001-1200000	chr1D	1100000	1200000	721.976	25.5709	4.76603	TRUE	chr1D	0	0
921	chr1D:1200001-1300000	chr1D	1200000	1300000	747.903	18.2815	5.27949	TRUE	chr1D	0	0
922	chr1D:1300001-1400000	chr1D	1300000	1400000	652.172	14.5789	5.3898	TRUE	chr1D	0	0
923	chr1D:1400001-1500000	chr1D	1400000	1500000	706.163	11.9177	5.77463	TRUE	chr1D	0	0
924	chr1D:1500001-1600000	chr1D	1500000	1600000	859.163	12.6119	5.98167	TRUE	chr1D	0	0
925	chr1D:1600001-1700000	chr1D	1600000	1700000	783.233	15.0417	5.61138	TRUE	chr1D	0	0
926	chr1D:1700001-1800000	chr1D	1700000	1800000	668.554	27.4222	4.55811	TRUE	chr1D	0	0
927	chr1D:1800001-1900000	chr1D	1800000	1900000	776.965	45.2408	4.07247	TRUE	chr1D	0	0
928	chr1D:1900001-2000000	chr1D	1900000	2000000	970.707	11.6862	6.25918	TRUE	chr1D	0	0
929	chr1D:2500001-2600000	chr1D	2500000	2600000	37.8938	948.784	-4.60999	TRUE	chr1D	0	0
930	chr1D:2600001-2700000	chr1D	2600000	2700000	74.5054	779.045	-3.3689	TRUE	chr1D	0	0
931	chr1D:2700001-2800000	chr1D	2700000	2800000	144.88	749.308	-2.36271	TRUE	chr1D	0	0
932	chr1D:2800001-2900000	chr1D	2800000	2900000	102.285	762.962	-2.88687	TRUE	chr1D	0	0
933	chr1D:3100001-3200000	chr1D	3100000	3200000	110.547	780.896	-2.80932	TRUE	chr1D	1.136	0
934	chr1D:3200001-3300000	chr1D	3200000	3300000	149.866	882.717	-2.55032	TRUE	chr1D	1.136	0
935	chr1D:3300001-3400000	chr1D	3300000	3400000	334.063	734.035	-1.13338	TRUE	chr1D	1.136	0
936	chr1D:3700001-3800000	chr1D	3700000	3800000	306.712	774.648	-1.33382	TRUE	chr1D	1.136	0
937	chr1D:3800001-3900000	chr1D	3800000	3900000	1420.73	685.092	1.05118	TRUE	chr1D	1.136	0
938	chr1D:4700001-4800000	chr1D	4700000	4800000	244.458	678.612	-1.46924	TRUE	chr1D	2.273	0
939	chr1D:5500001-5600000	chr1D	5500000	5600000	234.058	837.129	-1.83415	TRUE	chr1D	3.41	0
940	chr1D:5600001-5700000	chr1D	5600000	5700000	44.0194	741.209	-4.04321	TRUE	chr1D	3.41	0
941	chr1D:5700001-5800000	chr1D	5700000	5800000	48.4356	746.069	-3.91762	TRUE	chr1D	3.41	0
942	chr1D:5800001-5900000	chr1D	5800000	5900000	20.9413	805.657	-5.20023	TRUE	chr1D	3.41	0
943	chr1D:5900001-6000000	chr1D	5900000	6000000	26.4971	736.696	-4.74567	TRUE	chr1D	3.41	0
944	chr1D:6000001-6100000	chr1D	6000000	6100000	11.1117	803.227	-6.05313	TRUE	chr1D	3.41	0
945	chr1D:6100001-6200000	chr1D	6100000	6200000	37.3239	725.589	-4.24482	TRUE	chr1D	3.41	0
946	chr1D:8500001-8600000	chr1D	8500000	8600000	227.078	600.627	-1.39934	TRUE	chr1D	9.094	0
947	chr1D:9100001-9200000	chr1D	9100000	9200000	158.555	699.208	-2.13373	TRUE	chr1D	9.094	0
948	chr1D:10200001-10300000	chr1D	10200000	10300000	1116.44	546.014	1.03055	TRUE	chr1D	12.505	0
949	chr1D:10500001-10600000	chr1D	10500000	10600000	259.843	705.34	-1.43718	TRUE	chr1D	12.505	0
950	chr1D:10700001-10800000	chr1D	10700000	10800000	942.643	316.801	1.57012	TRUE	chr1D	12.505	0
951	chr1D:10800001-10900000	chr1D	10800000	10900000	790.498	116.862	2.74748	TRUE	chr1D	12.505	0
952	chr1D:11000001-11100000	chr1D	11000000	11100000	92.1702	235.808	-1.34578	FALSE	#N/A	#N/A	12
953	chr1D:11300001-11400000	chr1D	11300000	11400000	217.533	76.2499	1.50025	FALSE	#N/A	#N/A	12
954	chr1D:11900001-12000000	chr1D	11900000	12000000	204.427	701.753	-1.77439	TRUE	chr1D	14.779	0
955	chr1D:12000001-12100000	chr1D	12000000	12100000	379.223	821.161	-1.11258	TRUE	chr1D	14.779	0
956	chr1D:12100001-12200000	chr1D	12100000	12200000	227.647	664.843	-1.54206	TRUE	chr1D	14.779	0
957	chr1D:12200001-12300000	chr1D	12200000	12300000	342.468	727.093	-1.08394	TRUE	chr1D	14.779	0
958	chr1D:13100001-13200000	chr1D	13100000	13200000	71.5138	457.036	-2.65913	TRUE	chr1D	14.779	0
959	chr1D:13700001-13800000	chr1D	13700000	13800000	2400.27	410.407	2.54516	TRUE	chr1D	14.779	1
960	chr1D:13800001-13900000	chr1D	13800000	13900000	885.233	438.061	1.01326	TRUE	chr1D	14.779	1
961	chr1D:14100001-14200000	chr1D	14100000	14200000	1287.96	502.971	1.35479	TRUE	chr1D	14.779	1
962	chr1D:14200001-14300000	chr1D	14200000	14300000	90.6031	314.719	-1.78517	TRUE	chr1D	14.779	1
963	chr1D:14300001-14400000	chr1D	14300000	14400000	583.792	211.625	1.45961	TRUE	chr1D	14.779	1
964	chr1D:14700001-14800000	chr1D	14700000	14800000	384.778	174.484	1.13643	FALSE	#N/A	#N/A	7
965	chr1D:14900001-15000000	chr1D	14900000	15000000	378.225	113.507	1.72762	TRUE	chr1D	14.779	2
966	chr1D:15800001-15900000	chr1D	15800000	15900000	157.131	59.4726	1.38677	FALSE	#N/A	#N/A	4
967	chr1D:16500001-16600000	chr1D	16500000	16600000	122.086	746.994	-2.60336	TRUE	chr1D	19.33	2
968	chr1D:17300001-17400000	chr1D	17300000	17400000	256.994	805.773	-1.64483	TRUE	chr1D	19.33	2
969	chr1D:17700001-17800000	chr1D	17700000	17800000	104.564	719.456	-2.77079	TRUE	chr1D	19.33	2
970	chr1D:17800001-17900000	chr1D	17800000	17900000	49.4328	756.829	-3.90944	TRUE	chr1D	19.33	2
971	chr1D:17900001-18000000	chr1D	17900000	18000000	127.927	819.542	-2.67002	TRUE	chr1D	19.33	2
972	chr1D:18500001-18600000	chr1D	18500000	18600000	144.31	783.326	-2.43232	TRUE	chr1D	21.605	2
973	chr1D:18600001-18700000	chr1D	18600000	18700000	183.486	636.611	-1.78917	TRUE	chr1D	21.605	2
974	chr1D:18700001-18800000	chr1D	18700000	18800000	837.652	408.324	1.03483	FALSE	#N/A	#N/A	20
975	chr1D:19100001-19200000	chr1D	19100000	19200000	887.084	408.093	1.11827	FALSE	#N/A	#N/A	6
976	chr1D:19200001-19300000	chr1D	19200000	19300000	603.309	136.88	2.13188	TRUE	chr1D	21.605	2
977	chr1D:19300001-19400000	chr1D	19300000	19400000	887.654	311.595	1.50733	TRUE	chr1D	21.605	2
978	chr1D:19400001-19500000	chr1D	19400000	19500000	600.317	52.5303	3.4897	TRUE	chr1D	21.605	2
979	chr1D:19500001-19600000	chr1D	19500000	19600000	712.146	341.562	1.05783	TRUE	chr1D	21.605	2
980	chr1D:19600001-19700000	chr1D	19600000	19700000	680.663	42.9267	3.95589	TRUE	chr1D	21.605	2
981	chr1D:19700001-19800000	chr1D	19700000	19800000	742.632	85.8534	3.09793	TRUE	chr1D	21.605	2
982	chr1D:20400001-20500000	chr1D	20400000	20500000	827.964	329.876	1.32502	TRUE	chr1D	21.605	2
983	chr1D:20500001-20600000	chr1D	20500000	20600000	805.741	307.082	1.38879	TRUE	chr1D	21.605	2
984	chr1D:20700001-20800000	chr1D	20700000	20800000	404.295	1053.15	-1.37904	TRUE	chr1D	21.605	2
985	chr1D:21000001-21100000	chr1D	21000000	21100000	988.229	486.426	1.02112	TRUE	chr1D	21.605	2
986	chr1D:21100001-21200000	chr1D	21100000	21200000	2334.17	627.239	1.89414	TRUE	chr1D	21.605	2
987	chr1D:21500001-21600000	chr1D	21500000	21600000	781.238	250.734	1.63571	TRUE	chr1D	21.605	2
988	chr1D:21800001-21900000	chr1D	21800000	21900000	1836.99	656.513	1.48304	TRUE	chr1D	23.879	3
989	chr1D:22500001-22600000	chr1D	22500000	22600000	153.569	726.167	-2.23403	TRUE	chr1D	26.152	2
990	chr1D:26000001-26100000	chr1D	26000000	26100000	290.186	728.366	-1.3247	TRUE	chr1D	30.703	2
991	chr1D:32600001-32700000	chr1D	32600000	32700000	291.896	697.819	-1.25453	TRUE	chr1D	35.261	0
992	chr1D:36100001-36200000	chr1D	36100000	36200000	44.4468	734.614	-4.0167	TRUE	chr1D	38.672	2
993	chr1D:40300001-40400000	chr1D	40300000	40400000	28.634	9.71926	1.46705	FALSE	#N/A	#N/A	19
994	chr1D:41200001-41300000	chr1D	41200000	41300000	684.794	177.724	1.94005	TRUE	chr1D	40.946	0
995	chr1D:44400001-44500000	chr1D	44400000	44500000	35.7569	4.39681	2.76784	FALSE	#N/A	#N/A	24
996	chr1D:201800001-201900000	chr1D	201800000	201900000	1842.26	773.491	1.25094	TRUE	chr5D	9.096	3
997	chr1D:273100001-273200000	chr1D	273100000	273200000	24.5027	757.986	-4.89535	TRUE	chr1D	48.904	0
998	chr1D:273200001-273300000	chr1D	273200000	273300000	194.312	739.589	-1.92289	TRUE	chr1D	48.904	0
999	chr1D:293000001-293100000	chr1D	293000000	293100000	291.469	666	-1.18941	TRUE	chr1D	48.904	0
1000	chr1D:385200001-385300000	chr1D	385200000	385300000	141.033	727.093	-2.35789	TRUE	chr1D	55.725	0
1001	chr1D:385300001-385400000	chr1D	385300000	385400000	395.463	802.417	-1.01896	TRUE	chr1D	55.725	0
1002	chr1D:385400001-385500000	chr1D	385400000	385500000	228.075	768.631	-1.74835	TRUE	chr1D	55.725	0
1003	chr1D:385500001-385600000	chr1D	385500000	385600000	353.58	727.556	-1.03893	TRUE	chr1D	55.725	0
1004	chr1D:386000001-386100000	chr1D	386000000	386100000	345.745	748.73	-1.1125	TRUE	chr1D	55.725	0
1005	chr1D:391700001-391800000	chr1D	391700000	391800000	332.639	773.375	-1.21475	TRUE	chr1D	56.861	0
1006	chr1D:391800001-391900000	chr1D	391800000	391900000	83.3378	779.16	-3.20952	TRUE	chr1D	56.861	0
1007	chr1D:391900001-392000000	chr1D	391900000	392000000	220.525	734.035	-1.73035	TRUE	chr1D	56.861	0
1008	chr1D:405400001-405500000	chr1D	405400000	405500000	247.164	773.491	-1.64195	TRUE	chr1D	62.546	0
1009	chr1D:405500001-405600000	chr1D	405500000	405600000	245.027	756.945	-1.62327	TRUE	chr1D	62.546	0
1010	chr1D:405600001-405700000	chr1D	405600000	405700000	187.759	730.911	-1.95512	TRUE	chr1D	62.546	0
1011	chr1D:406900001-407000000	chr1D	406900000	407000000	330.075	712.167	-1.10708	TRUE	chr1D	62.546	0
1012	chr1D:407000001-407100000	chr1D	407000000	407100000	172.659	726.283	-2.06626	TRUE	chr1D	62.546	0
1013	chr1D:407200001-407300000	chr1D	407200000	407300000	216.536	736.349	-1.7611	TRUE	chr1D	62.546	0
1014	chr1D:407300001-407400000	chr1D	407300000	407400000	53.2792	711.126	-3.71366	TRUE	chr1D	62.546	0
1015	chr1D:407400001-407500000	chr1D	407400000	407500000	39.0334	725.936	-4.18255	TRUE	chr1D	62.546	0
1016	chr1D:407500001-407600000	chr1D	407500000	407600000	57.8378	702.795	-3.58034	TRUE	chr1D	62.546	0
1017	chr1D:407700001-407800000	chr1D	407700000	407800000	363.125	733.92	-1.01315	TRUE	chr1D	62.546	0
1018	chr1D:410300001-410400000	chr1D	410300000	410400000	278.932	786.334	-1.4919	TRUE	chr1D	64.821	0
1019	chr1D:411600001-411700000	chr1D	411600000	411700000	42.1675	746.184	-4.11345	TRUE	chr1D	64.821	0
1020	chr1D:412300001-412400000	chr1D	412300000	412400000	58.8351	708.233	-3.5672	TRUE	chr1D	65.957	0
1021	chr1D:412400001-412500000	chr1D	412400000	412500000	194.455	797.095	-2.02972	TRUE	chr1D	65.957	0
1022	chr1D:412700001-412800000	chr1D	412700000	412800000	286.625	911.643	-1.66586	TRUE	chr1D	65.957	0
1023	chr1D:413100001-413200000	chr1D	413100000	413200000	370.39	746.184	-1.00853	TRUE	chr1D	65.957	0
1024	chr1D:413400001-413500000	chr1D	413400000	413500000	172.659	770.714	-2.15181	TRUE	chr1D	65.957	0
1025	chr1D:413500001-413600000	chr1D	413500000	413600000	198.586	781.937	-1.97189	TRUE	chr1D	65.957	0
1026	chr1D:413600001-413700000	chr1D	413600000	413700000	300.443	701.291	-1.22018	TRUE	chr1D	65.957	0
1027	chr1D:413800001-413900000	chr1D	413800000	413900000	351.871	732.184	-1.05504	TRUE	chr1D	65.957	0
1028	chr1D:414900001-415000000	chr1D	414900000	415000000	303.72	732.994	-1.26828	TRUE	chr1D	65.957	0
1029	chr1D:417800001-417900000	chr1D	417800000	417900000	371.102	790.384	-1.08868	TRUE	chr1D	67.094	0
1030	chr1D:418300001-418400000	chr1D	418300000	418400000	1647.38	739.473	1.15453	TRUE	chr1D	67.094	0
1031	chr1D:423900001-424000000	chr1D	423900000	424000000	270.527	646.909	-1.25469	TRUE	chr1D	71.64	0
1032	chr1D:424000001-424100000	chr1D	424000000	424100000	49.0055	727.671	-3.86511	TRUE	chr1D	71.64	0
1033	chr1D:424100001-424200000	chr1D	424100000	424200000	35.6144	751.391	-4.361	TRUE	chr1D	71.64	0
1034	chr1D:424200001-424300000	chr1D	424200000	424300000	23.3631	745.721	-4.9378	TRUE	chr1D	71.64	0
1035	chr1D:424300001-424400000	chr1D	424300000	424400000	28.3491	701.753	-4.58163	TRUE	chr1D	71.64	0
1036	chr1D:424400001-424500000	chr1D	424400000	424500000	65.8155	711.241	-3.41411	TRUE	chr1D	71.64	0
1037	chr1D:424500001-424600000	chr1D	424500000	424600000	364.692	752.085	-1.04218	TRUE	chr1D	71.64	0
1038	chr1D:432400001-432500000	chr1D	432400000	432500000	208.558	634.066	-1.59956	TRUE	chr1D	72.776	0
1039	chr1D:432800001-432900000	chr1D	432800000	432900000	271.24	723.159	-1.41143	TRUE	chr1D	72.776	0
1040	chr1D:432900001-433000000	chr1D	432900000	433000000	221.664	657.438	-1.56418	TRUE	chr1D	72.776	0
1041	chr1D:433100001-433200000	chr1D	433100000	433200000	368.111	760.3	-1.04441	TRUE	chr1D	72.776	0
1042	chr1D:436400001-436500000	chr1D	436400000	436500000	237.62	704.877	-1.56471	TRUE	chr1D	76.187	0
1043	chr1D:436700001-436800000	chr1D	436700000	436800000	275.086	712.398	-1.36959	TRUE	chr1D	76.187	0
1044	chr1D:436800001-436900000	chr1D	436800000	436900000	333.351	797.21	-1.2554	TRUE	chr1D	76.187	0
1045	chr1D:437000001-437100000	chr1D	437000000	437100000	42.4524	665.653	-3.93943	TRUE	chr1D	76.187	0
1046	chr1D:437100001-437200000	chr1D	437100000	437200000	41.5977	693.423	-4.02697	TRUE	chr1D	76.187	0
1047	chr1D:437200001-437300000	chr1D	437200000	437300000	231.209	741.093	-1.67618	TRUE	chr1D	76.187	0
1048	chr1D:437500001-437600000	chr1D	437500000	437600000	127.215	694.927	-2.44037	TRUE	chr1D	77.324	0
1049	chr1D:437600001-437700000	chr1D	437600000	437700000	240.896	747.688	-1.62998	TRUE	chr1D	77.324	0
1050	chr1D:439200001-439300000	chr1D	439200000	439300000	195.595	676.992	-1.78605	TRUE	chr1D	78.46	0
1051	chr1D:439300001-439400000	chr1D	439300000	439400000	383.354	792.004	-1.04489	TRUE	chr1D	78.46	0
1052	chr1D:443200001-443300000	chr1D	443200000	443300000	297.594	733.225	-1.29804	TRUE	chr1D	80.735	0
1053	chr1D:443400001-443500000	chr1D	443400000	443500000	345.175	783.326	-1.17995	TRUE	chr1D	80.735	0
1054	chr1D:443500001-443600000	chr1D	443500000	443600000	342.184	737.738	-1.10608	TRUE	chr1D	80.735	0
1055	chr1D:443600001-443700000	chr1D	443600000	443700000	266.254	763.077	-1.51551	TRUE	chr1D	80.735	0
1056	chr1D:448100001-448200000	chr1D	448100000	448200000	198.586	728.597	-1.87009	TRUE	chr1D	89.83	0
1057	chr1D:453500001-453600000	chr1D	453500000	453600000	256.994	712.514	-1.46761	TRUE	chr1D	94.381	0
1058	chr1D:455800001-455900000	chr1D	455800000	455900000	248.304	784.136	-1.65504	TRUE	chr1D	96.655	0
1059	chr1D:459000001-459100000	chr1D	459000000	459100000	331.499	729.407	-1.13535	TRUE	chr1D	100.066	0
1060	chr1D:459900001-460000000	chr1D	459900000	460000000	207.418	705.803	-1.76183	TRUE	chr1D	100.066	0
1061	chr1D:460200001-460300000	chr1D	460200000	460300000	54.2764	703.258	-3.67137	TRUE	chr1D	100.066	0
1062	chr1D:460300001-460400000	chr1D	460300000	460400000	27.2094	703.258	-4.64185	TRUE	chr1D	100.066	0
1063	chr1D:460400001-460500000	chr1D	460400000	460500000	87.754	765.391	-3.1102	TRUE	chr1D	100.066	0
1064	chr1D:460500001-460600000	chr1D	460500000	460600000	295.6	762.962	-1.36498	TRUE	chr1D	100.066	0
1065	chr1D:460800001-460900000	chr1D	460800000	460900000	77.497	676.298	-3.10908	TRUE	chr1D	100.066	1
1066	chr1D:460900001-461000000	chr1D	460900000	461000000	345.033	754.978	-1.12744	TRUE	chr1D	100.066	1
1067	chr1D:461000001-461100000	chr1D	461000000	461100000	202.29	708.58	-1.80343	TRUE	chr1D	100.066	1
1068	chr1D:461100001-461200000	chr1D	461100000	461200000	272.379	784.367	-1.52246	TRUE	chr1D	100.066	1
1069	chr1D:461400001-461500000	chr1D	461400000	461500000	302.58	670.166	-1.14459	TRUE	chr1D	100.066	1
1070	chr1D:461500001-461600000	chr1D	461500000	461600000	138.326	763.309	-2.45569	TRUE	chr1D	100.066	1
1071	chr1D:461600001-461700000	chr1D	461600000	461700000	234.343	643.901	-1.45431	TRUE	chr1D	100.066	1
1072	chr1D:461700001-461800000	chr1D	461700000	461800000	331.927	757.523	-1.18799	TRUE	chr1D	100.066	1
1073	chr1D:467600001-467700000	chr1D	467600000	467700000	360.845	810.748	-1.16566	TRUE	chr1D	114.884	0
1074	chr1D:469800001-469900000	chr1D	469800000	469900000	189.041	703.489	-1.89026	TRUE	chr1D	117.158	0
1075	chr1D:471900001-472000000	chr1D	471900000	472000000	323.379	733.804	-1.17968	TRUE	chr1D	117.158	1
1076	chr1D:473500001-473600000	chr1D	473500000	473600000	1684.56	784.367	1.10179	TRUE	chr1D	119.432	2
1077	chr1D:474400001-474500000	chr1D	474400000	474500000	158.128	742.713	-2.22456	TRUE	chr1D	119.432	2
1078	chr1D:474500001-474600000	chr1D	474500000	474600000	70.0892	789.227	-3.47456	TRUE	chr1D	119.432	2
1079	chr1D:474900001-475000000	chr1D	474900000	475000000	344.035	751.622	-1.12518	TRUE	chr1D	119.432	2
1080	chr1D:475000001-475100000	chr1D	475000000	475100000	251.438	706.96	-1.48774	TRUE	chr1D	119.432	2
1081	chr1D:475200001-475300000	chr1D	475200000	475300000	266.254	745.721	-1.48236	TRUE	chr1D	119.432	2
1082	chr1D:475300001-475400000	chr1D	475300000	475400000	106.273	732.415	-2.77334	TRUE	chr1D	119.432	2
1083	chr1D:477300001-477400000	chr1D	477300000	477400000	329.22	752.548	-1.19027	TRUE	chr1D	122.841	2
1084	chr1D:478400001-478500000	chr1D	478400000	478500000	275.798	727.093	-1.39529	TRUE	chr1D	123.978	2
1085	chr1D:478500001-478600000	chr1D	478500000	478600000	258.703	668.546	-1.36632	TRUE	chr1D	123.978	2
1086	chr1D:480000001-480100000	chr1D	480000000	480100000	277.935	694.695	-1.31853	TRUE	chr1D	123.978	2
1087	chr1D:480100001-480200000	chr1D	480100000	480200000	264.687	661.488	-1.31817	TRUE	chr1D	123.978	2
1088	chr1D:480600001-480700000	chr1D	480600000	480700000	151.005	714.25	-2.23433	TRUE	chr1D	123.978	2
1089	chr1D:480700001-480800000	chr1D	480700000	480800000	293.605	703.026	-1.25684	TRUE	chr1D	123.978	2
1090	chr1D:480800001-480900000	chr1D	480800000	480900000	345.46	728.481	-1.07418	TRUE	chr1D	123.978	2
1091	chr1D:481100001-481200000	chr1D	481100000	481200000	75.3602	639.851	-3.0691	TRUE	chr1D	123.978	2
1092	chr1D:483900001-484000000	chr1D	483900000	484000000	313.122	774.069	-1.303	TRUE	chr1D	126.251	2
1093	chr1D:484200001-484300000	chr1D	484200000	484300000	334.918	723.39	-1.10866	TRUE	chr1D	127.387	2
1094	chr1D:484500001-484600000	chr1D	484500000	484600000	92.4551	648.066	-2.79602	TRUE	chr1D	127.387	2
1095	chr1D:486300001-486400000	chr1D	486300000	486400000	184.055	772.218	-2.06292	TRUE	chr1D	129.662	2
1096	chr1D:486400001-486500000	chr1D	486400000	486500000	10.8268	712.861	-5.91551	TRUE	chr1D	129.662	2
1097	chr1D:486500001-486600000	chr1D	486500000	486600000	40.3155	803.458	-4.28326	TRUE	chr1D	129.662	2
1098	chr1D:486600001-486700000	chr1D	486600000	486700000	195.452	766.896	-1.96673	TRUE	chr1D	129.662	2
1099	chr1D:490400001-490500000	chr1D	490400000	490500000	88.8936	616.941	-2.78118	TRUE	chr1D	135.35	2
1100	chr1D:490500001-490600000	chr1D	490500000	490600000	33.1927	654.083	-4.25992	TRUE	chr1D	135.35	2
1101	chr1D:490600001-490700000	chr1D	490600000	490700000	80.3462	796.053	-3.29253	TRUE	chr1D	135.35	2
1102	chr1D:490700001-490800000	chr1D	490700000	490800000	34.3323	744.333	-4.39882	TRUE	chr1D	135.35	2
1103	chr1D:490800001-490900000	chr1D	490800000	490900000	222.234	748.036	-1.74648	TRUE	chr1D	135.35	2
1104	chr1D:490900001-491000000	chr1D	490900000	491000000	336.2	750.118	-1.15543	TRUE	chr1D	135.35	2
1105	chr1D:491000001-491100000	chr1D	491000000	491100000	126.787	733.11	-2.52225	TRUE	chr1D	135.35	2
1106	chr1D:491100001-491200000	chr1D	491100000	491200000	125.648	740.862	-2.55033	TRUE	chr1D	135.35	2
1107	chr1D:491200001-491300000	chr1D	491200000	491300000	80.3462	828.914	-3.35081	TRUE	chr1D	135.35	2
1108	chr1D:491400001-491500000	chr1D	491400000	491500000	72.3685	775.342	-3.40346	TRUE	chr1D	135.35	2
1109	chr1D:491500001-491600000	chr1D	491500000	491600000	308.279	812.136	-1.39459	TRUE	chr1D	135.35	2
1110	chr1D:491800001-491900000	chr1D	491800000	491900000	302.01	761.92	-1.33216	TRUE	chr1D	135.35	2
1111	chr1D:492300001-492400000	chr1D	492300000	492400000	159.695	669.819	-2.0616	TRUE	chr1D	135.35	2
1112	chr2A:1-100000	chr2A	0	100000	302.865	670.86	-1.14473	TRUE	chr2A	0	2
1113	chr2A:500001-600000	chr2A	500000	600000	369.963	787.723	-1.08824	TRUE	chr2A	0	2
1114	chr2A:800001-900000	chr2A	800000	900000	126.93	1242.79	-3.28132	TRUE	chr2A	0	2
1115	chr2A:900001-1000000	chr2A	900000	1000000	65.8155	1367.87	-4.35666	TRUE	chr2A	0	2
1116	chr2A:1000001-1100000	chr2A	1000000	1100000	35.3295	777.54	-4.42156	TRUE	chr2A	0	2
1117	chr2A:1700001-1800000	chr2A	1700000	1800000	252.15	767.59	-1.60222	TRUE	chr2A	1.137	2
1118	chr2A:1900001-2000000	chr2A	1900000	2000000	99.8629	1442.04	-3.83864	TRUE	chr2A	1.137	2
1119	chr2A:2000001-2100000	chr2A	2000000	2100000	32.1955	903.544	-4.76813	TRUE	chr2A	1.137	2
1120	chr2A:2100001-2200000	chr2A	2100000	2200000	43.4496	1546.75	-5.12186	TRUE	chr2A	1.137	2
1121	chr2A:2200001-2300000	chr2A	2200000	2300000	62.6814	1807.67	-4.82791	TRUE	chr2A	1.137	2
1122	chr2A:2300001-2400000	chr2A	2300000	2400000	254.999	950.404	-1.89392	TRUE	chr2A	1.137	2
1123	chr2A:2500001-2600000	chr2A	2500000	2600000	135.905	700.712	-2.35771	TRUE	chr2A	1.137	2
1124	chr2A:2800001-2900000	chr2A	2800000	2900000	176.078	780.433	-2.14174	TRUE	chr2A	1.137	2
1125	chr2A:2900001-3000000	chr2A	2900000	3000000	175.081	958.041	-2.44536	TRUE	chr2A	1.137	2
1126	chr2A:3400001-3500000	chr2A	3400000	3500000	298.734	598.891	-1.00102	TRUE	chr2A	1.137	2
1127	chr2A:5200001-5300000	chr2A	5200000	5300000	1237.25	614.743	1.0079	TRUE	chr2D	2.273	0
1128	chr2A:6300001-6400000	chr2A	6300000	6400000	138.896	516.74	-1.88787	TRUE	chr2A	1.137	2
1129	chr2A:6400001-6500000	chr2A	6400000	6500000	74.2205	558.626	-2.89526	TRUE	chr2A	1.137	2
1130	chr2A:6500001-6600000	chr2A	6500000	6600000	36.7541	647.95	-4.1034	TRUE	chr2A	1.137	2
1131	chr2A:6600001-6700000	chr2A	6600000	6700000	18.9469	670.629	-5.07343	TRUE	chr2A	1.137	2
1132	chr2A:6700001-6800000	chr2A	6700000	6800000	19.3743	378.935	-4.22093	TRUE	chr2A	1.137	2
1133	chr2A:6800001-6900000	chr2A	6800000	6900000	11.2542	286.949	-4.55447	TRUE	chr2A	1.137	2
1134	chr2A:6900001-7000000	chr2A	6900000	7000000	20.229	612.429	-4.85279	TRUE	chr2A	1.137	2
1135	chr2A:7000001-7100000	chr2A	7000000	7100000	31.1982	430.54	-3.74444	TRUE	chr2A	1.137	2
1136	chr2A:7100001-7200000	chr2A	7100000	7200000	15.9553	376.621	-4.47713	TRUE	chr2A	1.137	2
1137	chr2A:7200001-7300000	chr2A	7200000	7300000	48.1507	485.269	-3.30647	TRUE	chr2A	1.137	2
1138	chr2A:8200001-8300000	chr2A	8200000	8300000	169.525	561.403	-1.72162	TRUE	chr2A	10.254	0
1139	chr2A:8400001-8500000	chr2A	8400000	8500000	200.011	735.539	-1.87349	TRUE	chr2A	10.254	0
1140	chr2A:8800001-8900000	chr2A	8800000	8900000	65.3881	673.637	-3.34511	TRUE	chr2A	10.254	0
1141	chr2A:8900001-9000000	chr2A	8900000	9000000	100.86	726.977	-2.8373	TRUE	chr2A	10.254	0
1142	chr2A:9200001-9300000	chr2A	9200000	9300000	31.7681	705.34	-4.43	TRUE	chr2A	11.39	0
1143	chr2A:9300001-9400000	chr2A	9300000	9400000	126.645	629.785	-2.30501	TRUE	chr2A	11.39	0
1144	chr2A:9400001-9500000	chr2A	9400000	9500000	196.164	398.374	-1.01834	TRUE	chr2A	11.39	0
1145	chr2A:10200001-10300000	chr2A	10200000	10300000	37.6088	671.207	-4.1219	TRUE	chr2A	11.39	0
1146	chr2A:10300001-10400000	chr2A	10300000	10400000	27.4943	685.786	-4.59111	TRUE	chr2A	11.39	0
1147	chr2A:11600001-11700000	chr2A	11600000	11700000	173.086	797.789	-2.19801	TRUE	chr2A	11.39	0
1148	chr2A:11700001-11800000	chr2A	11700000	11800000	80.3462	728.481	-3.16472	TRUE	chr2A	11.39	0
1149	chr2A:11800001-11900000	chr2A	11800000	11900000	246.879	676.53	-1.45065	TRUE	chr2A	11.39	0
1150	chr2A:11900001-12000000	chr2A	11900000	12000000	122.941	725.01	-2.55034	TRUE	chr2A	11.39	0
1151	chr2A:12000001-12100000	chr2A	12000000	12100000	107.128	765.276	-2.82512	TRUE	chr2A	11.39	0
1152	chr2A:12100001-12200000	chr2A	12100000	12200000	270.67	1438.33	-2.40548	TRUE	chr2A	11.39	0
1153	chr2A:12200001-12300000	chr2A	12200000	12300000	283.491	837.013	-1.55859	TRUE	chr2A	11.39	0
1154	chr2A:12300001-12400000	chr2A	12300000	12400000	135.762	732.878	-2.42387	TRUE	chr2A	11.39	0
1155	chr2A:12400001-12500000	chr2A	12400000	12500000	35.0446	734.845	-4.35155	TRUE	chr2A	11.39	0
1156	chr2A:12500001-12600000	chr2A	12500000	12600000	7.69272	801.723	-6.52895	TRUE	chr2A	11.39	0
1157	chr2A:12600001-12700000	chr2A	12600000	12700000	40.8854	762.846	-4.18876	TRUE	chr2A	11.39	0
1158	chr2A:12700001-12800000	chr2A	12700000	12800000	32.9077	707.654	-4.3854	TRUE	chr2A	11.39	0
1159	chr2A:12800001-12900000	chr2A	12800000	12900000	41.8826	903.659	-4.39891	TRUE	chr2A	11.39	0
1160	chr2A:12900001-13000000	chr2A	12900000	13000000	155.421	770.83	-2.30284	TRUE	chr2A	11.39	0
1161	chr2A:13000001-13100000	chr2A	13000000	13100000	190.608	842.451	-2.13814	TRUE	chr2A	11.39	0
1162	chr2A:13100001-13200000	chr2A	13100000	13200000	326.798	1951.49	-2.57443	TRUE	chr2A	11.39	0
1163	chr2A:13200001-13300000	chr2A	13200000	13300000	108.838	809.128	-2.88278	TRUE	chr2A	11.39	0
1164	chr2A:13300001-13400000	chr2A	13300000	13400000	28.7765	708.117	-4.57378	TRUE	chr2A	11.39	0
1165	chr2A:13400001-13500000	chr2A	13400000	13500000	155.421	916.04	-2.55155	TRUE	chr2A	11.39	0
1166	chr2A:13500001-13600000	chr2A	13500000	13600000	21.796	685.439	-4.91228	TRUE	chr2A	11.39	0
1167	chr2A:13600001-13700000	chr2A	13600000	13700000	73.7931	684.282	-3.19572	TRUE	chr2A	11.39	0
1168	chr2A:13700001-13800000	chr2A	13700000	13800000	54.5613	763.772	-3.78288	TRUE	chr2A	11.39	0
1169	chr2A:13900001-14000000	chr2A	13900000	14000000	181.206	836.666	-2.2008	TRUE	chr2A	11.39	0
1170	chr2A:14000001-14100000	chr2A	14000000	14100000	174.653	815.955	-2.21753	TRUE	chr2A	11.39	0
1171	chr2A:14100001-14200000	chr2A	14100000	14200000	136.902	718.415	-2.38318	TRUE	chr2A	11.39	0
1172	chr2A:14200001-14300000	chr2A	14200000	14300000	244.885	767.243	-1.64358	TRUE	chr2A	11.39	0
1173	chr2A:14300001-14400000	chr2A	14300000	14400000	150.72	815.145	-2.42741	TRUE	chr2A	11.39	0
1174	chr2A:14500001-14600000	chr2A	14500000	14600000	355.859	760.3	-1.09311	TRUE	chr2A	11.39	0
1175	chr2A:14600001-14700000	chr2A	14600000	14700000	110.405	838.402	-2.91355	TRUE	chr2A	11.39	0
1176	chr2A:14700001-14800000	chr2A	14700000	14800000	130.919	795.012	-2.59314	TRUE	chr2A	11.39	0
1177	chr2A:14800001-14900000	chr2A	14800000	14900000	264.829	783.21	-1.56074	TRUE	chr2A	11.39	0
1178	chr2A:14900001-15000000	chr2A	14900000	15000000	169.24	813.293	-2.25798	TRUE	chr2A	11.39	0
1179	chr2A:15000001-15100000	chr2A	15000000	15100000	259.843	675.257	-1.37439	TRUE	chr2A	11.39	0
1180	chr2A:15100001-15200000	chr2A	15100000	15200000	284.488	682.778	-1.2601	TRUE	chr2A	11.39	0
1181	chr2A:15200001-15300000	chr2A	15200000	15300000	104.279	749.193	-2.83304	TRUE	chr2A	11.39	0
1182	chr2A:15300001-15400000	chr2A	15300000	15400000	115.961	726.977	-2.63787	TRUE	chr2A	11.39	0
1183	chr2A:15400001-15500000	chr2A	15400000	15500000	80.4886	687.175	-3.0781	TRUE	chr2A	11.39	0
1184	chr2A:15500001-15600000	chr2A	15500000	15600000	101.003	767.358	-2.91317	TRUE	chr2A	11.39	0
1185	chr2A:15600001-15700000	chr2A	15600000	15700000	96.5864	795.938	-3.02972	TRUE	chr2A	11.39	0
1186	chr2A:15700001-15800000	chr2A	15700000	15800000	44.0194	713.093	-3.98749	TRUE	chr2A	11.39	0
1187	chr2A:15800001-15900000	chr2A	15800000	15900000	84.4775	715.985	-3.06833	TRUE	chr2A	11.39	0
1188	chr2A:15900001-16000000	chr2A	15900000	16000000	149.296	782.979	-2.38301	TRUE	chr2A	11.39	0
1189	chr2A:16000001-16100000	chr2A	16000000	16100000	151.005	689.142	-2.18277	TRUE	chr2A	11.39	0
1190	chr2A:16100001-16200000	chr2A	16100000	16200000	95.8741	678.844	-2.81102	TRUE	chr2A	11.39	0
1191	chr2A:16200001-16300000	chr2A	16200000	16300000	109.977	782.863	-2.82034	TRUE	chr2A	11.39	0
1192	chr2A:16300001-16400000	chr2A	16300000	16400000	95.1618	803.227	-3.06407	TRUE	chr2A	11.39	0
1193	chr2A:16400001-16500000	chr2A	16400000	16500000	196.877	652.116	-1.72274	TRUE	chr2A	11.39	0
1194	chr2A:16500001-16600000	chr2A	16500000	16600000	213.829	681.389	-1.66741	TRUE	chr2A	11.39	0
1195	chr2A:16600001-16700000	chr2A	16600000	16700000	189.611	766.78	-2.01006	TRUE	chr2A	11.39	0
1196	chr2A:16700001-16800000	chr2A	16700000	16800000	242.178	769.094	-1.66302	TRUE	chr2A	11.39	0
1197	chr2A:16800001-16900000	chr2A	16800000	16900000	146.304	785.408	-2.41648	TRUE	chr2A	11.39	0
1198	chr2A:16900001-17000000	chr2A	16900000	17000000	127.927	841.757	-2.70856	TRUE	chr2A	11.39	0
1199	chr2A:17000001-17100000	chr2A	17000000	17100000	112.684	852.402	-2.90819	TRUE	chr2A	11.39	0
1200	chr2A:17100001-17200000	chr2A	17100000	17200000	49.8602	843.608	-4.05367	TRUE	chr2A	11.39	0
1201	chr2A:17200001-17300000	chr2A	17200000	17300000	94.592	718.068	-2.91117	TRUE	chr2A	11.39	0
1202	chr2A:17300001-17400000	chr2A	17300000	17400000	9.40221	790.384	-6.24942	TRUE	chr2A	11.39	0
1203	chr2A:17400001-17500000	chr2A	17400000	17500000	62.8239	846.269	-3.73065	TRUE	chr2A	11.39	0
1204	chr2A:17500001-17600000	chr2A	17500000	17600000	72.9384	948.322	-3.6825	TRUE	chr2A	11.39	0
1205	chr2A:17600001-17700000	chr2A	17600000	17700000	185.765	762.152	-2.03075	TRUE	chr2A	11.39	0
1206	chr2A:17700001-17800000	chr2A	17700000	17800000	89.7484	702.795	-2.95521	TRUE	chr2A	11.39	0
1207	chr2A:17800001-17900000	chr2A	17800000	17900000	148.014	813.641	-2.45072	TRUE	chr2A	11.39	0
1208	chr2A:17900001-18000000	chr2A	17900000	18000000	159.41	913.957	-2.51194	TRUE	chr2A	11.39	0
1209	chr2A:18000001-18100000	chr2A	18000000	18100000	175.793	740.399	-2.06819	TRUE	chr2A	11.39	0
1210	chr2A:18100001-18200000	chr2A	18100000	18200000	46.4412	946.586	-4.32004	TRUE	chr2A	11.39	0
1211	chr2A:18200001-18300000	chr2A	18200000	18300000	37.039	1141.09	-4.90805	TRUE	chr2A	11.39	0
1212	chr2A:18300001-18400000	chr2A	18300000	18400000	118.952	850.782	-2.82802	TRUE	chr2A	11.39	0
1213	chr2A:18400001-18500000	chr2A	18400000	18500000	119.949	791.657	-2.71229	TRUE	chr2A	11.39	0
1214	chr2A:18500001-18600000	chr2A	18500000	18600000	57.5529	751.044	-3.683	TRUE	chr2A	11.39	0
1215	chr2A:18600001-18700000	chr2A	18600000	18700000	81.2009	965.099	-3.55494	TRUE	chr2A	11.39	0
1216	chr2A:18700001-18800000	chr2A	18700000	18800000	12.6787	880.981	-6.01074	TRUE	chr2A	11.39	0
1217	chr2A:18800001-18900000	chr2A	18800000	18900000	84.335	768.978	-3.17361	TRUE	chr2A	11.39	0
1218	chr2A:18900001-19000000	chr2A	18900000	19000000	112.114	579.916	-2.36055	TRUE	chr2A	11.39	0
1219	chr2A:19000001-19100000	chr2A	19000000	19100000	236.48	846.038	-1.83462	TRUE	chr2A	11.39	0
1220	chr2A:19100001-19200000	chr2A	19100000	19200000	405.577	813.062	-1.00161	TRUE	chr2A	11.39	0
1221	chr2A:19200001-19300000	chr2A	19200000	19300000	213.829	692.844	-1.69142	TRUE	chr2A	11.39	0
1222	chr2A:19300001-19400000	chr2A	19300000	19400000	219.527	793.624	-1.84931	TRUE	chr2A	11.39	0
1223	chr2A:19400001-19500000	chr2A	19400000	19500000	132.771	835.972	-2.64542	TRUE	chr2A	11.39	0
1224	chr2A:19500001-19600000	chr2A	19500000	19600000	83.3378	723.737	-3.10321	TRUE	chr2A	11.39	0
1225	chr2A:19600001-19700000	chr2A	19600000	19700000	195.737	713.902	-1.86148	TRUE	chr2A	11.39	0
1226	chr2A:19700001-19800000	chr2A	19700000	19800000	6.55306	315.529	-5.38913	TRUE	chr2A	11.39	0
1227	chr2A:19800001-19900000	chr2A	19800000	19900000	67.525	658.942	-3.26764	TRUE	chr2A	11.39	0
1228	chr2A:19900001-20000000	chr2A	19900000	20000000	363.98	762.614	-1.06503	TRUE	chr2A	11.39	0
1229	chr2A:20000001-20100000	chr2A	20000000	20100000	91.3154	662.066	-2.84451	TRUE	chr2A	11.39	0
1230	chr2A:20100001-20200000	chr2A	20100000	20200000	183.771	768.863	-2.05887	TRUE	chr2A	11.39	0
1231	chr2A:20200001-20300000	chr2A	20200000	20300000	60.2596	815.723	-3.73684	TRUE	chr2A	11.39	0
1232	chr2A:20300001-20400000	chr2A	20300000	20400000	98.5808	812.831	-3.03079	TRUE	chr2A	11.39	0
1233	chr2A:20400001-20500000	chr2A	20400000	20500000	50.0027	652.463	-3.67946	TRUE	chr2A	11.39	0
1234	chr2A:20500001-20600000	chr2A	20500000	20600000	119.807	720.382	-2.57806	TRUE	chr2A	11.39	0
1235	chr2A:20600001-20700000	chr2A	20600000	20700000	36.6116	712.283	-4.24522	TRUE	chr2A	11.39	0
1236	chr2A:20700001-20800000	chr2A	20700000	20800000	66.2429	722.002	-3.42655	TRUE	chr2A	11.39	0
1237	chr2A:20800001-20900000	chr2A	20800000	20900000	90.0333	761.342	-3.06597	TRUE	chr2A	11.39	0
1238	chr2A:21200001-21300000	chr2A	21200000	21300000	401.019	868.254	-1.11251	TRUE	chr2A	11.39	0
1239	chr2A:21300001-21400000	chr2A	21300000	21400000	334.776	101.589	1.71062	TRUE	chr2A	11.39	0
1240	chr2A:22500001-22600000	chr2A	22500000	22600000	1534.55	705.456	1.12009	TRUE	chr2A	14.805	1
1241	chr2A:25200001-25300000	chr2A	25200000	25300000	762.007	148.334	2.35315	TRUE	chr2A	14.805	2
1242	chr2A:25400001-25500000	chr2A	25400000	25500000	1712.34	775.342	1.14205	TRUE	chr2A	14.805	2
1243	chr2A:25500001-25600000	chr2A	25500000	25600000	1848.82	733.11	1.33332	TRUE	chr2A	14.805	2
1244	chr2A:27100001-27200000	chr2A	27100000	27200000	720.979	308.818	1.22054	TRUE	chr2A	14.805	2
1245	chr2A:27200001-27300000	chr2A	27200000	27300000	762.007	254.783	1.57677	TRUE	chr2A	14.805	2
1246	chr2A:28300001-28400000	chr2A	28300000	28400000	143.313	768.978	-2.41562	TRUE	chr2A	18.219	2
1247	chr2A:28400001-28500000	chr2A	28400000	28500000	43.877	669.009	-3.90013	TRUE	chr2A	18.219	2
1248	chr2A:28500001-28600000	chr2A	28500000	28600000	32.6228	789.921	-4.55602	TRUE	chr2A	18.219	2
1249	chr2A:28800001-28900000	chr2A	28800000	28900000	338.622	766.78	-1.17676	TRUE	chr2A	18.219	2
1250	chr2A:28900001-29000000	chr2A	28900000	29000000	37.1815	751.622	-4.30098	TRUE	chr2A	18.219	2
1251	chr2A:29000001-29100000	chr2A	29000000	29100000	135.335	770.714	-2.50091	TRUE	chr2A	18.219	2
1252	chr2A:32000001-32100000	chr2A	32000000	32100000	206.706	725.357	-1.80614	TRUE	chr2A	20.494	2
1253	chr2A:33100001-33200000	chr2A	33100000	33200000	76.6423	32.976	1.19232	FALSE	#N/A	#N/A	13
1254	chr2A:37300001-37400000	chr2A	37300000	37400000	378.938	777.772	-1.03544	TRUE	chr2A	33.009	0
1255	chr2A:37400001-37500000	chr2A	37400000	37500000	33.3351	648.413	-4.24138	TRUE	chr2A	33.009	0
1256	chr2A:37500001-37600000	chr2A	37500000	37600000	24.0754	775.342	-4.95235	TRUE	chr2A	33.009	0
1257	chr2A:37600001-37700000	chr2A	37600000	37700000	30.0586	775.342	-4.64363	TRUE	chr2A	33.009	0
1258	chr2A:37700001-37800000	chr2A	37700000	37800000	36.4692	740.283	-4.30625	TRUE	chr2A	33.009	0
1259	chr2A:37800001-37900000	chr2A	37800000	37900000	26.2122	710.2	-4.70793	TRUE	chr2A	33.009	0
1260	chr2A:37900001-38000000	chr2A	37900000	38000000	120.092	757.292	-2.64665	TRUE	chr2A	33.009	0
1261	chr2A:38000001-38100000	chr2A	38000000	38100000	332.639	800.797	-1.26495	TRUE	chr2A	33.009	0
1262	chr2A:38100001-38200000	chr2A	38100000	38200000	362.555	748.73	-1.0442	TRUE	chr2A	33.009	0
1263	chr2A:42900001-43000000	chr2A	42900000	43000000	65.3881	163.145	-1.30597	TRUE	chr2A	40.977	0
1264	chr2A:43000001-43100000	chr2A	43000000	43100000	314.404	1036.37	-1.71766	TRUE	chr2A	40.977	0
1265	chr2A:46400001-46500000	chr2A	46400000	46500000	505.725	34.2488	3.84556	TRUE	chr2A	42.114	0
1266	chr2A:46500001-46600000	chr2A	46500000	46600000	401.304	24.2981	3.99118	TRUE	chr2A	42.114	0
1267	chr2A:46600001-46700000	chr2A	46600000	46700000	334.206	24.761	3.70179	TRUE	chr2A	42.114	0
1268	chr2A:46700001-46800000	chr2A	46700000	46800000	378.795	9.83496	5.13146	TRUE	chr2A	42.114	0
1269	chr2A:46800001-46900000	chr2A	46800000	46900000	661.146	18.2815	5.10186	TRUE	chr2A	42.114	0
1270	chr2A:47200001-47300000	chr2A	47200000	47300000	556.582	24.6453	4.44242	TRUE	chr2A	42.114	0
1271	chr2A:47300001-47400000	chr2A	47300000	47400000	816.14	25.2238	4.96164	TRUE	chr2A	42.114	0
1272	chr2A:47400001-47500000	chr2A	47400000	47500000	698.043	308.586	1.17504	TRUE	chr2A	42.114	0
1273	chr2A:48000001-48100000	chr2A	48000000	48100000	288.762	619.718	-1.09907	TRUE	chr2A	42.114	0
1274	chr2A:57600001-57700000	chr2A	57600000	57700000	852.467	294.817	1.52863	TRUE	chr2A	48.975	0
1275	chr2A:60200001-60300000	chr2A	60200000	60300000	161.12	667.62	-2.04413	TRUE	chr2A	52.385	0
1276	chr2A:60300001-60400000	chr2A	60300000	60400000	49.0055	427.763	-3.10002	TRUE	chr2A	52.385	0
1277	chr2A:60400001-60500000	chr2A	60400000	60500000	32.1955	556.89	-4.07092	TRUE	chr2A	52.385	0
1278	chr2A:60500001-60600000	chr2A	60500000	60600000	29.6312	657.901	-4.42699	TRUE	chr2A	52.385	0
1279	chr2A:60600001-60700000	chr2A	60600000	60700000	39.8882	773.954	-4.24435	TRUE	chr2A	52.385	0
1280	chr2A:61500001-61600000	chr2A	61500000	61600000	338.052	734.961	-1.11812	TRUE	chr2A	52.385	0
1281	chr2A:61600001-61700000	chr2A	61600000	61700000	377.228	761.342	-1.01118	TRUE	chr2A	52.385	0
1282	chr2A:61700001-61800000	chr2A	61700000	61800000	378.368	812.715	-1.10093	TRUE	chr2A	52.385	0
1283	chr2A:61800001-61900000	chr2A	61800000	61900000	340.047	743.176	-1.12567	TRUE	chr2A	52.385	0
1284	chr2A:61900001-62000000	chr2A	61900000	62000000	166.248	783.094	-2.22904	TRUE	chr2A	52.385	0
1285	chr2A:62000001-62100000	chr2A	62000000	62100000	32.1955	805.773	-4.6031	TRUE	chr2A	52.385	0
1286	chr2A:71600001-71700000	chr2A	71600000	71700000	741.208	203.873	1.85709	TRUE	chr2A	59.228	0
1287	chr2A:71700001-71800000	chr2A	71700000	71800000	812.722	40.844	4.28144	TRUE	chr2A	59.228	0
1288	chr2A:71800001-71900000	chr2A	71800000	71900000	631.658	22.0997	4.77548	TRUE	chr2A	59.228	0
1289	chr2A:71900001-72000000	chr2A	71900000	72000000	673.398	8.4465	6.15768	TRUE	chr2A	59.228	0
1290	chr2A:72000001-72100000	chr2A	72000000	72100000	743.914	23.8353	4.90661	TRUE	chr2A	59.228	0
1291	chr2A:72100001-72200000	chr2A	72100000	72200000	760.582	50.7947	3.87812	TRUE	chr2A	59.228	0
1292	chr2A:72200001-72300000	chr2A	72200000	72300000	754.884	27.4222	4.73307	TRUE	chr2A	59.228	0
1293	chr2A:72300001-72400000	chr2A	72300000	72400000	667.7	25.918	4.63471	TRUE	chr2A	59.228	0
1294	chr2A:72400001-72500000	chr2A	72400000	72500000	288.619	39.4556	2.83975	TRUE	chr2A	59.228	0
1295	chr2A:72500001-72600000	chr2A	72500000	72600000	326.513	37.1414	3.10212	TRUE	chr2A	59.228	0
1296	chr2A:72600001-72700000	chr2A	72600000	72700000	411.703	23.7196	4.06138	TRUE	chr2A	59.228	0
1297	chr2A:72700001-72800000	chr2A	72700000	72800000	453.585	34.943	3.66077	TRUE	chr2A	59.228	0
1298	chr2A:72800001-72900000	chr2A	72800000	72900000	400.591	29.3892	3.7241	TRUE	chr2A	59.228	0
1299	chr2A:72900001-73000000	chr2A	72900000	73000000	734.655	32.0504	4.47629	TRUE	chr2A	59.228	0
1300	chr2A:73000001-73100000	chr2A	73000000	73100000	550.742	23.2568	4.50753	TRUE	chr2A	59.228	0
1301	chr2A:74200001-74300000	chr2A	74200000	74300000	794.772	157.359	2.32915	TRUE	chr2A	59.228	0
1302	chr2A:74300001-74400000	chr2A	74300000	74400000	730.096	288.801	1.335	TRUE	chr2A	59.228	0
1303	chr2A:74400001-74500000	chr2A	74400000	74500000	697.331	164.765	2.07478	TRUE	chr2A	59.228	0
1304	chr2A:76400001-76500000	chr2A	76400000	76500000	768.56	205.84	1.89552	TRUE	chr2A	59.228	0
1305	chr2A:76600001-76700000	chr2A	76600000	76700000	684.937	238.585	1.51754	TRUE	chr2A	59.228	0
1306	chr2A:76700001-76800000	chr2A	76700000	76800000	767.42	325.248	1.23593	TRUE	chr2A	59.228	0
1307	chr2A:77800001-77900000	chr2A	77800000	77900000	826.397	37.72	4.41743	TRUE	chr2A	59.228	0
1308	chr2A:79200001-79300000	chr2A	79200000	79300000	861.015	156.665	2.45085	TRUE	chr2A	59.228	0
1309	chr2A:82200001-82300000	chr2A	82200000	82300000	305.999	718.068	-1.22789	TRUE	chr2A	59.228	0
1310	chr2A:83300001-83400000	chr2A	83300000	83400000	56.5557	22.9097	1.26737	FALSE	#N/A	#N/A	15
1311	chr2A:84700001-84800000	chr2A	84700000	84800000	23.5055	655.934	-4.74457	TRUE	chr2A	59.228	0
1312	chr2A:84800001-84900000	chr2A	84800000	84900000	197.731	475.202	-1.26075	TRUE	chr2A	59.228	0
1313	chr2A:88100001-88200000	chr2A	88100000	88200000	276.795	690.067	-1.3148	TRUE	chr2A	59.228	0
1314	chr2A:89900001-90000000	chr2A	89900000	90000000	208.416	690.299	-1.72294	TRUE	chr2A	59.228	0
1315	chr2A:91200001-91300000	chr2A	91200000	91300000	591.912	279.081	1.08197	TRUE	chr2A	59.228	0
1316	chr2A:91700001-91800000	chr2A	91700000	91800000	804.886	370.489	1.11726	TRUE	chr2A	59.228	0
1317	chr2A:91800001-91900000	chr2A	91800000	91900000	805.171	352.902	1.18774	TRUE	chr2A	59.228	0
1318	chr2A:92000001-92100000	chr2A	92000000	92100000	795.769	380.555	1.06227	TRUE	chr2A	59.228	0
1319	chr2A:95400001-95500000	chr2A	95400000	95500000	767.99	326.289	1.2324	TRUE	chr2A	59.228	0
1320	chr2A:99900001-100000000	chr2A	99900000	100000000	812.152	306.504	1.40292	TRUE	chr2A	59.228	0
1321	chr2A:108800001-108900000	chr2A	108800000	108900000	274.516	765.97	-1.47703	TRUE	chr2A	59.228	0
1322	chr2A:108900001-109000000	chr2A	108900000	109000000	280.357	753.589	-1.42329	TRUE	chr2A	59.228	0
1323	chr2A:109000001-109100000	chr2A	109000000	109100000	381.502	803.343	-1.07234	TRUE	chr2A	59.228	0
1324	chr2A:109400001-109500000	chr2A	109400000	109500000	342.896	726.514	-1.081	TRUE	chr2A	59.228	0
1325	chr2A:110200001-110300000	chr2A	110200000	110300000	245.027	620.528	-1.337	TRUE	chr2A	59.228	0
1326	chr2A:110400001-110500000	chr2A	110400000	110500000	329.79	758.102	-1.19838	TRUE	chr2A	59.228	0
1327	chr2A:118800001-118900000	chr2A	118800000	118900000	791.21	321.43	1.2969	TRUE	chr2A	59.228	0
1328	chr2A:118900001-119000000	chr2A	118900000	119000000	829.674	370.257	1.16186	TRUE	chr2A	59.228	0
1329	chr2A:135000001-135100000	chr2A	135000000	135100000	648.183	175.178	1.88159	TRUE	chr2A	59.228	0
1330	chr2A:157200001-157300000	chr2A	157200000	157300000	330.217	678.844	-1.03743	TRUE	chr2A	59.228	0
1331	chr2A:196400001-196500000	chr2A	196400000	196500000	659.01	287.875	1.19204	TRUE	chr2A	59.228	0
1332	chr2A:211400001-211500000	chr2A	211400000	211500000	748.616	2132.45	-1.50897	TRUE	chr2A	59.228	0
1333	chr2A:262800001-262900000	chr2A	262800000	262900000	34.0474	15.8516	1.05642	FALSE	#N/A	#N/A	23
1334	chr2A:263600001-263700000	chr2A	263600000	263700000	19.3743	8.67791	1.07398	FALSE	#N/A	#N/A	27
1335	chr2A:420500001-420600000	chr2A	420500000	420600000	1568.32	764.119	1.03638	TRUE	chr2A	59.228	0
1336	chr2A:420600001-420700000	chr2A	420600000	420700000	1367.02	662.066	1.04487	TRUE	chr2A	59.228	1
1337	chr2A:459400001-459500000	chr2A	459400000	459500000	749.898	1535.3	-1.03277	TRUE	chr2A	59.228	0
1338	chr2A:553700001-553800000	chr2A	553700000	553800000	343.751	756.251	-1.13522	TRUE	chr2A	59.228	0
1339	chr2A:553800001-553900000	chr2A	553800000	553900000	274.659	719.456	-1.38603	TRUE	chr2A	59.228	0
1340	chr2A:554100001-554200000	chr2A	554100000	554200000	359.136	801.029	-1.15511	TRUE	chr2A	59.228	0
1341	chr2A:558900001-559000000	chr2A	558900000	559000000	844.347	380.208	1.14897	TRUE	chr2A	59.228	0
1342	chr2A:560800001-560900000	chr2A	560800000	560900000	818.847	244.254	1.74108	TRUE	chr2A	59.228	0
1343	chr2A:560900001-561000000	chr2A	560900000	561000000	831.241	358.224	1.21212	TRUE	chr2A	59.228	0
1344	chr2A:564300001-564400000	chr2A	564300000	564400000	794.914	379.977	1.06291	TRUE	chr2A	59.228	0
1345	chr2A:604900001-605000000	chr2A	604900000	605000000	849.333	344.224	1.3005	TRUE	chr2A	58.092	0
1346	chr2A:605000001-605100000	chr2A	605000000	605100000	860.16	140.929	2.60111	TRUE	chr2A	58.092	0
1347	chr2A:647600001-647700000	chr2A	647600000	647700000	843.065	26.2651	4.95223	TRUE	chr2A	58.092	0
1348	chr2A:647700001-647800000	chr2A	647700000	647800000	817.708	15.9673	5.59252	TRUE	chr2A	58.092	0
1349	chr2A:647800001-647900000	chr2A	647800000	647900000	775.113	20.9427	5.14445	TRUE	chr2A	58.092	0
1350	chr2A:647900001-648000000	chr2A	647900000	648000000	772.976	50.9104	3.89819	TRUE	chr2A	58.092	0
1351	chr2A:648000001-648100000	chr2A	648000000	648100000	807.308	40.844	4.27181	TRUE	chr2A	58.092	0
1352	chr2A:648100001-648200000	chr2A	648100000	648200000	875.973	4.85963	7.22558	TRUE	chr2A	58.092	0
1353	chr2A:648200001-648300000	chr2A	648200000	648300000	809.587	27.4222	4.83388	TRUE	chr2A	58.092	0
1354	chr2A:648300001-648400000	chr2A	648300000	648400000	843.635	366.786	1.19946	TRUE	chr2A	58.092	0
1355	chr2A:691700001-691800000	chr2A	691700000	691800000	254.999	725.704	-1.50523	TRUE	chr2A	74.319	2
1356	chr2A:692000001-692100000	chr2A	692000000	692100000	331.927	817.227	-1.2973	TRUE	chr2A	74.319	2
1357	chr2A:695500001-695600000	chr2A	695500000	695600000	366.259	738.316	-1.00939	TRUE	chr2A	74.319	2
1358	chr2A:709800001-709900000	chr2A	709800000	709900000	55.5585	726.746	-3.68562	TRUE	chr2A	74.319	2
1359	chr2A:709900001-710000000	chr2A	709900000	710000000	44.3044	644.479	-3.83265	TRUE	chr2A	74.319	2
1360	chr2A:710100001-710200000	chr2A	710100000	710200000	317.253	148.681	1.08828	FALSE	#N/A	#N/A	22
1361	chr2A:710500001-710600000	chr2A	710500000	710600000	51.7122	113.044	-1.11339	TRUE	chr2B	69.414	3
1362	chr2A:719500001-719600000	chr2A	719500000	719600000	288.762	740.399	-1.35538	TRUE	chr2A	76.592	2
1363	chr2A:722800001-722900000	chr2A	722800000	722900000	318.393	781.59	-1.29292	TRUE	chr2A	76.592	2
1364	chr2A:727200001-727300000	chr2A	727200000	727300000	626.529	223.543	1.48269	TRUE	chr2A	81.15	2
1365	chr2A:735000001-735100000	chr2A	735000000	735100000	875.118	241.477	1.85328	TRUE	chr2A	83.423	2
1366	chr2A:735100001-735200000	chr2A	735100000	735200000	879.107	378.704	1.2128	FALSE	#N/A	#N/A	7
1367	chr2A:735300001-735400000	chr2A	735300000	735400000	891.358	320.735	1.47175	TRUE	chr2A	83.423	2
1368	chr2A:735400001-735500000	chr2A	735400000	735500000	922.841	139.194	2.72022	TRUE	chr2A	83.423	2
1369	chr2A:740300001-740400000	chr2A	740300000	740400000	850.045	410.639	1.04786	TRUE	chr2A	87.971	2
1370	chr2A:740400001-740500000	chr2A	740400000	740500000	767.562	376.505	1.02566	TRUE	chr2A	87.971	2
1371	chr2A:740500001-740600000	chr2A	740500000	740600000	801.467	336.587	1.24918	TRUE	chr2A	87.971	2
1372	chr2A:745000001-745100000	chr2A	745000000	745100000	811.154	381.944	1.08462	TRUE	chr2A	90.244	1
1373	chr2A:747300001-747400000	chr2A	747300000	747400000	321.955	794.202	-1.29999	TRUE	chr2A	91.38	0
1374	chr2A:748200001-748300000	chr2A	748200000	748300000	795.342	51.1418	3.93288	TRUE	chr2A	91.38	1
1375	chr2A:748300001-748400000	chr2A	748300000	748400000	772.121	311.248	1.308	TRUE	chr2A	91.38	1
1376	chr2A:749100001-749200000	chr2A	749100000	749200000	655.591	309.049	1.0825	TRUE	chr2A	92.517	1
1377	chr2A:751500001-751600000	chr2A	751500000	751600000	227.363	549.716	-1.26998	TRUE	chr2A	92.517	0
1378	chr2A:751700001-751800000	chr2A	751700000	751800000	117.955	637.074	-2.42331	TRUE	chr2A	92.517	0
1379	chr2A:751900001-752000000	chr2A	751900000	752000000	249.301	661.025	-1.40322	TRUE	chr2A	92.517	0
1380	chr2A:752000001-752100000	chr2A	752000000	752100000	214.114	741.325	-1.78695	TRUE	chr2A	92.517	0
1381	chr2A:752100001-752200000	chr2A	752100000	752200000	110.405	751.738	-2.75634	TRUE	chr2A	92.517	0
1382	chr2A:752300001-752400000	chr2A	752300000	752400000	221.807	735.077	-1.72406	TRUE	chr2A	92.517	0
1383	chr2A:752500001-752600000	chr2A	752500000	752600000	134.053	597.387	-2.14756	TRUE	chr2A	92.517	0
1384	chr2A:753200001-753300000	chr2A	753200000	753300000	41.3127	802.301	-4.24678	TRUE	chr2A	92.517	0
1385	chr2A:753300001-753400000	chr2A	753300000	753400000	56.5557	696.431	-3.59902	TRUE	chr2A	92.517	0
1386	chr2A:756000001-756100000	chr2A	756000000	756100000	785.512	378.588	1.05103	TRUE	chr2A	92.517	1
1387	chr2A:756300001-756400000	chr2A	756300000	756400000	718.842	122.879	2.53875	TRUE	chr2A	92.517	1
1388	chr2A:758600001-758700000	chr2A	758600000	758700000	126.787	258.486	-1.02191	TRUE	chr2A	92.517	0
1389	chr2A:758700001-758800000	chr2A	758700000	758800000	106.273	541.27	-2.33772	TRUE	chr2A	92.517	0
1390	chr2A:758900001-759000000	chr2A	758900000	759000000	946.774	86.5477	3.4364	TRUE	chr2A	92.517	1
1391	chr2A:759000001-759100000	chr2A	759000000	759100000	1020.42	195.311	2.37937	TRUE	chr2A	92.517	1
1392	chr2A:759100001-759200000	chr2A	759100000	759200000	729.811	179.691	2.01598	TRUE	chr2A	92.517	1
1393	chr2A:759200001-759300000	chr2A	759200000	759300000	891.216	320.388	1.47308	TRUE	chr2A	92.517	1
1394	chr2A:759300001-759400000	chr2A	759300000	759400000	828.392	204.451	2.01326	TRUE	chr2A	92.517	1
1395	chr2A:759500001-759600000	chr2A	759500000	759600000	920.562	255.13	1.8472	TRUE	chr2A	92.517	1
1396	chr2A:759600001-759700000	chr2A	759600000	759700000	984.668	446.044	1.14068	TRUE	chr2A	92.517	1
1397	chr2A:759700001-759800000	chr2A	759700000	759800000	941.788	209.658	2.16203	TRUE	chr2A	92.517	1
1398	chr2A:759800001-759900000	chr2A	759800000	759900000	854.177	78.6797	3.42394	TRUE	chr2A	92.517	1
1399	chr2A:759900001-760000000	chr2A	759900000	760000000	768.417	16.1988	5.48339	TRUE	chr2A	92.517	1
1400	chr2A:760000001-760100000	chr2A	760000000	760100000	979.255	150.533	2.69353	TRUE	chr2A	92.517	1
1401	chr2A:760100001-760200000	chr2A	760100000	760200000	827.537	47.2078	4.10323	TRUE	chr2A	92.517	1
1402	chr2A:760200001-760300000	chr2A	760200000	760300000	912.299	240.436	1.91945	TRUE	chr2A	92.517	1
1403	chr2A:760300001-760400000	chr2A	760300000	760400000	849.618	57.8527	3.85333	TRUE	chr2A	92.517	1
1404	chr2A:760400001-760500000	chr2A	760400000	760500000	976.263	333.926	1.54491	TRUE	chr2A	92.517	1
1405	chr2A:760500001-760600000	chr2A	760500000	760600000	890.076	299.677	1.56733	TRUE	chr2A	92.517	1
1406	chr2A:760600001-760700000	chr2A	760600000	760700000	979.824	346.306	1.49779	TRUE	chr2A	92.517	1
1407	chr2A:760700001-760800000	chr2A	760700000	760800000	846.911	78.6797	3.41163	TRUE	chr2A	92.517	1
1408	chr2A:760800001-760900000	chr2A	760800000	760900000	901.33	191.492	2.22885	TRUE	chr2A	92.517	1
1409	chr2A:760900001-761000000	chr2A	760900000	761000000	1148.78	446.507	1.36137	TRUE	chr2A	92.517	2
1410	chr2A:761500001-761600000	chr2A	761500000	761600000	880.674	2239.13	-1.34527	TRUE	chr2D	85.027	2
1411	chr2A:761900001-762000000	chr2A	761900000	762000000	796.766	102.746	2.9429	FALSE	#N/A	#N/A	5
1412	chr2A:762000001-762100000	chr2A	762000000	762100000	953.612	398.374	1.25718	FALSE	#N/A	#N/A	5
1413	chr2A:762300001-762400000	chr2A	762300000	762400000	930.961	366.092	1.34413	FALSE	#N/A	#N/A	5
1414	chr2A:762500001-762600000	chr2A	762500000	762600000	943.355	303.148	1.63456	FALSE	#N/A	#N/A	5
1415	chr2A:762600001-762700000	chr2A	762600000	762700000	1256.05	215.096	2.5403	FALSE	#N/A	#N/A	5
1416	chr2A:762700001-762800000	chr2A	762700000	762800000	1518.6	278.734	2.44156	FALSE	#N/A	#N/A	5
1417	chr2A:762800001-762900000	chr2A	762800000	762900000	1650.94	488.74	1.75408	FALSE	#N/A	#N/A	5
1418	chr2A:762900001-763000000	chr2A	762900000	763000000	1145.65	515.93	1.14938	FALSE	#N/A	#N/A	5
1419	chr2A:763200001-763300000	chr2A	763200000	763300000	1248.93	421.862	1.56359	FALSE	#N/A	#N/A	5
1420	chr2A:763300001-763400000	chr2A	763300000	763400000	1059.89	407.862	1.37558	FALSE	#N/A	#N/A	5
1421	chr2A:763400001-763500000	chr2A	763400000	763500000	842.923	404.043	1.05903	FALSE	#N/A	#N/A	5
1422	chr2A:763500001-763600000	chr2A	763500000	763600000	787.791	130.516	2.58441	FALSE	#N/A	#N/A	5
1423	chr2A:763800001-763900000	chr2A	763800000	763900000	874.976	267.048	1.7084	FALSE	#N/A	#N/A	5
1424	chr2A:764200001-764300000	chr2A	764200000	764300000	1588.69	288.338	2.45792	FALSE	#N/A	#N/A	5
1425	chr2A:764300001-764400000	chr2A	764300000	764400000	607.725	34.0174	4.11965	FALSE	#N/A	#N/A	5
1426	chr2A:764400001-764500000	chr2A	764400000	764500000	945.92	110.846	3.08173	FALSE	#N/A	#N/A	5
1427	chr2A:764500001-764600000	chr2A	764500000	764600000	1010.74	187.327	2.42552	FALSE	#N/A	#N/A	5
1428	chr2A:764600001-764700000	chr2A	764600000	764700000	1228.98	244.948	2.32221	FALSE	#N/A	#N/A	5
1429	chr2A:764700001-764800000	chr2A	764700000	764800000	943.783	186.401	2.33385	FALSE	#N/A	#N/A	5
1430	chr2A:764800001-764900000	chr2A	764800000	764900000	1001.76	170.203	2.5502	FALSE	#N/A	#N/A	5
1431	chr2A:765100001-765200000	chr2A	765100000	765200000	778.104	153.773	2.33167	FALSE	#N/A	#N/A	5
1432	chr2A:765200001-765300000	chr2A	765200000	765300000	813.576	216.138	1.90744	FALSE	#N/A	#N/A	5
1433	chr2A:765500001-765600000	chr2A	765500000	765600000	945.92	343.414	1.4591	FALSE	#N/A	#N/A	5
1434	chr2A:765600001-765700000	chr2A	765600000	765700000	861.727	412.837	1.05984	FALSE	#N/A	#N/A	5
1435	chr2A:765800001-765900000	chr2A	765800000	765900000	847.766	325.364	1.37889	FALSE	#N/A	#N/A	5
1436	chr2A:765900001-766000000	chr2A	765900000	766000000	806.168	192.071	2.06374	FALSE	#N/A	#N/A	5
1437	chr2A:766000001-766100000	chr2A	766000000	766100000	817.85	367.596	1.15156	FALSE	#N/A	#N/A	5
1438	chr2A:766100001-766200000	chr2A	766100000	766200000	789.501	230.717	1.77041	FALSE	#N/A	#N/A	5
1439	chr2A:766400001-766500000	chr2A	766400000	766500000	954.609	346.306	1.46021	FALSE	#N/A	#N/A	5
1440	chr2A:766500001-766600000	chr2A	766500000	766600000	921.417	88.2832	3.36896	FALSE	#N/A	#N/A	5
1441	chr2A:766600001-766700000	chr2A	766600000	766700000	947.059	211.625	2.15666	FALSE	#N/A	#N/A	5
1442	chr2A:766700001-766800000	chr2A	766700000	766800000	877.682	212.782	2.0392	FALSE	#N/A	#N/A	5
1443	chr2A:766800001-766900000	chr2A	766800000	766900000	850.473	154.351	2.45443	FALSE	#N/A	#N/A	5
1444	chr2A:767000001-767100000	chr2A	767000000	767100000	857.881	75.2085	3.49443	FALSE	#N/A	#N/A	5
1445	chr2A:767100001-767200000	chr2A	767100000	767200000	836.797	77.754	3.41117	FALSE	#N/A	#N/A	5
1446	chr2A:767200001-767300000	chr2A	767200000	767300000	920.42	367.48	1.32227	FALSE	#N/A	#N/A	5
1447	chr2A:767300001-767400000	chr2A	767300000	767400000	862.724	55.5386	3.93326	FALSE	#N/A	#N/A	5
1448	chr2A:767400001-767500000	chr2A	767400000	767500000	885.945	212.667	2.05348	FALSE	#N/A	#N/A	5
1449	chr2A:767500001-767600000	chr2A	767500000	767600000	800.185	196.468	2.02052	FALSE	#N/A	#N/A	5
1450	chr2A:769500001-769600000	chr2A	769500000	769600000	362.27	996.918	-1.45788	FALSE	#N/A	#N/A	9
1451	chr2A:769600001-769700000	chr2A	769600000	769700000	30.6284	709.968	-4.49049	FALSE	#N/A	#N/A	9
1452	chr2A:769700001-769800000	chr2A	769700000	769800000	70.5166	697.357	-3.28761	FALSE	#N/A	#N/A	9
1453	chr2A:769800001-769900000	chr2A	769800000	769900000	157.416	781.359	-2.30411	FALSE	#N/A	#N/A	9
1454	chr2A:770900001-771000000	chr2A	770900000	771000000	100.86	539.072	-2.40656	TRUE	chr2D	85.027	3
1455	chr2A:771000001-771100000	chr2A	771000000	771100000	410.848	837.36	-1.02546	TRUE	chr2D	85.027	3
1456	chr2A:771800001-771900000	chr2A	771800000	771900000	820.129	1678.77	-1.03258	TRUE	chr2D	85.027	3
1457	chr2A:771900001-772000000	chr2A	771900000	772000000	701.462	1579.03	-1.16946	FALSE	#N/A	#N/A	4
1458	chr2A:772300001-772400000	chr2A	772300000	772400000	368.538	1369.95	-1.89138	FALSE	#N/A	#N/A	5
1459	chr2A:772400001-772500000	chr2A	772400000	772500000	138.326	1461.36	-3.39176	FALSE	#N/A	#N/A	14
1460	chr2A:772500001-772600000	chr2A	772500000	772600000	376.658	1522.34	-2.01208	FALSE	#N/A	#N/A	5
1461	chr2A:772600001-772700000	chr2A	772600000	772700000	333.351	1202.06	-1.84728	FALSE	#N/A	#N/A	12
1462	chr2A:772700001-772800000	chr2A	772700000	772800000	316.684	1348.32	-2.08657	FALSE	#N/A	#N/A	14
1463	chr2A:772800001-772900000	chr2A	772800000	772900000	280.642	1406.28	-2.32098	FALSE	#N/A	#N/A	12
1464	chr2A:772900001-773000000	chr2A	772900000	773000000	208.558	775.226	-1.88913	FALSE	#N/A	#N/A	4
1465	chr2A:773100001-773200000	chr2A	773100000	773200000	237.62	1283.4	-2.42832	FALSE	#N/A	#N/A	19
1466	chr2A:773200001-773300000	chr2A	773200000	773300000	75.3602	1405.59	-4.20324	FALSE	#N/A	#N/A	4
1467	chr2A:773300001-773400000	chr2A	773300000	773400000	242.321	1244.53	-2.35583	FALSE	#N/A	#N/A	11
1468	chr2A:773400001-773500000	chr2A	773400000	773500000	519.971	1156.82	-1.15214	TRUE	chr2D	85.027	3
1469	chr2A:774300001-774400000	chr2A	774300000	774400000	710.864	1891.44	-1.41057	FALSE	#N/A	#N/A	12
1470	chr2A:775700001-775800000	chr2A	775700000	775800000	107.128	596.809	-2.46694	TRUE	chr2D	85.027	2
1471	chr2A:775800001-775900000	chr2A	775800000	775900000	205.424	474.971	-1.20526	TRUE	chr2D	85.027	2
1472	chr2A:776700001-776800000	chr2A	776700000	776800000	140.463	52.1831	1.41139	FALSE	#N/A	#N/A	16
1473	chr2A:777800001-777900000	chr2A	777800000	777900000	225.938	882.254	-1.96053	TRUE	chr2B	103.538	0
1474	chr2A:779200001-779300000	chr2A	779200000	779300000	691.347	264.387	1.3834	TRUE	chr2A	92.517	1
1475	chr2A:779300001-779400000	chr2A	779300000	779400000	809.445	173.79	2.2131	TRUE	chr2A	92.517	1
1476	chr2A:779400001-779500000	chr2A	779400000	779500000	804.032	134.334	2.57252	TRUE	chr2A	92.517	1
1477	chr2A:779500001-779600000	chr2A	779500000	779600000	822.836	369.679	1.15219	TRUE	chr2A	92.517	1
1478	chr2A:779600001-779700000	chr2A	779600000	779700000	350.304	32.3975	3.39491	TRUE	chr2A	92.517	1
1479	chr2A:779700001-779800000	chr2A	779700000	779800000	729.099	272.023	1.41907	TRUE	chr2A	92.517	1
1480	chr2A:779800001-779900000	chr2A	779800000	779900000	958.598	347.579	1.46094	TRUE	chr2A	92.517	1
1481	chr2A:779900001-780000000	chr2A	779900000	780000000	918.425	68.9604	3.71612	TRUE	chr2A	92.517	1
1482	chr2A:780000001-780100000	chr2A	780000000	780100000	988.657	131.094	2.90536	TRUE	chr2A	92.517	1
1483	chr2A:780100001-780200000	chr2A	780100000	780200000	817.138	38.1828	4.38405	TRUE	chr2A	92.517	1
1484	chr2A:780200001-780300000	chr2A	780200000	780300000	777.25	362.274	1.09918	TRUE	chr2A	92.517	1
1485	chr2A:780300001-780400000	chr2A	780300000	780400000	818.847	117.904	2.78556	TRUE	chr2A	92.517	1
1486	chr2A:780400001-780500000	chr2A	780400000	780500000	903.182	231.989	1.95635	TRUE	chr2A	92.517	1
1487	chr2A:780500001-780600000	chr2A	780500000	780600000	1007.89	429.846	1.22752	TRUE	chr2A	92.517	1
1488	chr2A:780600001-780700000	chr2A	780600000	780700000	820.414	327.793	1.32093	TRUE	chr2A	92.517	1
1489	chr2B:1700001-1800000	chr2B	1700000	1800000	1754.79	594.842	1.55912	TRUE	chr2B	6.832	0
1490	chr2B:2600001-2700000	chr2B	2600000	2700000	1007.6	2331.7	-1.20964	TRUE	chr2B	6.832	1
1491	chr2B:2700001-2800000	chr2B	2700000	2800000	865.716	2717.11	-1.64897	TRUE	chr2B	6.832	1
1492	chr2B:4400001-4500000	chr2B	4400000	4500000	1214.59	602.594	1.01001	TRUE	chr2B	6.832	0
1493	chr2B:4900001-5000000	chr2B	4900000	5000000	834.233	155.045	2.42021	TRUE	chr2B	4.558	1
1494	chr2B:6000001-6100000	chr2B	6000000	6100000	776.68	310.785	1.31863	TRUE	chr2B	0	0
1495	chr2B:6100001-6200000	chr2B	6100000	6200000	907.456	187.096	2.27195	TRUE	chr2B	0	0
1496	chr2B:6400001-6500000	chr2B	6400000	6500000	850.045	54.3816	3.94176	TRUE	chr2B	0	0
1497	chr2B:6500001-6600000	chr2B	6500000	6600000	843.777	175.988	2.25492	TRUE	chr2B	0	0
1498	chr2B:6600001-6700000	chr2B	6600000	6700000	780.526	33.4389	4.50418	TRUE	chr2B	0	0
1499	chr2B:6700001-6800000	chr2B	6700000	6800000	713.144	71.1588	3.30697	TRUE	chr2B	0	0
1500	chr2B:6800001-6900000	chr2B	6800000	6900000	414.979	19.7856	4.32285	TRUE	chr2B	0	0
1501	chr2B:6900001-7000000	chr2B	6900000	7000000	546.895	36.2158	3.87991	TRUE	chr2B	0	0
1502	chr2B:7000001-7100000	chr2B	7000000	7100000	1488.83	19.5542	6.17957	TRUE	chr2B	0	0
1503	chr2B:7100001-7200000	chr2B	7100000	7200000	1023.27	22.2154	5.46337	TRUE	chr2B	0	0
1504	chr2B:7200001-7300000	chr2B	7200000	7300000	522.535	249.114	1.0657	TRUE	chr2B	0	0
1505	chr2B:7300001-7400000	chr2B	7300000	7400000	424.239	1.85129	7.22052	TRUE	chr2B	0	0
1506	chr2B:7400001-7500000	chr2B	7400000	7500000	726.535	169.393	2.09415	TRUE	chr2B	0	0
1507	chr2B:7500001-7600000	chr2B	7500000	7600000	857.311	48.2492	4.12333	TRUE	chr2B	0	0
1508	chr2B:7600001-7700000	chr2B	7600000	7700000	854.604	244.717	1.79995	TRUE	chr2B	0	1
1509	chr2B:7700001-7800000	chr2B	7700000	7800000	834.09	34.2488	4.56629	TRUE	chr2B	0	0
1510	chr2B:8100001-8200000	chr2B	8100000	8200000	623.965	123.689	2.32544	TRUE	chr2B	0	0
1511	chr2B:8200001-8300000	chr2B	8200000	8300000	1358.19	515.699	1.39535	TRUE	chr2B	0	1
1512	chr2B:8300001-8400000	chr2B	8300000	8400000	967.858	375.696	1.36289	TRUE	chr2B	0	0
1513	chr2B:8400001-8500000	chr2B	8400000	8500000	773.688	219.262	1.8144	TRUE	chr2B	0	0
1514	chr2B:8500001-8600000	chr2B	8500000	8600000	996.777	160.368	2.62837	TRUE	chr2B	0	0
1515	chr2B:8600001-8700000	chr2B	8600000	8700000	796.339	57.8527	3.76001	TRUE	chr2B	0	0
1516	chr2B:8700001-8800000	chr2B	8700000	8800000	932.528	80.0682	3.52549	TRUE	chr2B	0	0
1517	chr2B:8800001-8900000	chr2B	8800000	8900000	655.163	18.6286	5.06303	TRUE	chr2B	0	0
1518	chr2B:8900001-9000000	chr2B	8900000	9000000	845.202	51.836	4.00141	TRUE	chr2B	0	0
1519	chr2B:9200001-9300000	chr2B	9200000	9300000	181.919	68.6133	1.39377	TRUE	chr2B	0	1
1520	chr2B:9300001-9400000	chr2B	9300000	9400000	44.4468	116.631	-1.37202	TRUE	chr2B	0	0
1521	chr2B:9400001-9500000	chr2B	9400000	9500000	34.0474	71.1588	-1.04187	FALSE	#N/A	#N/A	5
1522	chr2B:9900001-10000000	chr2B	9900000	10000000	29.9161	8.21509	1.74629	FALSE	#N/A	#N/A	22
1523	chr2B:12600001-12700000	chr2B	12600000	12700000	650.32	252.122	1.36353	TRUE	chr2B	7.969	0
1524	chr2B:13100001-13200000	chr2B	13100000	13200000	651.602	311.016	1.06458	TRUE	chr2B	7.969	1
1525	chr2B:16100001-16200000	chr2B	16100000	16200000	82.6255	36.91	1.14136	FALSE	#N/A	#N/A	17
1526	chr2B:16600001-16700000	chr2B	16600000	16700000	23.648	11.2234	1.01182	FALSE	#N/A	#N/A	24
1527	chr2B:17600001-17700000	chr2B	17600000	17700000	417.259	60.2825	2.77085	TRUE	chr2B	10.243	0
1528	chr2B:17700001-17800000	chr2B	17700000	17800000	515.27	192.997	1.41209	TRUE	chr2B	10.243	0
1529	chr2B:19200001-19300000	chr2B	19200000	19300000	335.488	689.489	-1.03706	TRUE	chr2B	13.658	0
1530	chr2B:19800001-19900000	chr2B	19800000	19900000	382.784	142.78	1.41643	TRUE	chr2D	7.957	0
1531	chr2B:24000001-24100000	chr2B	24000000	24100000	376.516	772.797	-1.03542	TRUE	chr2B	14.794	0
1532	chr2B:25600001-25700000	chr2B	25600000	25700000	689.353	62.1338	3.45085	TRUE	chr2B	15.931	0
1533	chr2B:25700001-25800000	chr2B	25700000	25800000	906.174	110.73	3.02136	TRUE	chr2B	15.931	0
1534	chr2B:25900001-26000000	chr2B	25900000	26000000	1450.5	512.112	1.5002	TRUE	chr2B	15.931	0
1535	chr2B:26200001-26300000	chr2B	26200000	26300000	963.442	93.6057	3.3497	TRUE	chr2B	17.067	0
1536	chr2B:26600001-26700000	chr2B	26600000	26700000	873.124	82.1509	3.39403	TRUE	chr2B	17.067	0
1537	chr2B:26700001-26800000	chr2B	26700000	26800000	981.819	113.391	3.10295	TRUE	chr2B	17.067	0
1538	chr2B:26800001-26900000	chr2B	26800000	26900000	1261.32	270.172	2.2188	TRUE	chr2B	17.067	0
1539	chr2B:28200001-28300000	chr2B	28200000	28300000	816.71	399.531	1.02968	TRUE	chr2B	18.204	1
1540	chr2B:28700001-28800000	chr2B	28700000	28800000	901.473	404.275	1.15498	TRUE	chr2B	19.34	2
1541	chr2B:29300001-29400000	chr2B	29300000	29400000	611.144	256.519	1.24919	TRUE	chr2B	19.34	1
1542	chr2B:37400001-37500000	chr2B	37400000	37500000	1680.29	802.764	1.06472	FALSE	#N/A	#N/A	4
1543	chr2B:41800001-41900000	chr2B	41800000	41900000	1098.49	532.592	1.04303	TRUE	chr2B	33.023	3
1544	chr2B:45600001-45700000	chr2B	45600000	45700000	880.674	166.153	2.39908	TRUE	chr2B	33.023	2
1545	chr2B:45800001-45900000	chr2B	45800000	45900000	711.007	79.6053	3.14294	TRUE	chr2B	33.023	2
1546	chr2B:45900001-46000000	chr2B	45900000	46000000	757.448	32.5132	4.50025	TRUE	chr2B	33.023	2
1547	chr2B:46000001-46100000	chr2B	46000000	46100000	783.09	273.99	1.51164	TRUE	chr2B	33.023	2
1548	chr2B:46100001-46200000	chr2B	46100000	46200000	745.339	211.741	1.81073	TRUE	chr2B	33.023	2
1549	chr2B:46200001-46300000	chr2B	46200000	46300000	794.772	75.3242	3.38214	TRUE	chr2B	33.023	2
1550	chr2B:46300001-46400000	chr2B	46300000	46400000	1050.48	78.9111	3.71789	TRUE	chr2B	33.023	2
1551	chr2B:46400001-46500000	chr2B	46400000	46500000	849.476	71.2745	3.55671	TRUE	chr2B	33.023	2
1552	chr2B:46500001-46600000	chr2B	46500000	46600000	820.129	291.693	1.48822	TRUE	chr2B	33.023	2
1553	chr2B:46600001-46700000	chr2B	46600000	46700000	928.112	288.685	1.68137	TRUE	chr2B	33.023	2
1554	chr2B:46700001-46800000	chr2B	46700000	46800000	674.537	116.631	2.52177	TRUE	chr2B	33.023	2
1555	chr2B:46800001-46900000	chr2B	46800000	46900000	998.344	179.112	2.47209	TRUE	chr2B	33.023	2
1556	chr2B:46900001-47000000	chr2B	46900000	47000000	777.962	35.2902	4.4239	TRUE	chr2B	33.023	2
1557	chr2B:47000001-47100000	chr2B	47000000	47100000	810.442	23.3725	5.05716	TRUE	chr2B	33.023	2
1558	chr2B:47100001-47200000	chr2B	47100000	47200000	880.531	258.139	1.76629	TRUE	chr2B	33.023	3
1559	chr2B:47700001-47800000	chr2B	47700000	47800000	545.613	165.343	1.71636	TRUE	chr2B	34.16	2
1560	chr2B:49800001-49900000	chr2B	49800000	49900000	1285.54	424.639	1.59579	TRUE	chr2B	35.296	2
1561	chr2B:50000001-50100000	chr2B	50000000	50100000	135.192	34.1331	1.95474	TRUE	chr2B	96.718	0
1562	chr2B:50400001-50500000	chr2B	50400000	50500000	571.113	253.163	1.17054	TRUE	chr2B	36.433	2
1563	chr2B:50500001-50600000	chr2B	50500000	50600000	57.6954	1182.05	-4.33312	TRUE	chr2B	36.433	2
1564	chr2B:50800001-50900000	chr2B	50800000	50900000	541.197	160.946	1.7433	TRUE	chr2B	36.433	2
1565	chr2B:50900001-51000000	chr2B	50900000	51000000	740.068	334.736	1.14228	TRUE	chr2B	36.433	3
1566	chr2B:51000001-51100000	chr2B	51000000	51100000	736.079	337.397	1.1231	TRUE	chr2B	36.433	3
1567	chr2B:51700001-51800000	chr2B	51700000	51800000	872.981	151.574	2.51809	TRUE	chr2B	36.433	2
1568	chr2B:51800001-51900000	chr2B	51800000	51900000	882.526	181.195	2.27779	TRUE	chr2B	36.433	2
1569	chr2B:51900001-52000000	chr2B	51900000	52000000	704.169	93.3743	2.9015	TRUE	chr2B	36.433	2
1570	chr2B:52000001-52100000	chr2B	52000000	52100000	748.331	38.877	4.23197	TRUE	chr2B	36.433	2
1571	chr2B:52100001-52200000	chr2B	52100000	52200000	799.33	375.233	1.08897	TRUE	chr2B	36.433	3
1572	chr2B:52300001-52400000	chr2B	52300000	52400000	811.724	224.584	1.8491	TRUE	chr2B	36.433	2
1573	chr2B:52400001-52500000	chr2B	52400000	52500000	781.951	93.9528	3.04364	TRUE	chr2B	36.433	2
1574	chr2B:52500001-52600000	chr2B	52500000	52600000	791.923	38.1828	4.33889	TRUE	chr2B	36.433	2
1575	chr2B:52600001-52700000	chr2B	52600000	52700000	665.705	272.602	1.28497	TRUE	chr2B	36.433	3
1576	chr2B:53200001-53300000	chr2B	53200000	53300000	765.141	201.327	1.92092	TRUE	chr2B	37.569	2
1577	chr2B:53300001-53400000	chr2B	53300000	53400000	825.97	25.4552	4.96621	TRUE	chr2B	37.569	2
1578	chr2B:54900001-55000000	chr2B	54900000	55000000	318.536	699.324	-1.13205	TRUE	chr2B	38.706	2
1579	chr2B:55200001-55300000	chr2B	55200000	55300000	200.723	758.796	-1.91324	TRUE	chr2B	38.706	2
1580	chr2B:55300001-55400000	chr2B	55300000	55400000	92.8825	760.185	-3.01932	TRUE	chr2B	38.706	2
1581	chr2B:55400001-55500000	chr2B	55400000	55500000	146.304	760.069	-2.36923	TRUE	chr2B	38.706	2
1582	chr2B:55700001-55800000	chr2B	55700000	55800000	369.251	750.813	-1.02187	TRUE	chr2B	38.706	2
1583	chr2B:56500001-56600000	chr2B	56500000	56600000	264.259	842.798	-1.6695	TRUE	chr2B	38.706	2
1584	chr2B:56600001-56700000	chr2B	56600000	56700000	48.5781	827.178	-4.06217	TRUE	chr2B	38.706	2
1585	chr2B:56700001-56800000	chr2B	56700000	56800000	161.832	841.873	-2.37193	TRUE	chr2B	38.706	2
1586	chr2B:58100001-58200000	chr2B	58100000	58200000	62.254	785.524	-3.63626	TRUE	chr2B	38.706	2
1587	chr2B:58200001-58300000	chr2B	58200000	58300000	120.662	807.624	-2.73259	TRUE	chr2B	38.706	2
1588	chr2B:58300001-58400000	chr2B	58300000	58400000	305.287	796.169	-1.38	TRUE	chr2B	38.706	2
1589	chr2B:58400001-58500000	chr2B	58400000	58500000	65.9579	741.44	-3.47095	TRUE	chr2B	38.706	2
1590	chr2B:58500001-58600000	chr2B	58500000	58600000	49.4328	797.558	-3.98496	TRUE	chr2B	38.706	2
1591	chr2B:58600001-58700000	chr2B	58600000	58700000	155.849	800.45	-2.35324	TRUE	chr2B	38.706	2
1592	chr2B:58700001-58800000	chr2B	58700000	58800000	599.462	1414.73	-1.2374	TRUE	chr2B	38.706	2
1593	chr2B:66700001-66800000	chr2B	66700000	66800000	871.841	222.617	1.96469	TRUE	chr2B	42.117	2
1594	chr2B:66800001-66900000	chr2B	66800000	66900000	727.532	32.8603	4.42732	TRUE	chr2B	42.117	2
1595	chr2B:66900001-67000000	chr2B	66900000	67000000	611.714	35.4059	4.07297	TRUE	chr2B	42.117	2
1596	chr2B:67000001-67100000	chr2B	67000000	67100000	689.638	213.245	1.68867	TRUE	chr2B	42.117	2
1597	chr2B:67200001-67300000	chr2B	67200000	67300000	306.427	713.324	-1.21634	TRUE	chr2B	42.117	2
1598	chr2B:76200001-76300000	chr2B	76200000	76300000	43.7345	17.5872	1.26708	FALSE	#N/A	#N/A	18
1599	chr2B:78900001-79000000	chr2B	78900000	79000000	78.3518	36.91	1.06568	FALSE	#N/A	#N/A	28
1600	chr2B:80200001-80300000	chr2B	80200000	80300000	267.108	793.739	-1.56767	TRUE	chr2B	50.089	2
1601	chr2B:80500001-80600000	chr2B	80500000	80600000	359.136	743.87	-1.04845	TRUE	chr2B	50.089	2
1602	chr2B:90200001-90300000	chr2B	90200000	90300000	302.58	652.926	-1.10705	TRUE	chr2B	50.089	2
1603	chr2B:90800001-90900000	chr2B	90800000	90900000	67.8099	699.786	-3.34829	TRUE	chr2B	50.089	2
1604	chr2B:90900001-91000000	chr2B	90900000	91000000	74.6479	720.613	-3.25385	TRUE	chr2B	50.089	2
1605	chr2B:91000001-91100000	chr2B	91000000	91100000	403.298	832.732	-1.04416	TRUE	chr2B	50.089	3
1606	chr2B:93500001-93600000	chr2B	93500000	93600000	587.781	261.61	1.16481	TRUE	chr2B	50.089	2
1607	chr2B:104100001-104200000	chr2B	104100000	104200000	849.333	27.4222	4.90294	TRUE	chr2B	55.773	1
1608	chr2B:105800001-105900000	chr2B	105800000	105900000	767.277	188.947	2.01603	TRUE	chr2B	55.773	1
1609	chr2B:106000001-106100000	chr2B	106000000	106100000	745.197	198.551	1.9028	TRUE	chr2B	55.773	1
1610	chr2B:106300001-106400000	chr2B	106300000	106400000	1988	742.135	1.42035	FALSE	#N/A	#N/A	25
1611	chr2B:107600001-107700000	chr2B	107600000	107700000	174.083	700.018	-2.00141	TRUE	chr2B	55.773	1
1612	chr2B:108600001-108700000	chr2B	108600000	108700000	322.382	674.216	-1.06211	TRUE	chr2B	55.773	1
1613	chr2B:109900001-110000000	chr2B	109900000	110000000	346.6	740.63	-1.09327	TRUE	chr2B	55.773	1
1614	chr2B:116600001-116700000	chr2B	116600000	116700000	835.515	408.44	1.03074	TRUE	chr2B	55.773	0
1615	chr2B:117900001-118000000	chr2B	117900000	118000000	950.193	316.107	1.58477	TRUE	chr2B	55.773	0
1616	chr2B:123100001-123200000	chr2B	123100000	123200000	726.25	37.1414	4.25302	TRUE	chr2B	55.773	0
1617	chr2B:123200001-123300000	chr2B	123200000	123300000	825.685	45.3565	4.15649	TRUE	chr2B	55.773	0
1618	chr2B:123300001-123400000	chr2B	123300000	123400000	734.94	50.7947	3.82871	TRUE	chr2B	55.773	0
1619	chr2B:123400001-123500000	chr2B	123400000	123500000	814.573	18.3972	5.3939	TRUE	chr2B	55.773	0
1620	chr2B:123500001-123600000	chr2B	123500000	123600000	822.409	29.6206	4.74903	TRUE	chr2B	55.773	0
1621	chr2B:123600001-123700000	chr2B	123600000	123700000	733.088	16.3145	5.4059	TRUE	chr2B	55.773	0
1622	chr2B:123700001-123800000	chr2B	123700000	123800000	848.478	11.1077	6.13258	TRUE	chr2B	55.773	0
1623	chr2B:123800001-123900000	chr2B	123800000	123900000	760.44	13.4218	5.7224	TRUE	chr2B	55.773	0
1624	chr2B:123900001-124000000	chr2B	123900000	124000000	774.828	14.1161	5.68158	TRUE	chr2B	55.773	0
1625	chr2B:124000001-124100000	chr2B	124000000	124100000	834.945	15.1574	5.69314	TRUE	chr2B	55.773	0
1626	chr2B:124100001-124200000	chr2B	124100000	124200000	776.965	14.8103	5.62077	TRUE	chr2B	55.773	0
1627	chr2B:124200001-124300000	chr2B	124200000	124300000	845.914	16.893	5.56475	TRUE	chr2B	55.773	0
1628	chr2B:124300001-124400000	chr2B	124300000	124400000	592.339	29.0421	4.3038	TRUE	chr2B	55.773	0
1629	chr2B:124400001-124500000	chr2B	124400000	124500000	491.194	39.8027	3.59249	TRUE	chr2B	55.773	0
1630	chr2B:124500001-124600000	chr2B	124500000	124600000	736.364	12.8433	5.73512	TRUE	chr2B	55.773	0
1631	chr2B:124600001-124700000	chr2B	124600000	124700000	817.423	8.4465	6.43692	TRUE	chr2B	55.773	0
1632	chr2B:124700001-124800000	chr2B	124700000	124800000	745.339	7.52085	6.45269	TRUE	chr2B	55.773	0
1633	chr2B:124800001-124900000	chr2B	124800000	124900000	687.786	47.0921	3.84018	TRUE	chr2B	55.773	0
1634	chr2B:124900001-125000000	chr2B	124900000	125000000	783.66	16.3145	5.50202	TRUE	chr2B	55.773	0
1635	chr2B:125000001-125100000	chr2B	125000000	125100000	719.697	28.2321	4.62377	TRUE	chr2B	55.773	0
1636	chr2B:125100001-125200000	chr2B	125100000	125200000	695.194	22.6783	4.87785	TRUE	chr2B	55.773	0
1637	chr2B:125200001-125300000	chr2B	125200000	125300000	808.02	30.8933	4.66485	TRUE	chr2B	55.773	0
1638	chr2B:125300001-125400000	chr2B	125300000	125400000	700.037	20.5956	5.02068	TRUE	chr2B	55.773	0
1639	chr2B:125400001-125500000	chr2B	125400000	125500000	727.817	14.926	5.5161	TRUE	chr2B	55.773	0
1640	chr2B:125500001-125600000	chr2B	125500000	125600000	717.275	21.0584	5.02514	TRUE	chr2B	55.773	0
1641	chr2B:125600001-125700000	chr2B	125600000	125700000	684.937	9.02502	6.0964	TRUE	chr2B	55.773	0
1642	chr2B:125700001-125800000	chr2B	125700000	125800000	821.269	12.0334	5.97933	TRUE	chr2B	55.773	0
1643	chr2B:125800001-125900000	chr2B	125800000	125900000	785.939	15.8516	5.54529	TRUE	chr2B	55.773	0
1644	chr2B:125900001-126000000	chr2B	125900000	126000000	751.037	15.1574	5.54054	TRUE	chr2B	55.773	0
1645	chr2B:126000001-126100000	chr2B	126000000	126100000	760.582	17.1244	5.39299	TRUE	chr2B	55.773	0
1646	chr2B:126100001-126200000	chr2B	126100000	126200000	815.571	46.2822	4.11021	TRUE	chr2B	55.773	0
1647	chr2B:126200001-126300000	chr2B	126200000	126300000	817.138	27.0751	4.86498	TRUE	chr2B	55.773	0
1648	chr2B:126300001-126400000	chr2B	126300000	126400000	836.512	25.2238	4.99716	TRUE	chr2B	55.773	0
1649	chr2B:126400001-126500000	chr2B	126400000	126500000	846.484	15.9673	5.64235	TRUE	chr2B	55.773	0
1650	chr2B:126500001-126600000	chr2B	126500000	126600000	801.61	22.3311	5.10437	TRUE	chr2B	55.773	0
1651	chr2B:126600001-126700000	chr2B	126600000	126700000	828.249	15.8516	5.62084	TRUE	chr2B	55.773	0
1652	chr2B:126700001-126800000	chr2B	126700000	126800000	796.196	21.8683	5.12351	TRUE	chr2B	55.773	0
1653	chr2B:126800001-126900000	chr2B	126800000	126900000	593.906	16.4302	5.093	TRUE	chr2B	55.773	0
1654	chr2B:126900001-127000000	chr2B	126900000	127000000	765.995	17.3558	5.38491	TRUE	chr2B	55.773	0
1655	chr2B:127000001-127100000	chr2B	127000000	127100000	806.738	34.3645	4.51351	TRUE	chr2B	55.773	0
1656	chr2B:127100001-127200000	chr2B	127100000	127200000	669.409	37.3729	4.12688	TRUE	chr2B	55.773	0
1657	chr2B:127200001-127300000	chr2B	127200000	127300000	707.303	23.3725	4.86104	TRUE	chr2B	55.773	0
1658	chr2B:127300001-127400000	chr2B	127300000	127400000	727.959	38.7613	4.1964	TRUE	chr2B	55.773	0
1659	chr2B:127400001-127500000	chr2B	127400000	127500000	815.998	10.2978	6.17622	TRUE	chr2B	55.773	0
1660	chr2B:127500001-127600000	chr2B	127500000	127600000	534.786	21.0584	4.60226	TRUE	chr2B	55.773	0
1661	chr2B:127600001-127700000	chr2B	127600000	127700000	633.367	11.5705	5.6572	TRUE	chr2B	55.773	0
1662	chr2B:127700001-127800000	chr2B	127700000	127800000	685.934	14.4632	5.47326	TRUE	chr2B	55.773	0
1663	chr2B:127800001-127900000	chr2B	127800000	127900000	816.71	19.0914	5.34694	TRUE	chr2B	55.773	0
1664	chr2B:127900001-128000000	chr2B	127900000	128000000	778.532	9.95067	6.15352	TRUE	chr2B	55.773	0
1665	chr2B:128000001-128100000	chr2B	128000000	128100000	810.727	13.7689	5.78036	TRUE	chr2B	55.773	0
1666	chr2B:128100001-128200000	chr2B	128100000	128200000	833.52	28.1164	4.84104	TRUE	chr2B	55.773	0
1667	chr2B:128200001-128300000	chr2B	128200000	128300000	773.688	258.949	1.57539	TRUE	chr2B	55.773	0
1668	chr2B:133600001-133700000	chr2B	133600000	133700000	59.6898	708.117	-3.5465	TRUE	chr2B	55.773	0
1669	chr2B:133700001-133800000	chr2B	133700000	133800000	41.8826	585.469	-3.77359	TRUE	chr2B	55.773	0
1670	chr2B:133900001-134000000	chr2B	133900000	134000000	318.678	746.879	-1.22618	TRUE	chr2B	55.773	0
1671	chr2B:134300001-134400000	chr2B	134300000	134400000	90.1758	35.6373	1.31534	FALSE	#N/A	#N/A	9
1672	chr2B:134700001-134800000	chr2B	134700000	134800000	563.99	39.9184	3.78741	TRUE	chr2B	55.773	0
1673	chr2B:134800001-134900000	chr2B	134800000	134900000	706.163	38.7613	4.15261	TRUE	chr2B	55.773	0
1674	chr2B:134900001-135000000	chr2B	134900000	135000000	860.445	40.9597	4.35968	TRUE	chr2B	55.773	0
1675	chr2B:135600001-135700000	chr2B	135600000	135700000	796.624	37.4886	4.37321	TRUE	chr2B	55.773	0
1676	chr2B:135700001-135800000	chr2B	135700000	135800000	722.118	31.7033	4.46672	TRUE	chr2B	55.773	0
1677	chr2B:135800001-135900000	chr2B	135800000	135900000	590.202	25.5709	4.47573	TRUE	chr2B	55.773	0
1678	chr2B:135900001-136000000	chr2B	135900000	136000000	532.792	234.651	1.17963	TRUE	chr2B	55.773	0
1679	chr2B:136200001-136300000	chr2B	136200000	136300000	650.035	20.9427	4.89092	TRUE	chr2B	55.773	0
1680	chr2B:136300001-136400000	chr2B	136300000	136400000	420.535	42.0011	3.29321	TRUE	chr2B	55.773	0
1681	chr2B:136600001-136700000	chr2B	136600000	136700000	301.013	695.505	-1.20552	TRUE	chr2B	55.773	1
1682	chr2B:136700001-136800000	chr2B	136700000	136800000	65.9579	581.304	-3.12045	TRUE	chr2B	55.773	0
1683	chr2B:136800001-136900000	chr2B	136800000	136900000	59.8323	714.944	-3.55694	TRUE	chr2B	55.773	0
1684	chr2B:136900001-137000000	chr2B	136900000	137000000	60.9719	770.251	-3.63751	TRUE	chr2B	55.773	0
1685	chr2B:137000001-137100000	chr2B	137000000	137100000	43.877	712.63	-3.99113	TRUE	chr2B	55.773	0
1686	chr2B:137100001-137200000	chr2B	137100000	137200000	71.2289	722.465	-3.32427	TRUE	chr2B	55.773	0
1687	chr2B:137200001-137300000	chr2B	137200000	137300000	77.7819	725.589	-3.2052	TRUE	chr2B	55.773	0
1688	chr2B:137300001-137400000	chr2B	137300000	137400000	43.3072	611.503	-3.78911	TRUE	chr2B	55.773	0
1689	chr2B:137400001-137500000	chr2B	137400000	137500000	70.2317	657.785	-3.20922	TRUE	chr2B	55.773	0
1690	chr2B:137500001-137600000	chr2B	137500000	137600000	30.6284	643.438	-4.34875	TRUE	chr2B	55.773	0
1691	chr2B:137600001-137700000	chr2B	137600000	137700000	56.2708	696.315	-3.60594	TRUE	chr2B	55.773	0
1692	chr2B:137700001-137800000	chr2B	137700000	137800000	115.391	497.302	-2.09804	TRUE	chr2B	55.773	0
1693	chr2B:139900001-140000000	chr2B	139900000	140000000	166.676	740.746	-2.14525	TRUE	chr2B	55.773	0
1694	chr2B:140000001-140100000	chr2B	140000000	140100000	42.31	767.937	-4.15009	TRUE	chr2B	55.773	0
1695	chr2B:140100001-140200000	chr2B	140100000	140200000	352.298	844.765	-1.25937	TRUE	chr2B	55.773	1
1696	chr2B:140300001-140400000	chr2B	140300000	140400000	47.0111	790.499	-4.04315	TRUE	chr2B	55.773	0
1697	chr2B:140400001-140500000	chr2B	140400000	140500000	127.927	819.426	-2.66982	TRUE	chr2B	55.773	0
1698	chr2B:140500001-140600000	chr2B	140500000	140600000	188.329	824.054	-2.12359	TRUE	chr2B	55.773	0
1699	chr2B:140600001-140700000	chr2B	140600000	140700000	52.4245	699.092	-3.71197	TRUE	chr2B	55.773	0
1700	chr2B:140700001-140800000	chr2B	140700000	140800000	308.421	832.038	-1.42881	TRUE	chr2B	55.773	1
1701	chr2B:140800001-140900000	chr2B	140800000	140900000	81.4858	804.963	-3.28849	TRUE	chr2B	55.773	0
1702	chr2B:140900001-141000000	chr2B	140900000	141000000	25.3575	792.351	-4.91167	TRUE	chr2B	55.773	0
1703	chr2B:141000001-141100000	chr2B	141000000	141100000	31.7681	770.945	-4.55814	TRUE	chr2B	55.773	0
1704	chr2B:141100001-141200000	chr2B	141100000	141200000	88.8936	811.905	-3.1768	TRUE	chr2B	55.773	0
1705	chr2B:141200001-141300000	chr2B	141200000	141300000	158.983	826.947	-2.37162	TRUE	chr2B	55.773	0
1706	chr2B:141300001-141400000	chr2B	141300000	141400000	202.148	779.97	-1.94274	TRUE	chr2B	55.773	0
1707	chr2B:141400001-141500000	chr2B	141400000	141500000	23.9329	834.93	-5.06726	TRUE	chr2B	55.773	0
1708	chr2B:141500001-141600000	chr2B	141500000	141600000	319.533	808.55	-1.33665	TRUE	chr2B	55.773	0
1709	chr2B:142300001-142400000	chr2B	142300000	142400000	195.737	756.135	-1.94428	TRUE	chr2B	55.773	0
1710	chr2B:142400001-142500000	chr2B	142400000	142500000	36.6116	777.309	-4.37109	TRUE	chr2B	55.773	0
1711	chr2B:142500001-142600000	chr2B	142500000	142600000	47.7233	812.484	-4.06143	TRUE	chr2B	55.773	0
1712	chr2B:142600001-142700000	chr2B	142600000	142700000	42.1675	763.772	-4.14701	TRUE	chr2B	55.773	0
1713	chr2B:142700001-142800000	chr2B	142700000	142800000	96.5864	802.88	-3.04223	TRUE	chr2B	55.773	0
1714	chr2B:146700001-146800000	chr2B	146700000	146800000	728.814	352.67	1.04512	TRUE	chr2B	55.773	0
1715	chr2B:146800001-146900000	chr2B	146800000	146900000	888.509	17.2401	5.60782	TRUE	chr2B	55.773	0
1716	chr2B:147800001-147900000	chr2B	147800000	147900000	762.861	227.361	1.74199	TRUE	chr2B	55.773	0
1717	chr2B:149300001-149400000	chr2B	149300000	149400000	695.764	260.337	1.41476	TRUE	chr2B	55.773	0
1718	chr2B:149400001-149500000	chr2B	149400000	149500000	851.043	424.639	1.0013	TRUE	chr2B	55.773	0
1719	chr2B:150000001-150100000	chr2B	150000000	150100000	737.646	335.893	1.13259	TRUE	chr2B	55.773	0
1720	chr2B:150300001-150400000	chr2B	150300000	150400000	868.992	383.448	1.17822	TRUE	chr2B	55.773	0
1721	chr2B:158700001-158800000	chr2B	158700000	158800000	157.273	780.317	-2.30349	TRUE	chr2B	55.773	0
1722	chr2B:158800001-158900000	chr2B	158800000	158900000	61.3993	785.756	-3.65631	TRUE	chr2B	55.773	0
1723	chr2B:158900001-159000000	chr2B	158900000	159000000	36.1843	796.863	-4.42338	TRUE	chr2B	55.773	0
1724	chr2B:159000001-159100000	chr2B	159000000	159100000	62.3965	748.73	-3.5639	TRUE	chr2B	55.773	0
1725	chr2B:159100001-159200000	chr2B	159100000	159200000	55.5585	819.657	-3.85896	TRUE	chr2B	55.773	0
1726	chr2B:159500001-159600000	chr2B	159500000	159600000	326.371	731.027	-1.16097	TRUE	chr2B	56.91	0
1727	chr2B:165300001-165400000	chr2B	165300000	165400000	76.2149	766.548	-3.31331	TRUE	chr2B	56.91	0
1728	chr2B:168100001-168200000	chr2B	168100000	168200000	188.899	762.383	-2.00717	TRUE	chr2B	56.91	0
1729	chr2B:168200001-168300000	chr2B	168200000	168300000	58.2652	750.234	-3.664	TRUE	chr2B	56.91	0
1730	chr2B:168300001-168400000	chr2B	168300000	168400000	43.3072	731.721	-4.04765	TRUE	chr2B	56.91	0
1731	chr2B:168400001-168500000	chr2B	168400000	168500000	35.6144	827.178	-4.49946	TRUE	chr2B	56.91	0
1732	chr2B:177400001-177500000	chr2B	177400000	177500000	41.0278	19.7856	1.01576	FALSE	#N/A	#N/A	26
1733	chr2B:181200001-181300000	chr2B	181200000	181300000	66.5278	664.728	-3.30138	TRUE	chr2B	56.91	0
1734	chr2B:191100001-191200000	chr2B	191100000	191200000	280.499	787.375	-1.48575	TRUE	chr2B	59.184	1
1735	chr2B:193800001-193900000	chr2B	193800000	193900000	13.6759	777.193	-5.7286	TRUE	chr2B	59.184	0
1736	chr2B:195000001-195100000	chr2B	195000000	195100000	129.494	803.458	-2.62403	TRUE	chr2B	59.184	0
1737	chr2B:195100001-195200000	chr2B	195100000	195200000	88.6087	776.036	-3.11627	TRUE	chr2B	59.184	0
1738	chr2B:195200001-195300000	chr2B	195200000	195300000	22.2234	796.285	-5.10144	TRUE	chr2B	59.184	0
1739	chr2B:195300001-195400000	chr2B	195300000	195400000	88.1814	763.077	-3.0989	TRUE	chr2B	59.184	0
1740	chr2B:195400001-195500000	chr2B	195400000	195500000	269.103	718.184	-1.41285	TRUE	chr2B	59.184	0
1741	chr2B:197200001-197300000	chr2B	197200000	197300000	940.364	408.556	1.20069	TRUE	chr2B	59.184	0
1742	chr2B:197300001-197400000	chr2B	197300000	197400000	797.763	213.477	1.89695	TRUE	chr2B	59.184	0
1743	chr2B:197400001-197500000	chr2B	197400000	197500000	793.205	154.351	2.35398	TRUE	chr2B	59.184	0
1744	chr2B:203500001-203600000	chr2B	203500000	203600000	45.8714	12.2648	1.82111	FALSE	#N/A	#N/A	22
1745	chr2B:204200001-204300000	chr2B	204200000	204300000	27.7793	11.4548	1.20832	FALSE	#N/A	#N/A	26
1746	chr2B:205300001-205400000	chr2B	205300000	205400000	30.6284	14.1161	1.06514	FALSE	#N/A	#N/A	22
1747	chr2B:234700001-234800000	chr2B	234700000	234800000	109.55	747.341	-2.759	TRUE	chr2B	59.184	0
1748	chr2B:234800001-234900000	chr2B	234800000	234900000	249.871	819.31	-1.70922	TRUE	chr2B	59.184	0
1749	chr2B:238700001-238800000	chr2B	238700000	238800000	275.371	69.3076	1.97485	TRUE	chr2B	59.184	0
1750	chr2B:287000001-287100000	chr2B	287000000	287100000	275.513	714.365	-1.37133	TRUE	chr2B	59.184	0
1751	chr2B:345700001-345800000	chr2B	345700000	345800000	1169.72	566.609	1.04443	TRUE	chr2B	59.184	0
1752	chr2B:349100001-349200000	chr2B	349100000	349200000	1062.17	516.509	1.03871	TRUE	chr2B	59.184	0
1753	chr2B:349300001-349400000	chr2B	349300000	349400000	1042.08	505.286	1.04282	TRUE	chr2B	59.184	0
1754	chr2B:362700001-362800000	chr2B	362700000	362800000	824.403	40.6126	4.31001	TRUE	chr2B	59.184	0
1755	chr2B:362800001-362900000	chr2B	362800000	362900000	845.914	12.1491	6.00918	TRUE	chr2B	59.184	0
1756	chr2B:362900001-363000000	chr2B	362900000	363000000	870.559	12.4962	6.01298	TRUE	chr2B	59.184	0
1757	chr2B:363000001-363100000	chr2B	363000000	363100000	863.009	7.17374	6.72391	TRUE	chr2B	59.184	0
1758	chr2B:363100001-363200000	chr2B	363100000	363200000	833.52	15.0417	5.70105	TRUE	chr2B	59.184	0
1759	chr2B:363200001-363300000	chr2B	363200000	363300000	804.886	19.0914	5.32593	TRUE	chr2B	59.184	0
1760	chr2B:363300001-363400000	chr2B	363300000	363400000	774.115	14.1161	5.68026	TRUE	chr2B	59.184	0
1761	chr2B:363400001-363500000	chr2B	363400000	363500000	863.009	26.728	4.96163	TRUE	chr2B	59.184	0
1762	chr2B:363500001-363600000	chr2B	363500000	363600000	860.872	57.8527	3.87229	TRUE	chr2B	59.184	0
1763	chr2B:363600001-363700000	chr2B	363600000	363700000	748.046	235.576	1.66275	TRUE	chr2B	59.184	0
1764	chr2B:407300001-407400000	chr2B	407300000	407400000	345.745	699.786	-1.0151	TRUE	chr2B	59.184	1
1765	chr2B:407400001-407500000	chr2B	407400000	407500000	255.142	654.198	-1.35499	TRUE	chr2B	59.184	0
1766	chr2B:446100001-446200000	chr2B	446100000	446200000	227.22	752.548	-1.72327	TRUE	chr2B	59.184	0
1767	chr2B:446200001-446300000	chr2B	446200000	446300000	61.6842	799.64	-3.67498	TRUE	chr2B	59.184	0
1768	chr2B:446300001-446400000	chr2B	446300000	446400000	37.3239	731.143	-4.25581	TRUE	chr2B	59.184	0
1769	chr2B:446400001-446500000	chr2B	446400000	446500000	34.9022	742.135	-4.37148	TRUE	chr2B	59.184	0
1770	chr2B:446500001-446600000	chr2B	446500000	446600000	30.201	710.084	-4.51035	TRUE	chr2B	59.184	0
1771	chr2B:446600001-446700000	chr2B	446600000	446700000	44.7317	770.83	-4.07701	TRUE	chr2B	59.184	0
1772	chr2B:446700001-446800000	chr2B	446700000	446800000	41.8826	738.316	-4.10773	TRUE	chr2B	59.184	0
1773	chr2B:446800001-446900000	chr2B	446800000	446900000	21.0837	694.348	-4.97668	TRUE	chr2B	59.184	0
1774	chr2B:446900001-447000000	chr2B	446900000	447000000	22.6508	736.234	-4.96216	TRUE	chr2B	59.184	0
1775	chr2B:447000001-447100000	chr2B	447000000	447100000	27.7793	749.655	-4.70505	TRUE	chr2B	59.184	0
1776	chr2B:447100001-447200000	chr2B	447100000	447200000	190.039	758.449	-1.99109	TRUE	chr2B	59.184	0
1777	chr2B:450000001-450100000	chr2B	450000000	450100000	358.851	744.449	-1.05071	TRUE	chr2B	59.184	0
1778	chr2B:454000001-454100000	chr2B	454000000	454100000	391.474	819.889	-1.06459	TRUE	chr2B	59.184	1
1779	chr2B:454100001-454200000	chr2B	454100000	454200000	283.491	806.698	-1.50543	TRUE	chr2B	59.184	0
1780	chr2B:454700001-454800000	chr2B	454700000	454800000	603.736	19.2071	4.90337	TRUE	chr2B	0	0
1781	chr2B:454800001-454900000	chr2B	454800000	454900000	1147.35	389.349	1.55673	TRUE	chr2B	0	0
1782	chr2B:454900001-455000000	chr2B	454900000	455000000	341.614	756.829	-1.14529	TRUE	chr2B	59.184	1
1783	chr2B:459000001-459100000	chr2B	459000000	459100000	263.974	572.626	-1.11426	TRUE	chr2B	59.184	0
1784	chr2B:460000001-460100000	chr2B	460000000	460100000	163.114	810.517	-2.30592	TRUE	chr2B	59.184	0
1785	chr2B:460100001-460200000	chr2B	460100000	460200000	243.603	816.186	-1.74022	TRUE	chr2B	59.184	0
1786	chr2B:477000001-477100000	chr2B	477000000	477100000	27.9217	782.863	-4.76038	TRUE	chr2B	59.184	0
1787	chr2B:477100001-477200000	chr2B	477100000	477200000	98.5808	793.855	-2.99675	TRUE	chr2B	59.184	0
1788	chr2B:477200001-477300000	chr2B	477200000	477300000	132.058	731.837	-2.46143	TRUE	chr2B	59.184	0
1789	chr2B:490100001-490200000	chr2B	490100000	490200000	769.984	312.752	1.29708	TRUE	chr2B	59.184	0
1790	chr2B:542000001-542100000	chr2B	542000000	542100000	181.491	779.045	-2.09573	TRUE	chr2B	59.184	0
1791	chr2B:542100001-542200000	chr2B	542100000	542200000	92.5975	802.533	-3.10181	TRUE	chr2B	59.184	0
1792	chr2B:543900001-544000000	chr2B	543900000	544000000	257.136	610.925	-1.24522	TRUE	chr2B	59.184	1
1793	chr2B:544000001-544100000	chr2B	544000000	544100000	183.628	584.428	-1.66487	TRUE	chr2B	59.184	0
1794	chr2B:544100001-544200000	chr2B	544100000	544200000	181.349	550.874	-1.59764	TRUE	chr2B	59.184	0
1795	chr2B:544200001-544300000	chr2B	544200000	544300000	228.075	580.031	-1.3428	TRUE	chr2B	59.184	0
1796	chr2B:544300001-544400000	chr2B	544300000	544400000	215.824	583.04	-1.42955	TRUE	chr2B	59.184	0
1797	chr2B:544400001-544500000	chr2B	544400000	544500000	211.692	602.015	-1.50343	TRUE	chr2B	59.184	0
1798	chr2B:544500001-544600000	chr2B	544500000	544600000	218.53	634.181	-1.53275	TRUE	chr2B	59.184	0
1799	chr2B:544600001-544700000	chr2B	544600000	544700000	227.078	643.669	-1.49903	TRUE	chr2B	59.184	0
1800	chr2B:545900001-546000000	chr2B	545900000	546000000	333.779	693.654	-1.05309	TRUE	chr2B	59.184	1
1801	chr2B:546200001-546300000	chr2B	546200000	546300000	45.8714	781.822	-4.0619	TRUE	chr2B	59.184	0
1802	chr2B:546300001-546400000	chr2B	546300000	546400000	60.5445	820.814	-3.73911	TRUE	chr2B	59.184	0
1803	chr2B:546400001-546500000	chr2B	546400000	546500000	34.7597	797.095	-4.48015	TRUE	chr2B	59.184	0
1804	chr2B:546500001-546600000	chr2B	546500000	546600000	152.857	826.252	-2.42674	TRUE	chr2B	59.184	0
1805	chr2B:556200001-556300000	chr2B	556200000	556300000	204.142	735.192	-1.84346	TRUE	chr2B	60.32	0
1806	chr2B:556300001-556400000	chr2B	556300000	556400000	68.5222	676.183	-3.284	TRUE	chr2B	60.32	0
1807	chr2B:556400001-556500000	chr2B	556400000	556500000	138.754	720.266	-2.36764	TRUE	chr2B	60.32	0
1808	chr2B:556500001-556600000	chr2B	556500000	556600000	227.505	762.152	-1.73974	TRUE	chr2B	60.32	0
1809	chr2B:556600001-556700000	chr2B	556600000	556700000	352.013	776.499	-1.13912	TRUE	chr2B	60.32	0
1810	chr2B:559400001-559500000	chr2B	559400000	559500000	727.959	123.689	2.5475	TRUE	chr2B	60.32	0
1811	chr2B:559500001-559600000	chr2B	559500000	559600000	898.908	300.14	1.57934	TRUE	chr2B	60.32	0
1812	chr2B:559600001-559700000	chr2B	559600000	559700000	854.889	253.048	1.75232	TRUE	chr2B	60.32	0
1813	chr2B:559700001-559800000	chr2B	559700000	559800000	755.311	131.904	2.50859	TRUE	chr2B	60.32	0
1814	chr2B:559800001-559900000	chr2B	559800000	559900000	740.923	320.388	1.20695	TRUE	chr2B	60.32	0
1815	chr2B:559900001-560000000	chr2B	559900000	560000000	764.286	354.521	1.10606	TRUE	chr2B	60.32	0
1816	chr2B:560000001-560100000	chr2B	560000000	560100000	809.587	282.437	1.51594	TRUE	chr2B	60.32	0
1817	chr2B:560500001-560600000	chr2B	560500000	560600000	820.984	318.306	1.36417	TRUE	chr2B	60.32	0
1818	chr2B:569300001-569400000	chr2B	569300000	569400000	312.695	835.277	-1.41462	TRUE	chr2B	60.32	0
1819	chr2B:569400001-569500000	chr2B	569400000	569500000	285.2	727.209	-1.34733	TRUE	chr2B	60.32	0
1820	chr2B:570500001-570600000	chr2B	570500000	570600000	148.726	504.244	-1.75466	TRUE	chr2B	60.32	0
1821	chr2B:571300001-571400000	chr2B	571300000	571400000	276.226	819.31	-1.56511	TRUE	chr2B	60.32	0
1822	chr2B:571400001-571500000	chr2B	571400000	571500000	131.061	711.241	-2.43116	TRUE	chr2B	60.32	0
1823	chr2B:571800001-571900000	chr2B	571800000	571900000	34.7597	773.144	-4.4362	TRUE	chr2B	60.32	0
1824	chr2B:571900001-572000000	chr2B	571900000	572000000	247.164	839.327	-1.75966	TRUE	chr2B	60.32	0
1825	chr2B:573200001-573300000	chr2B	573200000	573300000	272.522	643.206	-1.23587	TRUE	chr2B	60.32	0
1826	chr2B:573400001-573500000	chr2B	573400000	573500000	233.773	474.392	-1.01785	TRUE	chr2B	60.32	1
1827	chr2B:573900001-574000000	chr2B	573900000	574000000	237.477	80.531	1.54843	TRUE	chr2B	60.32	0
1828	chr2B:574000001-574100000	chr2B	574000000	574100000	143.455	40.0341	1.81573	TRUE	chr2B	60.32	1
1829	chr2B:574800001-574900000	chr2B	574800000	574900000	246.167	646.215	-1.38876	TRUE	chr2B	60.32	0
1830	chr2B:579100001-579200000	chr2B	579100000	579200000	285.058	662.066	-1.21285	TRUE	chr2B	61.457	0
1831	chr2B:579200001-579300000	chr2B	579200000	579300000	293.605	717.374	-1.28595	TRUE	chr2B	61.457	0
1832	chr2B:584800001-584900000	chr2B	584800000	584900000	791.495	102.862	2.93173	TRUE	chr2B	61.457	0
1833	chr2B:584900001-585000000	chr2B	584900000	585000000	734.085	348.273	1.07355	TRUE	chr2B	61.457	3
1834	chr2B:586100001-586200000	chr2B	586100000	586200000	877.682	407.283	1.10577	TRUE	chr2B	61.457	0
1835	chr2B:586200001-586300000	chr2B	586200000	586300000	813.861	357.414	1.18493	TRUE	chr2B	61.457	0
1836	chr2B:586300001-586400000	chr2B	586300000	586400000	811.012	301.76	1.42333	TRUE	chr2B	61.457	0
1837	chr2B:586400001-586500000	chr2B	586400000	586500000	826.825	326.405	1.33825	TRUE	chr2B	61.457	0
1838	chr2B:586500001-586600000	chr2B	586500000	586600000	792.635	236.618	1.73983	TRUE	chr2B	61.457	0
1839	chr2B:586600001-586700000	chr2B	586600000	586700000	864.434	323.859	1.41361	TRUE	chr2B	61.457	0
1840	chr2B:586800001-586900000	chr2B	586800000	586900000	858.023	367.712	1.2202	TRUE	chr2B	61.457	0
1841	chr2B:586900001-587000000	chr2B	586900000	587000000	827.395	282.437	1.54729	TRUE	chr2B	61.457	0
1842	chr2B:587000001-587100000	chr2B	587000000	587100000	839.219	248.882	1.74952	TRUE	chr2B	61.457	0
1843	chr2B:587100001-587200000	chr2B	587100000	587200000	829.816	224.816	1.87938	TRUE	chr2B	61.457	0
1844	chr2B:597500001-597600000	chr2B	597500000	597600000	802.607	379.167	1.07986	TRUE	chr2B	61.457	0
1845	chr2B:604200001-604300000	chr2B	604200000	604300000	28.3491	12.8433	1.08413	FALSE	#N/A	#N/A	27
1846	chr2B:611300001-611400000	chr2B	611300000	611400000	39.0334	722.002	-4.17472	TRUE	chr2B	62.594	0
1847	chr2B:611400001-611500000	chr2B	611400000	611500000	22.9357	615.9	-4.6878	TRUE	chr2B	62.594	0
1848	chr2B:611500001-611600000	chr2B	611500000	611600000	26.7821	615.437	-4.47173	TRUE	chr2B	62.594	0
1849	chr2B:611600001-611700000	chr2B	611600000	611700000	34.1899	626.429	-4.15622	TRUE	chr2B	62.594	0
1850	chr2B:611700001-611800000	chr2B	611700000	611800000	33.0502	652	-4.26135	TRUE	chr2B	62.594	0
1851	chr2B:611800001-611900000	chr2B	611800000	611900000	51.5697	526.807	-3.32771	TRUE	chr2B	62.594	0
1852	chr2B:611900001-612000000	chr2B	611900000	612000000	21.2262	610.925	-4.78302	TRUE	chr2B	62.594	0
1853	chr2B:612000001-612100000	chr2B	612000000	612100000	26.4971	604.677	-4.46119	TRUE	chr2B	62.594	0
1854	chr2B:612100001-612200000	chr2B	612100000	612200000	78.9216	806.467	-3.33675	TRUE	chr2B	62.594	0
1855	chr2B:612200001-612300000	chr2B	612200000	612300000	80.916	670.976	-3.03619	TRUE	chr2B	62.594	0
1856	chr2B:612300001-612400000	chr2B	612300000	612400000	29.4888	772.218	-4.66453	TRUE	chr2B	62.594	0
1857	chr2B:612400001-612500000	chr2B	612400000	612500000	32.7653	693.538	-4.36244	TRUE	chr2B	62.594	0
1858	chr2B:612500001-612600000	chr2B	612500000	612600000	63.5362	766.433	-3.57186	TRUE	chr2B	62.594	0
1859	chr2B:614300001-614400000	chr2B	614300000	614400000	553.021	223.89	1.30072	TRUE	chr2B	62.594	0
1860	chr2B:615400001-615500000	chr2B	615400000	615500000	652.599	185.592	1.80852	TRUE	chr2B	62.594	0
1861	chr2B:615500001-615600000	chr2B	615500000	615600000	723.4	319.578	1.17611	TRUE	chr2B	62.594	0
1862	chr2B:616900001-617000000	chr2B	616900000	617000000	725.395	341.562	1.08439	TRUE	chr2B	62.594	0
1863	chr2B:617000001-617100000	chr2B	617000000	617100000	632.94	180.848	1.80162	TRUE	chr2B	62.594	0
1864	chr2B:617100001-617200000	chr2B	617100000	617200000	680.663	176.798	1.93882	TRUE	chr2B	62.594	0
1865	chr2B:617200001-617300000	chr2B	617200000	617300000	650.747	174.947	1.88917	TRUE	chr2B	62.594	0
1866	chr2B:617300001-617400000	chr2B	617300000	617400000	606.015	92.68	2.69592	TRUE	chr2B	62.594	0
1867	chr2B:617400001-617500000	chr2B	617400000	617500000	232.918	22.0997	3.34006	TRUE	chr2B	62.594	0
1868	chr2B:618600001-618700000	chr2B	618600000	618700000	181.206	428.457	-1.23694	TRUE	chr2B	62.594	1
1869	chr2B:618700001-618800000	chr2B	618700000	618800000	15.8128	641.471	-5.256	TRUE	chr2B	62.594	0
1870	chr2B:618800001-618900000	chr2B	618800000	618900000	54.1339	689.373	-3.64636	TRUE	chr2B	62.594	0
1871	chr2B:618900001-619000000	chr2B	618900000	619000000	130.064	677.918	-2.37297	TRUE	chr2B	62.594	0
1872	chr2B:628100001-628200000	chr2B	628100000	628200000	1458.34	721.655	1.01394	FALSE	#N/A	#N/A	25
1873	chr2B:633100001-633200000	chr2B	633100000	633200000	16.9525	7.40515	1.09484	FALSE	#N/A	#N/A	25
1874	chr2B:637500001-637600000	chr2B	637500000	637600000	356.144	753.821	-1.07963	TRUE	chr2B	67.141	0
1875	chr2B:640100001-640200000	chr2B	640100000	640200000	26.9245	691.803	-4.63284	TRUE	chr2B	66.004	0
1876	chr2B:640200001-640300000	chr2B	640200000	640300000	42.5949	625.272	-3.84456	TRUE	chr2B	66.004	0
1877	chr2B:642400001-642500000	chr2B	642400000	642500000	288.477	653.967	-1.17797	TRUE	chr2B	66.004	0
1878	chr2B:642500001-642600000	chr2B	642500000	642600000	163.257	507.947	-1.63156	TRUE	chr2B	66.004	0
1879	chr2B:642700001-642800000	chr2B	642700000	642800000	393.611	825.211	-1.06608	TRUE	chr2B	66.004	1
1880	chr2B:643000001-643100000	chr2B	643000000	643100000	207.418	559.667	-1.42766	TRUE	chr2B	66.004	0
1881	chr2B:643700001-643800000	chr2B	643700000	643800000	55.2736	549.485	-3.29017	TRUE	chr2B	66.004	0
1882	chr2B:643800001-643900000	chr2B	643800000	643900000	41.4552	666.579	-3.97493	TRUE	chr2B	66.004	0
1883	chr2B:643900001-644000000	chr2B	643900000	644000000	30.9133	668.777	-4.39145	TRUE	chr2B	66.004	0
1884	chr2B:644000001-644100000	chr2B	644000000	644100000	57.1256	688.91	-3.56916	TRUE	chr2B	66.004	0
1885	chr2B:647500001-647600000	chr2B	647500000	647600000	352.013	723.969	-1.0382	TRUE	chr2B	67.141	1
1886	chr2B:648900001-649000000	chr2B	648900000	649000000	179.069	845.344	-2.23269	TRUE	chr2B	67.141	0
1887	chr2B:649000001-649100000	chr2B	649000000	649100000	39.3183	828.104	-4.36204	TRUE	chr2B	67.141	0
1888	chr2B:649100001-649200000	chr2B	649100000	649200000	208.558	798.483	-1.93172	TRUE	chr2B	67.141	0
1889	chr2B:655500001-655600000	chr2B	655500000	655600000	196.592	597.619	-1.59911	TRUE	chr2B	67.141	0
1890	chr2B:655600001-655700000	chr2B	655600000	655700000	288.335	589.751	-1.02981	TRUE	chr2B	67.141	0
1891	chr2B:655700001-655800000	chr2B	655700000	655800000	65.8155	722.118	-3.43598	TRUE	chr2B	67.141	0
1892	chr2B:655800001-655900000	chr2B	655800000	655900000	141.033	618.793	-2.12556	TRUE	chr2B	67.141	0
1893	chr2B:658000001-658100000	chr2B	658000000	658100000	25.3575	11.5705	1.06817	FALSE	#N/A	#N/A	22
1894	chr2B:661000001-661100000	chr2B	661000000	661100000	30.3435	13.8847	1.07434	FALSE	#N/A	#N/A	27
1895	chr2B:661300001-661400000	chr2B	661300000	661400000	29.2038	11.802	1.23837	FALSE	#N/A	#N/A	26
1896	chr2B:665300001-665400000	chr2B	665300000	665400000	1602.36	793.161	1.0136	TRUE	chr2B	67.141	0
1897	chr2B:669000001-669100000	chr2B	669000000	669100000	345.603	728.713	-1.07405	TRUE	chr2B	67.141	1
1898	chr2B:671600001-671700000	chr2B	671600000	671700000	359.278	760.3	-1.07935	TRUE	chr2B	67.141	0
1899	chr2B:671700001-671800000	chr2B	671700000	671800000	357.284	805.425	-1.17044	TRUE	chr2B	67.141	0
1900	chr2B:671800001-671900000	chr2B	671800000	671900000	127.927	794.202	-2.62477	TRUE	chr2B	67.141	0
1901	chr2B:671900001-672000000	chr2B	671900000	672000000	31.9105	754.978	-4.52172	TRUE	chr2B	67.141	0
1902	chr2B:672000001-672100000	chr2B	672000000	672100000	202.432	707.192	-1.79959	TRUE	chr2B	67.141	0
1903	chr2B:672100001-672200000	chr2B	672100000	672200000	140.321	813.178	-2.52637	TRUE	chr2B	67.141	0
1904	chr2B:672200001-672300000	chr2B	672200000	672300000	178.357	765.854	-2.09612	TRUE	chr2B	67.141	0
1905	chr2B:672300001-672400000	chr2B	672300000	672400000	105.419	746.416	-2.81216	TRUE	chr2B	67.141	0
1906	chr2B:672400001-672500000	chr2B	672400000	672500000	60.687	731.721	-3.57023	TRUE	chr2B	67.141	0
1907	chr2B:680300001-680400000	chr2B	680300000	680400000	736.792	105.061	2.79833	TRUE	chr2B	68.278	0
1908	chr2B:680400001-680500000	chr2B	680400000	680500000	703.884	33.2075	4.365	TRUE	chr2B	68.278	0
1909	chr2B:680600001-680700000	chr2B	680600000	680700000	801.467	177.376	2.16952	TRUE	chr2B	68.278	0
1910	chr2B:680700001-680800000	chr2B	680700000	680800000	477.376	141.855	1.74359	TRUE	chr2B	68.278	0
1911	chr2B:681500001-681600000	chr2B	681500000	681600000	625.817	27.1908	4.47475	TRUE	chr2B	69.414	0
1912	chr2B:681600001-681700000	chr2B	681600000	681700000	799.758	28.2321	4.77574	TRUE	chr2B	69.414	0
1913	chr2B:683400001-683500000	chr2B	683400000	683500000	163.114	70.696	1.19473	TRUE	chr2B	69.414	0
1914	chr2B:683500001-683600000	chr2B	683500000	683600000	327.368	142.896	1.19028	TRUE	chr2B	69.414	0
1915	chr2B:684400001-684500000	chr2B	684400000	684500000	13.391	38.0671	-1.44078	TRUE	chr5B	14.808	1
1916	chr2B:684500001-684600000	chr2B	684500000	684600000	19.2318	7.52085	1.24755	FALSE	#N/A	#N/A	28
1917	chr2B:684900001-685000000	chr2B	684900000	685000000	32.1955	14.2318	1.1239	FALSE	#N/A	#N/A	23
1918	chr2B:685300001-685400000	chr2B	685300000	685400000	233.916	114.086	1.02944	TRUE	chr2B	69.414	0
1919	chr2B:685400001-685500000	chr2B	685400000	685500000	186.762	90.8288	1.03189	TRUE	chr2B	69.414	1
1920	chr2B:686800001-686900000	chr2B	686800000	686900000	746.621	129.821	2.51471	TRUE	chr2B	69.414	0
1921	chr2B:686900001-687000000	chr2B	686900000	687000000	732.09	60.9768	3.56419	TRUE	chr2B	69.414	0
1922	chr2B:687000001-687100000	chr2B	687000000	687100000	717.132	19.5542	5.12674	TRUE	chr2B	69.414	0
1923	chr2B:687100001-687200000	chr2B	687100000	687200000	707.018	118.945	2.56141	TRUE	chr2B	69.414	0
1924	chr2B:687200001-687300000	chr2B	687200000	687300000	273.661	113.854	1.25785	TRUE	chr2B	69.414	0
1925	chr2B:688200001-688300000	chr2B	688200000	688300000	757.163	188.253	2.00219	TRUE	chr2B	69.414	0
1926	chr2B:688300001-688400000	chr2B	688300000	688400000	724.113	112.697	2.67301	TRUE	chr2B	69.414	0
1927	chr2B:688400001-688500000	chr2B	688400000	688500000	214.826	66.6463	1.67379	TRUE	chr2B	69.414	0
1928	chr2B:688800001-688900000	chr2B	688800000	688900000	24.9301	8.5622	1.43921	FALSE	#N/A	#N/A	26
1929	chr2B:688900001-689000000	chr2B	688900000	689000000	38.4636	12.0334	1.59831	FALSE	#N/A	#N/A	6
1930	chr2B:689100001-689200000	chr2B	689100000	689200000	39.4608	19.2071	1.00166	FALSE	#N/A	#N/A	23
1931	chr2B:689500001-689600000	chr2B	689500000	689600000	40.3155	18.7443	1.06525	FALSE	#N/A	#N/A	20
1932	chr2B:691000001-691100000	chr2B	691000000	691100000	795.057	245.18	1.69316	TRUE	chr2B	69.414	1
1933	chr2B:691100001-691200000	chr2B	691100000	691200000	698.898	199.939	1.80039	TRUE	chr2B	69.414	1
1934	chr2B:692200001-692300000	chr2B	692200000	692300000	23.9329	781.822	-4.97256	TRUE	chr2B	72.825	0
1935	chr2B:692300001-692400000	chr2B	692300000	692400000	36.8966	682.431	-4.17266	TRUE	chr2B	72.825	0
1936	chr2B:692400001-692500000	chr2B	692400000	692500000	95.8741	516.046	-2.41611	TRUE	chr2B	72.825	0
1937	chr2B:692500001-692600000	chr2B	692500000	692600000	191.178	516.393	-1.42882	TRUE	chr2B	72.825	0
1938	chr2B:692700001-692800000	chr2B	692700000	692800000	75.93	254.899	-1.73396	TRUE	chr2B	72.825	0
1939	chr2B:692800001-692900000	chr2B	692800000	692900000	274.801	740.052	-1.42595	TRUE	chr2B	72.825	1
1940	chr2B:693600001-693700000	chr2B	693600000	693700000	174.368	56.8114	1.60096	FALSE	#N/A	#N/A	26
1941	chr2B:693800001-693900000	chr2B	693800000	693900000	146.447	328.835	-1.16155	TRUE	chr2B	72.825	0
1942	chr2B:693900001-694000000	chr2B	693900000	694000000	18.0921	564.642	-4.88884	TRUE	chr2B	72.825	0
1943	chr2B:695600001-695700000	chr2B	695600000	695700000	265.684	772.797	-1.53682	TRUE	chr2B	72.825	1
1944	chr2B:695700001-695800000	chr2B	695700000	695800000	258.561	953.181	-1.87819	TRUE	chr2B	72.825	0
1945	chr2B:697100001-697200000	chr2B	697100000	697200000	402.158	820.236	-1.02645	TRUE	chr2B	72.825	0
1946	chr2B:698900001-699000000	chr2B	698900000	699000000	316.114	771.408	-1.28436	TRUE	chr2B	72.825	0
1947	chr2B:699000001-699100000	chr2B	699000000	699100000	238.617	706.96	-1.56294	TRUE	chr2B	72.825	0
1948	chr2B:699100001-699200000	chr2B	699100000	699200000	263.974	749.193	-1.50141	TRUE	chr2B	72.825	0
1949	chr2B:704400001-704500000	chr2B	704400000	704500000	782.093	88.7461	3.12526	TRUE	chr2B	72.825	0
1950	chr2B:704500001-704600000	chr2B	704500000	704600000	555.443	217.989	1.34537	TRUE	chr2B	72.825	0
1951	chr2B:706700001-706800000	chr2B	706700000	706800000	418.256	1390.55	-1.73079	TRUE	chr2B	72.825	0
1952	chr2B:707400001-707500000	chr2B	707400000	707500000	776.68	333.463	1.21733	TRUE	chr2B	72.825	0
1953	chr2B:707500001-707600000	chr2B	707500000	707600000	856.314	51.2575	4.03611	TRUE	chr2B	72.825	0
1954	chr2B:709200001-709300000	chr2B	709200000	709300000	662.429	320.62	1.04459	TRUE	chr2B	72.825	0
1955	chr2B:709300001-709400000	chr2B	709300000	709400000	796.054	331.496	1.26134	TRUE	chr2B	72.825	0
1956	chr2B:709400001-709500000	chr2B	709400000	709500000	846.911	260.106	1.69928	TRUE	chr2B	72.825	0
1957	chr2B:709500001-709600000	chr2B	709500000	709600000	667.842	31.3562	4.36955	TRUE	chr2B	72.825	0
1958	chr2B:709600001-709700000	chr2B	709600000	709700000	794.202	17.3558	5.43701	TRUE	chr2B	72.825	0
1959	chr2B:709700001-709800000	chr2B	709700000	709800000	705.451	221.46	1.66704	TRUE	chr2B	72.825	0
1960	chr2B:712400001-712500000	chr2B	712400000	712500000	38.891	570.775	-3.84131	TRUE	chr2B	72.825	0
1961	chr2B:712500001-712600000	chr2B	712500000	712600000	105.846	728.481	-2.77134	TRUE	chr2B	72.825	0
1962	chr2B:713000001-713100000	chr2B	713000000	713100000	703.171	15.5045	5.41499	TRUE	chr2B	72.825	0
1963	chr2B:713100001-713200000	chr2B	713100000	713200000	747.333	14.2318	5.61853	TRUE	chr2B	72.825	0
1964	chr2B:713200001-713300000	chr2B	713200000	713300000	499.742	23.7196	4.34034	TRUE	chr2B	72.825	0
1965	chr2B:713300001-713400000	chr2B	713300000	713400000	733.657	19.7856	5.14341	TRUE	chr2B	72.825	0
1966	chr2B:713400001-713500000	chr2B	713400000	713500000	819.702	22.0997	5.15091	TRUE	chr2B	72.825	0
1967	chr2B:713500001-713600000	chr2B	713500000	713600000	717.987	88.7461	3.00205	TRUE	chr2B	72.825	0
1968	chr2B:713600001-713700000	chr2B	713600000	713700000	793.205	327.909	1.27182	TRUE	chr2B	72.825	0
1969	chr2B:716100001-716200000	chr2B	716100000	716200000	391.047	790.384	-1.01335	TRUE	chr2B	72.825	0
1970	chr2B:716200001-716300000	chr2B	716200000	716300000	388.482	806.004	-1.05102	TRUE	chr2B	72.825	0
1971	chr2B:716300001-716400000	chr2B	716300000	716400000	75.7875	793.161	-3.37049	TRUE	chr2B	72.825	0
1972	chr2B:716400001-716500000	chr2B	716400000	716500000	30.7709	779.276	-4.61821	TRUE	chr2B	72.825	0
1973	chr2B:718000001-718100000	chr2B	718000000	718100000	312.267	113.854	1.44759	TRUE	chr2B	72.825	0
1974	chr2B:718200001-718300000	chr2B	718200000	718300000	594.761	18.86	4.9068	TRUE	chr2B	72.825	0
1975	chr2B:718300001-718400000	chr2B	718300000	718400000	625.39	177.955	1.80746	TRUE	chr2B	72.825	0
1976	chr2B:718600001-718700000	chr2B	718600000	718700000	761.722	256.75	1.56518	TRUE	chr2B	72.825	0
1977	chr2B:718700001-718800000	chr2B	718700000	718800000	820.414	222.154	1.88007	TRUE	chr2B	72.825	0
1978	chr2B:718800001-718900000	chr2B	718800000	718900000	676.247	154.004	2.12738	TRUE	chr2B	72.825	0
1979	chr2B:730200001-730300000	chr2B	730200000	730300000	269.53	606.065	-1.16606	TRUE	chr2B	77.383	0
1980	chr2B:732100001-732200000	chr2B	732100000	732200000	1319.02	433.201	1.60412	TRUE	chr2B	77.383	0
1981	chr2B:732200001-732300000	chr2B	732200000	732300000	932.244	367.596	1.34021	TRUE	chr2B	77.383	0
1982	chr2B:732900001-733000000	chr2B	732900000	733000000	671.831	138.152	2.27358	TRUE	chr2B	77.383	0
1983	chr2B:733000001-733100000	chr2B	733000000	733100000	590.06	237.543	1.30905	TRUE	chr2B	77.383	0
1984	chr2B:733100001-733200000	chr2B	733100000	733200000	99.2931	312.752	-1.6454	TRUE	chr2B	77.383	0
1985	chr2B:733300001-733400000	chr2B	733300000	733400000	89.8908	41.3068	1.10324	FALSE	#N/A	#N/A	21
1986	chr2B:733500001-733600000	chr2B	733500000	733600000	66.1004	28.6949	1.1761	FALSE	#N/A	#N/A	27
1987	chr2B:733900001-734000000	chr2B	733900000	734000000	848.621	263.346	1.68439	TRUE	chr2B	77.383	0
1988	chr2B:736900001-737000000	chr2B	736900000	737000000	197.019	765.276	-1.95222	TRUE	chr2B	78.52	0
1989	chr2B:738700001-738800000	chr2B	738700000	738800000	282.351	768.284	-1.44092	TRUE	chr2B	78.52	0
1990	chr2B:739500001-739600000	chr2B	739500000	739600000	77.2121	818.153	-3.38867	TRUE	chr2B	78.52	0
1991	chr2B:739600001-739700000	chr2B	739600000	739700000	28.7765	799.987	-4.74953	TRUE	chr2B	78.52	0
1992	chr2B:741000001-741100000	chr2B	741000000	741100000	897.056	112.35	2.98602	TRUE	chr2B	78.52	0
1993	chr2B:741100001-741200000	chr2B	741100000	741200000	798.333	61.7867	3.67027	TRUE	chr2B	78.52	0
1994	chr2B:741200001-741300000	chr2B	741200000	741300000	796.196	221.229	1.84289	TRUE	chr2B	78.52	0
1995	chr2B:743700001-743800000	chr2B	743700000	743800000	290.614	726.399	-1.31869	TRUE	chr2B	83.068	0
1996	chr2B:743800001-743900000	chr2B	743800000	743900000	89.0361	529.468	-2.55869	TRUE	chr2B	83.068	0
1997	chr2B:743900001-744000000	chr2B	743900000	744000000	64.2484	680.464	-3.38462	TRUE	chr2B	83.068	0
1998	chr2B:744000001-744100000	chr2B	744000000	744100000	155.564	578.759	-1.8887	TRUE	chr2B	83.068	0
1999	chr2B:744500001-744600000	chr2B	744500000	744600000	115.676	51.836	1.14291	FALSE	#N/A	#N/A	18
[truncated: 8,857 more rows]
